# Supplementary material for: A transcription unit based systems biology study on Salmonella typhimurium gene organization, evolution, co-expression, and regulation
Source: Front Microbiol. 2026 May 21;17:1816957. doi: 10.3389/fmicb.2026.1816957 (PMC13233679; doi:10.3389/fmicb.2026.1816957)
Supplement: Supplementary file 1 [file Table_1.xlsx]

## Sheet: Genome
Supplementary Table S1. Genome, RNA-seq and ChIP-seq datasets used in the study.
Sheet 1. Genome datasets:Complete sequences and annotations for chromosomes and plasmids obtained from the NCBI Genome database
Strain	Type	Name	Accession ID (RefSeq / GenBank )
14028S	Chromosome	-	NC_016856.1 / CP001363.1
	Plasmid	-	NC_016855.1 / CP001362.1
SL1344	Chromosome	-	NC_016810.1 / FQ312003.1
	Plasmid	pCol1B9_SL1344	NC_017718.1 / HE654725.1
	Plasmid	pRSF1010_SL1344	NC_017719.1 / HE654726.1
	Plasmid	pSLT_SL1344	NC_017720.1 / HE654724.1
D23580	Chromosome	D23580_liv_o	LS997973.1
	Plasmid	D23580_liv_pBT1	LS997975.1
	Plasmid	D23580_liv_pBT2	LS997976.1
	Plasmid	D23580_liv_pBT3	LS997977.1
	Plasmid	D23580_liv_pSLT-BT	LS997974.1
ST4/74	Chromosome	-	NC_016857.1 / CP002487.1
	Plasmid	TY474p1	NC_016858.1 / CP002488.1
	Plasmid	TY474p2	NC_017675.1 / CP002489.1
	Plasmid	TY474p3	NC_016859.1 / CP002490.1
LT2	Chromosome	-	NC_003197.2 / AE006468.2
	Plasmid	pSLT	NC_003277.2 / AE006471.2

## Sheet: RNA-seq
Supplementary Table S1. Genome, RNA-seq and ChIP-seq datasets used in the study.
Sheet2.High-quality RNA-seq datasets under diverse experimental conditions.
GSE_accession	SRA_accession	Platform	Strain	Sample	Condition	PMID_or_contributors	SRR_accession	Encoding
GSE87447	SRP293303	GPL29433 Illumina NovaSeq 6000 (Homo sapiens; Salmonella enterica)	Salmonella enterica subsp. enterica serovar Typhimurium str. LT2	GSM4916076	H3_D2_LT2_infected Enriched	35121793	SRR13089265	phread33
GSE73192	SRP090571	GPL22503 Illumina HiSeq 2500 (Salmonella enterica subsp. enterica serovar Typhimurium str. LT2)	Salmonella enterica subsp. enterica serovar Typhimurium str. LT2	GSM2331476	EM3016_1/{delta}rfaL/LB medium at 37°C and 140 rpm until OD600=2.0	29717015	SRR4301246	phread33
GSE103146	SRP090571	GPL22503 Illumina HiSeq 2500 (Salmonella enterica subsp. enterica serovar Typhimurium str. LT2)	Salmonella enterica subsp. enterica serovar Typhimurium str. LT2	GSM2331477	EM3016_2/{delta}rfaL/LB medium at 37°C and 140 rpm until OD600=2.0	29717015	SRR4301247	phread33
GSE161854	SRP090571	GPL22503 Illumina HiSeq 2500 (Salmonella enterica subsp. enterica serovar Typhimurium str. LT2)	Salmonella enterica subsp. enterica serovar Typhimurium str. LT2	GSM2331479	EM3092_2/{delta}rfaG/LB medium at 37°C and 140 rpm until OD600=2.0	29717015	SRR4301249	phread33
GSE161854	SRP090571	GPL22503 Illumina HiSeq 2500 (Salmonella enterica subsp. enterica serovar Typhimurium str. LT2)	Salmonella enterica subsp. enterica serovar Typhimurium str. LT2	GSM2331478	EM3092_1/{delta}rfaG/LB medium at 37°C and 140 rpm until OD600=2.0	29717015	SRR4301248	phread33
GSE161854	SRP116269	GPL23956 Illumina NextSeq 500 (Salmonella enterica subsp. enterica serovar Typhimurium str. LT2)	Salmonella enterica subsp. enterica serovar Typhimurium str. LT2	GSM2754495	LT2 ridA Rep 4/Growth in minimal medium	29021529	SRR5980379	phread33
GSE87447	SRP116269	GPL23956 Illumina NextSeq 500 (Salmonella enterica subsp. enterica serovar Typhimurium str. LT2)	Salmonella enterica subsp. enterica serovar Typhimurium str. LT2	GSM2754493	LT2 ridA Rep 2/Growth in minimal medium	29021529	SRR5980371	phread33
GSE161854	SRP116269	GPL23956 Illumina NextSeq 500 (Salmonella enterica subsp. enterica serovar Typhimurium str. LT2)	Salmonella enterica subsp. enterica serovar Typhimurium str. LT2	GSM2754492	LT2 ridA Rep 1/Growth in minimal medium	29021529	SRR5980367	phread33
GSE161854	SRP116269	GPL23956 Illumina NextSeq 500 (Salmonella enterica subsp. enterica serovar Typhimurium str. LT2)	Salmonella enterica subsp. enterica serovar Typhimurium str. LT2	GSM2754494	LT2 ridA Rep 3/Growth in minimal medium	29021529	SRR5980375	phread33
GSE161854	SRP293303	GPL29433 Illumina NovaSeq 6000 (Homo sapiens; Salmonella enterica)	Salmonella enterica subsp. enterica serovar Typhimurium str. LT2	GSM4916038	H3_D2_LT2_infected Unenriched	35121793	SRR13089227	phread33
GSE161854	SRP116269	GPL23956 Illumina NextSeq 500 (Salmonella enterica subsp. enterica serovar Typhimurium str. LT2)	Salmonella enterica subsp. enterica serovar Typhimurium str. LT2	GSM2754490	LT2 WT Rep 3/Growth in minimal medium	29021529	SRR5980359	phread33
GSE87447	SRP116269	GPL23956 Illumina NextSeq 500 (Salmonella enterica subsp. enterica serovar Typhimurium str. LT2)	Salmonella enterica subsp. enterica serovar Typhimurium str. LT2	GSM2754489	LT2 WT Rep 2/Growth in minimal medium	29021529	SRR5980355	phread33
GSE161854	SRP090571	GPL22503 Illumina HiSeq 2500 (Salmonella enterica subsp. enterica serovar Typhimurium str. LT2)	Salmonella enterica subsp. enterica serovar Typhimurium str. LT2	GSM2331481	EM3094_2/{delta}rfaD/LB medium at 37°C and 140 rpm until OD600=2.0.	29717015	SRR4301251	phread33
GSE161854	SRP063839	GPL20934 Illumina HiSeq 1000 (Salmonella enterica subsp. enterica serovar Typhimurium str. LT2)	Salmonella enterica subsp. enterica serovar Typhimurium str. LT2	GSM1888399	LT2, Baseline LB rep2	33024855	SRR2444797	phread33
GSE161854	SRP063839	GPL20934 Illumina HiSeq 1000 (Salmonella enterica subsp. enterica serovar Typhimurium str. LT2)	Salmonella enterica subsp. enterica serovar Typhimurium str. LT2	GSM1888400	LT2, Baseline LB rep3	33024855	SRR2444799	phread33
GSE45445	SRP116269	GPL23956 Illumina NextSeq 500 (Salmonella enterica subsp. enterica serovar Typhimurium str. LT2)	Salmonella enterica subsp. enterica serovar Typhimurium str. LT2	GSM2754488	LT2 WT Rep 1/Growth in minimal medium	29021529	SRR5980351	phread33
GSE45445	SRP090571	GPL22503 Illumina HiSeq 2500 (Salmonella enterica subsp. enterica serovar Typhimurium str. LT2)	Salmonella enterica subsp. enterica serovar Typhimurium str. LT2	GSM2331480	EM3094_1/{delta}rfaD/LB medium at 37°C and 140 rpm until OD600=2.0.	29717015	SRR4301250	phread33
GSE161854	SRP063839	GPL20934 Illumina HiSeq 1000 (Salmonella enterica subsp. enterica serovar Typhimurium str. LT2)	Salmonella enterica subsp. enterica serovar Typhimurium str. LT2	GSM1888398	LT2, Baseline LB rep1	33024855	SRR2444796	phread33
GSE161854	SRP116269	GPL23956 Illumina NextSeq 500 (Salmonella enterica subsp. enterica serovar Typhimurium str. LT2)	Salmonella enterica subsp. enterica serovar Typhimurium str. LT2	GSM2754491	LT2 WT Rep 4/Growth in minimal medium	29021529	SRR5980363	phread33
GSE45445	SRP293303	GPL29430 Illumina NovaSeq 6000 (Homo sapiens; Salmonella enterica)	Salmonella enterica subsp. enterica serovar Typhimurium str. LT2	GSM4916048	A3_LT2_3 Unenriched	35121793	SRR13089237	phread33
GSE45445	SRP293303	GPL29432 Illumina NovaSeq 6000 (Homo sapiens; Salmonella enterica)	Salmonella enterica subsp. enterica serovar Typhimurium str. LT2	GSM4916045	C1_Ty2_3 Unenriched	35121793	SRR13089234	phread33
GSE45445	SRP293303	GPL29430 Illumina NovaSeq 6000 (Homo sapiens; Salmonella enterica)	Salmonella enterica subsp. enterica serovar Typhimurium str. LT2	GSM4916043	A1_LT2_1 Unenriched	35121793	SRR13089232	phread33
GSE45445	SRP090571	GPL22503 Illumina HiSeq 2500 (Salmonella enterica subsp. enterica serovar Typhimurium str. LT2)	Salmonella enterica subsp. enterica serovar Typhimurium str. LT2	GSM2331475	WT_2/LB medium at 37°C and 140 rpm until OD600=2.0	29717015	SRR4301245	phread33
GSE45445	SRP293303	GPL29429 Illumina NovaSeq 6000 (Homo sapiens; Salmonella enterica)	Salmonella enterica subsp. enterica serovar Typhimurium str. LT2	GSM4916008	D1_LT2_infected Unenriched	35121793	SRR13089197	phread33
GSE45445	SRP293303	GPL29433 Illumina NovaSeq 6000 (Homo sapiens; Salmonella enterica)	Salmonella enterica subsp. enterica serovar Typhimurium str. LT2	GSM4916042	D4_D4_Ty2_exposed Unenriched	35121793	SRR13089231	phread33
GSE45445	SRP293303	GPL29433 Illumina NovaSeq 6000 (Homo sapiens; Salmonella enterica)	Salmonella enterica subsp. enterica serovar Typhimurium str. LT2	GSM4916037	G3_D4_LT2_exposed Unenriched	35121793	SRR13089226	phread33
GSE45445	SRP293303	GPL29433 Illumina NovaSeq 6000 (Homo sapiens; Salmonella enterica)	Salmonella enterica subsp. enterica serovar Typhimurium str. LT2	GSM4916041	C4_D3_LT2_infected Unenriched	35121793	SRR13089230	phread33
GSE87447	SRP090571	GPL22503 Illumina HiSeq 2500 (Salmonella enterica subsp. enterica serovar Typhimurium str. LT2)	Salmonella enterica subsp. enterica serovar Typhimurium str. LT2	GSM2331474	WT_1/LB medium at 37°C and 140 rpm until OD600=2.0	29717015	SRR4301244	phread33
GSE45445	SRP293303	GPL29432 Illumina NovaSeq 6000 (Homo sapiens; Salmonella enterica)	Salmonella enterica subsp. enterica serovar Typhimurium str. LT2	GSM4916092	B2_TY2 Enriched	35121793	SRR13089281	phread33
GSE45445	SRP293303	GPL29431 Illumina NovaSeq 6000 (Homo sapiens; Salmonella enterica)	Salmonella enterica subsp. enterica serovar Typhimurium str. LT2	GSM4916087	E1_D23 Enriched	35121793	SRR13089276	phread33
GSE45445	SRP293303	GPL29433 Illumina NovaSeq 6000 (Homo sapiens; Salmonella enterica)	Salmonella enterica subsp. enterica serovar Typhimurium str. LT2	GSM4916080	D4_D4_Ty2_exposed Enriched	35121793	SRR13089269	phread33
GSE45445	SRP019960	GPL16864 Illumina HiSeq 2000 (Salmonella enterica subsp. enterica serovar Typhimurium str. LT2)	Salmonella enterica subsp. enterica serovar Typhimurium str. LT2	GSM1104432	deltasgrS_15/exponential growth/ glucose-analog alpha-methyl glucoside/Minimal mops medium , carbon source: fructose	23716638	SRR794912	phread33
GSE45445	SRP019960	GPL16864 Illumina HiSeq 2000 (Salmonella enterica subsp. enterica serovar Typhimurium str. LT2)	Salmonella enterica subsp. enterica serovar Typhimurium str. LT2	GSM1104433	deltasgrs_mut/exponential growth/Minimal mops medium , carbon source: fructose	23716638	SRR794913	phread33
GSE45445	SRP293303	GPL29432 Illumina NovaSeq 6000 (Homo sapiens; Salmonella enterica)	Salmonella enterica subsp. enterica serovar Typhimurium str. LT2	GSM4916090	H1_Ty2_2 Enriched	35121793	SRR13089279	phread33
GSE45445	SRP293303	GPL29433 Illumina NovaSeq 6000 (Homo sapiens; Salmonella enterica)	Salmonella enterica subsp. enterica serovar Typhimurium str. LT2	GSM4916075	G3_D4_LT2_exposed Enriched	35121793	SRR13089264	phread33
GSE45445	SRP019960	GPL16864 Illumina HiSeq 2000 (Salmonella enterica subsp. enterica serovar Typhimurium str. LT2)	Salmonella enterica subsp. enterica serovar Typhimurium str. LT2	GSM1104434	sgrs_bp_mut_15/exponential growth/glucose-analog alpha-methyl glucoside/Minimal mops medium , carbon source: fructose	23716638	SRR794914	phread33
GSE45445	SRP019960	GPL16864 Illumina HiSeq 2000 (Salmonella enterica subsp. enterica serovar Typhimurium str. LT2)	Salmonella enterica subsp. enterica serovar Typhimurium str. LT2	GSM1104435	sgrs_bp_mut/exponential growth/Minimal mops medium , carbon source: fructose	23716638	SRR794915	phread33
GSE45445	SRP019960	GPL16864 Illumina HiSeq 2000 (Salmonella enterica subsp. enterica serovar Typhimurium str. LT2)	Salmonella enterica subsp. enterica serovar Typhimurium str. LT2	GSM1104436	sgrs_sgrt_mut_15/exponential growth/glucose-analog alpha-methyl glucoside/Minimal mops medium , carbon source: fructose	23716638	SRR794916	phread33
GSE45445	SRP019960	GPL16864 Illumina HiSeq 2000 (Salmonella enterica subsp. enterica serovar Typhimurium str. LT2)	Salmonella enterica subsp. enterica serovar Typhimurium str. LT2	GSM1104437	sgrs_sgrt_mut/exponential growth/Minimal mops medium , carbon source: fructose	23716638	SRR794917	phread33
GSE45445	SRP019960	GPL16864 Illumina HiSeq 2000 (Salmonella enterica subsp. enterica serovar Typhimurium str. LT2)	Salmonella enterica subsp. enterica serovar Typhimurium str. LT2	GSM1104438	wildtype_sgrs_15/exponential growth/Minimal mops medium , carbon source: fructose	23716638	SRR794918	phread33
GSE45445	SRP019960	GPL16864 Illumina HiSeq 2000 (Salmonella enterica subsp. enterica serovar Typhimurium str. LT2)	Salmonella enterica subsp. enterica serovar Typhimurium str. LT2	GSM1104439	wild-type+sgrs/exponential growth/Minimal mops medium , carbon source: fructose	23716638	SRR794919	phread33
GSE59945	SRP045115	GPL17562 Illumina HiSeq 2000 (Salmonella enterica subsp. enterica serovar Typhimurium str. ST4/74)	Salmonella enterica subsp. enterica serovar Typhimurium str. ST4/74	GSM1462578	Intra-macrophage dRNA-seq Replicate 2	26561851	SRR1532986	phread33
GSE119724	SRP160917	GPL25553 Illumina NextSeq 500 (Salmonella enterica subsp. enterica serovar Typhimurium str. ST4/74)	Salmonella enterica subsp. enterica serovar Typhimurium str. ST4/74	GSM3381736	L474_Macrophage-3	30645593	SRR7814154	phread33
GSE49829	SRP028811	GPL17562 Illumina HiSeq 2000 (Salmonella enterica subsp. enterica serovar Typhimurium str. ST4/74)	Salmonella enterica subsp. enterica serovar Typhimurium str. ST4/74	GSM1207858	pH3 shock/Growth in Lennox broth to OD600 0.3 then cells were harvested by centrifugation, resuspended in fresh Lennox pH3.0 and grown for additional 10 min	24331466	SRR951044	phread33
GSE59945	SRP045115	GPL17562 Illumina HiSeq 2000 (Salmonella enterica subsp. enterica serovar Typhimurium str. ST4/74)	Salmonella enterica subsp. enterica serovar Typhimurium str. ST4/74	GSM1462576	Intra-macrophage RNA-seq Replicate 2	26561851	SRR1532984	phread33
GSE119724	SRP160917	GPL17562 Illumina HiSeq 2000 (Salmonella enterica subsp. enterica serovar Typhimurium str. ST4/74)	Salmonella enterica subsp. enterica serovar Typhimurium str. ST4/74	GSM3381735	L474_Macrophage-2	30645593	SRR7814153	phread33
GSE49829	SRP028811	GPL17562 Illumina HiSeq 2000 (Salmonella enterica subsp. enterica serovar Typhimurium str. ST4/74)	Salmonella enterica subsp. enterica serovar Typhimurium str. ST4/74	GSM1207867	inSPI2 (dRNA-seq) from Biol. Replicate /Growth in PCN medium to OD600 0.3 (pH 5.8, 0.4 mM Pi)	24331466	SRR951053	phread33
GSE49829	SRP028811	GPL17562 Illumina HiSeq 2000 (Salmonella enterica subsp. enterica serovar Typhimurium str. ST4/74)	Salmonella enterica subsp. enterica serovar Typhimurium str. ST4/74	GSM1207851	LSP (dRNA-seq)/ Growth in Lennox broth to OD600 2.0 + 6 h	24331466	SRR951037	phread33
GSE119724	SRP160917	GPL17562 Illumina HiSeq 2000 (Salmonella enterica subsp. enterica serovar Typhimurium str. ST4/74)	Salmonella enterica subsp. enterica serovar Typhimurium str. ST4/74	GSM3381733	L474_LSP	30645593	SRR7814151	phread33
GSE79314	SRP071896	GPL17562 Illumina HiSeq 2000 (Salmonella enterica subsp. enterica serovar Typhimurium str. ST4/74)	Salmonella enterica subsp. enterica serovar Typhimurium str. ST4/74	GSM2091454	WT LSP 2/Growth in Lennox broth to OD600 2.0 + 6hr	27564394	SRR3233313	phread33
GSE49829	SRP028811	GPL17562 Illumina HiSeq 2000 (Salmonella enterica subsp. enterica serovar Typhimurium str. ST4/74)	Salmonella enterica subsp. enterica serovar Typhimurium str. ST4/74	GSM1207853	LSP Biol. Replicate 2/Growth in Lennox broth to OD600 2.0 + 6 h	24331466	SRR951039	phread33
GSE79314	SRP071896	GPL17562 Illumina HiSeq 2000 (Salmonella enterica subsp. enterica serovar Typhimurium str. ST4/74)	Salmonella enterica subsp. enterica serovar Typhimurium str. ST4/74	GSM2091459	hilD InSPI2/Growth in PCN medium to OD600 0.3 (pH 5.8, 0.4 mM Pi)	27564394	SRR3233318	phread33
GSE59945	SRP045115	GPL17562 Illumina HiSeq 2000 (Salmonella enterica subsp. enterica serovar Typhimurium str. ST4/74)	Salmonella enterica subsp. enterica serovar Typhimurium str. ST4/74	GSM1462577	Intra-macrophage dRNA-seq Replicate 1	26561851	SRR1532985	phread33
GSE49829	SRP028811	GPL17562 Illumina HiSeq 2000 (Salmonella enterica subsp. enterica serovar Typhimurium str. ST4/74)	Salmonella enterica subsp. enterica serovar Typhimurium str. ST4/74	GSM1207847	ESP (dRNA-seq)/Growth in Lennox broth to OD600 2.0	24331466	SRR951033	phread33
GSE59945	SRP045115	GPL17562 Illumina HiSeq 2000 (Salmonella enterica subsp. enterica serovar Typhimurium str. ST4/74)	Salmonella enterica subsp. enterica serovar Typhimurium str. ST4/74	GSM1914919	InSPI2 Salmonella RNA-seq、in vitro condition mimicking intra-macrophage condition	26561851	SRR2761495	phread33
GSE79314	SRP071896	GPL17562 Illumina HiSeq 2000 (Salmonella enterica subsp. enterica serovar Typhimurium str. ST4/74)	Salmonella enterica subsp. enterica serovar Typhimurium str. ST4/74	GSM2091455	rpoE LSP/Growth in Lennox broth to OD600 2.0 + 6hr	27564394	SRR3233314	phread33
GSE79314	SRP071896	GPL17562 Illumina HiSeq 2000 (Salmonella enterica subsp. enterica serovar Typhimurium str. ST4/74)	Salmonella enterica subsp. enterica serovar Typhimurium str. ST4/74	GSM2091456	rpoS LSP/Growth in Lennox broth to OD600 2.0 + 6hr	27564394	SRR3233315	phread33
GSE79314	SRP071896	GPL17562 Illumina HiSeq 2000 (Salmonella enterica subsp. enterica serovar Typhimurium str. ST4/74)	Salmonella enterica subsp. enterica serovar Typhimurium str. ST4/74	GSM2091462	phoP/Q InSPI2/ Growth in PCN medium to OD600 0.3 (pH 5.8, 0.4 mM Pi)	27564394	SRR3233321	phread33
GSE79314	SRP071896	GPL17562 Illumina HiSeq 2000 (Salmonella enterica subsp. enterica serovar Typhimurium str. ST4/74)	Salmonella enterica subsp. enterica serovar Typhimurium str. ST4/74	GSM2091463	ompR/envZ InSPI2/Growth in PCN medium to OD600 0.3 (pH 5.8, 0.4 mM Pi)	27564394	SRR3233322	phread33
GSE79314	SRP071896	GPL17562 Illumina HiSeq 2000 (Salmonella enterica subsp. enterica serovar Typhimurium str. ST4/74)	Salmonella enterica subsp. enterica serovar Typhimurium str. ST4/74	GSM2091449	barA/sirA ESP/Growth in Lennox broth to OD600 2.0	27564394	SRR3233308	phread33
GSE49829	SRP028811	GPL17562 Illumina HiSeq 2000 (Salmonella enterica subsp. enterica serovar Typhimurium str. ST4/74)	Salmonella enterica subsp. enterica serovar Typhimurium str. ST4/74	GSM1207855	Temp10/Growth in Lennox broth to OD600 0.3 at 25°C, then transfer for 10 min to 37°C	24331466	SRR951041	phread33
GSE79314	SRP071896	GPL17562 Illumina HiSeq 2000 (Salmonella enterica subsp. enterica serovar Typhimurium str. ST4/74)	Salmonella enterica subsp. enterica serovar Typhimurium str. ST4/74	GSM2091453	WT LSP 1/Growth in Lennox broth to OD600 2.0 + 6hr	27564394	SRR3233312	phread33
GSE49829	SRP028811	GPL17562 Illumina HiSeq 2000 (Salmonella enterica subsp. enterica serovar Typhimurium str. ST4/74)	Salmonella enterica subsp. enterica serovar Typhimurium str. ST4/74	GSM1207852	LSP Biol. Replicate 1/Growth in Lennox broth to OD600 2.0 + 6 h	24331466	SRR951038	phread33
GSE49829	SRP028811	GPL17562 Illumina HiSeq 2000 (Salmonella enterica subsp. enterica serovar Typhimurium str. ST4/74)	Salmonella enterica subsp. enterica serovar Typhimurium str. ST4/74	GSM1207863	Anaerobic shock/Growth in Lennox broth to OD600 0.3 (50 ml), then filled into 50 ml closed Falcon tube and incubated without agitation for 30 min at 37°C	24331466	SRR951049	phread33
GSE119724	SRP160917	GPL17562 Illumina HiSeq 2000 (Salmonella enterica subsp. enterica serovar Typhimurium str. ST4/74)	Salmonella enterica subsp. enterica serovar Typhimurium str. ST4/74	GSM3381720	L474_Anaerobic_shock	30645593	SRR7814138	phread33
GSE49829	SRP028811	GPL17562 Illumina HiSeq 2000 (Salmonella enterica subsp. enterica serovar Typhimurium str. ST4/74)	Salmonella enterica subsp. enterica serovar Typhimurium str. ST4/74	GSM1207842	MEP (dRNA-seq)/Growth in Lennox broth to OD600 0.3	24331466	SRR951028	phread33
GSE79314	SRP071896	GPL17562 Illumina HiSeq 2000 (Salmonella enterica subsp. enterica serovar Typhimurium str. ST4/74)	Salmonella enterica subsp. enterica serovar Typhimurium str. ST4/74	GSM2091448	hilD ESP/Growth in Lennox broth to OD600 2.0	27564394	SRR3233307	phread33
GSE79314	SRP071896	GPL17562 Illumina HiSeq 2000 (Salmonella enterica subsp. enterica serovar Typhimurium str. ST4/74)	Salmonella enterica subsp. enterica serovar Typhimurium str. ST4/74	GSM2091465	ssrB InSPI2/Growth in PCN medium to OD600 0.3 (pH 5.8, 0.4 mM Pi)	27564394	SRR3233324	phread33
GSE119724	SRP160917	GPL17562 Illumina HiSeq 2000 (Salmonella enterica subsp. enterica serovar Typhimurium str. ST4/74)	Salmonella enterica subsp. enterica serovar Typhimurium str. ST4/74	GSM3381719	L474_Anaerobic_growth	30645593	SRR7814137	phread33
GSE49829	SRP028811	GPL17562 Illumina HiSeq 2000 (Salmonella enterica subsp. enterica serovar Typhimurium str. ST4/74)	Salmonella enterica subsp. enterica serovar Typhimurium str. ST4/74	GSM1207873	Pool (dRNA-seq)/All 22 conditions pooled	24331466	SRR951059	phread33
GSE49829	SRP028811	GPL17562 Illumina HiSeq 2000 (Salmonella enterica subsp. enterica serovar Typhimurium str. ST4/74)	Salmonella enterica subsp. enterica serovar Typhimurium str. ST4/74	GSM1207864	Anaerobic growth/ in Lennox broth to OD600 0.3 in a completely filled and closed 50 ml Falcon tube	24331466	SRR951050	phread33
GSE79314	SRP071896	GPL17562 Illumina HiSeq 2000 (Salmonella enterica subsp. enterica serovar Typhimurium str. ST4/74)	Salmonella enterica subsp. enterica serovar Typhimurium str. ST4/74	GSM2091442	hilD IEP/Growth in Lennox broth to OD600 0.8	27564394	SRR3233301	phread33
GSE49829	SRP028811	GPL17562 Illumina HiSeq 2000 (Salmonella enterica subsp. enterica serovar Typhimurium str. ST4/74)	Salmonella enterica subsp. enterica serovar Typhimurium str. ST4/74	GSM1207848	ESP Biol. Replicate 1 (Tech. Replicate 1)/Growth in Lennox broth to OD600 2.0	24331466	SRR951034	phread33
GSE79314	SRP071896	GPL17562 Illumina HiSeq 2000 (Salmonella enterica subsp. enterica serovar Typhimurium str. ST4/74)	Salmonella enterica subsp. enterica serovar Typhimurium str. ST4/74	GSM2091446	WT ESP 1/Growth in Lennox broth to OD600 2.0	27564394	SRR3233305	phread33
GSE49829	SRP028811	GPL17562 Illumina HiSeq 2000 (Salmonella enterica subsp. enterica serovar Typhimurium str. ST4/74)	Salmonella enterica subsp. enterica serovar Typhimurium str. ST4/74	GSM1207849	ESP Biol. Replicate 1 (Tech. Replicate2)/Growth in Lennox broth to OD600 2.0	24331466	SRR951035	phread33
GSE79314	SRP071896	GPL17562 Illumina HiSeq 2000 (Salmonella enterica subsp. enterica serovar Typhimurium str. ST4/74)	Salmonella enterica subsp. enterica serovar Typhimurium str. ST4/74	GSM2091452	hfq ESP/Growth in Lennox broth to OD600 2.0	27564394	SRR3233311	phread33
GSE49829	SRP028811	GPL17562 Illumina HiSeq 2000 (Salmonella enterica subsp. enterica serovar Typhimurium str. ST4/74)	Salmonella enterica subsp. enterica serovar Typhimurium str. ST4/74	GSM1207871	Peroxide shock (InSPI2)/PCN to OD600 0.3, then addition of H2O2 to final concentration of 1 mM H2O2 for 12 min	24331466	SRR951057	phread33
GSE119724	SRP160917	GPL17562 Illumina HiSeq 2000 (Salmonella enterica subsp. enterica serovar Typhimurium str. ST4/74)	Salmonella enterica subsp. enterica serovar Typhimurium str. ST4/74	GSM3381745	L474_Peroxide_shock_InSPI2	30645593	SRR7814163	phread33
GSE119724	SRP160917	GPL17562 Illumina HiSeq 2000 (Salmonella enterica subsp. enterica serovar Typhimurium str. ST4/74)	Salmonella enterica subsp. enterica serovar Typhimurium str. ST4/74	GSM3381726	L474_ESP	30645593	SRR7814144	phread33
GSE79314	SRP071896	GPL17562 Illumina HiSeq 2000 (Salmonella enterica subsp. enterica serovar Typhimurium str. ST4/74)	Salmonella enterica subsp. enterica serovar Typhimurium str. ST4/74	GSM2091447	WT ESP 2/Growth in Lennox broth to OD600 2.0	27564394	SRR3233306	phread33
GSE49829	SRP028811	GPL17562 Illumina HiSeq 2000 (Salmonella enterica subsp. enterica serovar Typhimurium str. ST4/74)	Salmonella enterica subsp. enterica serovar Typhimurium str. ST4/74	GSM1207850	ESP Biol. Replicate 2/Growth in Lennox broth to OD600 2.0	24331466	SRR951036	phread33
GSE49829	SRP028811	GPL17562 Illumina HiSeq 2000 (Salmonella enterica subsp. enterica serovar Typhimurium str. ST4/74)	Salmonella enterica subsp. enterica serovar Typhimurium str. ST4/74	GSM1207856	Temp20/Growth in Lennox broth to OD600 0.3 at 25°C, then transfer for 20 min to 37°C	24331466	SRR951042	phread33
GSE49829	SRP028811	GPL17562 Illumina HiSeq 2000 (Salmonella enterica subsp. enterica serovar Typhimurium str. ST4/74)	Salmonella enterica subsp. enterica serovar Typhimurium str. ST4/74	GSM1207861	LowFe2+ shock/Growth in Lennox broth to OD600 0.3;then addition of 2,2’-dipyridyl to a final concentration of 0.2 mM for 10 min	24331466	SRR951047	phread33
GSE119724	SRP160917	GPL17562 Illumina HiSeq 2000 (Salmonella enterica subsp. enterica serovar Typhimurium str. ST4/74)	Salmonella enterica subsp. enterica serovar Typhimurium str. ST4/74	GSM3381732	L474_Low_Fe2+_shock	30645593	SRR7814150	phread33
GSE79314	SRP071896	GPL17562 Illumina HiSeq 2000 (Salmonella enterica subsp. enterica serovar Typhimurium str. ST4/74)	Salmonella enterica subsp. enterica serovar Typhimurium str. ST4/74	GSM2091466	ssrA/B InSPI2/Growth in PCN medium to OD600 0.3 (pH 5.8, 0.4 mM Pi)	27564394	SRR3233325	phread33
GSE119724	SRP160917	GPL17562 Illumina HiSeq 2000 (Salmonella enterica subsp. enterica serovar Typhimurium str. ST4/74)	Salmonella enterica subsp. enterica serovar Typhimurium str. ST4/74	GSM3381730	L474_InSPI2	30645593	SRR7814148	phread33
GSE79314	SRP071896	GPL17562 Illumina HiSeq 2000 (Salmonella enterica subsp. enterica serovar Typhimurium str. ST4/74)	Salmonella enterica subsp. enterica serovar Typhimurium str. ST4/74	GSM2091458	WT InSPI2 2/Growth in PCN medium to OD600 0.3 (pH 5.8, 0.4 mM Pi)	27564394	SRR3233317	phread33
GSE49829	SRP028811	GPL17562 Illumina HiSeq 2000 (Salmonella enterica subsp. enterica serovar Typhimurium str. ST4/74)	Salmonella enterica subsp. enterica serovar Typhimurium str. ST4/74	GSM1207869	inSPI2 Biol. Replicate 2/Growth in PCN medium to OD600 0.3 (pH 5.8, 0.4 mM Pi)	24331466	SRR951055	phread33
GSE79314	SRP071896	GPL17562 Illumina HiSeq 2000 (Salmonella enterica subsp. enterica serovar Typhimurium str. ST4/74)	Salmonella enterica subsp. enterica serovar Typhimurium str. ST4/74	GSM2091445	hilE IEP/Growth in Lennox broth to OD600 0.8	27564394	SRR3233304	phread33
GSE79314	SRP071896	GPL17562 Illumina HiSeq 2000 (Salmonella enterica subsp. enterica serovar Typhimurium str. ST4/74)	Salmonella enterica subsp. enterica serovar Typhimurium str. ST4/74	GSM2091450	fliZ ESP/Growth in Lennox broth to OD600 2.0	27564394	SRR3233309	phread33
GSE79314	SRP071896	GPL17562 Illumina HiSeq 2000 (Salmonella enterica subsp. enterica serovar Typhimurium str. ST4/74)	Salmonella enterica subsp. enterica serovar Typhimurium str. ST4/74	GSM2091443	hilC IEP/Growth in Lennox broth to OD600 0.8	27564394	SRR3233302	phread33
GSE79314	SRP071896	GPL17562 Illumina HiSeq 2000 (Salmonella enterica subsp. enterica serovar Typhimurium str. ST4/74)	Salmonella enterica subsp. enterica serovar Typhimurium str. ST4/74	GSM2091461	slyA InSPI2/Growth in PCN medium to OD600 0.3 (pH 5.8, 0.4 mM Pi)	27564394	SRR3233320	phread33
GSE119724	SRP160917	GPL17562 Illumina HiSeq 2000 (Salmonella enterica subsp. enterica serovar Typhimurium str. ST4/74)	Salmonella enterica subsp. enterica serovar Typhimurium str. ST4/74	GSM3381744	L474_Oxygen_shock	30645593	SRR7814162	phread33
GSE49829	SRP028811	GPL17562 Illumina HiSeq 2000 (Salmonella enterica subsp. enterica serovar Typhimurium str. ST4/74)	Salmonella enterica subsp. enterica serovar Typhimurium str. ST4/74	GSM1207865	Oxygen shock/Static growth in Lennox broth to OD600 0.3 in a completely filled and closed 50 ml Falcon tube; then 15 min aerobic growth (baffled flask, 250 rpm)	24331466	SRR951051	phread33
GSE79314	SRP071896	GPL17562 Illumina HiSeq 2000 (Salmonella enterica subsp. enterica serovar Typhimurium str. ST4/74)	Salmonella enterica subsp. enterica serovar Typhimurium str. ST4/74	GSM2091444	hilA IEP/Growth in Lennox broth to OD600 0.8	27564394	SRR3233303	phread33
GSE79314	SRP071896	GPL17562 Illumina HiSeq 2000 (Salmonella enterica subsp. enterica serovar Typhimurium str. ST4/74)	Salmonella enterica subsp. enterica serovar Typhimurium str. ST4/74	GSM2091457	WT InSPI2 1/Growth in PCN medium to OD600 0.3 (pH 5.8, 0.4 mM Pi)	27564394	SRR3233316	phread33
GSE79314	SRP071896	GPL17562 Illumina HiSeq 2000 (Salmonella enterica subsp. enterica serovar Typhimurium str. ST4/74)	Salmonella enterica subsp. enterica serovar Typhimurium str. ST4/74	GSM2091451	fur ESP/Growth in Lennox broth to OD600 2.0	27564394	SRR3233310	phread33
GSE49829	SRP028811	GPL17562 Illumina HiSeq 2000 (Salmonella enterica subsp. enterica serovar Typhimurium str. ST4/74)	Salmonella enterica subsp. enterica serovar Typhimurium str. ST4/74	GSM1207859	pH5.8 shock/Growth in Lennox broth to OD600 0.3; then cells were harvested by centrifugation, resuspended in fresh Lennox pH5.8 and grown for additional 10 min	24331466	SRR951045	phread33
GSE49829	SRP028811	GPL17562 Illumina HiSeq 2000 (Salmonella enterica subsp. enterica serovar Typhimurium str. ST4/74)	Salmonella enterica subsp. enterica serovar Typhimurium str. ST4/74	GSM1207868	InSPI2 Biol. Replicate 1/Growth in PCN medium to OD600 0.3 (pH 5.8, 0.4 mM Pi)	24331466	SRR951054	phread33
GSE59945	SRP045115	GPL17562 Illumina HiSeq 2000 (Salmonella enterica subsp. enterica serovar Typhimurium str. ST4/74)	Salmonella enterica subsp. enterica serovar Typhimurium str. ST4/74	GSM1462579	ΔssrA RNA-seq、 in PCN media until OD600 0.3	26561851	SRR1532987	phread33
GSE79314	SRP071896	GPL17562 Illumina HiSeq 2000 (Salmonella enterica subsp. enterica serovar Typhimurium str. ST4/74)	Salmonella enterica subsp. enterica serovar Typhimurium str. ST4/74	GSM2091464	ssrA InSPI2/Growth in PCN medium to OD600 0.3 (pH 5.8, 0.4 mM Pi)	27564394	SRR3233323	phread33
GSE79314	SRP071896	GPL17562 Illumina HiSeq 2000 (Salmonella enterica subsp. enterica serovar Typhimurium str. ST4/74)	Salmonella enterica subsp. enterica serovar Typhimurium str. ST4/74	GSM2091440	dam MEP/Growth in Lennox broth to OD600 0.3	27564394	SRR3233299	phread33
GSE49829	SRP028811	GPL17562 Illumina HiSeq 2000 (Salmonella enterica subsp. enterica serovar Typhimurium str. ST4/74)	Salmonella enterica subsp. enterica serovar Typhimurium str. ST4/74	GSM1207845	MEP Tech. Replicate 3/Growth in Lennox broth to OD600 0.3	24331466	SRR951031	phread33
GSE79314	SRP071896	GPL17562 Illumina HiSeq 2000 (Salmonella enterica subsp. enterica serovar Typhimurium str. ST4/74)	Salmonella enterica subsp. enterica serovar Typhimurium str. ST4/74	GSM2091439	WT MEP/Growth in Lennox broth to OD600 0.3	27564394	SRR3233298	phread33
GSE119724	SRP160917	GPL17562 Illumina HiSeq 2000 (Salmonella enterica subsp. enterica serovar Typhimurium str. ST4/74)	Salmonella enterica subsp. enterica serovar Typhimurium str. ST4/74	GSM3381737	L474_MEP	30645593	SRR7814155	phread33
GSE49829	SRP028811	GPL17562 Illumina HiSeq 2000 (Salmonella enterica subsp. enterica serovar Typhimurium str. ST4/74)	Salmonella enterica subsp. enterica serovar Typhimurium str. ST4/74	GSM1207843	MEP Tech. Replicate 1/Growth in Lennox broth to OD600 0.3	24331466	SRR951029	phread33
GSE49829	SRP028811	GPL17562 Illumina HiSeq 2000 (Salmonella enterica subsp. enterica serovar Typhimurium str. ST4/74)	Salmonella enterica subsp. enterica serovar Typhimurium str. ST4/74	GSM1207844	MEP Tech. Replicate 2/Growth in Lennox broth to OD600 0.3	24331466	SRR951030	phread33
GSE49829	SRP028811	GPL17562 Illumina HiSeq 2000 (Salmonella enterica subsp. enterica serovar Typhimurium str. ST4/74)	Salmonella enterica subsp. enterica serovar Typhimurium str. ST4/74	GSM1207874	Pool (RNA-seq)/All 22 conditions pooled	24331466	SRR951060	phread33
GSE49829	SRP028811	GPL17562 Illumina HiSeq 2000 (Salmonella enterica subsp. enterica serovar Typhimurium str. ST4/74)	Salmonella enterica subsp. enterica serovar Typhimurium str. ST4/74	GSM1207846	LEP/ Growth in Lennox broth to OD600 1.0	24331466	SRR951032	phread33
GSE119724	SRP160917	GPL17562 Illumina HiSeq 2000 (Salmonella enterica subsp. enterica serovar Typhimurium str. ST4/74)	Salmonella enterica subsp. enterica serovar Typhimurium str. ST4/74	GSM3381731	L474_LEP	30645593	SRR7814149	phread33
GSE79314	SRP071896	GPL17562 Illumina HiSeq 2000 (Salmonella enterica subsp. enterica serovar Typhimurium str. ST4/74)	Salmonella enterica subsp. enterica serovar Typhimurium str. ST4/74	GSM2091460	phoB/R InSPI2/Growth in PCN medium to OD600 0.3 (pH 5.8, 0.4 mM Pi)	27564394	SRR3233319	phread33
GSE119724	SRP160917	GPL17562 Illumina HiSeq 2000 (Salmonella enterica subsp. enterica serovar Typhimurium str. ST4/74)	Salmonella enterica subsp. enterica serovar Typhimurium str. ST4/74	GSM3381743	L474_NO_shock_InSPI2	30645593	SRR7814161	phread33
GSE49829	SRP028811	GPL17562 Illumina HiSeq 2000 (Salmonella enterica subsp. enterica serovar Typhimurium str. ST4/74)	Salmonella enterica subsp. enterica serovar Typhimurium str. ST4/74	GSM1207872	Nitric oxide shock (InSPI2)/Growth in PCN medium to OD600 0.3 (pH 5.8, 0.4 mM Pi): then addition of 250 µM Spermine NONOate for 20 min	24331466	SRR951058	phread33
GSE59945	SRP045115	GPL17562 Illumina HiSeq 2000 (Salmonella enterica subsp. enterica serovar Typhimurium str. ST4/74)	Salmonella enterica subsp. enterica serovar Typhimurium str. ST4/74	GSM1462575	Intra-macrophage RNA-seq Replicate 1	26561851	SRR1532983	phread33
GSE119724	SRP160917	GPL17562 Illumina HiSeq 2000 (Salmonella enterica subsp. enterica serovar Typhimurium str. ST4/74)	Salmonella enterica subsp. enterica serovar Typhimurium str. ST4/74	GSM3381734	L474_Macrophage-1	30645593	SRR7814152	phread33
GSE49829	SRP028811	GPL17562 Illumina HiSeq 2000 (Salmonella enterica subsp. enterica serovar Typhimurium str. ST4/74)	Salmonella enterica subsp. enterica serovar Typhimurium str. ST4/74	GSM1207870	InSPI2 LowMg2+/Growth in PCN medium with 10 µM MgCl2 to OD600 0.3 (pH 5.8, 0.4 mM Pi)	24331466	SRR951056	phread33
GSE79314	SRP071896	GPL17562 Illumina HiSeq 2000 (Salmonella enterica subsp. enterica serovar Typhimurium str. ST4/74)	Salmonella enterica subsp. enterica serovar Typhimurium str. ST4/74	GSM2091441	WT IEP/Growth in Lennox broth to OD600 0.8	27564394	SRR3233300	phread33
GSE49829	SRP028811	GPL17562 Illumina HiSeq 2000 (Salmonella enterica subsp. enterica serovar Typhimurium str. ST4/74)	Salmonella enterica subsp. enterica serovar Typhimurium str. ST4/74	GSM1207866	NonSPI2/Growth in PCN medium to OD600 0.3 (pH 7.4, 25 mM Pi)	24331466	SRR951052	phread33
GSE119724	SRP160917	GPL17562 Illumina HiSeq 2000 (Salmonella enterica subsp. enterica serovar Typhimurium str. ST4/74)	Salmonella enterica subsp. enterica serovar Typhimurium str. ST4/74	GSM3381742	L474_NonSPI2	30645593	SRR7814160	phread33
GSE119724	SRP160917	GPL17562 Illumina HiSeq 2000 (Salmonella enterica subsp. enterica serovar Typhimurium str. ST4/74)	Salmonella enterica subsp. enterica serovar Typhimurium str. ST4/74	GSM3381715	L474_25C	30645593	SRR7814133	phread33
GSE49829	SRP028811	GPL17562 Illumina HiSeq 2000 (Salmonella enterica subsp. enterica serovar Typhimurium str. ST4/74)	Salmonella enterica subsp. enterica serovar Typhimurium str. ST4/74	GSM1207854	25°C/Growth in Lennox broth to OD600 0.3 at 25°C	24331466	SRR951040	phread33
GSE49829	SRP028811	GPL17562 Illumina HiSeq 2000 (Salmonella enterica subsp. enterica serovar Typhimurium str. ST4/74)	Salmonella enterica subsp. enterica serovar Typhimurium str. ST4/74	GSM1207860	NaCl shock/Growth in Lennox broth to OD600 0.3; then addition of NaCl to a final concentration of 0.3 M for 10 min	24331466	SRR951046	phread33
GSE119724	SRP160917	GPL17562 Illumina HiSeq 2000 (Salmonella enterica subsp. enterica serovar Typhimurium str. ST4/74)	Salmonella enterica subsp. enterica serovar Typhimurium str. ST4/74	GSM3381738	L474_NaCl_shock	30645593	SRR7814156	phread33
GSE49829	SRP028811	GPL17562 Illumina HiSeq 2000 (Salmonella enterica subsp. enterica serovar Typhimurium str. ST4/74)	Salmonella enterica subsp. enterica serovar Typhimurium str. ST4/74	GSM1207857	Cold shock (15°C)/Growth in Lennox broth to OD600 0.3, then transfer for 10 min from 37°C to 15°C	24331466	SRR951043	phread33
GSE119724	SRP160917	GPL25553 Illumina NextSeq 500 (Salmonella enterica subsp. enterica serovar Typhimurium str. ST4/74)	Salmonella enterica subsp. enterica serovar Typhimurium str. ST4/74	GSM3381716	L474_Anaerobic_growth-2	30645593	SRR7814134	phread33
GSE119724	SRP160917	GPL25553 Illumina NextSeq 500 (Salmonella enterica subsp. enterica serovar Typhimurium str. ST4/74)	Salmonella enterica subsp. enterica serovar Typhimurium str. ST4/74	GSM3381725	L474_ESP-4	30645593	SRR7814143	phread33
GSE49829	SRP028811	GPL17562 Illumina HiSeq 2000 (Salmonella enterica subsp. enterica serovar Typhimurium str. ST4/74)	Salmonella enterica subsp. enterica serovar Typhimurium str. ST4/74	GSM1207862	Bile shock/Growth in Lennox broth to OD600 0.3; then addition of bile to a final concentration of 3% for 10 min	24331466	SRR951048	phread33
GSE119724	SRP160917	GPL25553 Illumina NextSeq 500 (Salmonella enterica subsp. enterica serovar Typhimurium str. ST4/74)	Salmonella enterica subsp. enterica serovar Typhimurium str. ST4/74	GSM3381717	L474_Anaerobic_growth-3	30645593	SRR7814135	phread33
GSE119724	SRP160917	GPL17562 Illumina HiSeq 2000 (Salmonella enterica subsp. enterica serovar Typhimurium str. ST4/74)	Salmonella enterica subsp. enterica serovar Typhimurium str. ST4/74	GSM3381721	L474_Bile_shock	30645593	SRR7814139	phread33
GSE119724	SRP160917	GPL25553 Illumina NextSeq 500 (Salmonella enterica subsp. enterica serovar Typhimurium str. ST4/74)	Salmonella enterica subsp. enterica serovar Typhimurium str. ST4/74	GSM3381739	L474_NonSPI2-2	30645593	SRR7814157	phread33
GSE119724	SRP160917	GPL25553 Illumina NextSeq 500 (Salmonella enterica subsp. enterica serovar Typhimurium str. ST4/74)	Salmonella enterica subsp. enterica serovar Typhimurium str. ST4/74	GSM3381729	L474_InSPI2-4	30645593	SRR7814147	phread33
GSE119724	SRP160917	GPL25553 Illumina NextSeq 500 (Salmonella enterica subsp. enterica serovar Typhimurium str. ST4/74)	Salmonella enterica subsp. enterica serovar Typhimurium str. ST4/74	GSM3381723	L474_ESP-2	30645593	SRR7814141	phread33
GSE119724	SRP160917	GPL17562 Illumina HiSeq 2000 (Salmonella enterica subsp. enterica serovar Typhimurium str. ST4/74)	Salmonella enterica subsp. enterica serovar Typhimurium str. ST4/74	GSM3381722	L474_EEP	30645593	SRR7814140	phread33
GSE49829	SRP028811	GPL17562 Illumina HiSeq 2000 (Salmonella enterica subsp. enterica serovar Typhimurium str. ST4/74)	Salmonella enterica subsp. enterica serovar Typhimurium str. ST4/74	GSM1207841	EEP/Growth in Lennox broth to OD600 0.1	24331466	SRR951027	phread33
GSE119724	SRP160917	GPL25553 Illumina NextSeq 500 (Salmonella enterica subsp. enterica serovar Typhimurium str. ST4/74)	Salmonella enterica subsp. enterica serovar Typhimurium str. ST4/74	GSM3381727	L474_InSPI2-2	30645593	SRR7814145	phread33
GSE119724	SRP160917	GPL25553 Illumina NextSeq 500 (Salmonella enterica subsp. enterica serovar Typhimurium str. ST4/74)	Salmonella enterica subsp. enterica serovar Typhimurium str. ST4/74	GSM3381741	L474_NonSPI2-4	30645593	SRR7814159	phread33
GSE119724	SRP160917	GPL25553 Illumina NextSeq 500 (Salmonella enterica subsp. enterica serovar Typhimurium str. ST4/74)	Salmonella enterica subsp. enterica serovar Typhimurium str. ST4/74	GSM3381724	L474_ESP-3	30645593	SRR7814142	phread33
GSE119724	SRP160917	GPL25553 Illumina NextSeq 500 (Salmonella enterica subsp. enterica serovar Typhimurium str. ST4/74)	Salmonella enterica subsp. enterica serovar Typhimurium str. ST4/74	GSM3381740	L474_NonSPI2-3	30645593	SRR7814158	phread33
GSE119724	SRP160917	GPL25553 Illumina NextSeq 500 (Salmonella enterica subsp. enterica serovar Typhimurium str. ST4/74)	Salmonella enterica subsp. enterica serovar Typhimurium str. ST4/74	GSM3381728	L474_InSPI2-3	30645593	SRR7814146	phread33
GSE119724	SRP160917	GPL25553 Illumina NextSeq 500 (Salmonella enterica subsp. enterica serovar Typhimurium str. ST4/74)	Salmonella enterica subsp. enterica serovar Typhimurium str. ST4/74	GSM3381718	L474_Anaerobic_growth-4	30645593	SRR7814136	phread33
GSE108104	SRP126785	GPL24393 Illumina HiSeq 2000 (Salmonella enterica subsp. enterica serovar Typhimurium str. D23580)	Salmonella enterica subsp. enterica serovar Typhimurium str. D23580	GSM2889540	D23580_ESP_TEX/Early stationary phase	29487214	SRR6377148	phread33
GSE119724	SRP160917	GPL24393 Illumina HiSeq 2000 (Salmonella enterica subsp. enterica serovar Typhimurium str. D23580)	Salmonella enterica subsp. enterica serovar Typhimurium str. D23580	GSM3381702	D23580_Macrophage-2	30645593	SRR7814120	phread33
GSE119724	SRP160917	GPL24393 Illumina HiSeq 2000 (Salmonella enterica subsp. enterica serovar Typhimurium str. D23580)	Salmonella enterica subsp. enterica serovar Typhimurium str. D23580	GSM3381700	D23580_LSP	30645593	SRR7814118	phread33
GSE119724	SRP160917	GPL24393 Illumina HiSeq 2000 (Salmonella enterica subsp. enterica serovar Typhimurium str. D23580)	Salmonella enterica subsp. enterica serovar Typhimurium str. D23580	GSM3381709	D23580_NonSPI2	30645593	SRR7814127	phread33
GSE108104	SRP126785	GPL24393 Illumina HiSeq 2000 (Salmonella enterica subsp. enterica serovar Typhimurium str. D23580)	Salmonella enterica subsp. enterica serovar Typhimurium str. D23580	GSM2889541	D23580_inSPI2_TEX/SPI-2 inducing	29487214	SRR6377149	phread33
GSE119724	SRP160917	GPL24393 Illumina HiSeq 2000 (Salmonella enterica subsp. enterica serovar Typhimurium str. D23580)	Salmonella enterica subsp. enterica serovar Typhimurium str. D23580	GSM3381701	D23580_Macrophage-1	30645593	SRR7814119	phread33
GSE119724	SRP160917	GPL24393 Illumina HiSeq 2000 (Salmonella enterica subsp. enterica serovar Typhimurium str. D23580)	Salmonella enterica subsp. enterica serovar Typhimurium str. D23580	GSM3381714	D23580_Peroxide_shock_InSPI2	30645593	SRR7814132	phread33
GSE108104	SRP126785	GPL24393 Illumina HiSeq 2000 (Salmonella enterica subsp. enterica serovar Typhimurium str. D23580)	Salmonella enterica subsp. enterica serovar Typhimurium str. D23580	GSM2889542	D23580_pool_TEX/Pooled RNA from all conditions	29487214	SRR6377150	phread33
GSE108104	SRP126785	GPL24393 Illumina HiSeq 2000 (Salmonella enterica subsp. enterica serovar Typhimurium str. D23580)	Salmonella enterica subsp. enterica serovar Typhimurium str. D23580	GSM2889539	D23580_pool/Pooled RNA from all conditions	29487214	SRR6377147	phread33
GSE119724	SRP160917	GPL24393 Illumina HiSeq 2000 (Salmonella enterica subsp. enterica serovar Typhimurium str. D23580)	Salmonella enterica subsp. enterica serovar Typhimurium str. D23580	GSM3381710	D23580_NO_shock_InSPI2	30645593	SRR7814128	phread33
GSE119724	SRP160917	GPL24393 Illumina HiSeq 2000 (Salmonella enterica subsp. enterica serovar Typhimurium str. D23580)	Salmonella enterica subsp. enterica serovar Typhimurium str. D23580	GSM3381686	D23580_Anaerobic_growth	30645593	SRR7814104	phread33
GSE119724	SRP160917	GPL24393 Illumina HiSeq 2000 (Salmonella enterica subsp. enterica serovar Typhimurium str. D23580)	Salmonella enterica subsp. enterica serovar Typhimurium str. D23580	GSM3381699	D23580_Low_Fe2+_shock	30645593	SRR7814117	phread33
GSE119724	SRP160917	GPL24393 Illumina HiSeq 2000 (Salmonella enterica subsp. enterica serovar Typhimurium str. D23580)	Salmonella enterica subsp. enterica serovar Typhimurium str. D23580	GSM3381697	D23580_InSPI2	30645593	SRR7814115	phread33
GSE108104	SRP126785	GPL24393 Illumina HiSeq 2000 (Salmonella enterica subsp. enterica serovar Typhimurium str. D23580)	Salmonella enterica subsp. enterica serovar Typhimurium str. D23580	GSM2889538	D23580_inSPI2/SPI-2 inducing	29487214	SRR6377146	phread33
GSE119724	SRP160917	GPL24393 Illumina HiSeq 2000 (Salmonella enterica subsp. enterica serovar Typhimurium str. D23580)	Salmonella enterica subsp. enterica serovar Typhimurium str. D23580	GSM3381711	D23580_Oxygen_shock	30645593	SRR7814129	phread33
GSE119724	SRP160917	GPL24393 Illumina HiSeq 2000 (Salmonella enterica subsp. enterica serovar Typhimurium str. D23580)	Salmonella enterica subsp. enterica serovar Typhimurium str. D23580	GSM3381693	D23580_ESP	30645593	SRR7814111	phread33
GSE108104	SRP126785	GPL24393 Illumina HiSeq 2000 (Salmonella enterica subsp. enterica serovar Typhimurium str. D23580)	Salmonella enterica subsp. enterica serovar Typhimurium str. D23580	GSM2889537	D23580_ESP/Early stationary phase	29487214	SRR6377145	phread33
GSE119724	SRP160917	GPL24393 Illumina HiSeq 2000 (Salmonella enterica subsp. enterica serovar Typhimurium str. D23580)	Salmonella enterica subsp. enterica serovar Typhimurium str. D23580	GSM3381698	D23580_LEP	30645593	SRR7814116	phread33
GSE119724	SRP160917	GPL24393 Illumina HiSeq 2000 (Salmonella enterica subsp. enterica serovar Typhimurium str. D23580)	Salmonella enterica subsp. enterica serovar Typhimurium str. D23580	GSM4204390	D23580_MAC_dRNAseq-2	30645593	SRR10588329	phread33
GSE119724	SRP160917	GPL24393 Illumina HiSeq 2000 (Salmonella enterica subsp. enterica serovar Typhimurium str. D23580)	Salmonella enterica subsp. enterica serovar Typhimurium str. D23580	GSM3381687	D23580_Anaerobic_shock	30645593	SRR7814105	phread33
GSE119724	SRP160917	GPL24393 Illumina HiSeq 2000 (Salmonella enterica subsp. enterica serovar Typhimurium str. D23580)	Salmonella enterica subsp. enterica serovar Typhimurium str. D23580	GSM3381705	D23580_NaCl_shock	30645593	SRR7814123	phread33
GSE119724	SRP160917	GPL24393 Illumina HiSeq 2000 (Salmonella enterica subsp. enterica serovar Typhimurium str. D23580)	Salmonella enterica subsp. enterica serovar Typhimurium str. D23580	GSM3381682	D23580_25C/growth conditions: 25C/in vitro culture	30645593	SRR7814100	phread33
GSE119724	SRP160917	GPL24393 Illumina HiSeq 2000 (Salmonella enterica subsp. enterica serovar Typhimurium str. D23580)	Salmonella enterica subsp. enterica serovar Typhimurium str. D23580	GSM3381704	D23580_MEP	30645593	SRR7814122	phread33
GSE119724	SRP160917	GPL24393 Illumina HiSeq 2000 (Salmonella enterica subsp. enterica serovar Typhimurium str. D23580)	Salmonella enterica subsp. enterica serovar Typhimurium str. D23580	GSM3381689	D23580_EEP	30645593	SRR7814107	phread33
GSE119724	SRP160917	GPL24393 Illumina HiSeq 2000 (Salmonella enterica subsp. enterica serovar Typhimurium str. D23580)	Salmonella enterica subsp. enterica serovar Typhimurium str. D23580	GSM3381688	D23580_Bile_shock	30645593	SRR7814106	phread33
GSE119724	SRP160917	GPL24393 Illumina HiSeq 2000 (Salmonella enterica subsp. enterica serovar Typhimurium str. D23580)	Salmonella enterica subsp. enterica serovar Typhimurium str. D23580	GSM4204389	D23580_MAC_dRNAseq-1	30645593	SRR10588328	phread33
GSE119724	SRP160917	GPL25552 Illumina NextSeq 500 (Salmonella enterica subsp. enterica serovar Typhimurium str. D23580)	Salmonella enterica subsp. enterica serovar Typhimurium str. D23580	GSM3381708	D23580_NonSPI2-4	30645593	SRR7814126	phread33
GSE119724	SRP160917	GPL25552 Illumina NextSeq 500 (Salmonella enterica subsp. enterica serovar Typhimurium str. D23580)	Salmonella enterica subsp. enterica serovar Typhimurium str. D23580	GSM3381695	D23580_InSPI2-3	30645593	SRR7814113	phread33
GSE119724	SRP160917	GPL25552 Illumina NextSeq 500 (Salmonella enterica subsp. enterica serovar Typhimurium str. D23580)	Salmonella enterica subsp. enterica serovar Typhimurium str. D23580	GSM3381713	D23580_pBT1del_ESP-2	30645593	SRR7814131	phread33
GSE161854	SRP293303	GPL29429 Illumina NovaSeq 6000 (Homo sapiens; Salmonella enterica)	Salmonella enterica subsp. enterica serovar Typhimurium str. D23580	GSM4916009	D1_D23580_infected Unenriched	35121793	SRR13089198	phread33
GSE161854	SRP293303	GPL29431 Illumina NovaSeq 6000 (Homo sapiens; Salmonella enterica)	Salmonella enterica subsp. enterica serovar Typhimurium str. D23580	GSM4916046	A2_D23_3 Unenriched	35121793	SRR13089235	phread33
GSE119724	SRP160917	GPL25552 Illumina NextSeq 500 (Salmonella enterica subsp. enterica serovar Typhimurium str. D23580)	Salmonella enterica subsp. enterica serovar Typhimurium str. D23580	GSM3381712	D23580_pBT1del_ESP-1	30645593	SRR7814130	phread33
GSE119724	SRP160917	GPL25552 Illumina NextSeq 500 (Salmonella enterica subsp. enterica serovar Typhimurium str. D23580)	Salmonella enterica subsp. enterica serovar Typhimurium str. D23580	GSM3381707	D23580_NonSPI2-3	30645593	SRR7814125	phread33
GSE161854	SRP293303	GPL29430 Illumina NovaSeq 6000 (Homo sapiens; Salmonella enterica)	Salmonella enterica subsp. enterica serovar Typhimurium str. D23580	GSM4916044	B1_D23_2 Unenriched	35121793	SRR13089233	phread33
GSE119724	SRP160917	GPL25552 Illumina NextSeq 500 (Salmonella enterica subsp. enterica serovar Typhimurium str. D23580)	Salmonella enterica subsp. enterica serovar Typhimurium str. D23580	GSM3381692	D23580_ESP-4	30645593	SRR7814110	phread33
GSE161854	SRP293303	GPL29430 Illumina NovaSeq 6000 (Homo sapiens; Salmonella enterica)	Salmonella enterica subsp. enterica serovar Typhimurium str. D23580	GSM4916047	F2_LT2_2 Unenriched	35121793	SRR13089236	phread33
GSE119724	SRP160917	GPL25552 Illumina NextSeq 500 (Salmonella enterica subsp. enterica serovar Typhimurium str. D23580)	Salmonella enterica subsp. enterica serovar Typhimurium str. D23580	GSM3381706	D23580_NonSPI2-2	30645593	SRR7814124	phread33
GSE119724	SRP160917	GPL25552 Illumina NextSeq 500 (Salmonella enterica subsp. enterica serovar Typhimurium str. D23580)	Salmonella enterica subsp. enterica serovar Typhimurium str. D23580	GSM3381691	D23580_ESP-3	30645593	SRR7814109	phread33
GSE119724	SRP160917	GPL25552 Illumina NextSeq 500 (Salmonella enterica subsp. enterica serovar Typhimurium str. D23580)	Salmonella enterica subsp. enterica serovar Typhimurium str. D23580	GSM3381694	D23580_InSPI2-2	30645593	SRR7814112	phread33
GSE119724	SRP160917	GPL25552 Illumina NextSeq 500 (Salmonella enterica subsp. enterica serovar Typhimurium str. D23580)	Salmonella enterica subsp. enterica serovar Typhimurium str. D23580	GSM3381690	D23580_ESP-2	30645593	SRR7814108	phread33
GSE119724	SRP160917	GPL25552 Illumina NextSeq 500 (Salmonella enterica subsp. enterica serovar Typhimurium str. D23580)	Salmonella enterica subsp. enterica serovar Typhimurium str. D23580	GSM3381696	D23580_InSPI2-4	30645593	SRR7814114	phread33
GSE119724	SRP160917	GPL25552 Illumina NextSeq 500 (Salmonella enterica subsp. enterica serovar Typhimurium str. D23580)	Salmonella enterica subsp. enterica serovar Typhimurium str. D23580	GSM3381683	D23580_Anaerobic_growth-2	30645593	SRR7814101	phread33
GSE119724	SRP160917	GPL25552 Illumina NextSeq 500 (Salmonella enterica subsp. enterica serovar Typhimurium str. D23580)	Salmonella enterica subsp. enterica serovar Typhimurium str. D23580	GSM3381684	D23580_Anaerobic_growth-3	30645593	SRR7814102	phread33
GSE119724	SRP160917	GPL25552 Illumina NextSeq 500 (Salmonella enterica subsp. enterica serovar Typhimurium str. D23580)	Salmonella enterica subsp. enterica serovar Typhimurium str. D23580	GSM3381685	D23580_Anaerobic_growth-4	30645593	SRR7814103	phread33
GSE161854	SRP293303	GPL29433 Illumina NovaSeq 6000 (Homo sapiens; Salmonella enterica)	Salmonella enterica subsp. enterica serovar Typhimurium str. D23580	GSM4916040	B4_D2_LT2_exposed Unenriched	35121793	SRR13089229	phread33
GSE161854	SRP293303	GPL29430 Illumina NovaSeq 6000 (Homo sapiens; Salmonella enterica)	Salmonella enterica subsp. enterica serovar Typhimurium str. D23580	GSM4916081	A3_LT2_3 Enriched	35121793	SRR13089270	phread33
GSE161854	SRP293303	GPL29432 Illumina NovaSeq 6000 (Homo sapiens; Salmonella enterica)	Salmonella enterica subsp. enterica serovar Typhimurium str. D23580	GSM4916088	F1_TY2 Enriched	35121793	SRR13089277	phread33
GSE161854	SRP293303	GPL29431 Illumina NovaSeq 6000 (Homo sapiens; Salmonella enterica)	Salmonella enterica subsp. enterica serovar Typhimurium str. D23580	GSM4916091	A2_D23_3 Enriched	35121793	SRR13089280	phread33
GSE161854	SRP293303	GPL29432 Illumina NovaSeq 6000 (Homo sapiens; Salmonella enterica)	Salmonella enterica subsp. enterica serovar Typhimurium str. D23580	GSM4916083	B3_TY2 Enriched	35121793	SRR13089272	phread33
GSE161854	SRP293303	GPL29432 Illumina NovaSeq 6000 (Homo sapiens; Salmonella enterica)	Salmonella enterica subsp. enterica serovar Typhimurium str. D23580	GSM4916085	C1_Ty2_3 Enriched	35121793	SRR13089274	phread33
GSE161854	SRP293303	GPL29433 Illumina NovaSeq 6000 (Homo sapiens; Salmonella enterica)	Salmonella enterica subsp. enterica serovar Typhimurium str. D23580	GSM4916078	A4_D4_D23_exposed Enriched	35121793	SRR13089267	phread33
GSE136717	SRP220267	GPL20056 Illumina NextSeq 500 (Salmonella enterica subsp. enterica serovar Typhimurium str. SL1344)	Salmonella enterica subsp. enterica serovar Typhimurium str. SL1344	GSM4056571	S.tm_input_1	32071273	SRR10056089	phread33
GSE65531	SRP053056	GPL17021 Illumina HiSeq 2500 (Mus musculus) GPL19729 Illumina HiSeq 2500 (Salmonella enterica subsp. enterica serovar Typhimurium str. SL1344)	Salmonella enterica subsp. enterica serovar Typhimurium str. SL1344	GSM1599822	T0_bacs_combined	26343579	SRR1784824	phread33
GSE81869	SRP075688	GPL19729 Illumina HiSeq 2500 (Salmonella enterica subsp. enterica serovar Typhimurium str. SL1344)	Salmonella enterica subsp. enterica serovar Typhimurium str. SL1344	GSM2176850	RNase_E-WT_28C_R2/growth stage: OD600=2.0	28061332	SRR3585815	phread33
GSE147155	SRP253178	GPL20056 Illumina NextSeq 500 (Salmonella enterica subsp. enterica serovar Typhimurium str. SL1344)	Salmonella enterica subsp. enterica serovar Typhimurium str. SL1344	GSM4419377	DASH_3500_35000_Takara_Salmonella/Exponential	32345633	SRR11342583	phread33
GSE102163	SRP114680	GPL19729 Illumina HiSeq 2500 (Salmonella enterica subsp. enterica serovar Typhimurium str. SL1344)	Salmonella enterica subsp. enterica serovar Typhimurium str. SL1344	GSM2729727	Salmonella_log_rep1	29073931	SRR5889624	phread33
GSE152228	SRP260186	GPL20056 Illumina NextSeq 500 (Salmonella enterica subsp. enterica serovar Typhimurium str. SL1344)	Salmonella enterica subsp. enterica serovar Typhimurium str. SL1344	GSM4609637	OX TS RNA Bio-replicate 1/Transition to stationary/single end	32900812	SRR11991136	phread33
GSE81869	SRP075688	GPL19729 Illumina HiSeq 2500 (Salmonella enterica subsp. enterica serovar Typhimurium str. SL1344)	Salmonella enterica subsp. enterica serovar Typhimurium str. SL1344	GSM2176845	RNase_E-TS_28C_R1/growth stage: OD600=2.0	28061332	SRR3585810	phread33
GSE81869	SRP075688	GPL19729 Illumina HiSeq 2500 (Salmonella enterica subsp. enterica serovar Typhimurium str. SL1344)	Salmonella enterica subsp. enterica serovar Typhimurium str. SL1344	GSM2176851	RNase_E-WT_44C_R1/growth stage: OD600=2.0	28061332	SRR3585816	phread33
GSE102163	SRP114680	GPL19729 Illumina HiSeq 2500 (Salmonella enterica subsp. enterica serovar Typhimurium str. SL1344)	Salmonella enterica subsp. enterica serovar Typhimurium str. SL1344	GSM2729726	Salmonella_log_rep2	29073931	SRR5889623	phread33
GSE102163	SRP114680	GPL19729 Illumina HiSeq 2500 (Salmonella enterica subsp. enterica serovar Typhimurium str. SL1344)	Salmonella enterica subsp. enterica serovar Typhimurium str. SL1344	GSM2729723	Salmonella_stat_rep2	29073931	SRR5889620
GSE81869	SRP075688	GPL19729 Illumina HiSeq 2500 (Salmonella enterica subsp. enterica serovar Typhimurium str. SL1344)	Salmonella enterica subsp. enterica serovar Typhimurium str. SL1344	GSM2176846	RNase_E-TS_28C_R2/growth stage: OD600=2.0	28061332	SRR3585811	phread33
GSE102163	SRP114680	GPL19729 Illumina HiSeq 2500 (Salmonella enterica subsp. enterica serovar Typhimurium str. SL1344)	Salmonella enterica subsp. enterica serovar Typhimurium str. SL1344	GSM2729722	Salmonella_stat_rep3	29073931	SRR5889619	phread33
GSE62986	SRP049525	GPL17070 Illumina HiSeq 2000 (Salmonella enterica subsp. enterica serovar Typhimurium)	Salmonella enterica subsp. enterica serovar Typhimurium str. SL1344	GSM1537630	Gradient fraction 07	27671629	SRR1640302	phread33
GSE81869	SRP075688	GPL19729 Illumina HiSeq 2500 (Salmonella enterica subsp. enterica serovar Typhimurium str. SL1344)	Salmonella enterica subsp. enterica serovar Typhimurium str. SL1344	GSM2176852	RNase_E-WT_44C_R2/growth stage: OD600=2.0	28061332	SRR3585817	phread33
GSE81869	SRP075688	GPL19729 Illumina HiSeq 2500 (Salmonella enterica subsp. enterica serovar Typhimurium str. SL1344)	Salmonella enterica subsp. enterica serovar Typhimurium str. SL1344	GSM2176848	RNase_E-TS_44C_R2/growth stage: OD600=2.0	28061332	SRR3585813	phread33
GSE81869	SRP075688	GPL19729 Illumina HiSeq 2500 (Salmonella enterica subsp. enterica serovar Typhimurium str. SL1344)	Salmonella enterica subsp. enterica serovar Typhimurium str. SL1344	GSM2176847	RNase_E-TS_44C_R1/growth stage: OD600=2.0	28061332	SRR3585812	phread33
GSE102163	SRP114680	GPL19729 Illumina HiSeq 2500 (Salmonella enterica subsp. enterica serovar Typhimurium str. SL1344)	Salmonella enterica subsp. enterica serovar Typhimurium str. SL1344	GSM2729725	Salmonella_log_rep3	29073931	SRR5889622	phread33
GSE62986	SRP049525	GPL17070 Illumina HiSeq 2000 (Salmonella enterica subsp. enterica serovar Typhimurium)	Salmonella enterica subsp. enterica serovar Typhimurium str. SL1344	GSM1537633	Gradient fraction 10	27671629	SRR1640305	phread33
GSE104785	SRP119688	GPL21220 Illumina NextSeq 500 (Salmonella enterica subsp. enterica serovar Typhimurium)	Salmonella enterica subsp. enterica serovar Typhimurium SL1344	GSM2807872	Salmonella inoculum Rep 1	30523110	SRR6155102	phread33
GSE154668	SRP272407	GPL27045 Illumina HiSeq 4000 (Salmonella enterica subsp. enterica serovar Typhimurium str. SL1344)	Salmonella enterica subsp. enterica serovar Typhimurium str. SL1344	GSM4676797	S207C_3/S. Typhimurium null ΔrcsB mutant expressing RcsB variant S207C/exponential phase	33638994	SRR12252261	phread33
GSE102163	SRP114680	GPL19729 Illumina HiSeq 2500 (Salmonella enterica subsp. enterica serovar Typhimurium str. SL1344)	Salmonella enterica subsp. enterica serovar Typhimurium str. SL1344	GSM2729724	Salmonella_stat_rep1	29073931	SRR5889621	phread33
GSE38884	SRP013870	GPL15732 Illumina Genome Analyzer IIx (Salmonella enterica subsp. enterica serovar Typhimurium str. SL1344)	Salmonella enterica subsp. enterica serovar Typhimurium str. SL1344	GSM951401	Control coIP OD0.5	22922465	SRR515288	phread33
GSE149893	SRP260090	GPL20056 Illumina NextSeq 500 (Salmonella enterica subsp. enterica serovar Typhimurium str. SL1344)	Salmonella enterica subsp. enterica serovar Typhimurium str. SL1344	GSM4516428	SPI1_RBP1/LB broth OD 2.0 SPI1-inducing	Venturini E, Vogel J, Svensson SL, Sharma CM	SRR11688423	phread33
GSE91066	SRP094797	GPL20056 Illumina NextSeq 500 (Salmonella enterica subsp. enterica serovar Typhimurium str. SL1344)	Salmonella enterica subsp. enterica serovar Typhimurium str. SL1344	GSM2420418	Ribosome profiling of wild type Salmonella enterica serovar Thyphimurium - strain SL1344 monosomes	34721520	SRR5090708	phread33
GSE149893	SRP260090	GPL20056 Illumina NextSeq 500 (Salmonella enterica subsp. enterica serovar Typhimurium str. SL1344)	Salmonella enterica subsp. enterica serovar Typhimurium str. SL1344	GSM4516426	LB0.4_RBP1/LB broth OD600 0.4	Venturini E, Vogel J, Svensson SL, Sharma CM	SRR11688421	phread33
GSE38884	SRP013870	GPL15732 Illumina Genome Analyzer IIx (Salmonella enterica subsp. enterica serovar Typhimurium str. SL1344)	Salmonella enterica subsp. enterica serovar Typhimurium str. SL1344	GSM951401	Control coIP OD0.15	22922465	SRR515287	phread33
GSE38884	SRP013870	GPL15732 Illumina Genome Analyzer IIx (Salmonella enterica subsp. enterica serovar Typhimurium str. SL1344)	Salmonella enterica subsp. enterica serovar Typhimurium str. SL1344	GSM951413	Hfq coIP OD2+6h	22922465	SRR515298	phread33
GSE149893	SRP260090	GPL20056 Illumina NextSeq 500 (Salmonella enterica subsp. enterica serovar Typhimurium str. SL1344)	Salmonella enterica subsp. enterica serovar Typhimurium str. SL1344	GSM4516430	SPI2_RBP1/SPI2-inducing	Venturini E, Vogel J, Svensson SL, Sharma CM	SRR11688425	phread33
GSE155764	SRP276137	GPL21220 Illumina NextSeq 500 (Salmonella enterica subsp. enterica serovar Typhimurium)	Salmonella enterica subsp. enterica serovar Typhimurium SL1344	GSM4979320	TAT-acpP-scrambled R2	33849070	SRR13268417	phread33
GSE62986	SRP049525	GPL17070 Illumina HiSeq 2000 (Salmonella enterica subsp. enterica serovar Typhimurium)	Salmonella enterica subsp. enterica serovar Typhimurium str. SL1344	GSM1537634	Gradient fraction 11	27671629	SRR1640306	phread33
GSE62986	SRP049525	GPL17070 Illumina HiSeq 2000 (Salmonella enterica subsp. enterica serovar Typhimurium)	Salmonella enterica subsp. enterica serovar Typhimurium str. SL1344	GSM1537636	Gradient fraction 13	27671629	SRR1640308	phread33
GSE149893	SRP260090	GPL20056 Illumina NextSeq 500 (Salmonella enterica subsp. enterica serovar Typhimurium str. SL1344)	Salmonella enterica subsp. enterica serovar Typhimurium str. SL1344	GSM4516425	LB0.4_TR1/LB broth OD600 0.4	Venturini E, Vogel J, Svensson SL, Sharma CM	SRR11688420	phread33
GSE91066	SRP094797	GPL20056 Illumina NextSeq 500 (Salmonella enterica subsp. enterica serovar Typhimurium str. SL1344)	Salmonella enterica subsp. enterica serovar Typhimurium str. SL1344	GSM2420419	Ribosome profiling of wild type Salmonella enterica serovar Thyphimurium - strain SL1344 polysomes	34721520	SRR5090709	phread33
GSE101075	SRP111460	GPL23683 Illumina MiSeq (Salmonella enterica subsp. enterica serovar Typhimurium)	Salmonella enterica subsp. enterica serovar Typhimurium SL1344	GSM2698968	WT_3	29127378	SRR5815139	phread33
GSE179103	SRP325965	GPL19226 Illumina HiSeq 2000 (Salmonella enterica)	Salmonella enterica subsp. enterica serovar Typhimurium SL1344	GSM5406790	WTM_rep2 / intracellular bacteria from HeLa cells incubated in growth media containing 100 nM wortmannin for 45 min prior to infection to inhibit autophagy	34460873	SRR14935639	phread33
GSE38884	SRP013870	GPL15732 Illumina Genome Analyzer IIx (Salmonella enterica subsp. enterica serovar Typhimurium str. SL1344)	Salmonella enterica subsp. enterica serovar Typhimurium str. SL1344	GSM951411	Hfq coIP OD2.0	22922465	SRR515296	phread33
GSE62986	SRP049525	GPL17070 Illumina HiSeq 2000 (Salmonella enterica subsp. enterica serovar Typhimurium)	Salmonella enterica subsp. enterica serovar Typhimurium str. SL1344	GSM1537635	Gradient fraction 12	27671629	SRR1640307	phread33
GSE155764	SRP276137	GPL21220 Illumina NextSeq 500 (Salmonella enterica subsp. enterica serovar Typhimurium)	Salmonella enterica subsp. enterica serovar Typhimurium SL1344	GSM4979319	TAT-acpP R2	33849070	SRR13268416	phread33
GSE179103	SRP325965	GPL19226 Illumina HiSeq 2000 (Salmonella enterica)	Salmonella enterica subsp. enterica serovar Typhimurium SL1344	GSM5406788	EBSS_rep2 / intracellular bacteria from HeLa cells shifted to Earle’s Balanced Salt Solution (EBSS, Sigma) 3 h prior to infection to induce autophagy	34460873	SRR14935637	phread33
GSE38884	SRP013870	GPL15732 Illumina Genome Analyzer IIx (Salmonella enterica subsp. enterica serovar Typhimurium str. SL1344)	Salmonella enterica subsp. enterica serovar Typhimurium str. SL1344	GSM951410	Hfq coIP OD0.5	22922465	SRR515295	phread33
GSE149893	SRP260090	GPL20056 Illumina NextSeq 500 (Salmonella enterica subsp. enterica serovar Typhimurium str. SL1344)	Salmonella enterica subsp. enterica serovar Typhimurium str. SL1344	GSM4516427	SPI1_TR1/ LB broth OD 2.0 SPI1-inducing	Venturini E, Vogel J, Svensson SL, Sharma CM	SRR11688422	phread33
GSE62986	SRP049525	GPL17070 Illumina HiSeq 2000 (Salmonella enterica subsp. enterica serovar Typhimurium)	Salmonella enterica subsp. enterica serovar Typhimurium str. SL1344	GSM1537637	Gradient fraction 14	27671629	SRR1640309	phread33
GSE155764	SRP276137	GPL21220 Illumina NextSeq 500 (Salmonella enterica subsp. enterica serovar Typhimurium)	Salmonella enterica subsp. enterica serovar Typhimurium SL1344	GSM4979326	RXR-acpP R3	33849070	SRR13268423	phread33
GSE149893	SRP260090	GPL20056 Illumina NextSeq 500 (Salmonella enterica subsp. enterica serovar Typhimurium str. SL1344)	Salmonella enterica subsp. enterica serovar Typhimurium str. SL1344	GSM4516429	SPI2_TR1/ SPI2-inducing	Venturini E, Vogel J, Svensson SL, Sharma CM	SRR11688424	phread33
GSE157499	SRP280119	GPL20056 Illumina NextSeq 500 (Salmonella enterica subsp. enterica serovar Typhimurium str. SL1344)	Salmonella enterica subsp. enterica serovar Typhimurium str. SL1344	GSM4767226	MS2-PinT_SPI-1_rep1	33535041	SRR12589146	phread33
GSE155764	SRP276137	GPL21220 Illumina NextSeq 500 (Salmonella enterica subsp. enterica serovar Typhimurium)	Salmonella enterica subsp. enterica serovar Typhimurium SL1344	GSM4979317	RXR-acpP-scrambled R2	33849070	SRR13268414	phread33
GSE104785	SRP119688	GPL21220 Illumina NextSeq 500 (Salmonella enterica subsp. enterica serovar Typhimurium)	Salmonella enterica subsp. enterica serovar Typhimurium SL1344	GSM2807871	Salmonella inoculum Rep 2	30523110	SRR6155101	phread33
GSE155764	SRP276137	GPL21220 Illumina NextSeq 500 (Salmonella enterica subsp. enterica serovar Typhimurium)	Salmonella enterica subsp. enterica serovar Typhimurium SL1344	GSM4979310	TAT-acpP-scrambled R1	33849070	SRR13268407	phread33
GSE62986	SRP049525	GPL17070 Illumina HiSeq 2000 (Salmonella enterica subsp. enterica serovar Typhimurium)	Salmonella enterica subsp. enterica serovar Typhimurium str. SL1344	GSM1537643	Gradient fraction 20	27671629	SRR1640315	phread33
GSE155764	SRP276137	GPL21220 Illumina NextSeq 500 (Salmonella enterica subsp. enterica serovar Typhimurium)	Salmonella enterica subsp. enterica serovar Typhimurium SL1344	GSM4979329	TAT-acpP R3	33849070	SRR13268426	phread33
GSE38884	SRP013870	GPL15732 Illumina Genome Analyzer IIx (Salmonella enterica subsp. enterica serovar Typhimurium str. SL1344)	Salmonella enterica subsp. enterica serovar Typhimurium str. SL1344	GSM951414	Hfq coIP OD2+9h	22922465	SRR515299	phread33
GSE155764	SRP276137	GPL21220 Illumina NextSeq 500 (Salmonella enterica subsp. enterica serovar Typhimurium)	Salmonella enterica subsp. enterica serovar Typhimurium SL1344	GSM4979327	RXR-acpP-scrambled R3	33849070	SRR13268424	phread33
GSE155764	SRP276137	GPL21220 Illumina NextSeq 500 (Salmonella enterica subsp. enterica serovar Typhimurium)	Salmonella enterica subsp. enterica serovar Typhimurium SL1344	GSM4979316	RXR-acpP R2	33849070	SRR13268413	phread33
GSE38884	SRP013870	GPL15732 Illumina Genome Analyzer IIx (Salmonella enterica subsp. enterica serovar Typhimurium str. SL1344)	Salmonella enterica subsp. enterica serovar Typhimurium str. SL1344	GSM951409	Hfq coIP OD0.15	22922465	SRR515294	phread33
GSE67949	SRP057246	GPL21220 Illumina NextSeq 500 (Salmonella enterica subsp. enterica serovar Typhimurium)	Salmonella enterica subsp. enterica serovar Typhimurium SL1344	GSM1967917	in vitro WT 00 h R1/SPI-2 induced	26789254	SRR2981449	phread33
GSE62986	SRP049525	GPL17070 Illumina HiSeq 2000 (Salmonella enterica subsp. enterica serovar Typhimurium)	Salmonella enterica subsp. enterica serovar Typhimurium str. SL1344	GSM1537638	Gradient fraction 15	27671629	SRR1640310	phread33
GSE155764	SRP276137	GPL21220 Illumina NextSeq 500 (Salmonella enterica subsp. enterica serovar Typhimurium)	Salmonella enterica subsp. enterica serovar Typhimurium SL1344	GSM4979306	RXR-acpP R1	33849070	SRR13268403	phread33
GSE155764	SRP276137	GPL21220 Illumina NextSeq 500 (Salmonella enterica subsp. enterica serovar Typhimurium)	Salmonella enterica subsp. enterica serovar Typhimurium SL1344	GSM4979330	TAT-acpP-scrambled R3	33849070	SRR13268427	phread33
GSE147155	SRP253178	GPL20056 Illumina NextSeq 500 (Salmonella enterica subsp. enterica serovar Typhimurium str. SL1344)	Salmonella enterica subsp. enterica serovar Typhimurium str. SL1344	GSM4419370	DASH_1_PK/Exponential	32345633	SRR11342576	phread33
GSE108234	SRP126963	GPL22775 Illumina MiSeq (Salmonella enterica subsp. enterica serovar Typhimurium str. SL1344)	Salmonella enterica subsp. enterica serovar Typhimurium str. SL1344	GSM2893436	MS2-SraL/anaerobic shock and late stationary phase of growth	30718400	SRR6387350	phread33
GSE86311	SRP083904	GPL18823 Illumina HiSeq 2000 (Salmonella enterica subsp. enterica serovar Typhimurium str. SL1344)	Salmonella enterica subsp. enterica serovar Typhimurium str. SL1344	GSM2299966	WT_1_ATCACG_L005	Bhagwat AA, Young L	SRR4105776	phread33
GSE154668	SRP272407	GPL27045 Illumina HiSeq 4000 (Salmonella enterica subsp. enterica serovar Typhimurium str. SL1344)	Salmonella enterica subsp. enterica serovar Typhimurium str. SL1344	GSM4676789	S207C_2/S. Typhimurium null ΔrcsB mutant expressing RcsB variant S207C/exponential phase	33638994	SRR12252253	phread33
GSE67949	SRP057246	GPL21220 Illumina NextSeq 500 (Salmonella enterica subsp. enterica serovar Typhimurium)	Salmonella enterica subsp. enterica serovar Typhimurium SL1344	GSM1967911	in vitro ΔpinT 00 h R1/SPI-2 induced	26789254	SRR2981443	phread33
GSE155764	SRP276137	GPL21220 Illumina NextSeq 500 (Salmonella enterica subsp. enterica serovar Typhimurium)	Salmonella enterica subsp. enterica serovar Typhimurium SL1344	GSM4979309	TAT-acpP R1	33849070	SRR13268406	phread33
GSE67949	SRP057246	GPL21220 Illumina NextSeq 500 (Salmonella enterica subsp. enterica serovar Typhimurium)	Salmonella enterica subsp. enterica serovar Typhimurium SL1344	GSM1967918	in vitro WT 00 h R2/SPI-2 induced	26789254	SRR2981450	phread33
GSE154668	SRP272407	GPL27045 Illumina HiSeq 4000 (Salmonella enterica subsp. enterica serovar Typhimurium str. SL1344)	Salmonella enterica subsp. enterica serovar Typhimurium str. SL1344	GSM4676794	M88A_2/S. Typhimurium null ΔrcsB mutant expressing RcsB variant M88A/exponential phase	33638994	SRR12252258	phread33
GSE67949	SRP057246	GPL21220 Illumina NextSeq 500 (Salmonella enterica subsp. enterica serovar Typhimurium)	Salmonella enterica subsp. enterica serovar Typhimurium SL1344	GSM1967905	in vitro ComppinT 00 h R1/SPI-2 induced	26789254	SRR2981437	phread33
GSE154668	SRP272407	GPL27045 Illumina HiSeq 4000 (Salmonella enterica subsp. enterica serovar Typhimurium str. SL1344)	Salmonella enterica subsp. enterica serovar Typhimurium str. SL1344	GSM4676799	Empty_plasmid_3/S. Typhimurium null ΔrcsB mutant/exponential phase	33638994	SRR12252263	phread33
GSE67949	SRP057246	GPL21220 Illumina NextSeq 500 (Salmonella enterica subsp. enterica serovar Typhimurium)	Salmonella enterica subsp. enterica serovar Typhimurium SL1344	GSM1967906	in vitro ComppinT 00 h R2/SPI-2induced	26789254	SRR2981438	phread33
GSE67949	SRP057246	GPL21220 Illumina NextSeq 500 (Salmonella enterica subsp. enterica serovar Typhimurium)	Salmonella enterica subsp. enterica serovar Typhimurium SL1344	GSM1967915	in vitro ΔpinT 01 h R2/SPI-2 induced	26789254	SRR2981447	phread33
GSE147155	SRP253178	GPL20056 Illumina NextSeq 500 (Salmonella enterica subsp. enterica serovar Typhimurium str. SL1344)	Salmonella enterica subsp. enterica serovar Typhimurium str. SL1344	GSM4419364	DASH_1000_PK/Exponential	32345633	SRR11342570	phread33
GSE147155	SRP253178	GPL20056 Illumina NextSeq 500 (Salmonella enterica subsp. enterica serovar Typhimurium str. SL1344)	Salmonella enterica subsp. enterica serovar Typhimurium str. SL1344	GSM4419376	noDASH_Takara_Salmonella/Exponential	32345633	SRR11342582	phread33
GSE147155	SRP253178	GPL20056 Illumina NextSeq 500 (Salmonella enterica subsp. enterica serovar Typhimurium str. SL1344)	Salmonella enterica subsp. enterica serovar Typhimurium str. SL1344	GSM4419362	DASH_1_C/Exponential	32345633	SRR11342568	phread33
GSE67949	SRP057246	GPL21220 Illumina NextSeq 500 (Salmonella enterica subsp. enterica serovar Typhimurium)	Salmonella enterica subsp. enterica serovar Typhimurium SL1344	GSM1967914	in vitro ΔpinT 01 h R1/SPI-2 induced	26789254	SRR2981446	phread33
GSE86311	SRP083904	GPL18823 Illumina HiSeq 2000 (Salmonella enterica subsp. enterica serovar Typhimurium str. SL1344)	Salmonella enterica subsp. enterica serovar Typhimurium str. SL1344	GSM2299967	WT_2_TGACCA_L005	Bhagwat AA, Young L	SRR4105777	phread33
GSE67949	SRP057246	GPL21220 Illumina NextSeq 500 (Salmonella enterica subsp. enterica serovar Typhimurium)	Salmonella enterica subsp. enterica serovar Typhimurium SL1344	GSM1967921	in vitro WT 01 h R2/SPI-2 induced	26789254	SRR2981453	phread33
GSE155764	SRP276137	GPL21220 Illumina NextSeq 500 (Salmonella enterica subsp. enterica serovar Typhimurium)	Salmonella enterica subsp. enterica serovar Typhimurium SL1344	GSM4979307	RXR-acpP-scrambled R1	33849070	SRR13268404	phread33
GSE152228	SRP260186	GPL20056 Illumina NextSeq 500 (Salmonella enterica subsp. enterica serovar Typhimurium str. SL1344)	Salmonella enterica subsp. enterica serovar Typhimurium str. SL1344	GSM4609635	OX EE RNA Bio-replicate 1/Early exponential/single end	32900812	SRR11991134	phread33
GSE152228	SRP260186	GPL20056 Illumina NextSeq 500 (Salmonella enterica subsp. enterica serovar Typhimurium str. SL1344)	Salmonella enterica subsp. enterica serovar Typhimurium str. SL1344	GSM4609638	OX TS RNA Bio-replicate 2/Transition to stationary/single end	32900812	SRR11991137	phread33
GSE86311	SRP083904	GPL18823 Illumina HiSeq 2000 (Salmonella enterica subsp. enterica serovar Typhimurium str. SL1344)	Salmonella enterica subsp. enterica serovar Typhimurium str. SL1344	GSM2299968	WT_3_ACAGTG_L005	Bhagwat AA, Young L	SRR4105778	phread33
GSE147155	SRP253178	GPL20056 Illumina NextSeq 500 (Salmonella enterica subsp. enterica serovar Typhimurium str. SL1344)	Salmonella enterica subsp. enterica serovar Typhimurium str. SL1344	GSM4419356	DASH_1000_C/Exponential	32345633	SRR11342562	phread33
GSE67949	SRP057246	GPL21220 Illumina NextSeq 500 (Salmonella enterica subsp. enterica serovar Typhimurium)	Salmonella enterica subsp. enterica serovar Typhimurium SL1344	GSM1967909	in vitro ComppinT 01 h R2/SPI-2 induced	26789254	SRR2981441	phread33
GSE67949	SRP057246	GPL21220 Illumina NextSeq 500 (Salmonella enterica subsp. enterica serovar Typhimurium)	Salmonella enterica subsp. enterica serovar Typhimurium SL1344	GSM1967912	in vitro ΔpinT 00 h R2/SPI-2 induced	26789254	SRR2981444	phread33
GSE67949	SRP057246	GPL21220 Illumina NextSeq 500 (Salmonella enterica subsp. enterica serovar Typhimurium)	Salmonella enterica subsp. enterica serovar Typhimurium SL1344	GSM1967908	in vitro ComppinT 01 h R1/SPI-2 induced	26789254	SRR2981440	phread33
GSE157499	SRP280119	GPL20056 Illumina NextSeq 500 (Salmonella enterica subsp. enterica serovar Typhimurium str. SL1344)	Salmonella enterica subsp. enterica serovar Typhimurium str. SL1344	GSM4767230	MS2_SPI-1_rep1	33535041	SRR12589150	phread33
GSE67949	SRP057246	GPL21220 Illumina NextSeq 500 (Salmonella enterica subsp. enterica serovar Typhimurium)	Salmonella enterica subsp. enterica serovar Typhimurium SL1344	GSM1967907	in vitro ComppinT 00 h R3/SPI-2induced	26789254	SRR2981439	phread33
GSE152228	SRP260186	GPL20056 Illumina NextSeq 500 (Salmonella enterica subsp. enterica serovar Typhimurium str. SL1344)	Salmonella enterica subsp. enterica serovar Typhimurium str. SL1344	GSM4609636	OX EE RNA Bio-replicate 2/Early exponential/single end	32900812	SRR11991135	phread33
GSE154668	SRP272407	GPL27045 Illumina HiSeq 4000 (Salmonella enterica subsp. enterica serovar Typhimurium str. SL1344)	Salmonella enterica subsp. enterica serovar Typhimurium str. SL1344	GSM4676785	D56A_1/S. Typhimurium null ΔrcsB mutant expressing RcsB variant D56A/exponential phase	33638994	SRR12252249	phread33
GSE67949	SRP057246	GPL21220 Illumina NextSeq 500 (Salmonella enterica subsp. enterica serovar Typhimurium)	Salmonella enterica subsp. enterica serovar Typhimurium SL1344	GSM1967920	in vitro WT 01 h R1/SPI-2 induced	26789254	SRR2981452	phread33
GSE179103	SRP325965	GPL19226 Illumina HiSeq 2000 (Salmonella enterica)	Salmonella enterica subsp. enterica serovar Typhimurium SL1344	GSM5406787	EBSS_rep1 / intracellular bacteria from HeLa cells shifted to Earle’s Balanced Salt Solution (EBSS, Sigma) 3 h prior to infection to induce autophagy	34460873	SRR14935636	phread33
GSE67949	SRP057246	GPL21220 Illumina NextSeq 500 (Salmonella enterica subsp. enterica serovar Typhimurium)	Salmonella enterica subsp. enterica serovar Typhimurium SL1344	GSM1967913	in vitro ΔpinT 00 h R3/SPI-2 induced	26789254	SRR2981445	phread33
GSE157499	SRP280119	GPL20056 Illumina NextSeq 500 (Salmonella enterica subsp. enterica serovar Typhimurium str. SL1344)	Salmonella enterica subsp. enterica serovar Typhimurium str. SL1344	GSM4767227	MS2-PinT_SPI-1_rep2	33535041	SRR12589147	phread33
GSE179103	SRP325965	GPL19226 Illumina HiSeq 2000 (Salmonella enterica)	Salmonella enterica subsp. enterica serovar Typhimurium SL1344	GSM5406789	WTM_rep1 / intracellular bacteria from HeLa cells incubated in growth media containing 100 nM wortmannin for 45 min prior to infection to inhibit autophagy	34460873	SRR14935638	phread33
GSE147155	SRP253178	GPL20056 Illumina NextSeq 500 (Salmonella enterica subsp. enterica serovar Typhimurium str. SL1344)	Salmonella enterica subsp. enterica serovar Typhimurium str. SL1344	GSM4419347	DASH_100_1000/Exponential	32345633	SRR11342553	phread33
GSE154668	SRP272407	GPL27045 Illumina HiSeq 4000 (Salmonella enterica subsp. enterica serovar Typhimurium str. SL1344)	Salmonella enterica subsp. enterica serovar Typhimurium str. SL1344	GSM4676781	S207C_1/S. Typhimurium null ΔrcsB mutant expressing RcsB variant S207C/exponential phase	33638994	SRR12252245	phread33
GSE62986	SRP049525	GPL17070 Illumina HiSeq 2000 (Salmonella enterica subsp. enterica serovar Typhimurium)	Salmonella enterica subsp. enterica serovar Typhimurium str. SL1344	GSM1537642	Gradient fraction 19	27671629	SRR1640314	phread33
GSE154668	SRP272407	GPL27045 Illumina HiSeq 4000 (Salmonella enterica subsp. enterica serovar Typhimurium str. SL1344)	Salmonella enterica subsp. enterica serovar Typhimurium str. SL1344	GSM4676791	Empty_plasmid_2/S. Typhimurium null ΔrcsB mutant/exponential phase	33638994	SRR12252255	phread33
GSE154668	SRP272407	GPL27045 Illumina HiSeq 4000 (Salmonella enterica subsp. enterica serovar Typhimurium str. SL1344)	Salmonella enterica subsp. enterica serovar Typhimurium str. SL1344	GSM4676792	H12A_2/S. Typhimurium null ΔrcsB mutant expressing RcsB variant H12A/exponential phase	33638994	SRR12252256	phread33
GSE154668	SRP272407	GPL27045 Illumina HiSeq 4000 (Salmonella enterica subsp. enterica serovar Typhimurium str. SL1344)	Salmonella enterica subsp. enterica serovar Typhimurium str. SL1344	GSM4676787	H77A_1/S. Typhimurium null ΔrcsB mutant expressing RcsB variant H77A/exponential phase	33638994	SRR12252251	phread33
GSE154668	SRP272407	GPL27045 Illumina HiSeq 4000 (Salmonella enterica subsp. enterica serovar Typhimurium str. SL1344)	Salmonella enterica subsp. enterica serovar Typhimurium str. SL1344	GSM4676786	M88A_1/S. Typhimurium null ΔrcsB mutant expressing RcsB variant M88A/exponential phase	33638994	SRR12252250	phread33
GSE154668	SRP272407	GPL27045 Illumina HiSeq 4000 (Salmonella enterica subsp. enterica serovar Typhimurium str. SL1344)	Salmonella enterica subsp. enterica serovar Typhimurium str. SL1344	GSM4676795	H77A_2/S. Typhimurium null ΔrcsB mutant expressing RcsB variant H77A/exponential phase	33638994	SRR12252259	phread33
GSE155764	SRP276137	GPL21220 Illumina NextSeq 500 (Salmonella enterica subsp. enterica serovar Typhimurium)	Salmonella enterica subsp. enterica serovar Typhimurium SL1344	GSM4979324	KFF-acpP-scrambled R3	33849070	SRR13268421	phread33
GSE38884	SRP013870	GPL15732 Illumina Genome Analyzer IIx (Salmonella enterica subsp. enterica serovar Typhimurium str. SL1344)	Salmonella enterica subsp. enterica serovar Typhimurium str. SL1344	GSM951412	Hfq coIP OD2+3h	22922465	SRR515297	phread33
GSE38884	SRP013870	GPL15732 Illumina Genome Analyzer IIx (Salmonella enterica subsp. enterica serovar Typhimurium str. SL1344)	Salmonella enterica subsp. enterica serovar Typhimurium str. SL1344	GSM951415	Hfq coIP overnight	22922465	SRR515300	phread33
GSE154668	SRP272407	GPL27045 Illumina HiSeq 4000 (Salmonella enterica subsp. enterica serovar Typhimurium str. SL1344)	Salmonella enterica subsp. enterica serovar Typhimurium str. SL1344	GSM4676803	H77A_3/S. Typhimurium null ΔrcsB mutant expressing RcsB variant H77A/exponential phase	33638994	SRR12252267	phread33
GSE155764	SRP276137	GPL21220 Illumina NextSeq 500 (Salmonella enterica subsp. enterica serovar Typhimurium)	Salmonella enterica subsp. enterica serovar Typhimurium SL1344	GSM4979303	KFF-acpP R1	33849070	SRR13268400	phread33
GSE155764	SRP276137	GPL21220 Illumina NextSeq 500 (Salmonella enterica subsp. enterica serovar Typhimurium)	Salmonella enterica subsp. enterica serovar Typhimurium SL1344	GSM4979323	KFF-acpP R3	33849070	SRR13268420	phread33
GSE154668	SRP272407	GPL27045 Illumina HiSeq 4000 (Salmonella enterica subsp. enterica serovar Typhimurium str. SL1344)	Salmonella enterica subsp. enterica serovar Typhimurium str. SL1344	GSM4676793	D56A_2/S. Typhimurium null ΔrcsB mutant expressing RcsB variant D56A/exponential phase	33638994	SRR12252257	phread33
GSE67949	SRP057246	GPL21220 Illumina NextSeq 500 (Salmonella enterica subsp. enterica serovar Typhimurium)	Salmonella enterica subsp. enterica serovar Typhimurium SL1344	GSM1967919	in vitro WT 00 h R3/SPI-2 induced	26789254	SRR2981451	phread33
GSE155764	SRP276137	GPL21220 Illumina NextSeq 500 (Salmonella enterica subsp. enterica serovar Typhimurium)	Salmonella enterica subsp. enterica serovar Typhimurium SL1344	GSM4979321	TAT only R2	33849070	SRR13268418	phread33
GSE147155	SRP253178	GPL20056 Illumina NextSeq 500 (Salmonella enterica subsp. enterica serovar Typhimurium str. SL1344)	Salmonella enterica subsp. enterica serovar Typhimurium str. SL1344	GSM4419348	DASH_10_10/Exponential	32345633	SRR11342554	phread33
GSE154668	SRP272407	GPL27045 Illumina HiSeq 4000 (Salmonella enterica subsp. enterica serovar Typhimurium str. SL1344)	Salmonella enterica subsp. enterica serovar Typhimurium str. SL1344	GSM4676796	L108A_2/S. Typhimurium null ΔrcsB mutant expressing RcsB variant L108A/exponential phase	33638994	SRR12252260	phread33
GSE101075	SRP111460	GPL23683 Illumina MiSeq (Salmonella enterica subsp. enterica serovar Typhimurium)	Salmonella enterica subsp. enterica serovar Typhimurium SL1344	GSM2698970	∆yedF_2	29127378	SRR5815141	phread33
GSE147155	SRP253178	GPL20056 Illumina NextSeq 500 (Salmonella enterica subsp. enterica serovar Typhimurium str. SL1344)	Salmonella enterica subsp. enterica serovar Typhimurium str. SL1344	GSM4419355	DASH_preincubation/Exponential	32345633	SRR11342561	phread33
GSE101075	SRP111460	GPL23683 Illumina MiSeq (Salmonella enterica subsp. enterica serovar Typhimurium)	Salmonella enterica subsp. enterica serovar Typhimurium SL1344	GSM2698971	∆yedF_3	29127378	SRR5815142	phread33
GSE154668	SRP272407	GPL27045 Illumina HiSeq 4000 (Salmonella enterica subsp. enterica serovar Typhimurium str. SL1344)	Salmonella enterica subsp. enterica serovar Typhimurium str. SL1344	GSM4676783	Empty_plasmid_1/S. Typhimurium null ΔrcsB mutant/exponential phase	33638994	SRR12252247	phread33
GSE154668	SRP272407	GPL27045 Illumina HiSeq 4000 (Salmonella enterica subsp. enterica serovar Typhimurium str. SL1344)	Salmonella enterica subsp. enterica serovar Typhimurium str. SL1344	GSM4676790	WT_2/S. Typhimurium null ΔrcsB mutant expressing RcsB WT/exponential phase	33638994	SRR12252254	phread33
GSE154668	SRP272407	GPL27045 Illumina HiSeq 4000 (Salmonella enterica subsp. enterica serovar Typhimurium str. SL1344)	Salmonella enterica subsp. enterica serovar Typhimurium str. SL1344	GSM4676782	WT_1/S. Typhimurium null ΔrcsB mutant expressing RcsB WT/exponential phase	33638994	SRR12252246	phread33
GSE117256	SRP154214	GPL20056 Illumina NextSeq 500 (Salmonella enterica subsp. enterica serovar Typhimurium str. SL1344)	Salmonella enterica subsp. enterica serovar Typhimurium str. SL1344	GSM3290013	dproQ_LB_R1	30602583	SRR7533155	phread33
GSE101075	SRP111460	GPL23683 Illumina MiSeq (Salmonella enterica subsp. enterica serovar Typhimurium)	Salmonella enterica subsp. enterica serovar Typhimurium SL1344	GSM2698967	WT_2	29127378	SRR5815138	phread33
GSE155764	SRP276137	GPL21220 Illumina NextSeq 500 (Salmonella enterica subsp. enterica serovar Typhimurium)	Salmonella enterica subsp. enterica serovar Typhimurium SL1344	GSM4979313	KFF-acpP R2	33849070	SRR13268410	phread33
GSE62986	SRP049525	GPL17070 Illumina HiSeq 2000 (Salmonella enterica subsp. enterica serovar Typhimurium)	Salmonella enterica subsp. enterica serovar Typhimurium str. SL1344	GSM1537639	Gradient fraction 16	27671629	SRR1640311	phread33
GSE154668	SRP272407	GPL27045 Illumina HiSeq 4000 (Salmonella enterica subsp. enterica serovar Typhimurium str. SL1344)	Salmonella enterica subsp. enterica serovar Typhimurium str. SL1344	GSM4676784	H12A_1/S. Typhimurium null ΔrcsB mutant expressing RcsB variant H12A/exponential phase	33638994	SRR12252248	phread33
GSE147155	SRP253178	GPL20056 Illumina NextSeq 500 (Salmonella enterica subsp. enterica serovar Typhimurium str. SL1344)	Salmonella enterica subsp. enterica serovar Typhimurium str. SL1344	GSM4419351	DASH_10_100/Exponential	32345633	SRR11342557	phread33
GSE155764	SRP276137	GPL21220 Illumina NextSeq 500 (Salmonella enterica subsp. enterica serovar Typhimurium)	Salmonella enterica subsp. enterica serovar Typhimurium SL1344	GSM4979311	TAT only R1	33849070	SRR13268408	phread33
GSE117256	SRP154214	GPL20056 Illumina NextSeq 500 (Salmonella enterica subsp. enterica serovar Typhimurium str. SL1344)	Salmonella enterica subsp. enterica serovar Typhimurium str. SL1344	GSM3290020	WT_LB_R2	30602583	SRR7533162	phread33
GSE154668	SRP272407	GPL27045 Illumina HiSeq 4000 (Salmonella enterica subsp. enterica serovar Typhimurium str. SL1344)	Salmonella enterica subsp. enterica serovar Typhimurium str. SL1344	GSM4676800	H12A_3/S. Typhimurium null ΔrcsB mutant expressing RcsB variant H12A/exponential phase	33638994	SRR12252264	phread33
GSE154668	SRP272407	GPL27045 Illumina HiSeq 4000 (Salmonella enterica subsp. enterica serovar Typhimurium str. SL1344)	Salmonella enterica subsp. enterica serovar Typhimurium str. SL1344	GSM4676798	WT_3/S. Typhimurium null ΔrcsB mutant expressing RcsB WT/exponential phase	33638994	SRR12252262	phread33
GSE154668	SRP272407	GPL27045 Illumina HiSeq 4000 (Salmonella enterica subsp. enterica serovar Typhimurium str. SL1344)	Salmonella enterica subsp. enterica serovar Typhimurium str. SL1344	GSM4676804	L108A_3/S. Typhimurium null ΔrcsB mutant expressing RcsB variant L108A/expontial phase	33638994	SRR12252268	phread33
GSE147155	SRP253178	GPL20056 Illumina NextSeq 500 (Salmonella enterica subsp. enterica serovar Typhimurium str. SL1344)	Salmonella enterica subsp. enterica serovar Typhimurium str. SL1344	GSM4419349	DASH_100_100/Exponential	32345633	SRR11342555	phread33
GSE147155	SRP253178	GPL20056 Illumina NextSeq 500 (Salmonella enterica subsp. enterica serovar Typhimurium str. SL1344)	Salmonella enterica subsp. enterica serovar Typhimurium str. SL1344	GSM4419350	DASH_1000_1000/Exponential	32345633	SRR11342556	phread33
GSE147155	SRP253178	GPL20056 Illumina NextSeq 500 (Salmonella enterica subsp. enterica serovar Typhimurium str. SL1344)	Salmonella enterica subsp. enterica serovar Typhimurium str. SL1344	GSM4419374	DASH_1000_10000_NEB_Salmonella/Exponential	32345633	SRR11342580	phread33
GSE147155	SRP253178	GPL20056 Illumina NextSeq 500 (Salmonella enterica subsp. enterica serovar Typhimurium str. SL1344)	Salmonella enterica subsp. enterica serovar Typhimurium str. SL1344	GSM4419368	DASH_10_PK/Exponential	32345633	SRR11342574	phread33
GSE147155	SRP253178	GPL20056 Illumina NextSeq 500 (Salmonella enterica subsp. enterica serovar Typhimurium str. SL1344)	Salmonella enterica subsp. enterica serovar Typhimurium str. SL1344	GSM4419346	noDASH/Exponential	32345633	SRR11342552	phread33
GSE147155	SRP253178	GPL20056 Illumina NextSeq 500 (Salmonella enterica subsp. enterica serovar Typhimurium str. SL1344)	Salmonella enterica subsp. enterica serovar Typhimurium str. SL1344	GSM4419360	DASH_10_C/ Exponential	32345633	SRR11342566	phread33
GSE147155	SRP253178	GPL20056 Illumina NextSeq 500 (Salmonella enterica subsp. enterica serovar Typhimurium str. SL1344)	Salmonella enterica subsp. enterica serovar Typhimurium str. SL1344	GSM4419375	DASH_3500_35000_NEB_Salmonella/Exponential	32345633	SRR11342581	phread33
GSE155764	SRP276137	GPL21220 Illumina NextSeq 500 (Salmonella enterica subsp. enterica serovar Typhimurium)	Salmonella enterica subsp. enterica serovar Typhimurium SL1344	GSM4979331	TAT only R3	33849070	SRR13268428	phread33
GSE147155	SRP253178	GPL20056 Illumina NextSeq 500 (Salmonella enterica subsp. enterica serovar Typhimurium str. SL1344)	Salmonella enterica subsp. enterica serovar Typhimurium str. SL1344	GSM4419366	DASH_100_PK/Exponential	32345633	SRR11342572	phread33
GSE154668	SRP272407	GPL27045 Illumina HiSeq 4000 (Salmonella enterica subsp. enterica serovar Typhimurium str. SL1344)	Salmonella enterica subsp. enterica serovar Typhimurium str. SL1344	GSM4676788	L108A_1/S. Typhimurium null ΔrcsB mutant expressing RcsB variant L108A/exponential phase	33638994	SRR12252252	phread33
GSE147155	SRP253178	GPL20056 Illumina NextSeq 500 (Salmonella enterica subsp. enterica serovar Typhimurium str. SL1344)	Salmonella enterica subsp. enterica serovar Typhimurium str. SL1344	GSM4419352	DASH_1000_100/Exponential	32345633	SRR11342558	phread33
GSE147155	SRP253178	GPL20056 Illumina NextSeq 500 (Salmonella enterica subsp. enterica serovar Typhimurium str. SL1344)	Salmonella enterica subsp. enterica serovar Typhimurium str. SL1344	GSM4419367	noDASH_100_PK/Exponential	32345633	SRR11342573	phread33
GSE147155	SRP253178	GPL20056 Illumina NextSeq 500 (Salmonella enterica subsp. enterica serovar Typhimurium str. SL1344)	Salmonella enterica subsp. enterica serovar Typhimurium str. SL1344	GSM4419373	DASH_100_1000_NEB_Salmonella/Exponential	32345633	SRR11342579	phread33
GSE152228	SRP266989	GPL20056 Illumina NextSeq 500 (Salmonella enterica subsp. enterica serovar Typhimurium str. SL1344)	Salmonella enterica subsp. enterica serovar Typhimurium str. SL1344	GSM4609628	GX EE RNA Bio-replicate 2/Early exponential/paired end	32900812	SRR11991127	phread33
GSE147155	SRP253178	GPL20056 Illumina NextSeq 500 (Salmonella enterica subsp. enterica serovar Typhimurium str. SL1344)	Salmonella enterica subsp. enterica serovar Typhimurium str. SL1344	GSM4419358	DASH_100_C/Exponential	32345633	SRR11342564	phread33
GSE157499	SRP280119	GPL20056 Illumina NextSeq 500 (Salmonella enterica subsp. enterica serovar Typhimurium str. SL1344)	Salmonella enterica subsp. enterica serovar Typhimurium str. SL1344	GSM4767231	MS2_SPI-1_rep2	33535041	SRR12589151	phread33
GSE147155	SRP253178	GPL20056 Illumina NextSeq 500 (Salmonella enterica subsp. enterica serovar Typhimurium str. SL1344)	Salmonella enterica subsp. enterica serovar Typhimurium str. SL1344	GSM4419371	noDASH_1_PK/Exponential	32345633	SRR11342577	phread33
GSE152228	SRP266989	GPL20056 Illumina NextSeq 500 (Salmonella enterica subsp. enterica serovar Typhimurium str. SL1344)	Salmonella enterica subsp. enterica serovar Typhimurium str. SL1344	GSM4609633	WT TS RNA Bio-replicate 1/Transition to stationary/paired end	32900812	SRR11991132	phread33
GSE62986	SRP049525	GPL17070 Illumina HiSeq 2000 (Salmonella enterica subsp. enterica serovar Typhimurium)	Salmonella enterica subsp. enterica serovar Typhimurium str. SL1344	GSM1537641	Gradient fraction 18	27671629	SRR1640313	phread33
GSE62986	SRP049525	GPL17070 Illumina HiSeq 2000 (Salmonella enterica subsp. enterica serovar Typhimurium)	Salmonella enterica subsp. enterica serovar Typhimurium str. SL1344	GSM1537640	Gradient fraction 17	27671629	SRR1640312	phread33
GSE67949	SRP057246	GPL21220 Illumina NextSeq 500 (Salmonella enterica subsp. enterica serovar Typhimurium)	Salmonella enterica subsp. enterica serovar Typhimurium SL1344	GSM1967910	in vitro ComppinT 01 h R3/SPI-2 induced	26789254	SRR2981442	phread33
GSE147155	SRP253178	GPL20056 Illumina NextSeq 500 (Salmonella enterica subsp. enterica serovar Typhimurium str. SL1344)	Salmonella enterica subsp. enterica serovar Typhimurium str. SL1344	GSM4419353	DASH_100_10/Exponential	32345633	SRR11342559	phread33
GSE152228	SRP266989	GPL20056 Illumina NextSeq 500 (Salmonella enterica subsp. enterica serovar Typhimurium str. SL1344)	Salmonella enterica subsp. enterica serovar Typhimurium str. SL1344	GSM4609627	GX EE RNA Bio-replicate 1/Early exponential/paired end	32900812	SRR11991126	phread33
GSE91086	SRP094837	GPL19729 Illumina HiSeq 2500 (Salmonella enterica subsp. enterica serovar Typhimurium str. SL1344)	Salmonella enterica subsp. enterica serovar Typhimurium str. SL1344	GSM2420814	WT_RNAseq2	28611217	SRR5092216	phread33
GSE147155	SRP253178	GPL20056 Illumina NextSeq 500 (Salmonella enterica subsp. enterica serovar Typhimurium str. SL1344)	Salmonella enterica subsp. enterica serovar Typhimurium str. SL1344	GSM4419357	noDASH_1000_C/Exponential	32345633	SRR11342563	phread33
GSE157499	SRP280119	GPL20056 Illumina NextSeq 500 (Salmonella enterica subsp. enterica serovar Typhimurium str. SL1344)	Salmonella enterica subsp. enterica serovar Typhimurium str. SL1344	GSM4767228	PinT_SPI-1_rep1	33535041	SRR12589148	phread33
GSE149928	SRP260186	GPL20056 Illumina NextSeq 500 (Salmonella enterica subsp. enterica serovar Typhimurium str. SL1344)	Salmonella enterica subsp. enterica serovar Typhimurium str. SL1344	GSM4518109	delta_mgrB SPI2 rep1/growth in SPI2 medium to OD 0.3	Venturini E	SRR11697810	phread33
GSE152228	SRP266989	GPL20056 Illumina NextSeq 500 (Salmonella enterica subsp. enterica serovar Typhimurium str. SL1344)	Salmonella enterica subsp. enterica serovar Typhimurium str. SL1344	GSM4609631	WT EE RNA Bio-replicate 1/Early exponential/paired end	32900812	SRR11991130	phread33
GSE67949	SRP057246	GPL21220 Illumina NextSeq 500 (Salmonella enterica subsp. enterica serovar Typhimurium)	Salmonella enterica subsp. enterica serovar Typhimurium SL1344	GSM1967922	in vitro WT 01 h R3/SPI-2 induced	26789254	SRR2981454	phread33
GSE152228	SRP266989	GPL20056 Illumina NextSeq 500 (Salmonella enterica subsp. enterica serovar Typhimurium str. SL1344)	Salmonella enterica subsp. enterica serovar Typhimurium str. SL1344	GSM4609632	WT EE RNA Bio-replicate 2/Early exponential/paired end	32900812	SRR11991131	phread33
GSE91086	SRP094837	GPL19729 Illumina HiSeq 2500 (Salmonella enterica subsp. enterica serovar Typhimurium str. SL1344)	Salmonella enterica subsp. enterica serovar Typhimurium str. SL1344	GSM2420816	DeltaCspCE_RNAseq1	28611217	SRR5092218	phread33
GSE147155	SRP253178	GPL20056 Illumina NextSeq 500 (Salmonella enterica subsp. enterica serovar Typhimurium str. SL1344)	Salmonella enterica subsp. enterica serovar Typhimurium str. SL1344	GSM4419365	noDASH_1000_PK/Exponential	32345633	SRR11342571	phread33
GSE155764	SRP276137	GPL21220 Illumina NextSeq 500 (Salmonella enterica subsp. enterica serovar Typhimurium)	Salmonella enterica subsp. enterica serovar Typhimurium SL1344	GSM4979322	Water control R3	33849070	SRR13268419	phread33
GSE152228	SRP266989	GPL20056 Illumina NextSeq 500 (Salmonella enterica subsp. enterica serovar Typhimurium str. SL1344)	Salmonella enterica subsp. enterica serovar Typhimurium str. SL1344	GSM4609634	WT TS RNA Bio-replicate 2/Transition to stationary/paired end	32900812	SRR11991133	phread33
GSE91086	SRP094837	GPL19729 Illumina HiSeq 2500 (Salmonella enterica subsp. enterica serovar Typhimurium str. SL1344)	Salmonella enterica subsp. enterica serovar Typhimurium str. SL1344	GSM2420818	DeltaCspCE_RNAseq3	28611217	SRR5092220	phread33
GSE147155	SRP253178	GPL20056 Illumina NextSeq 500 (Salmonella enterica subsp. enterica serovar Typhimurium str. SL1344)	Salmonella enterica subsp. enterica serovar Typhimurium str. SL1344	GSM4419354	noDASH_preincubation/Exponential	32345633	SRR11342560	phread33
GSE155764	SRP276137	GPL21220 Illumina NextSeq 500 (Salmonella enterica subsp. enterica serovar Typhimurium)	Salmonella enterica subsp. enterica serovar Typhimurium SL1344	GSM4979304	KFF-acpP-scrambled R1	33849070	SRR13268401	phread33
GSE101075	SRP111460	GPL23683 Illumina MiSeq (Salmonella enterica subsp. enterica serovar Typhimurium)	Salmonella enterica subsp. enterica serovar Typhimurium SL1344	GSM2698969	∆yedF_1	29127378	SRR5815140	phread33
GSE91086	SRP094837	GPL19729 Illumina HiSeq 2500 (Salmonella enterica subsp. enterica serovar Typhimurium str. SL1344)	Salmonella enterica subsp. enterica serovar Typhimurium str. SL1344	GSM2420815	WT_RNAseq3	28611217	SRR5092217	phread33
GSE91086	SRP094837	GPL19729 Illumina HiSeq 2500 (Salmonella enterica subsp. enterica serovar Typhimurium str. SL1344)	Salmonella enterica subsp. enterica serovar Typhimurium str. SL1344	GSM2420813	WT_RNAseq1	28611217	SRR5092215	phread33
GSE117256	SRP154214	GPL20056 Illumina NextSeq 500 (Salmonella enterica subsp. enterica serovar Typhimurium str. SL1344)	Salmonella enterica subsp. enterica serovar Typhimurium str. SL1344	GSM3290002	dhfq_dproQ_LB_R2	30602583	SRR7533144	phread33
GSE157499	SRP280119	GPL20056 Illumina NextSeq 500 (Salmonella enterica subsp. enterica serovar Typhimurium str. SL1344)	Salmonella enterica subsp. enterica serovar Typhimurium str. SL1344	GSM4767234	MS2_SPI-2	33535041	SRR12589154	phread33
GSE155764	SRP276137	GPL21220 Illumina NextSeq 500 (Salmonella enterica subsp. enterica serovar Typhimurium)	Salmonella enterica subsp. enterica serovar Typhimurium SL1344	GSM4979318	RXR only R2	33849070	SRR13268415	phread33
GSE152228	SRP266989	GPL20056 Illumina NextSeq 500 (Salmonella enterica subsp. enterica serovar Typhimurium str. SL1344)	Salmonella enterica subsp. enterica serovar Typhimurium str. SL1344	GSM4609629	GX TS RNA Bio-replicate 1/Transition to stationary/paired end	32900812	SRR11991128	phread33
GSE67949	SRP057246	GPL21220 Illumina NextSeq 500 (Salmonella enterica subsp. enterica serovar Typhimurium)	Salmonella enterica subsp. enterica serovar Typhimurium SL1344	GSM1967916	in vitro ΔpinT 01 h R3/SPI-2 induced	26789254	SRR2981448	phread33
GSE155764	SRP276137	GPL21220 Illumina NextSeq 500 (Salmonella enterica subsp. enterica serovar Typhimurium)	Salmonella enterica subsp. enterica serovar Typhimurium SL1344	GSM4979328	RXR only R3	33849070	SRR13268425	phread33
GSE155764	SRP276137	GPL21220 Illumina NextSeq 500 (Salmonella enterica subsp. enterica serovar Typhimurium)	Salmonella enterica subsp. enterica serovar Typhimurium SL1344	GSM4979302	Water control R1	33849070	SRR13268399	phread33
GSE152228	SRP266989	GPL20056 Illumina NextSeq 500 (Salmonella enterica subsp. enterica serovar Typhimurium str. SL1344)	Salmonella enterica subsp. enterica serovar Typhimurium str. SL1344	GSM4609630	GX TS RNA Bio-replicate 2/Transition to stationary/paired end	32900812	SRR11991129	phread33
GSE117256	SRP154214	GPL20056 Illumina NextSeq 500 (Salmonella enterica subsp. enterica serovar Typhimurium str. SL1344)	Salmonella enterica subsp. enterica serovar Typhimurium str. SL1344	GSM3290005	dhfq_dproQ_SPI-2_R2	30602583	SRR7533147	phread33
GSE147155	SRP253178	GPL20056 Illumina NextSeq 500 (Salmonella enterica subsp. enterica serovar Typhimurium str. SL1344)	Salmonella enterica subsp. enterica serovar Typhimurium str. SL1344	GSM4419363	noDASH_1_C/Exponential	32345633	SRR11342569	phread33
GSE155764	SRP276137	GPL21220 Illumina NextSeq 500 (Salmonella enterica subsp. enterica serovar Typhimurium)	Salmonella enterica subsp. enterica serovar Typhimurium SL1344	GSM4979314	KFF-acpP-scrambled R2	33849070	SRR13268411	phread33
GSE154668	SRP272407	GPL27045 Illumina HiSeq 4000 (Salmonella enterica subsp. enterica serovar Typhimurium str. SL1344)	Salmonella enterica subsp. enterica serovar Typhimurium str. SL1344	GSM4676802	M88A_3/S. Typhimurium null ΔrcsB mutant expressing RcsB variant M88A/exponential phase	33638994	SRR12252266	phread33
GSE91086	SRP094837	GPL19729 Illumina HiSeq 2500 (Salmonella enterica subsp. enterica serovar Typhimurium str. SL1344)	Salmonella enterica subsp. enterica serovar Typhimurium str. SL1344	GSM2420817	DeltaCspCE_RNAseq2	28611217	SRR5092219	phread33
GSE149928	SRP260186	GPL20056 Illumina NextSeq 500 (Salmonella enterica subsp. enterica serovar Typhimurium str. SL1344)	Salmonella enterica subsp. enterica serovar Typhimurium str. SL1344	GSM4518111	delta_mgrB SPI2 rep2/growth in SPI2 medium to OD 0.3	Venturini E	SRR11697812	phread33
GSE157499	SRP280119	GPL20056 Illumina NextSeq 500 (Salmonella enterica subsp. enterica serovar Typhimurium str. SL1344)	Salmonella enterica subsp. enterica serovar Typhimurium str. SL1344	GSM4767232	MS2-PinT_SPI-2	33535041	SRR12589152	phread33
GSE147155	SRP253178	GPL20056 Illumina NextSeq 500 (Salmonella enterica subsp. enterica serovar Typhimurium str. SL1344)	Salmonella enterica subsp. enterica serovar Typhimurium str. SL1344	GSM4419369	noDASH_10_PK/Exponential	32345633	SRR11342575	phread33
GSE101075	SRP111460	GPL23683 Illumina MiSeq (Salmonella enterica subsp. enterica serovar Typhimurium)	Salmonella enterica subsp. enterica serovar Typhimurium SL1344	GSM2698966	WT_1	29127378	SRR5815137	phread33
GSE157499	SRP280119	GPL20056 Illumina NextSeq 500 (Salmonella enterica subsp. enterica serovar Typhimurium str. SL1344)	Salmonella enterica subsp. enterica serovar Typhimurium str. SL1344	GSM4767233	WT_SPI-2	33535041	SRR12589153	phread33
GSE117256	SRP154214	GPL20056 Illumina NextSeq 500 (Salmonella enterica subsp. enterica serovar Typhimurium str. SL1344)	Salmonella enterica subsp. enterica serovar Typhimurium str. SL1344	GSM3290001	dhfq_dproQ_LB_R1	30602583	SRR7533143	phread33
GSE132630	SRP201210	GPL21220 Illumina NextSeq 500 (Salmonella enterica subsp. enterica serovar Typhimurium)	Salmonella enterica subsp. enterica serovar Typhimurium str. SL1344	GSM3883380	Salmonella RiboZero 1/RiboZero depleted RNA	31783730	SRR9284866	phread33
GSE155764	SRP276137	GPL21220 Illumina NextSeq 500 (Salmonella enterica subsp. enterica serovar Typhimurium)	Salmonella enterica subsp. enterica serovar Typhimurium SL1344	GSM4979308	RXR only R1	33849070	SRR13268405	phread33
GSE157499	SRP280119	GPL20056 Illumina NextSeq 500 (Salmonella enterica subsp. enterica serovar Typhimurium str. SL1344)	Salmonella enterica subsp. enterica serovar Typhimurium str. SL1344	GSM4767229	PinT_SPI-1_rep2	33535041	SRR12589149	phread33
GSE154668	SRP272407	GPL27045 Illumina HiSeq 4000 (Salmonella enterica subsp. enterica serovar Typhimurium str. SL1344)	Salmonella enterica subsp. enterica serovar Typhimurium str. SL1344	GSM4676801	D56A_3/S. Typhimurium null ΔrcsB mutant expressing RcsB variant D56A/exponential phase	33638994	SRR12252265	phread33
GSE132630	SRP201210	GPL21220 Illumina NextSeq 500 (Salmonella enterica subsp. enterica serovar Typhimurium)	Salmonella enterica subsp. enterica serovar Typhimurium str. SL1344	GSM3883381	Salmonella RiboZero 2/RiboZero depleted RNA	31783730	SRR9284867	phread33
GSE132630	SRP201210	GPL21220 Illumina NextSeq 500 (Salmonella enterica subsp. enterica serovar Typhimurium)	Salmonella enterica subsp. enterica serovar Typhimurium str. SL1344	GSM3883379	Salmonella RiboPools/RiboPools depleted RNA	31783730	SRR9284865	phread33
GSE147155	SRP253178	GPL20056 Illumina NextSeq 500 (Salmonella enterica subsp. enterica serovar Typhimurium str. SL1344)	Salmonella enterica subsp. enterica serovar Typhimurium str. SL1344	GSM4419359	noDASH_100_C/Exponential	32345633	SRR11342565	phread33
GSE117256	SRP154214	GPL20056 Illumina NextSeq 500 (Salmonella enterica subsp. enterica serovar Typhimurium str. SL1344)	Salmonella enterica subsp. enterica serovar Typhimurium str. SL1344	GSM3290004	dhfq_dproQ_SPI-2_R1	30602583	SRR7533146	phread33
GSE117256	SRP154214	GPL20056 Illumina NextSeq 500 (Salmonella enterica subsp. enterica serovar Typhimurium str. SL1344)	Salmonella enterica subsp. enterica serovar Typhimurium str. SL1344	GSM3290019	WT_LB_R1	30602583	SRR7533161	phread33
GSE147155	SRP253178	GPL20056 Illumina NextSeq 500 (Salmonella enterica subsp. enterica serovar Typhimurium str. SL1344)	Salmonella enterica subsp. enterica serovar Typhimurium str. SL1344	GSM4419361	noDASH_10_C/Exponential	32345633	SRR11342567	phread33
GSE147155	SRP253178	GPL20056 Illumina NextSeq 500 (Salmonella enterica subsp. enterica serovar Typhimurium str. SL1344)	Salmonella enterica subsp. enterica serovar Typhimurium str. SL1344	GSM4419372	noDASH_NEB_Salmonella/Exponential	32345633	SRR11342578	phread33
GSE117256	SRP154212	GPL20056 Illumina NextSeq 500 (Salmonella enterica subsp. enterica serovar Typhimurium str. SL1344)	Salmonella enterica subsp. enterica serovar Typhimurium str. SL1344	GSM3289922	STnc540-S_R1/inducer: S-arabinose	30602583	SRR7533119	phread33
GSE155764	SRP276137	GPL21220 Illumina NextSeq 500 (Salmonella enterica subsp. enterica serovar Typhimurium)	Salmonella enterica subsp. enterica serovar Typhimurium SL1344	GSM4979312	Water control R2	33849070	SRR13268409	phread33
GSE117256	SRP154214	GPL20056 Illumina NextSeq 500 (Salmonella enterica subsp. enterica serovar Typhimurium str. SL1344)	Salmonella enterica subsp. enterica serovar Typhimurium str. SL1344	GSM3290010	dhfq_SPI-2_R1	30602583	SRR7533152	phread33
GSE91066	SRP094797	GPL20056 Illumina NextSeq 500 (Salmonella enterica subsp. enterica serovar Typhimurium str. SL1344)	Salmonella enterica subsp. enterica serovar Typhimurium str. SL1344	GSM2420421	mRNA profiling of wild type Salmonella enterica serovar Thyphimurium - strain SL1344 polysomes	34721520	SRR5090711	phread33
GSE117256	SRP154214	GPL20056 Illumina NextSeq 500 (Salmonella enterica subsp. enterica serovar Typhimurium str. SL1344)	Salmonella enterica subsp. enterica serovar Typhimurium str. SL1344	GSM3290014	dproQ_LB_R2	30602583	SRR7533156	phread33
GSE117256	SRP154214	GPL20056 Illumina NextSeq 500 (Salmonella enterica subsp. enterica serovar Typhimurium str. SL1344)	Salmonella enterica subsp. enterica serovar Typhimurium str. SL1344	GSM3290007	dhfq_LB_R1	30602583	SRR7533149	phread33
GSE117256	SRP154214	GPL20056 Illumina NextSeq 500 (Salmonella enterica subsp. enterica serovar Typhimurium str. SL1344)	Salmonella enterica subsp. enterica serovar Typhimurium str. SL1344	GSM3290016	dproQ_SPI-2_R1	30602583	SRR7533158	phread33
GSE117256	SRP154214	GPL20056 Illumina NextSeq 500 (Salmonella enterica subsp. enterica serovar Typhimurium str. SL1344)	Salmonella enterica subsp. enterica serovar Typhimurium str. SL1344	GSM3290022	WT_SPI-2_R1	30602583	SRR7533164	phread33
GSE192571	SRP352376	GPL31144 BGISEQ-500 (Salmonella enterica subsp. enterica serovar Typhimurium str. SL1344)	Salmonella enterica subsp. enterica serovar Typhimurium str. SL1344	GSM5751881	Oleic Acid Growth - Rep1	Wang C	SRR17327161	phread33
GSE192571	SRP352376	GPL31144 BGISEQ-500 (Salmonella enterica subsp. enterica serovar Typhimurium str. SL1344)	Salmonella enterica subsp. enterica serovar Typhimurium str. SL1344	GSM5751877	Glucose Growth - Rep1	Wang C	SRR17327165	phread33
GSE117256	SRP154214	GPL20056 Illumina NextSeq 500 (Salmonella enterica subsp. enterica serovar Typhimurium str. SL1344)	Salmonella enterica subsp. enterica serovar Typhimurium str. SL1344	GSM3290008	dhfq_LB_R2	30602583	SRR7533150	phread33
GSE149928	SRP260186	GPL20056 Illumina NextSeq 500 (Salmonella enterica subsp. enterica serovar Typhimurium str. SL1344)	Salmonella enterica subsp. enterica serovar Typhimurium str. SL1344	GSM4518110	WT SPI2 rep2/growth in SPI2 medium to OD 0.3	Venturini E	SRR11697811	phread33
GSE117256	SRP154214	GPL20056 Illumina NextSeq 500 (Salmonella enterica subsp. enterica serovar Typhimurium str. SL1344)	Salmonella enterica subsp. enterica serovar Typhimurium str. SL1344	GSM3290015	dproQ_LB_R3	30602583	SRR7533157	phread33
GSE117256	SRP154214	GPL20056 Illumina NextSeq 500 (Salmonella enterica subsp. enterica serovar Typhimurium str. SL1344)	Salmonella enterica subsp. enterica serovar Typhimurium str. SL1344	GSM3290003	dhfq_dproQ_LB_R3	30602583	SRR7533145	phread33
GSE117256	SRP154212	GPL20056 Illumina NextSeq 500 (Salmonella enterica subsp. enterica serovar Typhimurium str. SL1344)	Salmonella enterica subsp. enterica serovar Typhimurium str. SL1344	GSM3289920	STnc540-L_R1/inducer: L-arabinose	30602583	SRR7533117	phread33
GSE117256	SRP154212	GPL20056 Illumina NextSeq 500 (Salmonella enterica subsp. enterica serovar Typhimurium str. SL1344)	Salmonella enterica subsp. enterica serovar Typhimurium str. SL1344	GSM3289923	STnc540-S_R2/inducer: S-arabinose	30602583	SRR7533120	phread33
GSE117256	SRP154214	GPL20056 Illumina NextSeq 500 (Salmonella enterica subsp. enterica serovar Typhimurium str. SL1344)	Salmonella enterica subsp. enterica serovar Typhimurium str. SL1344	GSM3290017	dproQ_SPI-2_R2	30602583	SRR7533159	phread33
GSE117256	SRP154214	GPL20056 Illumina NextSeq 500 (Salmonella enterica subsp. enterica serovar Typhimurium str. SL1344)	Salmonella enterica subsp. enterica serovar Typhimurium str. SL1344	GSM3290021	WT_LB_R3	30602583	SRR7533163	phread33
GSE117256	SRP154214	GPL20056 Illumina NextSeq 500 (Salmonella enterica subsp. enterica serovar Typhimurium str. SL1344)	Salmonella enterica subsp. enterica serovar Typhimurium str. SL1344	GSM3290009	dhfq_LB_R3	30602583	SRR7533151	phread33
GSE117256	SRP154212	GPL20056 Illumina NextSeq 500 (Salmonella enterica subsp. enterica serovar Typhimurium str. SL1344)	Salmonella enterica subsp. enterica serovar Typhimurium str. SL1344	GSM3289921	STnc540-L_R2/inducer: L-arabinose	30602583	SRR7533118	phread33
GSE192571	SRP352376	GPL31144 BGISEQ-500 (Salmonella enterica subsp. enterica serovar Typhimurium str. SL1344)	Salmonella enterica subsp. enterica serovar Typhimurium str. SL1344	GSM5751880	Oleic Acid Shock - Rep2	Wang C	SRR17327162	phread33
GSE91066	SRP094797	GPL20056 Illumina NextSeq 500 (Salmonella enterica subsp. enterica serovar Typhimurium str. SL1344)	Salmonella enterica subsp. enterica serovar Typhimurium str. SL1344	GSM2420420	mRNA profiling of wild type Salmonella enterica serovar Thyphimurium - strain SL1344 monosomes	34721520	SRR5090710	phread33
GSE117256	SRP154212	GPL20056 Illumina NextSeq 500 (Salmonella enterica subsp. enterica serovar Typhimurium str. SL1344)	Salmonella enterica subsp. enterica serovar Typhimurium str. SL1344	GSM3289919	EV_R2	30602583	SRR7533116	phread33
GSE117256	SRP154214	GPL20056 Illumina NextSeq 500 (Salmonella enterica subsp. enterica serovar Typhimurium str. SL1344)	Salmonella enterica subsp. enterica serovar Typhimurium str. SL1344	GSM3290006	dhfq_dproQ_SPI-2_R3	30602583	SRR7533148	phread33
GSE192571	SRP352377	GPL31144 BGISEQ-500 (Salmonella enterica subsp. enterica serovar Typhimurium str. SL1344)	Salmonella enterica subsp. enterica serovar Typhimurium str. SL1344	GSM5751884	ΔfadBA ΔFadZ + pBAD-Control - Rep2	Wang C	SRR17327168	phread33
GSE135757	SRP218165	GPL27045 Illumina HiSeq 4000 (Salmonella enterica subsp. enterica serovar Typhimurium str. SL1344)	Salmonella enterica subsp. enterica serovar Typhimurium str. SL1344	GSM4027587	ΔnarK ΔNarS + pJV300	31863581	SRR9957286	phread33
GSE192571	SRP352376	GPL31144 BGISEQ-500 (Salmonella enterica subsp. enterica serovar Typhimurium str. SL1344)	Salmonella enterica subsp. enterica serovar Typhimurium str. SL1344	GSM5751882	Oleic Acid Growth - Rep2	Wang C	SRR17327160	phread33
GSE117256	SRP154214	GPL20056 Illumina NextSeq 500 (Salmonella enterica subsp. enterica serovar Typhimurium str. SL1344)	Salmonella enterica subsp. enterica serovar Typhimurium str. SL1344	GSM3290011	dhfq_SPI-2_R2	30602583	SRR7533153	phread33
GSE149928	SRP260186	GPL20056 Illumina NextSeq 500 (Salmonella enterica subsp. enterica serovar Typhimurium str. SL1344)	Salmonella enterica subsp. enterica serovar Typhimurium str. SL1344	GSM4518108	WT SPI2 rep1/growth in SPI2 medium to OD 0.3	Venturini E	SRR11697809	phread33
GSE117256	SRP154214	GPL20056 Illumina NextSeq 500 (Salmonella enterica subsp. enterica serovar Typhimurium str. SL1344)	Salmonella enterica subsp. enterica serovar Typhimurium str. SL1344	GSM3290024	WT_SPI-2_R3	30602583	SRR7533166	phread33
GSE155764	SRP276137	GPL21220 Illumina NextSeq 500 (Salmonella enterica subsp. enterica serovar Typhimurium)	Salmonella enterica subsp. enterica serovar Typhimurium SL1344	GSM4979325	KFF only R3	33849070	SRR13268422	phread33
GSE192571	SRP352376	GPL31144 BGISEQ-500 (Salmonella enterica subsp. enterica serovar Typhimurium str. SL1344)	Salmonella enterica subsp. enterica serovar Typhimurium str. SL1344	GSM5751878	Glucose Growth - Rep2	Wang C	SRR17327164	phread33
GSE117256	SRP154212	GPL20056 Illumina NextSeq 500 (Salmonella enterica subsp. enterica serovar Typhimurium str. SL1344)	Salmonella enterica subsp. enterica serovar Typhimurium str. SL1344	GSM3289918	EV_R1	30602583	SRR7533115	phread33
GSE117256	SRP154214	GPL20056 Illumina NextSeq 500 (Salmonella enterica subsp. enterica serovar Typhimurium str. SL1344)	Salmonella enterica subsp. enterica serovar Typhimurium str. SL1344	GSM3290023	WT_SPI-2_R2	30602583	SRR7533165	phread33
GSE117256	SRP154214	GPL20056 Illumina NextSeq 500 (Salmonella enterica subsp. enterica serovar Typhimurium str. SL1344)	Salmonella enterica subsp. enterica serovar Typhimurium str. SL1344	GSM3290018	dproQ_SPI-2_R3	30602583	SRR7533160	phread33
GSE155764	SRP276137	GPL21220 Illumina NextSeq 500 (Salmonella enterica subsp. enterica serovar Typhimurium)	Salmonella enterica subsp. enterica serovar Typhimurium SL1344	GSM4979315	KFF only R2	33849070	SRR13268412	phread33
GSE155764	SRP276137	GPL21220 Illumina NextSeq 500 (Salmonella enterica subsp. enterica serovar Typhimurium)	Salmonella enterica subsp. enterica serovar Typhimurium SL1344	GSM4979305	KFF only R1	33849070	SRR13268402	phread33
GSE117256	SRP154214	GPL20056 Illumina NextSeq 500 (Salmonella enterica subsp. enterica serovar Typhimurium str. SL1344)	Salmonella enterica subsp. enterica serovar Typhimurium str. SL1344	GSM3290012	dhfq_SPI-2_R3	30602583	SRR7533154	phread33
GSE135757	SRP218165	GPL27045 Illumina HiSeq 4000 (Salmonella enterica subsp. enterica serovar Typhimurium str. SL1344)	Salmonella enterica subsp. enterica serovar Typhimurium str. SL1344	GSM4027588	ΔnarK ΔNarS + pPL-NarS	31863581	SRR9957287	phread33
GSE192571	SRP352376	GPL31144 BGISEQ-500 (Salmonella enterica subsp. enterica serovar Typhimurium str. SL1344)	Salmonella enterica subsp. enterica serovar Typhimurium str. SL1344	GSM5751879	Oleic Acid Shock - Rep1	Wang C	SRR17327163	phread33
GSE192571	SRP352377	GPL31144 BGISEQ-500 (Salmonella enterica subsp. enterica serovar Typhimurium str. SL1344)	Salmonella enterica subsp. enterica serovar Typhimurium str. SL1344	GSM5751886	ΔfadBA ΔFadZ + pBAD-FadZ - Rep2	Wang C	SRR17327166	phread33
GSE132630	SRP201210	GPL21220 Illumina NextSeq 500 (Salmonella enterica subsp. enterica serovar Typhimurium)	Salmonella enterica subsp. enterica serovar Typhimurium str. SL1344	GSM3883382	Salmonella Total RNA/Undepleted control	31783730	SRR9284868	phread33
GSE108234	SRP126963	GPL22775 Illumina MiSeq (Salmonella enterica subsp. enterica serovar Typhimurium str. SL1344)	Salmonella enterica subsp. enterica serovar Typhimurium str. SL1344	GSM2893437	SraL/anaerobic shock and late stationary phase of growth	30718400	SRR6387351	phread33
GSE192571	SRP352377	GPL31144 BGISEQ-500 (Salmonella enterica subsp. enterica serovar Typhimurium str. SL1344)	Salmonella enterica subsp. enterica serovar Typhimurium str. SL1344	GSM5751883	ΔfadBA ΔFadZ + pBAD-Control - Rep1/Bacterial cultures were added with 0.2% L-arabinose for 10-min in LB broth	Wang C	SRR17327169	phread33
GSE192571	SRP352377	GPL31144 BGISEQ-500 (Salmonella enterica subsp. enterica serovar Typhimurium str. SL1344)	Salmonella enterica subsp. enterica serovar Typhimurium str. SL1344	GSM5751885	ΔfadBA ΔFadZ + pBAD-FadZ - Rep1	Wang C	SRR17327167	phread33
GSE175947	SRP322190	GPL30218 Illumina NovaSeq 6000 (Salmonella enterica subsp. enterica serovar Typhimurium)	Salmonella enterica subsp. enterica serovar Typhimurium SL1344	GSM5351688	CT26:FADD, rep3	34349263	SRR14703243	phread33
GSE178167	SRP324012	GPL21220 Illumina NextSeq 500 (Salmonella enterica subsp. enterica serovar Typhimurium)	Salmonella enterica subsp. enterica serovar Typhimurium SL1344	GSM5381225	media_4hr2/fresh media controls/mid log growth/culture supernatants were McCoy's 5A + 10% serum	34349263	SRR14808608	phread33
GSE175947	SRP322190	GPL30218 Illumina NovaSeq 6000 (Salmonella enterica subsp. enterica serovar Typhimurium)	Salmonella enterica subsp. enterica serovar Typhimurium SL1344	GSM5351689	CT26:FADD, rep4	34349263	SRR14703244	phread33
GSE178167	SRP324012	GPL21220 Illumina NextSeq 500 (Salmonella enterica subsp. enterica serovar Typhimurium)	Salmonella enterica subsp. enterica serovar Typhimurium SL1344	GSM5381229	150_4hr2/HCT116 apoptotic (UV) supernatants/24 hours post apoptosis/mid log growth/culture supernatants were McCoy's 5A + 10% serum	34349263	SRR14808624	phread33
GSE178167	SRP324012	GPL21220 Illumina NextSeq 500 (Salmonella enterica subsp. enterica serovar Typhimurium)	Salmonella enterica subsp. enterica serovar Typhimurium SL1344	GSM5381227	media_4hr4/fresh media controls/mid log growth/culture supernatants were McCoy's 5A + 10% serum	34349263	SRR14808614	phread33
GSE178167	SRP324012	GPL21220 Illumina NextSeq 500 (Salmonella enterica subsp. enterica serovar Typhimurium)	Salmonella enterica subsp. enterica serovar Typhimurium SL1344	GSM5381226	media_4hr3/fresh media controls/mid log growth/culture supernatants were McCoy's 5A + 10% serum	34349263	SRR14808610	phread33
GSE178167	SRP324012	GPL21220 Illumina NextSeq 500 (Salmonella enterica subsp. enterica serovar Typhimurium)	Salmonella enterica subsp. enterica serovar Typhimurium SL1344	GSM5381230	150_4hr3/HCT116 apoptotic (UV) supernatants/24 hours post apoptosis/mid log growth/culture supernatants were McCoy's 5A + 10% serum	34349263	SRR14808628	phread33
GSE178167	SRP324012	GPL21220 Illumina NextSeq 500 (Salmonella enterica subsp. enterica serovar Typhimurium)	Salmonella enterica subsp. enterica serovar Typhimurium SL1344	GSM5381224	media_4hr1/fresh media controls/mid log growth/culture supernatants were McCoy's 5A + 10% serum	34349263	SRR14808604	phread33
GSE178167	SRP324012	GPL21220 Illumina NextSeq 500 (Salmonella enterica subsp. enterica serovar Typhimurium)	Salmonella enterica subsp. enterica serovar Typhimurium SL1344	GSM5381231	150_4hr4/HCT116 apoptotic (UV) supernatants/24 hours post apoptosis/mid log growth/culture supernatants were McCoy's 5A + 10% serum	34349263	SRR14808633	phread33
GSE178167	SRP324012	GPL21220 Illumina NextSeq 500 (Salmonella enterica subsp. enterica serovar Typhimurium)	Salmonella enterica subsp. enterica serovar Typhimurium SL1344	GSM5381228	150_4hr1/HCT116 apoptotic (UV) supernatants/24 hours post apoptosis/mid log growth/culture supernatants were McCoy's 5A + 10% serum	34349263	SRR14808620	phread33
GSE175947	SRP322190	GPL30218 Illumina NovaSeq 6000 (Salmonella enterica subsp. enterica serovar Typhimurium)	Salmonella enterica subsp. enterica serovar Typhimurium SL1344	GSM5351687	CT26:FADD, rep2	34349263	SRR14703242	phread33
GSE175947	SRP322190	GPL30218 Illumina NovaSeq 6000 (Salmonella enterica subsp. enterica serovar Typhimurium)	Salmonella enterica subsp. enterica serovar Typhimurium SL1344	GSM5351693	CT26:FADD + QVD, rep4	34349263	SRR14703248	phread33
GSE175947	SRP322190	GPL30218 Illumina NovaSeq 6000 (Salmonella enterica subsp. enterica serovar Typhimurium)	Salmonella enterica subsp. enterica serovar Typhimurium SL1344	GSM5351690	CT26:FADD + QVD, rep1	34349263	SRR14703245	phread33
GSE175947	SRP322190	GPL30218 Illumina NovaSeq 6000 (Salmonella enterica subsp. enterica serovar Typhimurium)	Salmonella enterica subsp. enterica serovar Typhimurium SL1344	GSM5351692	CT26:FADD + QVD, rep3	34349263	SRR14703247	phread33
GSE175947	SRP322190	GPL30218 Illumina NovaSeq 6000 (Salmonella enterica subsp. enterica serovar Typhimurium)	Salmonella enterica subsp. enterica serovar Typhimurium SL1344	GSM5351686	CT26:FADD, rep1	34349263	SRR14703241	phread33
GSE175947	SRP322190	GPL30218 Illumina NovaSeq 6000 (Salmonella enterica subsp. enterica serovar Typhimurium)	Salmonella enterica subsp. enterica serovar Typhimurium SL1344	GSM5351691	CT26:FADD + QVD, rep2	34349263	SRR14703246	phread33
GSE24263	SRP003643	GPL10998 Illumina Genome Analyzer II (Salmonella enterica subsp. enterica serovar Typhimurium)	Salmonella enterica subsp. enterica serovar Typhimurium(14028)	GSM602188	WT_total RNA minus rRNA/mid-exponential phase at 37oC	Fadl A, Eakley N, Splinter S, Cabot E	SRR066805	phread33
GSE24263	SRP003643	GPL10998 Illumina Genome Analyzer II (Salmonella enterica subsp. enterica serovar Typhimurium)	Salmonella enterica subsp. enterica serovar Typhimurium(14028)	GSM602189	YQH_total RNA minus rRNA/medium to mid-exponential phase at 37oC	Fadl A, Eakley N, Splinter S, Cabot E	SRR066806	phread33
GSE46380	SRP021514	GPL17070 Illumina HiSeq 2000 (Salmonella enterica subsp. enterica serovar Typhimurium)	Salmonella enterica subsp. enterica serovar Typhimurium(14028)	GSM1129473	WT_rep0/Strains were grown aerobically to late stationary phase in rich medium (LB, 37°C, 200 rpm, 18h).	25578965	SRR835108	phread33
GSE46380	SRP021514	GPL17070 Illumina HiSeq 2000 (Salmonella enterica subsp. enterica serovar Typhimurium)	Salmonella enterica subsp. enterica serovar Typhimurium(14028)	GSM1129474	WT_rep1/Strains were grown aerobically to late stationary phase in rich medium (LB, 37°C, 200 rpm, 18h).	25578965	SRR835109	phread33
GSE46380	SRP021514	GPL17070 Illumina HiSeq 2000 (Salmonella enterica subsp. enterica serovar Typhimurium)	Salmonella enterica subsp. enterica serovar Typhimurium(14028)	GSM1129475	WT_rep2/Strains were grown aerobically to late stationary phase in rich medium (LB, 37°C, 200 rpm, 18h).	25578965	SRR835110	phread33
GSE46380	SRP021514	GPL17070 Illumina HiSeq 2000 (Salmonella enterica subsp. enterica serovar Typhimurium)	Salmonella enterica subsp. enterica serovar Typhimurium(14028)	GSM1129476	Delta_rep0/Strains were grown aerobically to late stationary phase in rich medium (LB, 37°C, 200 rpm, 18h).	25578965	SRR835111	phread33
GSE46380	SRP021514	GPL17070 Illumina HiSeq 2000 (Salmonella enterica subsp. enterica serovar Typhimurium)	Salmonella enterica subsp. enterica serovar Typhimurium(14028)	GSM1129477	Delta_rep1/Strains were grown aerobically to late stationary phase in rich medium (LB, 37°C, 200 rpm, 18h).	25578965	SRR835112	phread33
GSE46380	SRP021514	GPL17070 Illumina HiSeq 2000 (Salmonella enterica subsp. enterica serovar Typhimurium)	Salmonella enterica subsp. enterica serovar Typhimurium(14028)	GSM1129478	Delta_rep2/Strains were grown aerobically to late stationary phase in rich medium (LB, 37°C, 200 rpm, 18h).	25578965	SRR835113	phread33
GSE46380	SRP021514	GPL17070 Illumina HiSeq 2000 (Salmonella enterica subsp. enterica serovar Typhimurium)	Salmonella enterica subsp. enterica serovar Typhimurium(14028)	GSM1129479	rpoS_rep0/Strains were grown aerobically to late stationary phase in rich medium (LB, 37°C, 200 rpm, 18h).	25578965	SRR835114	phread33
GSE46380	SRP021514	GPL17070 Illumina HiSeq 2000 (Salmonella enterica subsp. enterica serovar Typhimurium)	Salmonella enterica subsp. enterica serovar Typhimurium(14028)	GSM1129480	rpoS_rep1/Strains were grown aerobically to late stationary phase in rich medium (LB, 37°C, 200 rpm, 18h).	25578965	SRR835115	phread33
GSE46380	SRP021514	GPL17070 Illumina HiSeq 2000 (Salmonella enterica subsp. enterica serovar Typhimurium)	Salmonella enterica subsp. enterica serovar Typhimurium(14028)	GSM1129481	rpoS_rep2/Strains were grown aerobically to late stationary phase in rich medium (LB, 37°C, 200 rpm, 18h).	25578965	SRR835116	phread33
GSE67925	SRP057195	GPL20046 Illumina HiSeq 2000 (Salmonella enterica subsp. enterica serovar Typhimurium str. 14028S)	Salmonella enterica subsp. enterica serovar Typhimurium str. 14028S	GSM1658561	1 acid/growth phase: log stage	26070677	SRR1974532	phread33
GSE67925	SRP057195	GPL20046 Illumina HiSeq 2000 (Salmonella enterica subsp. enterica serovar Typhimurium str. 14028S)	Salmonella enterica subsp. enterica serovar Typhimurium str. 14028S	GSM1658562	2 ck/growth phase: log stage	26070677	SRR1974533	phread33
GSE71907	SRP062232	GPL20792 Illumina HiSeq 2000 (Salmonella enterica subsp. enterica serovar Typhimurium str. ATCC 14028)	Salmonella enterica subsp. enterica serovar Typhimurium 14028s	GSM1847296	1_wild type	26810370	SRR2153542	phread33
GSE71907	SRP062232	GPL20792 Illumina HiSeq 2000 (Salmonella enterica subsp. enterica serovar Typhimurium str. ATCC 14028)	Salmonella enterica subsp. enterica serovar Typhimurium 14028s	GSM1847297	2_pat mutant	26810370	SRR2153543	phread33
GSE71907	SRP062232	GPL20792 Illumina HiSeq 2000 (Salmonella enterica subsp. enterica serovar Typhimurium str. ATCC 14028)	Salmonella enterica subsp. enterica serovar Typhimurium 14028s	GSM1847298	3_cobB mutant	26810370	SRR2153544	phread33
GSE82167	SRP076025	GPL21220 Illumina NextSeq 500 (Salmonella enterica subsp. enterica serovar Typhimurium)	Salmonella enterica subsp. enterica serovar Typhimurium 14028s	GSM2185207	WT 1	30201777	SRR3621122	phread33
GSE82167	SRP076025	GPL21220 Illumina NextSeq 500 (Salmonella enterica subsp. enterica serovar Typhimurium)	Salmonella enterica subsp. enterica serovar Typhimurium 14028s	GSM2185208	WT 2	30201777	SRR3621123	phread33
GSE82167	SRP076025	GPL21220 Illumina NextSeq 500 (Salmonella enterica subsp. enterica serovar Typhimurium)	Salmonella enterica subsp. enterica serovar Typhimurium 14028s	GSM2185209	WT 3	30201777	SRR3621124	phread33
GSE82167	SRP076025	GPL21220 Illumina NextSeq 500 (Salmonella enterica subsp. enterica serovar Typhimurium)	Salmonella enterica subsp. enterica serovar Typhimurium 14028s	GSM2185210	WT 1 MMC	30201777	SRR3621125	phread33
GSE82167	SRP076025	GPL21220 Illumina NextSeq 500 (Salmonella enterica subsp. enterica serovar Typhimurium)	Salmonella enterica subsp. enterica serovar Typhimurium 14028s	GSM2185211	WT 2 MMC	30201777	SRR3621126	phread33
GSE82167	SRP076025	GPL21220 Illumina NextSeq 500 (Salmonella enterica subsp. enterica serovar Typhimurium)	Salmonella enterica subsp. enterica serovar Typhimurium 14028s	GSM2185212	WT 3 MMC	30201777	SRR3621127	phread33
GSE82167	SRP076025	GPL21220 Illumina NextSeq 500 (Salmonella enterica subsp. enterica serovar Typhimurium)	Salmonella enterica subsp. enterica serovar Typhimurium 14028s	GSM2185213	∆rtcR 1	30201777	SRR3621128	phread33
GSE82167	SRP076025	GPL21220 Illumina NextSeq 500 (Salmonella enterica subsp. enterica serovar Typhimurium)	Salmonella enterica subsp. enterica serovar Typhimurium 14028s	GSM2185214	∆rtcR 2	30201777	SRR3621129	phread33
GSE82167	SRP076025	GPL21220 Illumina NextSeq 500 (Salmonella enterica subsp. enterica serovar Typhimurium)	Salmonella enterica subsp. enterica serovar Typhimurium 14028s	GSM2185216	∆rtcR 1 MMC	30201777	SRR3621131	phread33
GSE82167	SRP076025	GPL21220 Illumina NextSeq 500 (Salmonella enterica subsp. enterica serovar Typhimurium)	Salmonella enterica subsp. enterica serovar Typhimurium 14028s	GSM2185217	∆rtcR 2 MMC	30201777	SRR3621132	phread33
GSE82167	SRP076025	GPL21220 Illumina NextSeq 500 (Salmonella enterica subsp. enterica serovar Typhimurium)	Salmonella enterica subsp. enterica serovar Typhimurium 14028s	GSM2185218	∆rtcR 3 MMC	30201777	SRR3621133	phread33
GSE82167	SRP076025	GPL21220 Illumina NextSeq 500 (Salmonella enterica subsp. enterica serovar Typhimurium)	Salmonella enterica subsp. enterica serovar Typhimurium 14028s	GSM2185219	∆rsr 1	30201777	SRR3621134	phread33
GSE82167	SRP076025	GPL21220 Illumina NextSeq 500 (Salmonella enterica subsp. enterica serovar Typhimurium)	Salmonella enterica subsp. enterica serovar Typhimurium 14028s	GSM2185220	∆rsr 2	30201777	SRR3621135	phread33
GSE82167	SRP076025	GPL21220 Illumina NextSeq 500 (Salmonella enterica subsp. enterica serovar Typhimurium)	Salmonella enterica subsp. enterica serovar Typhimurium 14028s	GSM2185222	∆rsr 1 MMC	30201777	SRR3621137	phread33
GSE82167	SRP076025	GPL21220 Illumina NextSeq 500 (Salmonella enterica subsp. enterica serovar Typhimurium)	Salmonella enterica subsp. enterica serovar Typhimurium 14028s	GSM2185223	∆rsr 2 MMC	30201777	SRR3621138	phread33
GSE82167	SRP076025	GPL21220 Illumina NextSeq 500 (Salmonella enterica subsp. enterica serovar Typhimurium)	Salmonella enterica subsp. enterica serovar Typhimurium 14028s	GSM2185224	∆rsr 3 MMC	30201777	SRR3621139	phread33
GSE82167	SRP076025	GPL21220 Illumina NextSeq 500 (Salmonella enterica subsp. enterica serovar Typhimurium)	Salmonella enterica subsp. enterica serovar Typhimurium 14028s	GSM2185225	∆rtcB 1	30201777	SRR3621140	phread33
GSE82167	SRP076025	GPL21220 Illumina NextSeq 500 (Salmonella enterica subsp. enterica serovar Typhimurium)	Salmonella enterica subsp. enterica serovar Typhimurium 14028s	GSM2185226	∆rtcB 2	30201777	SRR3621141	phread33
GSE82167	SRP076025	GPL21220 Illumina NextSeq 500 (Salmonella enterica subsp. enterica serovar Typhimurium)	Salmonella enterica subsp. enterica serovar Typhimurium 14028s	GSM2185227	∆rtcB 3	30201777	SRR3621142	phread33
GSE82167	SRP076025	GPL21220 Illumina NextSeq 500 (Salmonella enterica subsp. enterica serovar Typhimurium)	Salmonella enterica subsp. enterica serovar Typhimurium 14028s	GSM2185228	∆rtcB 1 MMC	30201777	SRR3621143	phread33
GSE82167	SRP076025	GPL21220 Illumina NextSeq 500 (Salmonella enterica subsp. enterica serovar Typhimurium)	Salmonella enterica subsp. enterica serovar Typhimurium 14028s	GSM2185229	∆rtcB 2 MMC	30201777	SRR3621144	phread33
GSE82167	SRP076025	GPL21220 Illumina NextSeq 500 (Salmonella enterica subsp. enterica serovar Typhimurium)	Salmonella enterica subsp. enterica serovar Typhimurium 14028s	GSM2185230	∆rtcB 3 MMC	30201777	SRR3621145	phread33
GSE86580	SRP087623	GPL20792 Illumina HiSeq 2000 (Salmonella enterica subsp. enterica serovar Typhimurium str. ATCC 14028)	Salmonella enterica subsp. enterica serovar Typhimurium 14028s	GSM2306284	Cells at aw 1.0	29117268	SRR4203372	phread33
GSE86580	SRP087623	GPL20792 Illumina HiSeq 2000 (Salmonella enterica subsp. enterica serovar Typhimurium str. ATCC 14028)	Salmonella enterica subsp. enterica serovar Typhimurium 14028s	GSM2306285	Cells at aw 0.11	29117268	SRR4203373	phread33
GSE100414	SRP110259	GPL23619 Illumina NextSeq 500 (Salmonella enterica subsp. enterica serovar Typhimurium str. 14028S)	Salmonella enterica subsp. enterica serovar Typhimurium str. 14028S	GSM2680536	DN345 replicate 1/15 min induction by 10 mM L-arabinose/N-minimal media/exponential phase	28874555	SRR5749728	phread33
GSE100414	SRP110259	GPL23619 Illumina NextSeq 500 (Salmonella enterica subsp. enterica serovar Typhimurium str. 14028S)	Salmonella enterica subsp. enterica serovar Typhimurium str. 14028S	GSM2680537	DN345 replicate 2/15 min induction by 10 mM L-arabinose/N-minimal media/exponential phase	28874555	SRR5749729	phread33
GSE100414	SRP110259	GPL23619 Illumina NextSeq 500 (Salmonella enterica subsp. enterica serovar Typhimurium str. 14028S)	Salmonella enterica subsp. enterica serovar Typhimurium str. 14028S	GSM2680538	KK43 replicate 1/15 min induction by 10 mM L-arabinose/N-minimal media/ exponential phase	28874555	SRR5749730	phread33
GSE100414	SRP110259	GPL23619 Illumina NextSeq 500 (Salmonella enterica subsp. enterica serovar Typhimurium str. 14028S)	Salmonella enterica subsp. enterica serovar Typhimurium str. 14028S	GSM2680539	KK43 replicate 2/15 min induction by 10 mM L-arabinose/N-minimal media/ exponential phase	28874555	SRR5749731	phread33
GSE113988	SRP144428	GPL24956 Illumina HiSeq 4000 (Salmonella enterica subsp. enterica serovar Typhimurium str. 14028S)	Salmonella enterica subsp. enterica serovar Typhimurium str. 14028S	GSM3127886	Wild type 1	30373755	SRR7100800	phread33
GSE113988	SRP144428	GPL24956 Illumina HiSeq 4000 (Salmonella enterica subsp. enterica serovar Typhimurium str. 14028S)	Salmonella enterica subsp. enterica serovar Typhimurium str. 14028S	GSM3127887	Wild type 2	30373755	SRR7100801	phread33
GSE113988	SRP144428	GPL24956 Illumina HiSeq 4000 (Salmonella enterica subsp. enterica serovar Typhimurium str. 14028S)	Salmonella enterica subsp. enterica serovar Typhimurium str. 14028S	GSM3127888	Wild type 3	30373755	SRR7100802	phread33
GSE113988	SRP144428	GPL24956 Illumina HiSeq 4000 (Salmonella enterica subsp. enterica serovar Typhimurium str. 14028S)	Salmonella enterica subsp. enterica serovar Typhimurium str. 14028S	GSM3127889	SrfM2 deletion mutant 1	30373755	SRR7100803	phread33
GSE113988	SRP144428	GPL24956 Illumina HiSeq 4000 (Salmonella enterica subsp. enterica serovar Typhimurium str. 14028S)	Salmonella enterica subsp. enterica serovar Typhimurium str. 14028S	GSM3127890	SrfM2 deletion mutant 2	30373755	SRR7100804	phread33
GSE113988	SRP144428	GPL24956 Illumina HiSeq 4000 (Salmonella enterica subsp. enterica serovar Typhimurium str. 14028S)	Salmonella enterica subsp. enterica serovar Typhimurium str. 14028S	GSM3127891	SrfM2 deletion mutant 3	30373755	SRR7100805	phread33
GSE123152	SRP171366	GPL19226 Illumina HiSeq 2000 (Salmonella enterica)	Salmonella enterica subsp. enterica serovar Typhimurium 14028s	GSM3497440	MM_rep1 / minimal medium	31156568	SRR8264687	phread33
GSE123152	SRP171366	GPL19226 Illumina HiSeq 2000 (Salmonella enterica)	Salmonella enterica subsp. enterica serovar Typhimurium 14028s	GSM3497441	MM_rep2 / minimal medium	31156568	SRR8264688	phread33
GSE123152	SRP171366	GPL19226 Illumina HiSeq 2000 (Salmonella enterica)	Salmonella enterica subsp. enterica serovar Typhimurium 14028s	GSM3497442	MM_rep3 / minimal medium	31156568	SRR8264689	phread33
GSE123152	SRP171366	GPL19226 Illumina HiSeq 2000 (Salmonella enterica)	Salmonella enterica subsp. enterica serovar Typhimurium 14028s	GSM3497446	LX_rep1 / response to lettuce root exudates	31156568	SRR8264693	phread33
GSE123152	SRP171366	GPL19226 Illumina HiSeq 2000 (Salmonella enterica)	Salmonella enterica subsp. enterica serovar Typhimurium 14028s	GSM3497447	LX_rep2 / response to lettuce root exudates	31156568	SRR8264694	phread33
GSE123152	SRP171366	GPL19226 Illumina HiSeq 2000 (Salmonella enterica)	Salmonella enterica subsp. enterica serovar Typhimurium 14028s	GSM3497448	LX_rep3 / response to lettuce root exudates	31156568	SRR8264695	phread33
GSE123152	SRP171366	GPL19226 Illumina HiSeq 2000 (Salmonella enterica)	Salmonella enterica subsp. enterica serovar Typhimurium 14028s	GSM3497452	LM_rep1 / response to lettuce medium	31156568	SRR8264699	phread33
GSE123152	SRP171366	GPL19226 Illumina HiSeq 2000 (Salmonella enterica)	Salmonella enterica subsp. enterica serovar Typhimurium 14028s	GSM3497453	LM_rep2 / response to lettuce medium	31156568	SRR8264700	phread33
GSE123152	SRP171366	GPL19226 Illumina HiSeq 2000 (Salmonella enterica)	Salmonella enterica subsp. enterica serovar Typhimurium 14028s	GSM3497454	LM_rep3 / response to lettuce medium	31156568	SRR8264701	phread33
GSE123195	SRP171765	GPL20792 Illumina HiSeq 2000 (Salmonella enterica subsp. enterica serovar Typhimurium str. ATCC 14028)	Salmonella enterica subsp. enterica serovar Typhimurium 14028s	GSM3498243	SD-m / rpsD* mutant, growth phase: mid-log	30941426	SRR8269273	phread33
GSE123195	SRP171765	GPL20792 Illumina HiSeq 2000 (Salmonella enterica subsp. enterica serovar Typhimurium str. ATCC 14028)	Salmonella enterica subsp. enterica serovar Typhimurium 14028s	GSM3498244	SD-s / rpsD* mutant, early-stationary	30941426	SRR8269275	phread33
GSE123195	SRP171765	GPL20792 Illumina HiSeq 2000 (Salmonella enterica subsp. enterica serovar Typhimurium str. ATCC 14028)	Salmonella enterica subsp. enterica serovar Typhimurium 14028s	GSM3498245	SL-m / rpsL* mutant, growth phase: mid-log	30941426	SRR8269279	phread33
GSE123195	SRP171765	GPL20792 Illumina HiSeq 2000 (Salmonella enterica subsp. enterica serovar Typhimurium str. ATCC 14028)	Salmonella enterica subsp. enterica serovar Typhimurium 14028s	GSM3498246	SL-s / rpsL* mutant, early-stationary	30941426	SRR8269280	phread33
GSE123195	SRP171765	GPL20792 Illumina HiSeq 2000 (Salmonella enterica subsp. enterica serovar Typhimurium str. ATCC 14028)	Salmonella enterica subsp. enterica serovar Typhimurium 14028s	GSM3498247	WT-m	30941426	SRR8269284	phread33
GSE123195	SRP171765	GPL20792 Illumina HiSeq 2000 (Salmonella enterica subsp. enterica serovar Typhimurium str. ATCC 14028)	Salmonella enterica subsp. enterica serovar Typhimurium 14028s	GSM3498248	WT-s	30941426	SRR8269287	phread33
GSE132633	SRP201257	GPL19226 Illumina HiSeq 2000 (Salmonella enterica)	Salmonella enterica subsp. enterica serovar Typhimurium 14028s	GSM3497443	DS_rep1 / response to DS soil suspension	Schierstaedt J, Jechalke S, Neuhaus K, Schikora A	SRR18894009	phread33
GSE132633	SRP201257	GPL19226 Illumina HiSeq 2000 (Salmonella enterica)	Salmonella enterica subsp. enterica serovar Typhimurium 14028s	GSM3497444	DS_rep2 / response to DS soil suspension	Schierstaedt J, Jechalke S, Neuhaus K, Schikora A	SRR18894010	phread33
GSE132633	SRP201257	GPL19226 Illumina HiSeq 2000 (Salmonella enterica)	Salmonella enterica subsp. enterica serovar Typhimurium 14028s	GSM3497445	DS_rep3 / response to DS soil suspension	Schierstaedt J, Jechalke S, Neuhaus K, Schikora A	SRR18894011	phread33
GSE132633	SRP201257	GPL19226 Illumina HiSeq 2000 (Salmonella enterica)	Salmonella enterica subsp. enterica serovar Typhimurium 14028s	GSM3497458	DA_rep1 / response to suspension of autoclaved DS soil	Schierstaedt J, Jechalke S, Neuhaus K, Schikora A	SRR18894012	phread33
GSE132633	SRP201257	GPL19226 Illumina HiSeq 2000 (Salmonella enterica)	Salmonella enterica subsp. enterica serovar Typhimurium 14028s	GSM3497459	DA_rep2 / response to suspension of autoclaved DS soil	Schierstaedt J, Jechalke S, Neuhaus K, Schikora A	SRR18894013	phread33
GSE132633	SRP201257	GPL19226 Illumina HiSeq 2000 (Salmonella enterica)	Salmonella enterica subsp. enterica serovar Typhimurium 14028s	GSM3497460	DA_rep3 / response to suspension of autoclaved DS soil	Schierstaedt J, Jechalke S, Neuhaus K, Schikora A	SRR18894014	phread33
GSE132633	SRP201257	GPL19226 Illumina HiSeq 2000 (Salmonella enterica)	Salmonella enterica subsp. enterica serovar Typhimurium 14028s	GSM3884781	MM rep1 / minimal medium	Schierstaedt J, Jechalke S, Neuhaus K, Schikora A	SRR18894015	phread33
GSE132633	SRP201257	GPL19226 Illumina HiSeq 2000 (Salmonella enterica)	Salmonella enterica subsp. enterica serovar Typhimurium 14028s	GSM3884782	MM rep2 / minimal medium	Schierstaedt J, Jechalke S, Neuhaus K, Schikora A	SRR18894016	phread33
GSE132633	SRP201257	GPL19226 Illumina HiSeq 2000 (Salmonella enterica)	Salmonella enterica subsp. enterica serovar Typhimurium 14028s	GSM3884783	MM rep3 / minimal medium	Schierstaedt J, Jechalke S, Neuhaus K, Schikora A	SRR18894017	phread33
GSE132634	SRP201258	GPL19226 Illumina HiSeq 2000 (Salmonella enterica)	Salmonella enterica subsp. enterica serovar Typhimurium 14028s	GSM3497449	TX_rep1 / response to tomato root exudates	Schierstaedt J, Jechalke S, Zarkani A, Neuhaus K, Schikora A	SRR18894019	phread33
GSE132634	SRP201258	GPL19226 Illumina HiSeq 2000 (Salmonella enterica)	Salmonella enterica subsp. enterica serovar Typhimurium 14028s	GSM3497450	TX_rep2 / response to tomato root exudates	Schierstaedt J, Jechalke S, Zarkani A, Neuhaus K, Schikora A	SRR18894020	phread33
GSE132634	SRP201258	GPL19226 Illumina HiSeq 2000 (Salmonella enterica)	Salmonella enterica subsp. enterica serovar Typhimurium 14028s	GSM3497451	TX_rep3 / response to tomato root exudates	Schierstaedt J, Jechalke S, Zarkani A, Neuhaus K, Schikora A	SRR18894021	phread33
GSE132634	SRP201258	GPL19226 Illumina HiSeq 2000 (Salmonella enterica)	Salmonella enterica subsp. enterica serovar Typhimurium 14028s	GSM3497455	TM_rep1 / response to tomato medium	Schierstaedt J, Jechalke S, Zarkani A, Neuhaus K, Schikora A	SRR18894022	phread33
GSE132634	SRP201258	GPL19226 Illumina HiSeq 2000 (Salmonella enterica)	Salmonella enterica subsp. enterica serovar Typhimurium 14028s	GSM3497456	TM_rep2 / response to tomato medium	Schierstaedt J, Jechalke S, Zarkani A, Neuhaus K, Schikora A	SRR18894023	phread33
GSE132634	SRP201258	GPL19226 Illumina HiSeq 2000 (Salmonella enterica)	Salmonella enterica subsp. enterica serovar Typhimurium 14028s	GSM3497457	TM_rep3 / response to tomato medium	Schierstaedt J, Jechalke S, Zarkani A, Neuhaus K, Schikora A	SRR18894024	phread33
GSE132634	SRP201258	GPL19226 Illumina HiSeq 2000 (Salmonella enterica)	Salmonella enterica subsp. enterica serovar Typhimurium 14028s	GSM3884784	MM-rep1 / minimal medium	Schierstaedt J, Jechalke S, Zarkani A, Neuhaus K, Schikora A	SRR18894025	phread33
GSE132634	SRP201258	GPL19226 Illumina HiSeq 2000 (Salmonella enterica)	Salmonella enterica subsp. enterica serovar Typhimurium 14028s	GSM3884785	MM-rep2 / minimal medium	Schierstaedt J, Jechalke S, Zarkani A, Neuhaus K, Schikora A	SRR18894026	phread33
GSE132634	SRP201258	GPL19226 Illumina HiSeq 2000 (Salmonella enterica)	Salmonella enterica subsp. enterica serovar Typhimurium 14028s	GSM3884786	MM-rep3 / minimal medium	Schierstaedt J, Jechalke S, Zarkani A, Neuhaus K, Schikora A	SRR18894027	phread33
GSE137586	SRP222064	GPL27471 Illumina HiSeq 4000 (Salmonella enterica subsp. enterica serovar Typhimurium)	Salmonella enterica subsp. enterica serovar Typhimurium 14028s	GSM4082085	WT HH + H2O2 spiked	33125364	SRR10132999	phread33
GSE137586	SRP222064	GPL27471 Illumina HiSeq 4000 (Salmonella enterica subsp. enterica serovar Typhimurium)	Salmonella enterica subsp. enterica serovar Typhimurium 14028s	GSM4082086	WT HH + novo spiked	33125364	SRR10133000	phread33
GSE137586	SRP222064	GPL27471 Illumina HiSeq 4000 (Salmonella enterica subsp. enterica serovar Typhimurium)	Salmonella enterica subsp. enterica serovar Typhimurium 14028s	GSM4082087	WT HH + novo continuous	33125364	SRR10133001	phread33
GSE137586	SRP222064	GPL27471 Illumina HiSeq 4000 (Salmonella enterica subsp. enterica serovar Typhimurium)	Salmonella enterica subsp. enterica serovar Typhimurium 14028s	GSM4082088	WT HH	33125364	SRR10133002	phread33
GSE137586	SRP222064	GPL27471 Illumina HiSeq 4000 (Salmonella enterica subsp. enterica serovar Typhimurium)	Salmonella enterica subsp. enterica serovar Typhimurium 14028s	GSM4082089	fis HH	33125364	SRR10133003	phread33
GSE137586	SRP222064	GPL27471 Illumina HiSeq 4000 (Salmonella enterica subsp. enterica serovar Typhimurium)	Salmonella enterica subsp. enterica serovar Typhimurium 14028s	GSM4082090	WT HH800	33125364	SRR10133004	phread33
GSE137586	SRP222064	GPL27471 Illumina HiSeq 4000 (Salmonella enterica subsp. enterica serovar Typhimurium)	Salmonella enterica subsp. enterica serovar Typhimurium 14028s	GSM4082091	WT HH + Fe	33125364	SRR10133005	phread33
GSE137586	SRP222064	GPL27471 Illumina HiSeq 4000 (Salmonella enterica subsp. enterica serovar Typhimurium)	Salmonella enterica subsp. enterica serovar Typhimurium 14028s	GSM4082092	WT HH800 NaCl	33125364	SRR10133006	phread33
GSE137586	SRP222064	GPL27471 Illumina HiSeq 4000 (Salmonella enterica subsp. enterica serovar Typhimurium)	Salmonella enterica subsp. enterica serovar Typhimurium 14028s	GSM4082093	WT LB	33125364	SRR10133007	phread33
GSE137586	SRP222064	GPL27471 Illumina HiSeq 4000 (Salmonella enterica subsp. enterica serovar Typhimurium)	Salmonella enterica subsp. enterica serovar Typhimurium 14028s	GSM4082094	speE-oat HH800	33125364	SRR10133008	phread33
GSE137586	SRP222064	GPL27471 Illumina HiSeq 4000 (Salmonella enterica subsp. enterica serovar Typhimurium)	Salmonella enterica subsp. enterica serovar Typhimurium 14028s	GSM4082095	pmrA HH800	33125364	SRR10133009	phread33
GSE150757	SRP262139	GPL24956 Illumina HiSeq 4000 (Salmonella enterica subsp. enterica serovar Typhimurium str. 14028S)	Salmonella enterica subsp. enterica serovar Typhimurium str. 14028S	GSM4558131	HH-replicate 1/culture condition: 10 mM Mg2+/Cells were grown until OD600= 0.8 ± 0.1	33125364	SRR11806568	phread33
GSE150757	SRP262139	GPL24956 Illumina HiSeq 4000 (Salmonella enterica subsp. enterica serovar Typhimurium str. 14028S)	Salmonella enterica subsp. enterica serovar Typhimurium str. 14028S	GSM4558132	HH-replicate 2/culture condition: 10 mM Mg2+/Cells were grown until OD600= 0.8 ± 0.1	33125364	SRR11806569	phread33
GSE150757	SRP262139	GPL24956 Illumina HiSeq 4000 (Salmonella enterica subsp. enterica serovar Typhimurium str. 14028S)	Salmonella enterica subsp. enterica serovar Typhimurium str. 14028S	GSM4558133	HH800-replicate 1/culture condition: 800 μM Mg2+/Cells were grown until OD600= 0.8 ± 0.1	33125364	SRR11806570	phread33
GSE150757	SRP262139	GPL24956 Illumina HiSeq 4000 (Salmonella enterica subsp. enterica serovar Typhimurium str. 14028S)	Salmonella enterica subsp. enterica serovar Typhimurium str. 14028S	GSM4558134	HH800-replicate 2/culture condition: 800 μM Mg2+/Cells were grown until OD600= 0.8 ± 0.1	33125364	SRR11806571	phread33
GSE150943	SRP262500	GPL21220 Illumina NextSeq 500 (Salmonella enterica subsp. enterica serovar Typhimurium)	Salmonella enterica subsp. enterica serovar Typhimurium 14028s	GSM4561645	Typhimurium rep 1 / grown to late exponential phase in LB at 37C	Cohn A, Orsi RH, Carroll L, Cheng R, Wiedmann M	SRR11819506	phread33
GSE150943	SRP262500	GPL21220 Illumina NextSeq 500 (Salmonella enterica subsp. enterica serovar Typhimurium)	Salmonella enterica subsp. enterica serovar Typhimurium 14028s	GSM4561646	Typhimurium rep 2 / grown to late exponential phase in LB at 37C	Cohn A, Orsi RH, Carroll L, Cheng R, Wiedmann M	SRR11819507	phread33
GSE150943	SRP262500	GPL21220 Illumina NextSeq 500 (Salmonella enterica subsp. enterica serovar Typhimurium)	Salmonella enterica subsp. enterica serovar Typhimurium 14028s	GSM4561647	Typhimurium rep 3 / grown to late exponential phase in LB at 37C	Cohn A, Orsi RH, Carroll L, Cheng R, Wiedmann M	SRR11819508	phread33
GSE153782	SRP269957	GPL21220 Illumina NextSeq 500 (Salmonella enterica subsp. enterica serovar Typhimurium)	Salmonella enterica subsp. enterica serovar Typhimurium 14028s	GSM4654040	WT w/o MMC / LB to OD600 = 0.9	33357439	SRR12144189	phread33
GSE153782	SRP269957	GPL21220 Illumina NextSeq 500 (Salmonella enterica subsp. enterica serovar Typhimurium)	Salmonella enterica subsp. enterica serovar Typhimurium 14028s	GSM4654041	WT w/ 3 μM MMC 2 hours / LB to OD600 = 0.9	33357439	SRR12144190	phread33
GSE157695	SRP281819	GPL28222 NextSeq 550 (Salmonella enterica subsp. enterica serovar Typhimurium)	Salmonella enterica subsp. enterica serovar Typhimurium ATCC14028 Nalr (strain UMR1)	GSM4773468	Cell aggregates of S. Typhimurium UMR1 [1_S1]/Rdar Biofilm-Forming Bacteria	Zafar M, Choudhary HJ, Shafeeq S, Römling U	SRR12615473	phread33
GSE157695	SRP281819	GPL28222 NextSeq 550 (Salmonella enterica subsp. enterica serovar Typhimurium)	Salmonella enterica subsp. enterica serovar Typhimurium ATCC14028 Nalr (strain UMR1)	GSM4773469	Cell aggregates of S. Typhimurium UMR1 [2_S2]/Rdar Biofilm-Forming Bacteria	Zafar M, Choudhary HJ, Shafeeq S, Römling U	SRR12615474	phread33
GSE157695	SRP281819	GPL28222 NextSeq 550 (Salmonella enterica subsp. enterica serovar Typhimurium)	Salmonella enterica subsp. enterica serovar Typhimurium ATCC14028 Nalr (strain UMR1)	GSM4773470	Cell aggregates of S. Typhimurium UMR1 [3_S3]/Rdar Biofilm-Forming Bacteria	Zafar M, Choudhary HJ, Shafeeq S, Römling U	SRR12615475	phread33
GSE157695	SRP281819	GPL28222 NextSeq 550 (Salmonella enterica subsp. enterica serovar Typhimurium)	Salmonella enterica subsp. enterica serovar Typhimurium ATCC14028 Nalr (strain UMR1)	GSM4773471	Cell aggregates of S. Typhimurium UMR1 treated with 15 µM clarithromycin [4_S4]/15 µM clarithromycin/Rdar Biofilm-Forming Bacteria	Zafar M, Choudhary HJ, Shafeeq S, Römling U	SRR12615476	phread33
GSE157695	SRP281819	GPL28222 NextSeq 550 (Salmonella enterica subsp. enterica serovar Typhimurium)	Salmonella enterica subsp. enterica serovar Typhimurium ATCC14028 Nalr (strain UMR1)	GSM4773472	Cell aggregates of S. Typhimurium UMR1 treated with 15 µM clarithromycin [5_S5]/15 µM clarithromycin/Rdar Biofilm-Forming Bacteria	Zafar M, Choudhary HJ, Shafeeq S, Römling U	SRR12615477	phread33
GSE157695	SRP281819	GPL28222 NextSeq 550 (Salmonella enterica subsp. enterica serovar Typhimurium)	Salmonella enterica subsp. enterica serovar Typhimurium ATCC14028 Nalr (strain UMR1)	GSM4773473	Cell aggregates of S. Typhimurium UMR1 treated with 15 µM clarithromycin [6_S6]/15 µM clarithromycin/Rdar Biofilm-Forming Bacteria	Zafar M, Choudhary HJ, Shafeeq S, Römling U	SRR12615478	phread33
GSE159310	SRP286885	GPL27048 Illumina NextSeq 500 (Salmonella enterica)	Salmonella enterica ATCC 14028	GSM4826423	WT ESP Rep1/LB to OD600nm 2.00	33921732	SRR12801679	phread33
GSE159310	SRP286885	GPL27048 Illumina NextSeq 500 (Salmonella enterica)	Salmonella enterica ATCC 14028	GSM4826424	WT ESP Rep2/LB to OD600nm 2.00	33921732	SRR12801680	phread33
GSE159310	SRP286885	GPL27048 Illumina NextSeq 500 (Salmonella enterica)	Salmonella enterica ATCC 14028	GSM4826425	WT ESP Rep3/LB to OD600nm 2.00	33921732	SRR12801681	phread33
GSE159310	SRP286885	GPL27048 Illumina NextSeq 500 (Salmonella enterica)	Salmonella enterica ATCC 14028	GSM4826426	WT Nal Rep1/LB+nalidixic acid 8.5ug/ml 4h	33921732	SRR12801682	phread33
GSE159310	SRP286885	GPL27048 Illumina NextSeq 500 (Salmonella enterica)	Salmonella enterica ATCC 14028	GSM4826427	WT Nal Rep2/LB+nalidixic acid 8.5ug/ml 4h	33921732	SRR12801683	phread33
GSE159310	SRP286885	GPL27048 Illumina NextSeq 500 (Salmonella enterica)	Salmonella enterica ATCC 14028	GSM4826428	WT Nal Rep3/LB+nalidixic acid 8.5ug/ml 4h	33921732	SRR12801684	phread33
GSE159310	SRP286885	GPL27048 Illumina NextSeq 500 (Salmonella enterica)	Salmonella enterica ATCC 14028	GSM4826429	ΔyebEFG ESP Rep1/LB to OD600nm 2.00	33921732	SRR12801685	phread33
GSE159310	SRP286885	GPL27048 Illumina NextSeq 500 (Salmonella enterica)	Salmonella enterica ATCC 14028	GSM4826430	ΔyebEFG ESP Rep2/LB to OD600nm 2.00	33921732	SRR12801686	phread33
GSE159310	SRP286885	GPL27048 Illumina NextSeq 500 (Salmonella enterica)	Salmonella enterica ATCC 14028	GSM4826431	ΔyebEFG ESP Rep3/LB to OD600nm 2.00	33921732	SRR12801687	phread33
GSE159310	SRP286885	GPL27048 Illumina NextSeq 500 (Salmonella enterica)	Salmonella enterica ATCC 14028	GSM4826432	ΔyebEFG ESP nalidixic acid Rep1/LB+nalidixic acid 8.5ug/ml 4h	33921732	SRR12801688	phread33
GSE159310	SRP286885	GPL27048 Illumina NextSeq 500 (Salmonella enterica)	Salmonella enterica ATCC 14028	GSM4826433	ΔyebEFG ESP nalidixic acid Rep2/LB+nalidixic acid 8.5ug/ml 4h	33921732	SRR12801689	phread33
GSE159310	SRP286885	GPL27048 Illumina NextSeq 500 (Salmonella enterica)	Salmonella enterica ATCC 14028	GSM4826434	ΔyebEFG ESP nalidixic acid Rep3/LB+nalidixic acid 8.5ug/ml 4h	33921732	SRR12801690	phread33
GSE171196	SRP312786	GPL27471 Illumina HiSeq 4000 (Salmonella enterica subsp. enterica serovar Typhimurium)	Salmonella enterica subsp. enterica serovar Typhimurium ATCC 14028	GSM5220585	17-0593_1-WT5/L-arabinose, 5mM/tissue: Biofilm	34368016	SRR14113982	phread33
GSE171196	SRP312786	GPL27471 Illumina HiSeq 4000 (Salmonella enterica subsp. enterica serovar Typhimurium)	Salmonella enterica subsp. enterica serovar Typhimurium ATCC 14028	GSM5220586	17-0594_1-WT40/L-arabinose, 40mM/tissue: Biofilm	34368016	SRR14113983	phread33
GSE171196	SRP312786	GPL27471 Illumina HiSeq 4000 (Salmonella enterica subsp. enterica serovar Typhimurium)	Salmonella enterica subsp. enterica serovar Typhimurium ATCC 14028	GSM5220587	17-0595_1-delta40/ L-arabinose, 40mM/Biofilm	34368016	SRR14113984	phread33
GSE171196	SRP312786	GPL27471 Illumina HiSeq 4000 (Salmonella enterica subsp. enterica serovar Typhimurium)	Salmonella enterica subsp. enterica serovar Typhimurium ATCC 14028	GSM5220588	17-0596_2-WT5/L-arabinose, 5mM/Biofilm	34368016	SRR14113985	phread33
GSE171196	SRP312786	GPL27471 Illumina HiSeq 4000 (Salmonella enterica subsp. enterica serovar Typhimurium)	Salmonella enterica subsp. enterica serovar Typhimurium ATCC 14028	GSM5220589	17-0597_2-WT40/L-arabinose, 40mM/Biofilm	34368016	SRR14113986	phread33
GSE171196	SRP312786	GPL27471 Illumina HiSeq 4000 (Salmonella enterica subsp. enterica serovar Typhimurium)	Salmonella enterica subsp. enterica serovar Typhimurium ATCC 14028	GSM5220590	17-0598_2-delta40/ L-arabinose, 40mM/Biofilm	34368016	SRR14113987	phread33
GSE171196	SRP312786	GPL27471 Illumina HiSeq 4000 (Salmonella enterica subsp. enterica serovar Typhimurium)	Salmonella enterica subsp. enterica serovar Typhimurium ATCC 14028	GSM5220591	17-0599_3-WT5/L-arabinose, 5mM/Biofilm	34368016	SRR14113988	phread33
GSE171196	SRP312786	GPL27471 Illumina HiSeq 4000 (Salmonella enterica subsp. enterica serovar Typhimurium)	Salmonella enterica subsp. enterica serovar Typhimurium ATCC 14028	GSM5220592	17-0600_3-WT40/L-arabinose, 40mM/ Biofilm	34368016	SRR14113989	phread33
GSE171196	SRP312786	GPL27471 Illumina HiSeq 4000 (Salmonella enterica subsp. enterica serovar Typhimurium)	Salmonella enterica subsp. enterica serovar Typhimurium ATCC 14028	GSM5220593	17-0601_3-delta40/ L-arabinose, 40mM/Biofilm	34368016	SRR14113990	phread33
GSE171196	SRP312786	GPL27471 Illumina HiSeq 4000 (Salmonella enterica subsp. enterica serovar Typhimurium)	Salmonella enterica subsp. enterica serovar Typhimurium ATCC 14028	GSM5220594	17-0602_4-WT5/L-arabinose, 5mM/Biofilm	34368016	SRR14113991	phread33
GSE171196	SRP312786	GPL27471 Illumina HiSeq 4000 (Salmonella enterica subsp. enterica serovar Typhimurium)	Salmonella enterica subsp. enterica serovar Typhimurium ATCC 14028	GSM5220595	17-0603_4-WT40/L-arabinose, 40mM/Biofilm	34368016	SRR14113992	phread33
GSE171196	SRP312786	GPL27471 Illumina HiSeq 4000 (Salmonella enterica subsp. enterica serovar Typhimurium)	Salmonella enterica subsp. enterica serovar Typhimurium ATCC 14028	GSM5220596	17-0604_4-delta40/L-arabinose, 40mM/ Biofilm	34368016	SRR14113993	phread33
GSE173638	SRP318002	GPL20792 Illumina HiSeq 2000 (Salmonella enterica subsp. enterica serovar Typhimurium str. ATCC 14028)	Salmonella enterica subsp. enterica serovar Typhimurium str. ATCC 14028(14028S)	GSM5272913	Salmonella control culture replicate 1/Free-living Salmonella culture in PAS medium	34445780	SRR14369597	phread33
GSE173638	SRP318002	GPL20792 Illumina HiSeq 2000 (Salmonella enterica subsp. enterica serovar Typhimurium str. ATCC 14028)	Salmonella enterica subsp. enterica serovar Typhimurium str. ATCC 14028(14029S)	GSM5272914	Salmonella control culture replicate 2/Free-living Salmonella culture in PAS medium	34445780	SRR14369598	phread33
GSE173638	SRP318002	GPL20792 Illumina HiSeq 2000 (Salmonella enterica subsp. enterica serovar Typhimurium str. ATCC 14028)	Salmonella enterica subsp. enterica serovar Typhimurium str. ATCC 14028(14030S)	GSM5272915	Salmonella control culture replicate 3/Free-living Salmonella culture in PAS medium	34445780	SRR14369599	phread33
GSE173726	SRP318198	GPL27471 Illumina HiSeq 4000 (Salmonella enterica subsp. enterica serovar Typhimurium)	Salmonella enterica subsp. enterica serovar Typhimurium ATCC 14028s	GSM5277482	CNP A/growth phase: Logarithmic/plasmid: pKT-CNP	34662237	SRR14402307	phread33
GSE173726	SRP318198	GPL27471 Illumina HiSeq 4000 (Salmonella enterica subsp. enterica serovar Typhimurium)	Salmonella enterica subsp. enterica serovar Typhimurium ATCC 14028s	GSM5277483	CNP B/growth phase: Logarithmic/plasmid: pKT-CNP	34662237	SRR14402308	phread33
GSE173726	SRP318198	GPL27471 Illumina HiSeq 4000 (Salmonella enterica subsp. enterica serovar Typhimurium)	Salmonella enterica subsp. enterica serovar Typhimurium ATCC 14028s	GSM5277484	CNP C/growth phase: Logarithmic/plasmid: pKT-CNP	34662237	SRR14402309	phread33
GSE173726	SRP318198	GPL27471 Illumina HiSeq 4000 (Salmonella enterica subsp. enterica serovar Typhimurium)	Salmonella enterica subsp. enterica serovar Typhimurium ATCC 14028s	GSM5277485	inact A/growth phase: Logarithmic/plasmid: pKT-CNP inact	34662237	SRR14402310	phread33
GSE173726	SRP318198	GPL27471 Illumina HiSeq 4000 (Salmonella enterica subsp. enterica serovar Typhimurium)	Salmonella enterica subsp. enterica serovar Typhimurium ATCC 14028s	GSM5277487	inact C/growth phase: Logarithmic/plasmid: pKT-CNP inact	34662237	SRR14402312	phread33
GSE184189	SRP337232	GPL30637 NextSeq 2000 (Salmonella enterica subsp. enterica serovar Typhimurium)	Salmonella enterica subsp. enterica serovar Typhimurium 14028s	GSM5580022	∆rna_1 / M9/37cent/OD600-0.5	Fontaine BM, Kurasz JE, Duggal Y, Chauhan SS, Marotta N, Karls AC, Weinert EE	SRR15904306	phread33
GSE184189	SRP337232	GPL30637 NextSeq 2000 (Salmonella enterica subsp. enterica serovar Typhimurium)	Salmonella enterica subsp. enterica serovar Typhimurium 14028s	GSM5580023	∆rna_2 / M9/37cent/OD600-0.5	Fontaine BM, Kurasz JE, Duggal Y, Chauhan SS, Marotta N, Karls AC, Weinert EE	SRR15904307	phread33
GSE184189	SRP337232	GPL30637 NextSeq 2000 (Salmonella enterica subsp. enterica serovar Typhimurium)	Salmonella enterica subsp. enterica serovar Typhimurium 14028s	GSM5580024	∆rna_3 / M9/37cent/OD600-0.5	Fontaine BM, Kurasz JE, Duggal Y, Chauhan SS, Marotta N, Karls AC, Weinert EE	SRR15904308	phread33
GSE184189	SRP337232	GPL30637 NextSeq 2000 (Salmonella enterica subsp. enterica serovar Typhimurium)	Salmonella enterica subsp. enterica serovar Typhimurium 14028s	GSM5580025	WT_1 / M9/37cent/OD600-0.5	Fontaine BM, Kurasz JE, Duggal Y, Chauhan SS, Marotta N, Karls AC, Weinert EE	SRR15904309	phread33
GSE184189	SRP337232	GPL30637 NextSeq 2000 (Salmonella enterica subsp. enterica serovar Typhimurium)	Salmonella enterica subsp. enterica serovar Typhimurium 14028s	GSM5580026	WT_2 / M9/37cent/OD600-0.5	Fontaine BM, Kurasz JE, Duggal Y, Chauhan SS, Marotta N, Karls AC, Weinert EE	SRR15904310	phread33
GSE184189	SRP337232	GPL30637 NextSeq 2000 (Salmonella enterica subsp. enterica serovar Typhimurium)	Salmonella enterica subsp. enterica serovar Typhimurium 14028s	GSM5580027	WT_3 / M9/37cent/OD600-0.5	Fontaine BM, Kurasz JE, Duggal Y, Chauhan SS, Marotta N, Karls AC, Weinert EE	SRR15904311	phread33
GSE184190	SRP337233	GPL30637 NextSeq 2000 (Salmonella enterica subsp. enterica serovar Typhimurium)	Salmonella enterica subsp. enterica serovar Typhimurium 14028s	GSM5580028	∆rna pKT-CNP2 / M9/37cent/OD600-0.5	Fontaine BM, Kurasz JE, Duggal Y, Chauhan SS, Marotta N, Karls AC, Weinert EE	SRR15904312	phread33
GSE184190	SRP337233	GPL30637 NextSeq 2000 (Salmonella enterica subsp. enterica serovar Typhimurium)	Salmonella enterica subsp. enterica serovar Typhimurium 14028s	GSM5580029	∆rna pKT-CNP3 / M9/37cent/OD600-0.5	Fontaine BM, Kurasz JE, Duggal Y, Chauhan SS, Marotta N, Karls AC, Weinert EE	SRR15904313	phread33
GSE184190	SRP337233	GPL30637 NextSeq 2000 (Salmonella enterica subsp. enterica serovar Typhimurium)	Salmonella enterica subsp. enterica serovar Typhimurium 14028s	GSM5580030	∆rna pKT-CNP5 / M9/37cent/OD600-0.5	Fontaine BM, Kurasz JE, Duggal Y, Chauhan SS, Marotta N, Karls AC, Weinert EE	SRR15904314	phread33
GSE184190	SRP337233	GPL30637 NextSeq 2000 (Salmonella enterica subsp. enterica serovar Typhimurium)	Salmonella enterica subsp. enterica serovar Typhimurium 14028s	GSM5580031	∆rna pKT-Inact1 / M9/37cent/OD600-0.5	Fontaine BM, Kurasz JE, Duggal Y, Chauhan SS, Marotta N, Karls AC, Weinert EE	SRR15904315	phread33
GSE184190	SRP337233	GPL30637 NextSeq 2000 (Salmonella enterica subsp. enterica serovar Typhimurium)	Salmonella enterica subsp. enterica serovar Typhimurium 14028s	GSM5580032	∆rna pKT-Inact4 / M9/37cent/OD600-0.5	Fontaine BM, Kurasz JE, Duggal Y, Chauhan SS, Marotta N, Karls AC, Weinert EE	SRR15904316	phread33
GSE184190	SRP337233	GPL30637 NextSeq 2000 (Salmonella enterica subsp. enterica serovar Typhimurium)	Salmonella enterica subsp. enterica serovar Typhimurium 14028s	GSM5580033	∆rna pKT-Inact5 / M9/37cent/OD600-0.5	Fontaine BM, Kurasz JE, Duggal Y, Chauhan SS, Marotta N, Karls AC, Weinert EE	SRR15904317	phread33
GSE185073	SRP339475	GPL23683 Illumina MiSeq (Salmonella enterica subsp. enterica serovar Typhimurium)	Salmonella enterica subsp. enterica serovar Typhimurium 14028s	GSM5605713	WT_SPI-1 Inducing Conditions 1	Bourgeois JS, Ko DC	SRR16127089	phread33
GSE185073	SRP339475	GPL23683 Illumina MiSeq (Salmonella enterica subsp. enterica serovar Typhimurium)	Salmonella enterica subsp. enterica serovar Typhimurium 14028s	GSM5605714	∆yhdJ_SPI-1 Inducing Conditions 1	Bourgeois JS, Ko DC	SRR16127100	phread33
GSE185073	SRP339475	GPL23683 Illumina MiSeq (Salmonella enterica subsp. enterica serovar Typhimurium)	Salmonella enterica subsp. enterica serovar Typhimurium 14028s	GSM5605715	WT_SPI-2 Inducing Conditions 1	Bourgeois JS, Ko DC	SRR16127099	phread33
GSE185073	SRP339475	GPL23683 Illumina MiSeq (Salmonella enterica subsp. enterica serovar Typhimurium)	Salmonella enterica subsp. enterica serovar Typhimurium 14028s	GSM5605716	∆yhdJ_SPI-2 Inducing Conditions 1	Bourgeois JS, Ko DC	SRR16127098	phread33
GSE185073	SRP339475	GPL23683 Illumina MiSeq (Salmonella enterica subsp. enterica serovar Typhimurium)	Salmonella enterica subsp. enterica serovar Typhimurium 14028s	GSM5605717	WT_SPI-1 Inducing Conditions 2	Bourgeois JS, Ko DC	SRR16127097	phread33
GSE185073	SRP339475	GPL23683 Illumina MiSeq (Salmonella enterica subsp. enterica serovar Typhimurium)	Salmonella enterica subsp. enterica serovar Typhimurium 14028s	GSM5605718	∆yhdJ_SPI-1 Inducing Conditions 2	Bourgeois JS, Ko DC	SRR16127096	phread33
GSE185073	SRP339475	GPL23683 Illumina MiSeq (Salmonella enterica subsp. enterica serovar Typhimurium)	Salmonella enterica subsp. enterica serovar Typhimurium 14028s	GSM5605719	WT_SPI-2 Inducing Conditions 2	Bourgeois JS, Ko DC	SRR16127095	phread33
GSE185073	SRP339475	GPL23683 Illumina MiSeq (Salmonella enterica subsp. enterica serovar Typhimurium)	Salmonella enterica subsp. enterica serovar Typhimurium 14028s	GSM5605720	∆yhdJ_SPI-2 Inducing Conditions 2	Bourgeois JS, Ko DC	SRR16127094	phread33
GSE185073	SRP339475	GPL23683 Illumina MiSeq (Salmonella enterica subsp. enterica serovar Typhimurium)	Salmonella enterica subsp. enterica serovar Typhimurium 14028s	GSM5605721	WT_SPI-1 Inducing Conditions 3	Bourgeois JS, Ko DC	SRR16127093	phread33
GSE185073	SRP339475	GPL23683 Illumina MiSeq (Salmonella enterica subsp. enterica serovar Typhimurium)	Salmonella enterica subsp. enterica serovar Typhimurium 14028s	GSM5605722	∆yhdJ_SPI-1 Inducing Conditions 3	Bourgeois JS, Ko DC	SRR16127092	phread33
GSE185073	SRP339475	GPL23683 Illumina MiSeq (Salmonella enterica subsp. enterica serovar Typhimurium)	Salmonella enterica subsp. enterica serovar Typhimurium 14028s	GSM5605723	WT_SPI-2 Inducing Conditions 3	Bourgeois JS, Ko DC	SRR16127091	phread33
GSE185073	SRP339475	GPL23683 Illumina MiSeq (Salmonella enterica subsp. enterica serovar Typhimurium)	Salmonella enterica subsp. enterica serovar Typhimurium 14028s	GSM5605724	∆yhdJ_SPI-2 Inducing Conditions 3	Bourgeois JS, Ko DC	SRR16127090	phread33
GSE185072	SRP339481	GPL23683 Illumina MiSeq (Salmonella enterica subsp. enterica serovar Typhimurium)	Salmonella enterica subsp. enterica serovar Typhimurium 14028s	GSM5605697	WT_SPI-1 Inducing Conditions_1	Bourgeois JS, Ko DC	SRR16127983	phread33
GSE185072	SRP339481	GPL23683 Illumina MiSeq (Salmonella enterica subsp. enterica serovar Typhimurium)	Salmonella enterica subsp. enterica serovar Typhimurium 14028s	GSM5605698	∆metJ_SPI-1 Inducing Conditions_1	Bourgeois JS, Ko DC	SRR16127982	phread33
GSE185072	SRP339481	GPL23683 Illumina MiSeq (Salmonella enterica subsp. enterica serovar Typhimurium)	Salmonella enterica subsp. enterica serovar Typhimurium 14028s	GSM5605699	WT_SPI-2 Inducing Conditions_1	Bourgeois JS, Ko DC	SRR16127981	phread33
GSE185072	SRP339481	GPL23683 Illumina MiSeq (Salmonella enterica subsp. enterica serovar Typhimurium)	Salmonella enterica subsp. enterica serovar Typhimurium 14028s	GSM5605700	∆metJ_SPI-2 Inducing Conditions_1	Bourgeois JS, Ko DC	SRR16127980	phread33
GSE185072	SRP339481	GPL23683 Illumina MiSeq (Salmonella enterica subsp. enterica serovar Typhimurium)	Salmonella enterica subsp. enterica serovar Typhimurium 14028s	GSM5605701	WT_SPI-1 Inducing Conditions_2	Bourgeois JS, Ko DC	SRR16127979	phread33
GSE185072	SRP339481	GPL23683 Illumina MiSeq (Salmonella enterica subsp. enterica serovar Typhimurium)	Salmonella enterica subsp. enterica serovar Typhimurium 14028s	GSM5605702	∆metJ_SPI-1 Inducing Conditions_2	Bourgeois JS, Ko DC	SRR16127978	phread33
GSE185072	SRP339481	GPL23683 Illumina MiSeq (Salmonella enterica subsp. enterica serovar Typhimurium)	Salmonella enterica subsp. enterica serovar Typhimurium 14028s	GSM5605703	WT_SPI-2 Inducing Conditions_2	Bourgeois JS, Ko DC	SRR16127977	phread33
GSE185072	SRP339481	GPL23683 Illumina MiSeq (Salmonella enterica subsp. enterica serovar Typhimurium)	Salmonella enterica subsp. enterica serovar Typhimurium 14028s	GSM5605704	∆metJ_SPI-2 Inducing Conditions_2	Bourgeois JS, Ko DC	SRR16127976	phread33
GSE185072	SRP339481	GPL23683 Illumina MiSeq (Salmonella enterica subsp. enterica serovar Typhimurium)	Salmonella enterica subsp. enterica serovar Typhimurium 14028s	GSM5605705	WT_SPI-1 Inducing Conditions_3	Bourgeois JS, Ko DC	SRR16127975	phread33
GSE185072	SRP339481	GPL23683 Illumina MiSeq (Salmonella enterica subsp. enterica serovar Typhimurium)	Salmonella enterica subsp. enterica serovar Typhimurium 14028s	GSM5605706	∆metJ_SPI-1 Inducing Conditions_3	Bourgeois JS, Ko DC	SRR16127974	phread33
GSE185072	SRP339481	GPL23683 Illumina MiSeq (Salmonella enterica subsp. enterica serovar Typhimurium)	Salmonella enterica subsp. enterica serovar Typhimurium 14028s	GSM5605707	WT_SPI-2 Inducing Conditions_3	Bourgeois JS, Ko DC	SRR16127973	phread33
GSE185072	SRP339481	GPL23683 Illumina MiSeq (Salmonella enterica subsp. enterica serovar Typhimurium)	Salmonella enterica subsp. enterica serovar Typhimurium 14028s	GSM5605708	∆metJ_SPI-2 Inducing Conditions_3	Bourgeois JS, Ko DC	SRR16127972	phread33
GSE85678	SRP082199	GPL22325 Illumina HiSeq 2500 (Salmonella enterica subsp. enterica serovar Typhimurium str. 14028s Wu)	Salmonella enterica subsp. enterica serovar Typhimurium str. 14028s	GSM2281267	DN345/N-minimal media/exponential phase	28874555	SRR4034947	phread33
GSE85678	SRP082199	GPL22325 Illumina HiSeq 2500 (Salmonella enterica subsp. enterica serovar Typhimurium str. 14028s Wu)	Salmonella enterica subsp. enterica serovar Typhimurium str. 14028s	GSM2281268	KK43/ N-minimal media/exponential phase	28874555	SRR4034948	phread33
GSE87871	SRP091438	GPL20046 Illumina HiSeq 2000 (Salmonella enterica subsp. enterica serovar Typhimurium str. 14028S)	Salmonella enterica subsp. enterica serovar Typhimurium str. 14028S	GSM2342122	Sal_LB_mRNA	28122954	SRR4417739	phread33
GSE87871	SRP091438	GPL20046 Illumina HiSeq 2000 (Salmonella enterica subsp. enterica serovar Typhimurium str. 14028S)	Salmonella enterica subsp. enterica serovar Typhimurium str. 14028S	GSM2342123	Sal_MOPS_mRNA	28122954	SRR4417740	phread33
GSE87871	SRP091438	GPL20046 Illumina HiSeq 2000 (Salmonella enterica subsp. enterica serovar Typhimurium str. 14028S)	Salmonella enterica subsp. enterica serovar Typhimurium str. 14028S	GSM2342124	Sal_Low Mg2+_mRNA	28122954	SRR4417741	phread33
GSE87871	SRP091438	GPL20046 Illumina HiSeq 2000 (Salmonella enterica subsp. enterica serovar Typhimurium str. 14028S)	Salmonella enterica subsp. enterica serovar Typhimurium str. 14028S	GSM2342125	Sal_Low pH_mRNA	28122954	SRR4417742	phread33
GSE103153	SRP116291	GPL23619 Illumina NextSeq 500 (Salmonella enterica subsp. enterica serovar Typhimurium str. 14028S)	Salmonella enterica subsp. enterica serovar Typhimurium str. 14028S	GSM2756208	EG19732 replicate 1/induced with: 0.25 mM IPTG for 60min/N-minimal media/exponential phase	31346161	SRR5983260	phread33
GSE103153	SRP116291	GPL23619 Illumina NextSeq 500 (Salmonella enterica subsp. enterica serovar Typhimurium str. 14028S)	Salmonella enterica subsp. enterica serovar Typhimurium str. 14028S	GSM2756209	EG19732 replicate 2/induced with: 0.25 mM IPTG for 60min/N-minimal media/exponential phase	31346161	SRR5983261	phread33
GSE103153	SRP116291	GPL23619 Illumina NextSeq 500 (Salmonella enterica subsp. enterica serovar Typhimurium str. 14028S)	Salmonella enterica subsp. enterica serovar Typhimurium str. 14028S	GSM2756211	EG19733 replicate 2/induced with: 0.25 mM IPTG for 60min/N-minimal media/exponential phase	31346161	SRR5983263	phread33
GSE107835	SRP126360	GPL17070 Illumina HiSeq 2000 (Salmonella enterica subsp. enterica serovar Typhimurium)	Salmonella enterica subsp. enterica serovar Typhimurium str. 14028S	GSM2881308	WT LB T2.5 A/2.5 min post-rifampicin addition	30682134	SRR6359999	phread33
GSE107835	SRP126360	GPL17070 Illumina HiSeq 2000 (Salmonella enterica subsp. enterica serovar Typhimurium)	Salmonella enterica subsp. enterica serovar Typhimurium str. 14028S	GSM2881309	WT LB T5 A/5 min post-rifampicin addition	30682134	SRR6360000	phread33
GSE107835	SRP126360	GPL17070 Illumina HiSeq 2000 (Salmonella enterica subsp. enterica serovar Typhimurium)	Salmonella enterica subsp. enterica serovar Typhimurium str. 14028S	GSM2881310	WT LB T10 A/10 min post-rifampicin addition	30682134	SRR6360001	phread33
GSE107835	SRP126360	GPL17070 Illumina HiSeq 2000 (Salmonella enterica subsp. enterica serovar Typhimurium)	Salmonella enterica subsp. enterica serovar Typhimurium str. 14028S	GSM2881311	WT LB T15 A/15 min post-rifampicin addition	30682134	SRR6360002	phread33
GSE107835	SRP126360	GPL17070 Illumina HiSeq 2000 (Salmonella enterica subsp. enterica serovar Typhimurium)	Salmonella enterica subsp. enterica serovar Typhimurium str. 14028S	GSM2881312	WT LB T0 B/0 min post-rifampicin addition	30682134	SRR6360003	phread33
GSE107835	SRP126360	GPL17070 Illumina HiSeq 2000 (Salmonella enterica subsp. enterica serovar Typhimurium)	Salmonella enterica subsp. enterica serovar Typhimurium str. 14028S	GSM2881313	WT LB T2.5 B/2.5 min post-rifampicin addition	30682134	SRR6360004	phread33
GSE107835	SRP126360	GPL17070 Illumina HiSeq 2000 (Salmonella enterica subsp. enterica serovar Typhimurium)	Salmonella enterica subsp. enterica serovar Typhimurium str. 14028S	GSM2881314	WT LB T5 B/5 min post-rifampicin addition	30682134	SRR6360005	phread33
GSE107835	SRP126360	GPL17070 Illumina HiSeq 2000 (Salmonella enterica subsp. enterica serovar Typhimurium)	Salmonella enterica subsp. enterica serovar Typhimurium str. 14028S	GSM2881315	WT LB T10 B/10 min post-rifampicin addition	30682134	SRR6360006	phread33
GSE107835	SRP126360	GPL17070 Illumina HiSeq 2000 (Salmonella enterica subsp. enterica serovar Typhimurium)	Salmonella enterica subsp. enterica serovar Typhimurium str. 14028S	GSM2881317	csrA LB T0 A/0 min post-rifampicin addition	30682134	SRR6360008	phread33
GSE107835	SRP126360	GPL17070 Illumina HiSeq 2000 (Salmonella enterica subsp. enterica serovar Typhimurium)	Salmonella enterica subsp. enterica serovar Typhimurium str. 14028S	GSM2881318	csrA LB T2.5 A/2.5 min post-rifampicin addition	30682134	SRR6360009	phread33
GSE107835	SRP126360	GPL17070 Illumina HiSeq 2000 (Salmonella enterica subsp. enterica serovar Typhimurium)	Salmonella enterica subsp. enterica serovar Typhimurium str. 14028S	GSM2881319	csrA LB T5 A/5 min post-rifampicin addition	30682134	SRR6360010	phread33
GSE107835	SRP126360	GPL17070 Illumina HiSeq 2000 (Salmonella enterica subsp. enterica serovar Typhimurium)	Salmonella enterica subsp. enterica serovar Typhimurium str. 14028S	GSM2881320	csrA LB T10 A/10 min post-rifampicin addition	30682134	SRR6360011	phread33
GSE107835	SRP126360	GPL17070 Illumina HiSeq 2000 (Salmonella enterica subsp. enterica serovar Typhimurium)	Salmonella enterica subsp. enterica serovar Typhimurium str. 14028S	GSM2881321	csrA LB T15 A/15 min post-rifampicin addition	30682134	SRR6360012	phread33
GSE107835	SRP126360	GPL17070 Illumina HiSeq 2000 (Salmonella enterica subsp. enterica serovar Typhimurium)	Salmonella enterica subsp. enterica serovar Typhimurium str. 14028S	GSM2881322	csrA LB T0 B/0 min post-rifampicin addition	30682134	SRR6360013	phread33
GSE107835	SRP126360	GPL17070 Illumina HiSeq 2000 (Salmonella enterica subsp. enterica serovar Typhimurium)	Salmonella enterica subsp. enterica serovar Typhimurium str. 14028S	GSM2881323	csrA LB T2.5 B/2.5 min post-rifampicin addition	30682134	SRR6360014	phread33
GSE107835	SRP126360	GPL17070 Illumina HiSeq 2000 (Salmonella enterica subsp. enterica serovar Typhimurium)	Salmonella enterica subsp. enterica serovar Typhimurium str. 14028S	GSM2881324	csrA LB T5 B/5 min post-rifampicin addition	30682134	SRR6360015	phread33
GSE107835	SRP126360	GPL17070 Illumina HiSeq 2000 (Salmonella enterica subsp. enterica serovar Typhimurium)	Salmonella enterica subsp. enterica serovar Typhimurium str. 14028S	GSM2881325	csrA LB T10 B/10 min post-rifampicin addition	30682134	SRR6360016	phread33
GSE107835	SRP126360	GPL17070 Illumina HiSeq 2000 (Salmonella enterica subsp. enterica serovar Typhimurium)	Salmonella enterica subsp. enterica serovar Typhimurium str. 14028S	GSM2881327	WT mLPM T0 A/0 min post-rifampicin addition	30682134	SRR6360018	phread33
GSE107835	SRP126360	GPL17070 Illumina HiSeq 2000 (Salmonella enterica subsp. enterica serovar Typhimurium)	Salmonella enterica subsp. enterica serovar Typhimurium str. 14028S	GSM2881329	WT mLPM T5 A/5 min post-rifampicin addition	30682134	SRR6360020	phread33
GSE107835	SRP126360	GPL17070 Illumina HiSeq 2000 (Salmonella enterica subsp. enterica serovar Typhimurium)	Salmonella enterica subsp. enterica serovar Typhimurium str. 14028S	GSM2881332	WT mLPM T0 B/0 min post-rifampicin addition	30682134	SRR6360023	phread33
GSE107835	SRP126360	GPL17070 Illumina HiSeq 2000 (Salmonella enterica subsp. enterica serovar Typhimurium)	Salmonella enterica subsp. enterica serovar Typhimurium str. 14028S	GSM2881333	WT mLPM T2.5 B/2.5 min post-rifampicin addition	30682134	SRR6360024	phread33
GSE107835	SRP126360	GPL17070 Illumina HiSeq 2000 (Salmonella enterica subsp. enterica serovar Typhimurium)	Salmonella enterica subsp. enterica serovar Typhimurium str. 14028S	GSM2881334	WT mLPM T5 B/5 min post-rifampicin addition	30682134	SRR6360025	phread33
GSE107835	SRP126360	GPL17070 Illumina HiSeq 2000 (Salmonella enterica subsp. enterica serovar Typhimurium)	Salmonella enterica subsp. enterica serovar Typhimurium str. 14028S	GSM2881335	WT mLPM T10 B/10 min post-rifampicin addition	30682134	SRR6360026	phread33
GSE107835	SRP126360	GPL17070 Illumina HiSeq 2000 (Salmonella enterica subsp. enterica serovar Typhimurium)	Salmonella enterica subsp. enterica serovar Typhimurium str. 14028S	GSM2881336	WT mLPM T15 B/15 min post-rifampicin addition	30682134	SRR6360027	phread33
GSE107835	SRP126360	GPL17070 Illumina HiSeq 2000 (Salmonella enterica subsp. enterica serovar Typhimurium)	Salmonella enterica subsp. enterica serovar Typhimurium str. 14028S	GSM2881338	csrA mLPM T2.5 A/2.5 min post-rifampicin addition	30682134	SRR6360029	phread33
GSE107835	SRP126360	GPL17070 Illumina HiSeq 2000 (Salmonella enterica subsp. enterica serovar Typhimurium)	Salmonella enterica subsp. enterica serovar Typhimurium str. 14028S	GSM2881339	csrA mLPM T5 A/5 min post-rifampicin addition	30682134	SRR6360030	phread33
GSE107835	SRP126360	GPL17070 Illumina HiSeq 2000 (Salmonella enterica subsp. enterica serovar Typhimurium)	Salmonella enterica subsp. enterica serovar Typhimurium str. 14028S	GSM2881340	csrA mLPM T10 A/10 min post-rifampicin addition	30682134	SRR6360031	phread33
GSE107835	SRP126360	GPL17070 Illumina HiSeq 2000 (Salmonella enterica subsp. enterica serovar Typhimurium)	Salmonella enterica subsp. enterica serovar Typhimurium str. 14028S	GSM2881341	csrA mLPM T15 A/15 min post-rifampicin addition	30682134	SRR6360032	phread33
GSE107835	SRP126360	GPL17070 Illumina HiSeq 2000 (Salmonella enterica subsp. enterica serovar Typhimurium)	Salmonella enterica subsp. enterica serovar Typhimurium str. 14028S	GSM2881342	csrA mLPM T0 B/0 min post-rifampicin addition	30682134	SRR6360033	phread33
GSE107835	SRP126360	GPL17070 Illumina HiSeq 2000 (Salmonella enterica subsp. enterica serovar Typhimurium)	Salmonella enterica subsp. enterica serovar Typhimurium str. 14028S	GSM2881343	csrA mLPM T5 B/5 min post-rifampicin addition	30682134	SRR6360034	phread33
GSE107835	SRP126360	GPL17070 Illumina HiSeq 2000 (Salmonella enterica subsp. enterica serovar Typhimurium)	Salmonella enterica subsp. enterica serovar Typhimurium str. 14028S	GSM2881344	csrA mLPM T10 B/10 min post-rifampicin addition	30682134	SRR6360035	phread33
GSE107835	SRP126360	GPL17070 Illumina HiSeq 2000 (Salmonella enterica subsp. enterica serovar Typhimurium)	Salmonella enterica subsp. enterica serovar Typhimurium str. 14028S	GSM2881345	csrA mLPM T15 B/15 min post-rifampicin addition	30682134	SRR6360036	phread33
-	SRP056892	Illumina HiSeq 2000	Salmonella enterica subsp. enterica serovar Typhimurium str. 14028S	SRS889654	Planktonic TP1	25824832	SRR1950133	phread33
-	SRP056892	Illumina HiSeq 2000	Salmonella enterica subsp. enterica serovar Typhimurium str. 14028S	SRS889654	Planktonic TP1	25824832	SRR1950135	phread33
-	SRP056892	Illumina HiSeq 2000	Salmonella enterica subsp. enterica serovar Typhimurium str. 14028S	SRS889654	Planktonic TP1	25824832	SRR1950137	phread33
-	SRP056892	Illumina HiSeq 2000	Salmonella enterica subsp. enterica serovar Typhimurium str. 14028S	SRS889654	Planktonic TP2	25824832	SRR1950140	phread33
-	SRP056892	Illumina HiSeq 2000	Salmonella enterica subsp. enterica serovar Typhimurium str. 14028S	SRS889654	Planktonic TP2	25824832	SRR1950141	phread33
-	SRP056892	Illumina HiSeq 2000	Salmonella enterica subsp. enterica serovar Typhimurium str. 14028S	SRS889654	Planktonic TP2	25824832	SRR1950142	phread33
-	SRP056892	Illumina HiSeq 2000	Salmonella enterica subsp. enterica serovar Typhimurium str. 14028S	SRS889654	Planktonic TP3	25824832	SRR1950145	phread33
-	SRP056892	Illumina HiSeq 2000	Salmonella enterica subsp. enterica serovar Typhimurium str. 14028S	SRS889654	Planktonic TP3	25824832	SRR1950146	phread33
-	SRP056892	Illumina HiSeq 2000	Salmonella enterica subsp. enterica serovar Typhimurium str. 14028S	SRS889654	Planktonic TP3	25824832	SRR1950147	phread33
-	SRP056892	Illumina HiSeq 2000	Salmonella enterica subsp. enterica serovar Typhimurium str. 14028S	SRS889654	Planktonic TP4	25824832	SRR1950207	phread33
-	SRP056892	Illumina HiSeq 2000	Salmonella enterica subsp. enterica serovar Typhimurium str. 14028S	SRS889654	Planktonic TP4	25824832	SRR1950208	phread33
-	SRP056892	Illumina HiSeq 2000	Salmonella enterica subsp. enterica serovar Typhimurium str. 14028S	SRS889654	Planktonic TP4	25824832	SRR1950209	phread33
-	SRP056892	Illumina HiSeq 2000	Salmonella enterica subsp. enterica serovar Typhimurium str. 14028S	SRS891495	Aggregates TP2	25824832	SRR1950210	phread33
-	SRP056892	Illumina HiSeq 2000	Salmonella enterica subsp. enterica serovar Typhimurium str. 14028S	SRS891495	Aggregates TP2	25824832	SRR1950211	phread33
-	SRP056892	Illumina HiSeq 2000	Salmonella enterica subsp. enterica serovar Typhimurium str. 14028S	SRS891495	Aggregates TP2	25824832	SRR1950212	phread33
-	SRP056892	Illumina HiSeq 2000	Salmonella enterica subsp. enterica serovar Typhimurium str. 14028S	SRS891495	Aggregates TP3	25824832	SRR1950213	phread33
-	SRP056892	Illumina HiSeq 2000	Salmonella enterica subsp. enterica serovar Typhimurium str. 14028S	SRS891495	Aggregates TP3	25824832	SRR1950214	phread33
-	SRP056892	Illumina HiSeq 2000	Salmonella enterica subsp. enterica serovar Typhimurium str. 14028S	SRS891495	Aggregates TP3	25824832	SRR1950215	phread33
-	SRP056892	Illumina HiSeq 2000	Salmonella enterica subsp. enterica serovar Typhimurium str. 14028S	SRS891495	Aggregates TP4	25824832	SRR1950216	phread33
-	SRP056892	Illumina HiSeq 2000	Salmonella enterica subsp. enterica serovar Typhimurium str. 14028S	SRS891495	Aggregates TP4	25824832	SRR1950217	phread33
-	SRP056892	Illumina HiSeq 2000	Salmonella enterica subsp. enterica serovar Typhimurium str. 14028S	SRS891495	Aggregates TP4	25824832	SRR1950218	phread33
-	SRP056892	Illumina HiSeq 2000	Salmonella enterica subsp. enterica serovar Typhimurium str. 14028S	SRS891586	Planktonic + lux TP1	25824832	SRR1950226	phread33
-	SRP056892	Illumina HiSeq 2000	Salmonella enterica subsp. enterica serovar Typhimurium str. 14028S	SRS891586	Planktonic + lux TP1	25824832	SRR1950228	phread33
-	SRP056892	Illumina HiSeq 2000	Salmonella enterica subsp. enterica serovar Typhimurium str. 14028S	SRS891586	Planktonic + lux TP1	25824832	SRR1950230	phread33
-	SRP056892	Illumina HiSeq 2000	Salmonella enterica subsp. enterica serovar Typhimurium str. 14028S	SRS891586	Planktonic + lux TP2	25824832	SRR1950231	phread33
-	SRP056892	Illumina HiSeq 2000	Salmonella enterica subsp. enterica serovar Typhimurium str. 14028S	SRS891586	Planktonic + lux TP2	25824832	SRR1950232	phread33
-	SRP056892	Illumina HiSeq 2000	Salmonella enterica subsp. enterica serovar Typhimurium str. 14028S	SRS891586	Planktonic + lux TP2	25824832	SRR1950233	phread33
-	SRP056892	Illumina HiSeq 2000	Salmonella enterica subsp. enterica serovar Typhimurium str. 14028S	SRS891586	Planktonic + lux TP3	25824832	SRR1950234	phread33
-	SRP056892	Illumina HiSeq 2000	Salmonella enterica subsp. enterica serovar Typhimurium str. 14028S	SRS891586	Planktonic + lux TP3	25824832	SRR1950235	phread33
-	SRP056892	Illumina HiSeq 2000	Salmonella enterica subsp. enterica serovar Typhimurium str. 14028S	SRS891586	Planktonic + lux TP3	25824832	SRR1950236	phread33
-	SRP056892	Illumina HiSeq 2000	Salmonella enterica subsp. enterica serovar Typhimurium str. 14028S	SRS891586	Planktonic + lux TP4	25824832	SRR1950237	phread33
-	SRP056892	Illumina HiSeq 2000	Salmonella enterica subsp. enterica serovar Typhimurium str. 14028S	SRS891586	Planktonic + lux TP4	25824832	SRR1950238	phread33
-	SRP056892	Illumina HiSeq 2000	Salmonella enterica subsp. enterica serovar Typhimurium str. 14028S	SRS891586	Planktonic + lux TP4	25824832	SRR1950239	phread33
-	SRP056892	Illumina HiSeq 2000	Salmonella enterica subsp. enterica serovar Typhimurium str. 14028S	SRS891588	Aggregates + lux TP2	25824832	SRR1950248	phread33
-	SRP056892	Illumina HiSeq 2000	Salmonella enterica subsp. enterica serovar Typhimurium str. 14028S	SRS891588	Aggregates + lux TP2	25824832	SRR1950249	phread33
-	SRP056892	Illumina HiSeq 2000	Salmonella enterica subsp. enterica serovar Typhimurium str. 14028S	SRS891588	Aggregates + lux TP2	25824832	SRR1950254	phread33
-	SRP056892	Illumina HiSeq 2000	Salmonella enterica subsp. enterica serovar Typhimurium str. 14028S	SRS891588	Aggregates + lux TP3	25824832	SRR1950256	phread33
-	SRP056892	Illumina HiSeq 2000	Salmonella enterica subsp. enterica serovar Typhimurium str. 14028S	SRS891588	Aggregates + lux TP3	25824832	SRR1950258	phread33
-	SRP056892	Illumina HiSeq 2000	Salmonella enterica subsp. enterica serovar Typhimurium str. 14028S	SRS891588	Aggregates + lux TP3	25824832	SRR1950260	phread33
-	SRP056892	Illumina HiSeq 2000	Salmonella enterica subsp. enterica serovar Typhimurium str. 14028S	SRS891588	Aggregates + lux TP4	25824832	SRR1950261	phread33
-	SRP056892	Illumina HiSeq 2000	Salmonella enterica subsp. enterica serovar Typhimurium str. 14028S	SRS891588	Aggregates + lux TP4	25824832	SRR1950262	phread33
-	SRP056892	Illumina HiSeq 2000	Salmonella enterica subsp. enterica serovar Typhimurium str. 14028S	SRS891588	Aggregates + lux TP4	25824832	SRR1950263	phread33
-	SRP056892	Illumina HiSeq 2000	Salmonella enterica subsp. enterica serovar Typhimurium str. 14028S	SRS891589	csgD2 Planktonic TP1	25824832	SRR1950265	phread33
-	SRP056892	Illumina HiSeq 2000	Salmonella enterica subsp. enterica serovar Typhimurium str. 14028S	SRS891589	csgD2 Planktonic TP1	25824832	SRR1950291	phread33
-	SRP056892	Illumina HiSeq 2000	Salmonella enterica subsp. enterica serovar Typhimurium str. 14028S	SRS891589	csgD2 Planktonic TP1	25824832	SRR1950292	phread33
-	SRP056892	Illumina HiSeq 2000	Salmonella enterica subsp. enterica serovar Typhimurium str. 14028S	SRS891589	csgD2 Planktonic TP2	25824832	SRR1950293	phread33
-	SRP056892	Illumina HiSeq 2000	Salmonella enterica subsp. enterica serovar Typhimurium str. 14028S	SRS891589	csgD2 Planktonic TP2	25824832	SRR1950295	phread33
-	SRP056892	Illumina HiSeq 2000	Salmonella enterica subsp. enterica serovar Typhimurium str. 14028S	SRS891589	csgD2 Planktonic TP2	25824832	SRR1950296	phread33
-	SRP056892	Illumina HiSeq 2000	Salmonella enterica subsp. enterica serovar Typhimurium str. 14028S	SRS891589	csgD2 Planktonic TP3	25824832	SRR1950301	phread33
-	SRP056892	Illumina HiSeq 2000	Salmonella enterica subsp. enterica serovar Typhimurium str. 14028S	SRS891589	csgD2 Planktonic TP3	25824832	SRR1950306	phread33
-	SRP056892	Illumina HiSeq 2000	Salmonella enterica subsp. enterica serovar Typhimurium str. 14028S	SRS891589	csgD2 Planktonic TP4	25824832	SRR1950308	phread33
-	SRP056892	Illumina HiSeq 2000	Salmonella enterica subsp. enterica serovar Typhimurium str. 14028S	SRS891589	csgD2 Planktonic TP4	25824832	SRR1950309	phread33
-	SRP056892	Illumina HiSeq 2000	Salmonella enterica subsp. enterica serovar Typhimurium str. 14028S	SRS891589	csgD2 Planktonic TP4	25824832	SRR1950310	phread33

## Sheet: ChIP-seq
Supplementary Table S1. Genome, RNA-seq and ChIP-seq datasets used in the study.
Sheet3.Raw sequencing datasets for ChIP-seq experiments.
Strain	Regulator	Accession IDs (SRR/ERR)
14028S	AraC	ERR348423
14028S	CreB	SRR10005544, SRR10005545
14028S	HilC	ERR1094765, ERR1094766
14028S	HilD	ERR1094767, ERR1094768
14028S	InvF	ERR1094769, ERR1094770
14028S	RpoB	SRR6061456,SRR6061457,SRR6061458
14028S	FliA (RpoF)	ERR2116802, ERR2116803
14028S	RtsA	ERR1094771,ERR1094772
14028S	RtsB	ERR1094773,ERR1094774
14028S	NusE	ERR2814925, ERR2814926, ERR2814927, ERR2814928, ERR2814929, ERR2814930, ERR2814931, ERR2814933, ERR2814934, ERR2814935, ERR2814936
14028S	SprB	ERR1094775,ERR1094776
LT2	FliA (RpoF)	ERR4557696, ERR4557697, ERR4557698, ERR4557699, ERR4557700, ERR4557701, ERR4557702, ERR4557703
LT2	Fur	SRR15403042, SRR15403044
LT2	ParBF	SRR28052510, SRR28052511
LT2	RpoB	SRR7829625, SRR7829626
LT2	RpoD	SRR7829627, SRR7829628
LT2	RpoN	SRR7829629, SRR7829630
LT2	Ydcl	SRR15404280, SRR15404281, SRR15404282, SRR15404283, SRR15404284, SRR15404285
SL1344	MarA	ERR10862968, ERR10862969, ERR10862970
SL1344	RamA	ERR10862968, ERR10862971, ERR10862972
SL1344	Rob	ERR10862968, ERR10862973, ERR10862974
SL1344	RpoB	SRR26784269, SRR26784270, SRR26784273, SRR26784274, SRR26784279, SRR26784280
SL1344	SoxS	ERR10862968, ERR10862975, ERR10862976
SL1344	Fis	SRR11991067, SRR11991068, SRR11991069
SL1344	FNR	ERR411456, ERR411457, ERR411469
SL1344	HilA	ERR660563, ERR660564, ERR660565, ERR660566, ERR660567, ERR660568, ERR660569, ERR660570, ERR660575, ERR660576, ERR660577, ERR660578, ERR660579, ERR660580, ERR660581, ERR660582, ERR363513, ERR363514, ERR363515, ERR363516, ERR411460, ERR411462, ERR411463
SL1344	HilC	ERR363517, ERR363520
