# Supplementary material for: A transcription unit based systems biology study on Salmonella typhimurium gene organization, evolution, co-expression, and regulation
Source: Front Microbiol. 2026 May 21;17:1816957. doi: 10.3389/fmicb.2026.1816957 (PMC13233679; doi:10.3389/fmicb.2026.1816957)
Supplement: Supplementary file 2 [file Table_2.xlsx]

## Sheet: SL1344
Supplementary Table S2. Identified TUs in the five S. typhimurium strains.
Sheet1. Identified TUs in strain SL1344, including the operon assignments, corresponding locus tags, annotated gene functions, and bootstrapping values to indicate the confidence of the TU predictions.
TU	operon	localtag	function	bootstrapping_value
TU_1	operon_1	SL1344_RS00010|SL1344_RS00015|SL1344_RS00020	bifunctional aspartate kinase/homoserine dehydrogenase I|homoserine kinase|threonine synthase	100.00%
TU_2	operon_2	SL1344_RS00060|SL1344_RS00065	molecular chaperone DnaK|molecular chaperone DnaJ	61.00%
TU_3	operon_3	SL1344_RS00090|SL1344_RS00095	glycosyl hydrolase family 18 protein|chitinase	76.00%
TU_4	operon_4	SL1344_RS00105|SL1344_RS00110|SL1344_RS00115|SL1344_RS00120|SL1344_RS00125|SL1344_RS00130|SL1344_RS00135	fimbrial protein BcfA|fimbrial biogenesis chaperone BcfB|fimbrial usher BcfC|fimbrial protein BcfD|fimbrial protein BcfE|fimbrial protein BcfF|fimbrial chaperone BcfG	96.00%
TU_5	operon_5	SL1344_RS00185|SL1344_RS00190	anaerobic sulfatase maturase|hypothetical protein	74.00%
TU_6	operon_6	SL1344_RS00225|SL1344_RS00230|SL1344_RS00235|SL1344_RS00240|SL1344_RS00245|SL1344_RS00250	YaaY family protein|bifunctional riboflavin kinase/FAD synthetase|isoleucine--tRNA ligase|signal peptidase II|FKBP-type peptidyl-prolyl cis-trans isomerase|4-hydroxy-3-methylbut-2-enyl diphosphate reductase	62.00%
TU_7	operon_7	SL1344_RS00300|SL1344_RS00305|SL1344_RS00310|SL1344_RS00315|SL1344_RS00320	citrate lyase acyl carrier protein|citrate (pro-3S)-lyase subunit beta|citrate lyase subunit alpha|citrate lyase holo-[acyl-carrier protein] synthase|triphosphoribosyl-dephospho-CoA synthase CitG	100.00%
TU_8	operon_8	SL1344_RS00335|SL1344_RS00340	glutamine-hydrolyzing carbamoyl-phosphate synthase small subunit|carbamoyl-phosphate synthase large subunit	100.00%
TU_9	operon_9	SL1344_RS00395|SL1344_RS00400	FAD-dependent oxidoreductase|ferredoxin-like protein FixX	84.00%
TU_10	operon_10	SL1344_RS00435|SL1344_RS00440	glutathione-regulated potassium-efflux system oxidoreductase KefF|glutathione-regulated potassium-efflux system protein KefC	100.00%
TU_11	operon_11	SL1344_RS00590|SL1344_RS00595	acetolactate synthase 3 large subunit|acetolactate synthase small subunit	100.00%
TU_12	operon_12	SL1344_RS00605|SL1344_RS00610|SL1344_RS00615	division/cell wall cluster transcriptional repressor MraZ|16S rRNA (cytosine(1402)-N(4))-methyltransferase RsmH|cell division protein FtsL	0.95
TU_13	operon_13	SL1344_RS00620|SL1344_RS00625|SL1344_RS00630|SL1344_RS00635|SL1344_RS00640|SL1344_RS00645|SL1344_RS00650	peptidoglycan glycosyltransferase FtsI|UDP-N-acetylmuramoyl-L-alanyl-D-glutamate--2| 6-diaminopimelate ligase|UDP-N-acetylmuramoyl-tripeptide--D-alanyl-D- alanine ligase|phospho-N-acetylmuramoyl-pentapeptide- transferase|UDP-N-acetylmuramoyl-L-alanine--D-glutamate ligase|cell division protein FtsW|undecaprenyldiphospho-muramoylpentapeptide beta-N-acetylglucosaminyltransferase	59.00%
TU_14	operon_14	SL1344_RS00655|SL1344_RS00660|SL1344_RS00665|SL1344_RS00670|SL1344_RS00675|SL1344_RS00680	UDP-N-acetylmuramate--L-alanine ligase|D-alanine--D-alanine ligase|cell division protein FtsQ|cell division protein FtsA|cell division protein FtsZ|UDP-3-O-acyl-N-acetylglucosamine deacetylase	37.00%
TU_15	operon_15	SL1344_RS00745|SL1344_RS00750	1|6-anhydro-N-acetylmuramyl-L-alanine amidase AmpD|beta-lactamase regulator AmpE	100.00%
TU_16	operon_16	SL1344_RS00775|SL1344_RS00780|SL1344_RS00785	pyruvate dehydrogenase (acetyl-transferring)| homodimeric type|pyruvate dehydrogenase complex dihydrolipoyllysine-residue acetyltransferase|dihydrolipoyl dehydrogenase	57.00%
TU_17	operon_17	SL1344_RS00820|SL1344_RS00825|SL1344_RS00830|SL1344_RS00835	2-keto-3-deoxygluconate permease 1|D-threonate kinase|D-threonate 4-phosphate dehydrogenase|DeoR/GlpR family DNA-binding transcription regulator	100.00%
TU_18	operon_18	SL1344_RS00875|SL1344_RS00880	ABC transporter ATP-binding protein|ABC transporter permease	100.00%
TU_19	operon_19	SL1344_RS00970|SL1344_RS00975|SL1344_RS00980|SL1344_RS00985	ferrichrome porin FhuA|Fe3+-hydroxamate ABC transporter ATP-binding protein FhuC|Fe(3+)-hydroxamate ABC transporter substrate-binding protein FhuD|Fe(3+)-hydroxamate ABC transporter permease FhuB	100.00%
TU_20	operon_20	SL1344_RS00995|SL1344_RS01000	fimbrial biogenesis outer membrane usher protein|fimbrial chaperone StfD	100.00%
TU_21	operon_21	SL1344_RS01005|SL1344_RS01010|SL1344_RS01015|SL1344_RS01020	fimbrial protein|fimbrial minor subunit StfF|fimbrial protein|fimbrial adhesin StfH	100.00%
TU_22	operon_22	SL1344_RS01100|SL1344_RS01105|SL1344_RS01110|SL1344_RS01115	translation elongation factor Ts|UMP kinase|ribosome recycling factor|1-deoxy-D-xylulose-5-phosphate reductoisomerase	39.00%
TU_23	operon_23	SL1344_RS01120|SL1344_RS01125|SL1344_RS01130|SL1344_RS01135	(2E|6E)-farnesyl-diphosphate-specific ditrans|polycis-undecaprenyl-diphosphate synthase|phosphatidate cytidylyltransferase|sigma E protease regulator RseP|outer membrane protein assembly factor BamA	63.00%
TU_24	operon_24	SL1344_RS01140|SL1344_RS01145	molecular chaperone Skp|UDP-3-O-(3-hydroxymyristoyl)glucosamine N-acyltransferase	49.00%
TU_25	operon_25	SL1344_RS01150|SL1344_RS01155|SL1344_RS01160|SL1344_RS01165|SL1344_RS01170|SL1344_RS01175	3-hydroxyacyl-ACP dehydratase FabZ|acyl-ACP--UDP-N-acetylglucosamine O-acyltransferase|lipid-A-disaccharide synthase|ribonuclease HII|DNA polymerase III subunit alpha|acetyl-CoA carboxylase carboxyl transferase subunit alpha	47.00%
TU_26	operon_26	SL1344_RS01210|SL1344_RS01215	YaeQ family protein|alternative ribosome rescue aminoacyl-tRNA hydrolase ArfB	92.00%
TU_27	operon_27	SL1344_RS01405|SL1344_RS01410	T6SS effector amidase Tae4 family protein|type VI secretion system amidase immunity protein Tai4	100.00%
TU_28	operon_28	SL1344_RS01420|SL1344_RS01425|SL1344_RS01430|SL1344_RS01435	type VI secretion system lipoprotein TssJ|type VI secretion system baseplate subunit TssK|type VI secretion system protein TssL| long form|Rap1a/Tai family immunity protein	100.00%
TU_29	operon_29	SL1344_RS01445|SL1344_RS01450|SL1344_RS01455	type VI secretion system membrane subunit TssM|TagF domain-containing protein|DUF2195 family protein	86.00%
TU_30	operon_30	SL1344_RS01465|SL1344_RS01470	type VI secretion system Vgr family protein|DcrB-related protein	100.00%
TU_31	operon_31	SL1344_RS01475|SL1344_RS01480|SL1344_RS01485|SL1344_RS01490	DUF6531 domain-containing protein|hypothetical protein|polymorphic toxin type 47 domain-containing protein|protein SciX	83.00%
TU_32	operon_32	SL1344_RS27605|SL1344_RS01505	hypothetical protein|hypothetical protein	63.00%
TU_33	operon_33	SL1344_RS01610|SL1344_RS01615	RNA ligase RtcB family protein|peptide chain release factor H	100.00%
TU_34	operon_34	SL1344_RS01645|SL1344_RS01650	glutamate 5-kinase|glutamate-5-semialdehyde dehydrogenase	100.00%
TU_35	operon_35	SL1344_RS01685|SL1344_RS01690	3-isopropylmalate dehydratase large subunit|3-isopropylmalate dehydratase small subunit	90.00%
TU_36	operon_36	SL1344_RS01695|SL1344_RS01700|SL1344_RS01705	fumarylacetoacetate hydrolase family protein|alpha/beta hydrolase|LysR family transcriptional regulator	76.00%
TU_37	operon_37	SL1344_RS01745|SL1344_RS26530	membrane protein|hypothetical protein	100.00%
TU_38	operon_38	SL1344_RS01760|SL1344_RS01765	transcriptional regulator|hypothetical protein	100.00%
TU_39	operon_39	SL1344_RS01775|SL1344_RS01780	helix-turn-helix transcriptional regulator|membrane protein	100.00%
TU_40	operon_40	SL1344_RS01805|SL1344_RS01810|SL1344_RS01815	gold/copper-translocating P-type ATPase GolT|Au(I) sensor transcriptional regulator GolS|gold resistance metallochaperone GolB	82.00%
TU_41	operon_41	SL1344_RS01830|SL1344_RS01835	site-specific DNA-methyltransferase|type III restriction-modification system endonuclease	100.00%
TU_42	operon_42	SL1344_RS01845|SL1344_RS01850|SL1344_RS01855	cytochrome ubiquinol oxidase subunit I|cytochrome d ubiquinol oxidase subunit II|DUF2474 domain-containing protein	100.00%
TU_43	operon_43	SL1344_RS01860|SL1344_RS01865	helix-turn-helix domain-containing protein|ferrioxamine B receptor FoxA	74.00%
TU_44	operon_44	SL1344_RS01890|SL1344_RS01895|SL1344_RS01900	2-methylcitrate synthase|bifunctional 2-methylcitrate dehydratase/aconitate hydratase|propionate--CoA ligase	53.00%
TU_45	operon_45	SL1344_RS01925|SL1344_RS01930	peptide antibiotic transporter SbmA|surface-exposed outer membrane lipoprotein YaiW	55.00%
TU_46	operon_46	SL1344_RS01985|SL1344_RS01990	shikimate kinase AroL|YaiA family protein	87.00%
TU_47	operon_47	SL1344_RS02085|SL1344_RS02090	protein translocase subunit SecD|protein translocase subunit SecF	63.00%
TU_48	operon_48	SL1344_RS02125|SL1344_RS02130	transcriptional regulator NrdR|bifunctional diaminohydroxyphosphoribosylaminopyrimidine deaminase/5-amino-6-(5-phosphoribosylamino)uracil reductase RibD	62.00%
TU_49	operon_49	SL1344_RS02135|SL1344_RS02140	6|7-dimethyl-8-ribityllumazine synthase|transcription antitermination factor NusB	62.00%
TU_50	operon_50	SL1344_RS02145|SL1344_RS02150	thiamine-phosphate kinase|phosphatidylglycerophosphatase A	100.00%
TU_51	operon_51	SL1344_RS02205|SL1344_RS02210	2-aminoethylphosphonate--pyruvate transaminase|phosphonoacetaldehyde hydrolase	100.00%
TU_52	operon_52	SL1344_RS02295|SL1344_RS02300	ATP-dependent protease ATP-binding subunit ClpX|endopeptidase La	31.00%
TU_53	operon_53	SL1344_RS02345|SL1344_RS02350|SL1344_RS02355	DNA-binding transcriptional regulator DecR|SmdA family multidrug ABC transporter permease/ATP-binding protein|SmdB family multidrug efflux ABC transporter permease/ATP-binding protein	99.00%
TU_54	operon_54	SL1344_RS02390|SL1344_RS02395	type B 50S ribosomal protein L31|type B 50S ribosomal protein L36	100.00%
TU_55	operon_55	SL1344_RS02465|SL1344_RS02470|SL1344_RS02475	DNA polymerase III subunit gamma/tau|YbaB/EbfC family nucleoid-associated protein|recombination mediator RecR	71.00%
TU_56	operon_56	SL1344_RS02555|SL1344_RS02560	iron ABC transporter ATP-binding protein FetA|iron export ABC transporter permease subunit FetB	100.00%
TU_57	operon_57	SL1344_RS02580|SL1344_RS02585	ABC transporter ATP-binding protein|ABC transporter permease	100.00%
TU_58	operon_58	SL1344_RS02595|SL1344_RS02600|SL1344_RS02605	metal ABC transporter substrate-binding protein|virulence-associated ABC transporter ATP-binding protein SfbB|ABC transporter permease	90.00%
TU_59	operon_59	SL1344_RS02620|SL1344_RS02625	ureidoglycolate lyase|HTH-type transcriptional repressor AllR	69.00%
TU_60	operon_60	SL1344_RS02685|SL1344_RS02690	acyl-CoA synthetase FdrA|DUF1116 domain-containing protein	100.00%
TU_61	operon_61	SL1344_RS02695|SL1344_RS02700	DUF2877 domain-containing protein|carbamate kinase	100.00%
TU_62	operon_62	SL1344_RS02760|SL1344_RS02765|SL1344_RS02770|SL1344_RS02775|SL1344_RS02780	type 1 fimbrial protein subunit FimI|type 1 fimbria chaperone FimC|fimbrial biogenesis usher protein|type 1 fimbria D-mannose specific adhesin FimH|fimbria assembly protein	59.00%
TU_63	operon_63	SL1344_RS02960|SL1344_RS02965|SL1344_RS02970	enterochelin esterase|MbtH family protein|enterobactin non-ribosomal peptide synthetase EntF	100.00%
TU_64	operon_64	SL1344_RS03005|SL1344_RS03010|SL1344_RS03015|SL1344_RS03020|SL1344_RS03025	isochorismate synthase EntC|(2|3-dihydroxybenzoyl)adenylate synthase EntE|isochorismatase|2|3-dihydro-2|3-dihydroxybenzoate dehydrogenase EntA|proofreading thioesterase EntH	100.00%
TU_65	operon_65	SL1344_RS03080|SL1344_RS03085|SL1344_RS03090|SL1344_RS03095	molecular chaperone|molybdopterin-dependent oxidoreductase|4Fe-4S dicluster domain-containing protein|dimethyl sulfoxide reductase anchor subunit family protein	100.00%
TU_66	operon_66	SL1344_RS03155|SL1344_RS03160	sensor histidine kinase DpiB|two-component response regulator DpiA	100.00%
TU_67	operon_67	SL1344_RS03310|SL1344_RS03315	DUF1266 domain-containing protein|J domain-containing protein	100.00%
TU_68	operon_68	SL1344_RS03320|SL1344_RS03325	DUF1266 domain-containing protein|J domain-containing protein	100.00%
TU_69	operon_69	SL1344_RS03470|SL1344_RS03475	chitoporin|ChiQ/YbfN family lipoprotein	100.00%
TU_70	operon_70	SL1344_RS03520|SL1344_RS03525	replication initiation negative regulator SeqA|phosphoglucomutase (alpha-D-glucose-1|6-bisphosphate-dependent)	69.00%
TU_71	operon_71	SL1344_RS03595|SL1344_RS03600|SL1344_RS03605|SL1344_RS03610	radiation resistance protein YbgI|5-oxoprolinase subunit PxpB|biotin-dependent carboxyltransferase family protein|5-oxoprolinase subunit PxpA	100.00%
TU_72	operon_72	SL1344_RS03625|SL1344_RS03630	membrane protein|hypothetical protein	100.00%
TU_73	operon_73	SL1344_RS03635|SL1344_RS03640	UDP-galactopyranose mutase|glycosyltransferase family 2 protein	100.00%
TU_74	operon_74	SL1344_RS03650|SL1344_RS03655	ABC transporter permease|ABC transporter ATP-binding protein	100.00%
TU_75	operon_75	SL1344_RS03700|SL1344_RS03705|SL1344_RS03710|SL1344_RS03715	succinate dehydrogenase cytochrome b556 subunit|succinate dehydrogenase membrane anchor subunit|succinate dehydrogenase flavoprotein subunit|succinate dehydrogenase iron-sulfur subunit SdhB	100.00%
TU_76	operon_76	SL1344_RS03720|SL1344_RS03725|SL1344_RS03730|SL1344_RS03735	2-oxoglutarate dehydrogenase E1 component|2-oxoglutarate dehydrogenase complex dihydrolipoyllysine-residue succinyltransferase|ADP-forming succinate--CoA ligase subunit beta|succinate--CoA ligase subunit alpha	100.00%
TU_77	operon_77	SL1344_RS03745|SL1344_RS03750|SL1344_RS03755	cytochrome ubiquinol oxidase subunit I|cytochrome d ubiquinol oxidase subunit II|cytochrome bd-I oxidase subunit CydX	65.00%
TU_78	operon_78	SL1344_RS03770|SL1344_RS03775|SL1344_RS03780	tol-pal system-associated acyl-CoA thioesterase|Tol-Pal system protein TolQ|colicin uptake protein TolR	99.00%
TU_79	operon_79	SL1344_RS03790|SL1344_RS03795|SL1344_RS03800	Tol-Pal system beta propeller repeat protein TolB|peptidoglycan-associated lipoprotein Pal|cell division protein CpoB	91.00%
TU_80	operon_80	SL1344_RS03830|SL1344_RS03835	quinolinate synthase NadA|nicotinamide riboside transporter PnuC	82.00%
TU_81	operon_81	SL1344_RS03900|SL1344_RS03905	iron ABC transporter permease|ABC transporter ATP-binding protein	100.00%
TU_82	operon_82	SL1344_RS03955|SL1344_RS03960|SL1344_RS03965	molybdate ABC transporter substrate-binding protein|molybdate ABC transporter permease subunit|molybdenum ABC transporter ATP-binding protein ModC	100.00%
TU_83	operon_83	SL1344_RS03985|SL1344_RS03990	imidazolonepropionase|formimidoylglutamase	98.00%
TU_84	operon_84	SL1344_RS04000|SL1344_RS04005	urocanate hydratase|histidine ammonia-lyase	100.00%
TU_85	operon_85	SL1344_RS04020|SL1344_RS04025|SL1344_RS04030|SL1344_RS04035	biotin synthase BioB|8-amino-7-oxononanoate synthase|malonyl-ACP O-methyltransferase BioC|dethiobiotin synthase	100.00%
TU_86	operon_86	SL1344_RS04045|SL1344_RS04050	hypothetical protein|SPI-1 type III secretion system effector E3 ubiquitin transferase SlrP	100.00%
TU_87	operon_87	SL1344_RS04065|SL1344_RS04070|SL1344_RS04075|SL1344_RS04080	molybdenum cofactor biosynthesis protein B|cyclic pyranopterin monophosphate synthase MoaC|molybdopterin synthase sulfur carrier subunit|molybdopterin synthase catalytic subunit MoaE	79.00%
TU_88	operon_88	SL1344_RS04095|SL1344_RS04100	membrane protein|membrane protein	76.00%
TU_89	operon_89	SL1344_RS04155|SL1344_RS04160	ATP-dependent DNA helicase DinG|DNA-binding protein YbiB	71.00%
TU_90	operon_90	SL1344_RS04225|SL1344_RS04230	manganese-binding transcriptional regulator MntR|anion transporter	100.00%
TU_91	operon_91	SL1344_RS04285|SL1344_RS04290|SL1344_RS04295	beta-aspartyl-peptidase|glutathione ABC transporter ATP-binding protein GsiA|glutathione ABC transporter substrate-binding protein GsiB	50.00%
TU_92	operon_92	SL1344_RS04300|SL1344_RS04305	glutathione ABC transporter permease GsiC|glutathione ABC transporter permease GsiD	96.00%
TU_93	operon_93	SL1344_RS04320|SL1344_RS04325|SL1344_RS04330	CoA ester lyase|electron transfer flavoprotein subunit beta/FixA family protein|FAD-binding protein	100.00%
TU_94	operon_94	SL1344_RS27570|SL1344_RS04360	IS1-like element transposase|PQQ-dependent sugar dehydrogenase	100.00%
TU_95	operon_95	SL1344_RS04420|SL1344_RS04425	YbjC family protein|nitroreductase NfsA	91.00%
TU_96	operon_96	SL1344_RS04445|SL1344_RS04450|SL1344_RS04455|SL1344_RS04460	putrescine ABC transporter ATP-binding subunit PotG|putrescine ABC transporter permease PotH|putrescine ABC transporter permease PotI|DUF2593 family protein	45.00%
TU_97	operon_97	SL1344_RS04475|SL1344_RS04480	PTS sugar transporter subunit IIB|sulfatase	100.00%
TU_98	operon_98	SL1344_RS04515|SL1344_RS04520	heavy metal-binding domain-containing protein|N-acetylmuramoyl-L-alanine amidase	100.00%
TU_99	operon_99	SL1344_RS04570|SL1344_RS04575	macrolide transporter subunit MacA|macrolide ABC transporter ATP-binding protein/permease MacB	100.00%
TU_100	operon_100	SL1344_RS04585|SL1344_RS04590	ATP-dependent Clp protease adapter ClpS|ATP-dependent Clp protease ATP-binding subunit ClpA	90.00%
TU_101	operon_101	SL1344_RS04670|SL1344_RS04675	outer membrane lipoprotein chaperone LolA|replication-associated recombination protein RarA	63.00%
TU_102	operon_102	SL1344_RS04685|SL1344_RS04690|SL1344_RS04695	dimethylsulfoxide reductase subunit A|dimethylsulfoxide reductase subunit B|dimethyl sulfoxide reductase anchor subunit	100.00%
TU_103	operon_103	SL1344_RS04785|SL1344_RS04790|SL1344_RS04795	lipid A ABC transporter ATP-binding protein/permease MsbA|tetraacyldisaccharide 4'-kinase|winged helix-turn-helix domain-containing protein	95.00%
TU_104	operon_104	SL1344_RS04800|SL1344_RS04805	protein YcaR|3-deoxy-manno-octulosonate cytidylyltransferase	100.00%
TU_105	operon_105	SL1344_RS04820|SL1344_RS04825|SL1344_RS04830|SL1344_RS04835	tRNA uridine 5-oxyacetic acid(34) methyltransferase CmoM|chromosome partition protein MukF|chromosome partition protein MukE|chromosome partition protein MukB	100.00%
TU_106	operon_106	SL1344_RS04845|SL1344_RS04850	YcbK family protein|MBL fold metallo-hydrolase	71.00%
TU_107	operon_107	SL1344_RS04935|SL1344_RS04940|SL1344_RS04945|SL1344_RS04950|SL1344_RS04955|SL1344_RS04960	helix-turn-helix domain-containing protein|CII family transcriptional regulator|replication protein|ATP-binding protein|DUF977 family protein|ead/Ea22-like family protein	63.00%
TU_108	operon_108	SL1344_RS04980|SL1344_RS27635|SL1344_RS04990|SL1344_RS04995|SL1344_RS05000	DUF1367 family protein|hypothetical protein|recombination protein NinG|YlcG family protein|antitermination protein	96.00%
TU_109	operon_109	SL1344_RS05025|SL1344_RS05030	phage holin| lambda family|glycoside hydrolase family protein	0.00%
TU_110	operon_110	SL1344_RS05040|SL1344_RS05045|SL1344_RS05050|SL1344_RS05055|SL1344_RS05060	DUF1441 family protein|phage terminase large subunit family protein|hypothetical protein|phage portal protein|Clp protease ClpP	99.00%
TU_111	operon_111	SL1344_RS05065|SL1344_RS05070|SL1344_RS05075|SL1344_RS05080	DUF2190 family protein|ATP-binding protein|phage tail protein|phage minor tail U family protein	90.00%
TU_112	operon_112	SL1344_RS05090|SL1344_RS05095	phage minor tail protein G|phage tail assembly protein T	100.00%
TU_113	operon_113	SL1344_RS05100|SL1344_RS05105	phage tail tape measure protein|phage tail protein	100.00%
TU_114	operon_114	SL1344_RS05120|SL1344_RS05125|SL1344_RS05130	phage minor tail protein L|C40 family peptidase|tail assembly protein	82.00%
TU_115	operon_115	SL1344_RS05145|SL1344_RS05150	prophage tail fiber N-terminal domain-containing protein|tail fiber assembly protein	100.00%
TU_116	operon_116	SL1344_RS05210|SL1344_RS05215	bifunctional 23S rRNA (guanine(2069)-N(7))-methyltransferase RlmK/23S rRNA (guanine(2445)-N(2))-methyltransferase RlmL|ABC transporter ATP-binding protein	86.00%
TU_117	operon_117	SL1344_RS05220|SL1344_RS05225|SL1344_RS05230	membrane integrity-associated transporter subunit PqiA|intermembrane transport protein PqiB|membrane integrity-associated transporter subunit PqiC	98.00%
TU_118	operon_118	SL1344_RS05410|SL1344_RS05415|SL1344_RS05420|SL1344_RS05425	4-hydroxyphenylacetate degradation bifunctional isomerase/decarboxylase|5-carboxymethyl-2-hydroxymuconate semialdehyde dehydrogenase|3|4-dihydroxyphenylacetate 2|3-dioxygenase|5-carboxymethyl-2-hydroxymuconate Delta-isomerase	100.00%
TU_119	operon_119	SL1344_RS05430|SL1344_RS05435	2-oxo-hepta-3-ene-1|7-dioic acid hydratase|4-hydroxy-2-oxoheptanedioate aldolase	100.00%
TU_120	operon_120	SL1344_RS05440|SL1344_RS05445	4-hydroxyphenylacetate permease|4-hydroxyphenylacetate catabolism regulatory protein HpaA	80.00%
TU_121	operon_121	SL1344_RS05475|SL1344_RS05480|SL1344_RS05485	protein-disulfide reductase DsbD family protein|DsbA family protein|protein disulfide oxidoreductase	84.00%
TU_122	operon_122	SL1344_RS05555|SL1344_RS05560	N-acetylneuraminate epimerase|oligogalacturonate-specific porin KdgM family protein	100.00%
TU_123	operon_123	SL1344_RS05565|SL1344_RS05570	MFS transporter|Gfo/Idh/MocA family oxidoreductase	100.00%
TU_124	operon_124	SL1344_RS05590|SL1344_RS05595|SL1344_RS05600	glyoxylate/hydroxypyruvate reductase GhrA|phosphatase|molecular chaperone	59.00%
TU_125	operon_125	SL1344_RS05650|SL1344_RS05655	O-acetyl-ADP-ribose deacetylase|phospholipase D family protein	100.00%
TU_126	operon_126	SL1344_RS05665|SL1344_RS05670	glucans biosynthesis protein MdoG|glucans biosynthesis glucosyltransferase MdoH	100.00%
TU_127	operon_127	SL1344_RS05755|SL1344_RS05760	YceH family protein|Gfo/Idh/MocA family oxidoreductase	88.00%
TU_128	operon_128	SL1344_RS05785|SL1344_RS05790|SL1344_RS05795|SL1344_RS05800|SL1344_RS05805|SL1344_RS05810|SL1344_RS05815|SL1344_RS05820|SL1344_RS05825	flagellar basal body rod protein FlgB|flagellar basal body rod protein FlgC|flagellar hook assembly protein FlgD|flagellar hook protein FlgE|flagellar basal body rod protein FlgF|flagellar basal-body rod protein FlgG|flagellar basal body L-ring protein FlgH|flagellar basal body P-ring protein FlgI|flagellar assembly peptidoglycan hydrolase FlgJ	71.00%
TU_129	operon_129	SL1344_RS05830|SL1344_RS05835	flagellar hook-associated protein FlgK|flagellar hook-associated protein FlgL	87.00%
TU_130	operon_130	SL1344_RS05870|SL1344_RS05875	23S rRNA accumulation protein YceD|50S ribosomal protein L32	93.00%
TU_131	operon_131	SL1344_RS05880|SL1344_RS05885|SL1344_RS05890|SL1344_RS05895	phosphate acyltransferase PlsX|beta-ketoacyl-ACP synthase III|ACP S-malonyltransferase|3-oxoacyl-ACP reductase FabG	69.00%
TU_132	operon_132	SL1344_RS05900|SL1344_RS05905	acyl carrier protein|beta-ketoacyl-ACP synthase II	93.00%
TU_133	operon_133	SL1344_RS05910|SL1344_RS05915|SL1344_RS05920|SL1344_RS05925|SL1344_RS05930	aminodeoxychorismate lyase|cell division protein YceG|dTMP kinase|DNA polymerase III subunit delta'|metal-dependent hydrolase	99.00%
TU_134	operon_134	SL1344_RS05945|SL1344_RS05950|SL1344_RS05955|SL1344_RS05960|SL1344_RS05965|SL1344_RS05970	purine nucleoside phosphoramidase|YcfL family protein|penicillin-binding protein activator LpoB|thiamine kinase|beta-N-acetylhexosaminidase|alpha/beta hydrolase YcfP	63.00%
TU_135	operon_135	SL1344_RS06005|SL1344_RS06010|SL1344_RS06015	lipoprotein-releasing ABC transporter permease subunit LolC|lipoprotein-releasing ABC transporter ATP-binding protein LolD|lipoprotein-releasing ABC transporter permease subunit LolE	70.00%
TU_136	operon_136	SL1344_RS06230|SL1344_RS06235|SL1344_RS06240|SL1344_RS06245|SL1344_RS06250	ABC transporter substrate-binding protein|ABC transporter permease|ABC transporter permease|ATP-binding cassette domain-containing protein|ATP-binding cassette domain-containing protein	100.00%
TU_137	operon_137	SL1344_RS06310|SL1344_RS06315	DUF1971 domain-containing protein YeaR|DUF1869 domain-containing protein	100.00%
TU_138	operon_138	SL1344_RS06415|SL1344_RS06420	peptide-methionine (R)-S-oxide reductase MsrB|YeaC family protein	65.00%
TU_139	operon_139	SL1344_RS06445|SL1344_RS06450	selenide| water dikinase SelD|DNA topoisomerase III	97.00%
TU_140	operon_140	SL1344_RS06475|SL1344_RS06480|SL1344_RS06485|SL1344_RS06490|SL1344_RS06495	aspartate aminotransferase family protein|arginine N-succinyltransferase|succinylglutamate-semialdehyde dehydrogenase|N-succinylarginine dihydrolase|succinylglutamate desuccinylase	100.00%
TU_141	operon_141	SL1344_RS06530|SL1344_RS06535	PTS N|N'-diacetylchitobiose transporter subunit IIA|transcriptional regulator ChbR	100.00%
TU_142	operon_142	SL1344_RS06605|SL1344_RS06610	membrane protein|DNA/RNA non-specific endonuclease	100.00%
TU_143	operon_143	SL1344_RS06625|SL1344_RS06630|SL1344_RS06635|SL1344_RS06640	threonine--tRNA ligase|translation initiation factor IF-3|50S ribosomal protein L35|50S ribosomal protein L20	73.00%
TU_144	operon_144	SL1344_RS06645|SL1344_RS06650|SL1344_RS06655	phenylalanine--tRNA ligase subunit alpha|phenylalanine--tRNA ligase subunit beta|integration host factor subunit alpha	89.00%
TU_145	operon_145	SL1344_RS06665|SL1344_RS06670	glutathione peroxidase|vitamin B12 ABC transporter ATP-binding protein BtuD	100.00%
TU_146	operon_146	SL1344_RS06780|SL1344_RS06785	FAD-binding and (Fe-S)-binding domain-containing protein|1|4-dihydroxy-2-naphthoyl-CoA hydrolase	84.00%
TU_147	operon_147	SL1344_RS06800|SL1344_RS06805|SL1344_RS06810|SL1344_RS06815|SL1344_RS06820|SL1344_RS06825	Fe-S cluster assembly scaffold SufA|Fe-S cluster assembly protein SufB|Fe-S cluster assembly ATPase SufC|Fe-S cluster assembly protein SufD|cysteine desulfurase SufS|cysteine desulfuration protein SufE	100.00%
TU_148	operon_148	SL1344_RS06885|SL1344_RS06890	tetrathionate respiration histidine kinase TtrS|tetrathionate respiration response regulator TtrR	100.00%
TU_149	operon_149	SL1344_RS06920|SL1344_RS06925|SL1344_RS06930|SL1344_RS06935	SPI-2 type III secretion system protein SpiC|SPI-2 type III secretion system protein SpiA|SctD family type III secretion system inner membrane ring subunit SsaD|YscE family type III secretion system co-chaperone SsaE	100.00%
TU_150	operon_150	SL1344_RS06940|SL1344_RS06945|SL1344_RS06950|SL1344_RS06955|SL1344_RS06960|SL1344_RS06965|SL1344_RS06970|SL1344_RS06975|SL1344_RS06980|SL1344_RS06985|SL1344_RS06990|SL1344_RS06995|SL1344_RS07000|SL1344_RS07005|SL1344_RS07010|SL1344_RS07015|SL1344_RS07020|SL1344_RS07025|SL1344_RS07030|SL1344_RS07035|SL1344_RS07040|SL1344_RS07045|SL1344_RS07050|SL1344_RS07055|SL1344_RS07060|SL1344_RS07065	SPI-2 type III secretion system chaperone SseA|SPI-2 type III secretion system translocon protein SseB|SycD/LcrH family type III secretion system chaperone SscA|SPI-2 type III secretion system translocon protein SseC|SPI-2 type III secretion system translocon protein SseD|LcrR family type III secretion system chaperone SseE|SycD/LcrH family type III secretion system chaperone SscB|type III secret…	70.00%
TU_151	operon_151	SL1344_RS07190|SL1344_RS07195	C-type lysozyme inhibitor|pyridoxamine 5'-phosphate oxidase	65.00%
TU_152	operon_152	SL1344_RS07350|SL1344_RS07355	Re/Si-specific NAD(P)(+) transhydrogenase subunit alpha|Re/Si-specific NAD(P)(+) transhydrogenase subunit beta	100.00%
TU_153	operon_153	SL1344_RS07365|SL1344_RS07370	multidrug/spermidine efflux SMR transporter subunit MdtJ|multidrug/spermidine efflux SMR transporter subunit MdtI	100.00%
TU_154	operon_154	SL1344_RS07480|SL1344_RS07485	starvation-sensing protein RspA|Zn-dependent oxidoreductase	86.00%
TU_155	operon_155	SL1344_RS07585|SL1344_RS07590	glutaminase B|DUF4186 domain-containing protein	100.00%
TU_156	operon_156	SL1344_RS07715|SL1344_RS07720	hypothetical protein|DUF1493 family protein	100.00%
TU_157	operon_157	SL1344_RS07750|SL1344_RS07755	Na+/H+ antiporter NhaC|pyridoxal phosphate-dependent aminotransferase	59.00%
TU_158	operon_158	SL1344_RS07790|SL1344_RS07795	biofilm-dependent modulation protein|stationary-phase-induced ribosome-associated protein	64.00%
TU_159	operon_159	SL1344_RS07860|SL1344_RS07865|SL1344_RS07870|SL1344_RS07875	nitrate reductase subunit alpha|nitrate reductase subunit beta|nitrate reductase molybdenum cofactor assembly chaperone|respiratory nitrate reductase subunit gamma	65.00%
TU_160	operon_160	SL1344_RS07925|SL1344_RS07930	L-methionine sulfoximine/L-methionine sulfone acetyltransferase|DMT family transporter	100.00%
TU_161	operon_161	SL1344_RS07940|SL1344_RS07945|SL1344_RS07950	virulence-associated effector SrfA|virulence factor SrfB|virulence-associated effector SrfC	100.00%
TU_162	operon_162	SL1344_RS08035|SL1344_RS08040|SL1344_RS08045	M42 family metallopeptidase|PTS sugar transporter subunit IIB SgcB|PTS sugar transporter subunit IIC SgcC	100.00%
TU_163	operon_163	SL1344_RS08050|SL1344_RS08055|SL1344_RS08060|SL1344_RS08065|SL1344_RS08070	BtpA family protein SgcQ|SgcA family PTS sugar transporter subunit IIA|ribulose-phosphate 3 epimerase family protein|DeoR/GlpR family DNA-binding transcription regulator|cryptic aminoglycoside N-acetyltransferase AAC(6')-Iy/Iaa	32.00%
TU_164	operon_164	SL1344_RS08135|SL1344_RS08140	transporter substrate-binding domain-containing protein|amino acid ABC transporter permease	72.00%
TU_165	operon_165	SL1344_RS08145|SL1344_RS08150|SL1344_RS08155	amino acid ABC transporter ATP-binding protein|amino acid ABC transporter permease|glycosyltransferase family 39 protein	38.00%
TU_166	operon_166	SL1344_RS08440|SL1344_RS08445|SL1344_RS08450|SL1344_RS08455|SL1344_RS08460|SL1344_RS08465	phage shock protein operon transcriptional activator|peptide ABC transporter substrate-binding protein SapA|peptide ABC transporter permease SapB|peptide ABC transporter permease SapC|peptide ABC transporter ATP-binding protein SapD|peptide ABC transporter ATP-binding protein SapF	82.00%
TU_167	operon_167	SL1344_RS08480|SL1344_RS08485	hypothetical protein|hypothetical protein	100.00%
TU_168	operon_168	SL1344_RS08585|SL1344_RS08590	YciK family oxidoreductase|cob(I)yrinic acid a|c-diamide adenosyltransferase	100.00%
TU_169	operon_169	SL1344_RS08610|SL1344_RS08615|SL1344_RS08620|SL1344_RS08625|SL1344_RS08630	anthranilate synthase component 1|bifunctional anthranilate synthase glutamate amidotransferase component TrpG/anthranilate phosphoribosyltransferase TrpD|bifunctional indole-3-glycerol-phosphate synthase TrpC/phosphoribosylanthranilate isomerase TrpF|tryptophan synthase subunit beta|tryptophan synthase subunit alpha	100.00%
TU_170	operon_170	SL1344_RS08635|SL1344_RS08640|SL1344_RS08645	general stress protein|ferritin-like domain-containing protein|ferritin-like domain-containing protein	86.00%
TU_171	operon_171	SL1344_RS08660|SL1344_RS08665|SL1344_RS08670	YkgJ family cysteine cluster protein|YciC family protein|septation protein A	94.00%
TU_172	operon_172	SL1344_RS08690|SL1344_RS08695	cardiolipin synthase|HI1450 family dsDNA-mimic protein	85.00%
TU_173	operon_173	SL1344_RS08815|SL1344_RS08820	nitrate/nitrite two-component system sensor histidine kinase NarX|two-component system response regulator NarL	100.00%
TU_174	operon_174	SL1344_RS08875|SL1344_RS08880	lipoprotein insertase outer membrane protein LolB|4-(cytidine 5'-diphospho)-2-C-methyl-D-erythritol kinase	100.00%
TU_175	operon_175	SL1344_RS08915|SL1344_RS08920	hydrogenase 1 small subunit|Ni/Fe-hydrogenase large subunit	60.00%
TU_176	operon_176	SL1344_RS08925|SL1344_RS08930|SL1344_RS08935|SL1344_RS08940	Ni/Fe-hydrogenase b-type cytochrome subunit|hydrogenase 1 maturation protease|hydrogenase-1 operon protein HyaE|hydrogenase expression/formation protein	58.00%
TU_177	operon_177	SL1344_RS08945|SL1344_RS08950	cytochrome bd-II oxidase subunit 1|cytochrome d ubiquinol oxidase subunit II	92.00%
TU_178	operon_178	SL1344_RS09055|SL1344_RS09060|SL1344_RS09065	septum site-determining protein MinC|septum site-determining protein MinD|cell division topological specificity factor MinE	88.00%
TU_179	operon_179	SL1344_RS09110|SL1344_RS09115	aminodeoxychorismate synthase component 1|CoA pyrophosphatase	100.00%
TU_180	operon_180	SL1344_RS09140|SL1344_RS09145|SL1344_RS09150	PTS mannose transporter subunit IIAB|PTS mannose transporter subunit IIC|PTS mannose transporter subunit IID	77.00%
TU_181	operon_181	SL1344_RS09230|SL1344_RS09235	membrane integrity lipid transport subunit YebS|PqiB family protein	85.00%
TU_182	operon_182	SL1344_RS09310|SL1344_RS09315	DUF5993 family protein|disulfide bond formation protein B	99.00%
TU_183	operon_183	SL1344_RS09465|SL1344_RS09470	zinc ABC transporter ATP-binding protein ZnuC|zinc ABC transporter permease subunit ZnuB	100.00%
TU_184	operon_184	SL1344_RS09515|SL1344_RS09520	hydrolase|DUF72 domain-containing protein	98.00%
TU_185	operon_185	SL1344_RS09525|SL1344_RS09530|SL1344_RS09535	MAPEG family protein|carboxy-S-adenosyl-L-methionine synthase CmoA|tRNA 5-methoxyuridine(34)/uridine 5-oxyacetic acid(34) synthase CmoB	97.00%
TU_186	operon_186	SL1344_RS09635|SL1344_RS09640	hypothetical protein|universal stress protein UspC	100.00%
TU_187	operon_187	SL1344_RS09745|SL1344_RS09750	hypothetical protein|DUF2594 family protein	100.00%
TU_188	operon_188	SL1344_RS09805|SL1344_RS09810|SL1344_RS09815	flagellar filament capping protein FliD|flagellar export chaperone FliS|flagella biosynthesis regulatory protein FliT	99.00%
TU_189	operon_189	SL1344_RS09830|SL1344_RS09835	selenium metabolism membrane protein YedE/FdhT|sulfurtransferase-like selenium metabolism protein YedF	100.00%
TU_190	operon_190	SL1344_RS09850|SL1344_RS09855|SL1344_RS09860|SL1344_RS09865|SL1344_RS09870|SL1344_RS09875|SL1344_RS09880|SL1344_RS09885|SL1344_RS09890|SL1344_RS09895|SL1344_RS09900|SL1344_RS09905|SL1344_RS09910	flagellar basal-body MS-ring/collar protein FliF|flagellar motor switch protein FliG|flagellar assembly protein FliH|flagellar protein export ATPase FliI|flagellar export protein FliJ|flagellar hook length control protein FliK|flagellar basal body-associated protein FliL|flagellar motor switch protein FliM|flagellar motor switch protein FliN|flagellar biosynthetic protein FliO|flagellar type III …	95.00%
TU_191	operon_191	SL1344_RS10225|SL1344_RS10230	hypothetical protein|DUF2303 family protein	99.00%
TU_192	operon_192	SL1344_RS10240|SL1344_RS10245|SL1344_RS10250|SL1344_RS10255|SL1344_RS10260	hypothetical protein|DUF262 domain-containing protein|ead/Ea22-like family protein|hypothetical protein|3'-5' exonuclease	100.00%
TU_193	operon_193	SL1344_RS10265|SL1344_RS10270	DUF4224 domain-containing protein|tyrosine-type recombinase/integrase	100.00%
TU_194	operon_194	SL1344_RS10490|SL1344_RS10495|SL1344_RS10500|SL1344_RS10505|SL1344_RS10510|SL1344_RS10515|SL1344_RS10520|SL1344_RS10525|SL1344_RS10530|SL1344_RS10535|SL1344_RS10540|SL1344_RS10545|SL1344_RS10550|SL1344_RS10555|SL1344_RS10560|SL1344_RS10565|SL1344_RS10570|SL1344_RS10575|SL1344_RS10580|SL1344_RS10585	propanediol utilization microcompartment protein PduA|propanediol utilization microcompartment protein PduB|propanediol dehydratase large subunit PduC|propanediol dehydratase medium subunit PduD|propanediol dehydratase small subunit PduE|propanediol dehydratase reactivase alpha subunit PduG|propanediol dehydratase reactivase beta subunit PduH|propanediol utilization microcompartment protein PduJ|…	80.00%
TU_195	operon_195	SL1344_RS10660|SL1344_RS10665|SL1344_RS10670|SL1344_RS10675|SL1344_RS10680|SL1344_RS10685|SL1344_RS10690	histidinol dehydrogenase|histidinol-phosphate transaminase|bifunctional histidinol-phosphatase/imidazoleglycerol-phosphate dehydratase HisB|imidazole glycerol phosphate synthase subunit HisH|1-(5-phosphoribosyl)-5-[(5- phosphoribosylamino)methylideneamino]imidazole-4- carboxamide isomerase|imidazole glycerol phosphate synthase subunit HisF|bifunctional phosphoribosyl-AMP cyclohydrolase/phosphorib…	100.00%
TU_196	operon_196	SL1344_RS10930|SL1344_RS10935|SL1344_RS10940|SL1344_RS10945|SL1344_RS10950|SL1344_RS10955	multidrug efflux RND transporter subunit MdtA|multidrug efflux RND transporter permease subunit MdtB|multidrug efflux RND transporter permease subunit MdtC|MFS transporter|two-component system sensor histidine kinase BaeS|two-component system response regulator BaeR	100.00%
TU_197	operon_197	SL1344_RS10960|SL1344_RS10965|SL1344_RS10970	hypothetical protein|DUF1266 domain-containing protein|DUF4034 domain-containing protein	100.00%
TU_198	operon_198	SL1344_RS11010|SL1344_RS11015|SL1344_RS11020	nucleoside permease|ADP-ribosylglycohydrolase family protein|PfkB family carbohydrate kinase	100.00%
TU_199	operon_199	SL1344_RS11205|SL1344_RS11210	CidA/LrgA family protein|CidB/LrgB family autolysis modulator	99.00%
TU_200	operon_200	SL1344_RS11220|SL1344_RS11225	outer membrane permeability protein SanA|DUF2542 family protein	98.00%
TU_201	operon_201	SL1344_RS11230|SL1344_RS11235	NAD(P)-dependent oxidoreductase|NAD-dependent dihydropyrimidine dehydrogenase subunit PreA	100.00%
TU_202	operon_202	SL1344_RS11360|SL1344_RS11365	GTP-binding protein|phosphatase PAP2 family protein	58.00%
TU_203	operon_203	SL1344_RS11380|SL1344_RS11385|SL1344_RS11390|SL1344_RS11395	extracellular solute-binding protein|microcin C ABC transporter permease YejB|ABC transporter permease|microcin C ABC transporter ATP-binding protein YejF	79.00%
TU_204	operon_204	SL1344_RS11695|SL1344_RS11700	ribonucleotide-diphosphate reductase subunit beta|ferredoxin-like diferric-tyrosyl radical cofactor maintenance protein YfaE	82.00%
TU_205	operon_205	SL1344_RS11725|SL1344_RS11730|SL1344_RS11735	anaerobic glycerol-3-phosphate dehydrogenase subunit A|glycerol-3-phosphate dehydrogenase subunit GlpB|anaerobic glycerol-3-phosphate dehydrogenase subunit GlpC	100.00%
TU_206	operon_206	SL1344_RS11790|SL1344_RS11795|SL1344_RS11800|SL1344_RS11805|SL1344_RS11810|SL1344_RS11815|SL1344_RS11820	UDP-4-amino-4-deoxy-L-arabinose aminotransferase|undecaprenyl-phosphate 4-deoxy-4-formamido-L-arabinose transferase|bifunctional UDP-4-amino-4-deoxy-L-arabinose formyltransferase/UDP-glucuronic acid oxidase ArnA|4-deoxy-4-formamido-L-arabinose- phosphoundecaprenol deformylase|lipid IV(A) 4-amino-4-deoxy-L-arabinosyltransferase|4-amino-4-deoxy-L-arabinose-phosphoundecaprenol flippase subunit ArnE|…	100.00%
TU_207	operon_207	SL1344_RS12185|SL1344_RS12190	NlpC/P60 family protein|YbjP/YqhG family protein	100.00%
TU_208	operon_208	SL1344_RS12385|SL1344_RS12390	putative DNA-binding transcriptional regulator|putative DNA-binding transcriptional regulator	100.00%
TU_209	operon_209	SL1344_RS12485|SL1344_RS12490	phosphocarrier protein Hpr|phosphoenolpyruvate-protein phosphotransferase PtsI	71.00%
TU_210	operon_210	SL1344_RS12510|SL1344_RS12515	transcriptional regulator PtsJ|GMP synthase	91.00%
TU_211	operon_211	SL1344_RS12520|SL1344_RS12525	YfeK family protein|transglycosylase domain-containing protein	82.00%
TU_212	operon_212	SL1344_RS12580|SL1344_RS12585	N-acetylmuramoyl-L-alanine amidase AmiA|oxygen-dependent coproporphyrinogen oxidase	98.00%
TU_213	operon_213	SL1344_RS12740|SL1344_RS12745	ArsC family reductase|succinyl-diaminopimelate desuccinylase	92.00%
TU_214	operon_214	SL1344_RS12780|SL1344_RS12785	glycine cleavage system transcriptional repressor|thioredoxin-dependent thiol peroxidase	100.00%
TU_215	operon_215	SL1344_RS12800|SL1344_RS12805	beta-barrel assembly-enhancing protease|arsenate reductase (glutaredoxin)	77.00%
TU_216	operon_216	SL1344_RS12825|SL1344_RS12830	phosphoribosylformylglycinamidine cyclo-ligase|phosphoribosylglycinamide formyltransferase	100.00%
TU_217	operon_217	SL1344_RS12835|SL1344_RS12840	polyphosphate kinase 1|exopolyphosphatase	100.00%
TU_218	operon_218	SL1344_RS13060|SL1344_RS13065|SL1344_RS13070	anaerobic sulfite reductase subunit AsrA|anaerobic sulfite reductase subunit AsrB|sulfite reductase subunit C	100.00%
TU_219	operon_219	SL1344_RS13110|SL1344_RS13115	cadaverine/lysine antiporter|lysine decarboxylase CadA	86.00%
TU_220	operon_220	SL1344_RS13150|SL1344_RS13155	hypothetical protein|membrane-bound lytic murein transglycosylase MltF	100.00%
TU_221	operon_221	SL1344_RS27725|SL1344_RS27515	hypothetical protein|YdaE family protein	100.00%
TU_222	operon_222	SL1344_RS13520|SL1344_RS13525	PD-(D/E)XK nuclease-like domain-containing protein|recombinase RecT	100.00%
TU_223	operon_223	SL1344_RS27730|SL1344_RS13620	protein PssL|CDP-diacylglycerol--serine O-phosphatidyltransferase	100.00%
TU_224	operon_224	SL1344_RS13705|SL1344_RS13710	YfiR family protein|diguanylate cyclase DgcN	100.00%
TU_225	operon_225	SL1344_RS13730|SL1344_RS13735|SL1344_RS25725|SL1344_RS13745	hypothetical protein|phage regulatory CII family protein|DUF2724 domain-containing protein|DUF5347 domain-containing protein	84.00%
TU_226	operon_226	SL1344_RS13750|SL1344_RS13755	DUF2732 domain-containing protein|TraR/DksA family transcriptional regulator	90.00%
TU_227	operon_227	SL1344_RS13770|SL1344_RS13775	phage tail protein|phage late control D family protein	100.00%
TU_228	operon_228	SL1344_RS13780|SL1344_RS25730	hypothetical protein|DNA-binding transcriptional regulator	48.00%
TU_229	operon_229	SL1344_RS13810|SL1344_RS13815	inner membrane protein YpjD|HlyC/CorC family transporter	73.00%
TU_230	operon_230	SL1344_RS13860|SL1344_RS13865|SL1344_RS13870|SL1344_RS13875	biofilm-associated protein BapA|TolC family outer membrane protein|type I secretion system permease/ATPase|HlyD family type I secretion periplasmic adaptor subunit	100.00%
TU_231	operon_231	SL1344_RS14015|SL1344_RS14020	terminase ATPase subunit family protein|phage portal protein	100.00%
TU_232	operon_232	SL1344_RS14100|SL1344_RS14105|SL1344_RS14110	phage repressor protein CI|site-specific integrase|hypothetical protein	100.00%
TU_233	operon_233	SL1344_RS14155|SL1344_RS24860|SL1344_RS14165|SL1344_RS14170	AlpA family transcriptional regulator|host cell division inhibitor Icd-like protein|hypothetical protein|DUF5375 domain-containing protein	100.00%
TU_234	operon_234	SL1344_RS14180|SL1344_RS14190	integrase domain-containing protein|hypothetical protein	72.00%
TU_235	operon_235	SL1344_RS14215|SL1344_RS14220	AAA family ATPase|DUF4435 domain-containing protein	98.00%
TU_236	operon_236	SL1344_RS14235|SL1344_RS14240|SL1344_RS14245|SL1344_RS14250	PTS glucitol/sorbitol transporter subunit IIC|PTS glucitol/sorbitol transporter subunit IIA|PTS glucitol/sorbitol transporter subunit IIB|Gfo/Idh/MocA family oxidoreductase	100.00%
TU_237	operon_237	SL1344_RS14355|SL1344_RS14360|SL1344_RS14365|SL1344_RS14370	salmochelin biosynthesis C-glycosyltransferase IroB|salmochelin/enterobactin export ABC transporter IroC|esterase family protein|alpha/beta hydrolase	100.00%
TU_238	operon_238	SL1344_RS14425|SL1344_RS14430|SL1344_RS14435	tripartite tricarboxylate transporter substrate binding protein|tripartite tricarboxylate transporter TctB family protein|tripartite tricarboxylate transporter permease	63.00%
TU_239	operon_239	SL1344_RS14440|SL1344_RS14445|SL1344_RS14450|SL1344_RS14455	glutarate dioxygenase GlaH|L-2-hydroxyglutarate oxidase|NADP-dependent succinate-semialdehyde dehydrogenase|4-aminobutyrate--2-oxoglutarate transaminase	94.00%
TU_240	operon_240	SL1344_RS14480|SL1344_RS14485	metalloregulator ArsR/SmtB family transcription factor|rhodanese family protein	57.00%
TU_241	operon_241	SL1344_RS14530|SL1344_RS14535|SL1344_RS14540|SL1344_RS14545	glutaredoxin-like protein NrdH|class Ib ribonucleoside-diphosphate reductase assembly flavoprotein NrdI|class 1b ribonucleoside-diphosphate reductase subunit alpha|class 1b ribonucleoside-diphosphate reductase subunit beta	100.00%
TU_242	operon_242	SL1344_RS14550|SL1344_RS14555|SL1344_RS14560	glycine betaine/L-proline ABC transporter ATP-binding protein ProV|glycine betaine/L-proline ABC transporter permease ProW|glycine betaine/L-proline ABC transporter substrate-binding protein ProX	91.00%
TU_243	operon_243	SL1344_RS14575|SL1344_RS14580	multidrug efflux MFS transporter periplasmic adaptor subunit EmrA|multidrug efflux MFS transporter permease subunit EmrB	44.00%
TU_244	operon_244	SL1344_RS14665|SL1344_RS14670	PTS glucitol/sorbitol transporter subunit IIC|PTS glucitol/sorbitol transporter subunit IIB	100.00%
TU_245	operon_245	SL1344_RS14695|SL1344_RS14700	glucitol operon DNA-binding transcriptional repressor SrlR|arabinose-5-phosphate isomerase GutQ	100.00%
TU_246	operon_246	SL1344_RS14710|SL1344_RS14715	anaerobic nitric oxide reductase flavorubredoxin|NADH:flavorubredoxin reductase NorW	100.00%
TU_247	operon_247	SL1344_RS14785|SL1344_RS14790|SL1344_RS14795|SL1344_RS14800	hydrogenase nickel incorporation protein HypB|hydrogenase 3 maturation protein HypC|hydrogenase formation protein HypD|hydrogenase expression/formation protein HypE	96.00%
TU_248	operon_248	SL1344_RS14815|SL1344_RS14820|SL1344_RS14825|SL1344_RS14830	iron/manganese ABC transporter substrate-binding protein SitA|iron/manganese ABC transporter ATP-binding protein SitB|iron/manganese ABC transporter permease subunit SitC|iron/manganese ABC transporter permease subunit SitD	100.00%
TU_249	operon_249	SL1344_RS14890|SL1344_RS14895	transcriptional regulator HilA|SPI-1 type III secretion system invasion protein IagB	100.00%
TU_250	operon_250	SL1344_RS15015|SL1344_RS15020	membrane protein|DUF1493 family protein	100.00%
TU_251	operon_251	SL1344_RS15030|SL1344_RS15035	DUF1778 domain-containing protein|GNAT family N-acetyltransferase	100.00%
TU_252	operon_252	SL1344_RS15115|SL1344_RS15120|SL1344_RS15125	non-oxidative hydroxyarylic acid decarboxylases subunit B|non-oxidative hydroxyarylic acid decarboxylases subunit C|non-oxidative hydroxyarylic acid decarboxylases subunit D	100.00%
TU_253	operon_253	SL1344_RS15390|SL1344_RS15395|SL1344_RS15400|SL1344_RS15405	L-fucose:H+ symporter permease|L-fucose isomerase|L-fuculokinase|L-fucose mutarotase	50.00%
TU_254	operon_254	SL1344_RS15435|SL1344_RS15440	cysteine desulfurase CsdA|cysteine desulfurase sulfur acceptor subunit CsdE	100.00%
TU_255	operon_255	SL1344_RS15580|SL1344_RS15585	HTH-type transcriptional regulator GalR|LacI family DNA-binding transcriptional regulator	100.00%
TU_256	operon_256	SL1344_RS15895|SL1344_RS15900|SL1344_RS15905|SL1344_RS15910	ECF transporter S component|energy-coupling factor transporter transmembrane component T|energy-coupling factor ABC transporter ATP-binding protein|sulfate/molybdate ABC transporter ATP-binding protein	98.00%
TU_257	operon_257	SL1344_RS27850|SL1344_RS27855	hypothetical protein|hypothetical protein	100.00%
TU_258	operon_258	SL1344_RS15995|SL1344_RS16000	SprT family zinc-dependent metalloprotease|deoxyribonuclease I	63.00%
TU_259	operon_259	SL1344_RS16005|SL1344_RS16010	16S rRNA (uracil(1498)-N(3))-methyltransferase|glutathione synthase	51.00%
TU_260	operon_260	SL1344_RS16015|SL1344_RS16020	YqgE/AlgH family protein|Holliday junction resolvase RuvX	100.00%
TU_261	operon_261	SL1344_RS16040|SL1344_RS16045|SL1344_RS16050|SL1344_RS16055	YggT family protein|DUF167 family protein YggU|XTP/dITP diphosphatase|radical SAM family heme chaperone HemW	75.00%
TU_262	operon_262	SL1344_RS16315|SL1344_RS16320	hypothetical protein|hypothetical protein	100.00%
TU_263	operon_263	SL1344_RS16395|SL1344_RS16400	TRAP transporter small permease|TRAP transporter large permease subunit	100.00%
TU_264	operon_264	SL1344_RS16430|SL1344_RS16435	two-component system response regulator QseB|two-component system sensor histidine kinase QseC	99.00%
TU_265	operon_265	SL1344_RS16440|SL1344_RS16445	NAD(P)H-dependent oxidoreductase|putative quinol monooxygenase	85.00%
TU_266	operon_266	SL1344_RS16480|SL1344_RS16485	DUF1190 family protein|glutathionylspermidine synthase family protein	100.00%
TU_267	operon_267	SL1344_RS16535|SL1344_RS16540	DUF1449 family protein|flotillin family protein	100.00%
TU_268	operon_268	SL1344_RS16580|SL1344_RS27415	glycerol-3-phosphate 1-O-acyltransferase PlsY|fumarate hydratase	100.00%
TU_269	operon_269	SL1344_RS16675|SL1344_RS16680	DedA family protein|EnvZ/OmpR regulon moderator MzrA	100.00%
TU_270	operon_270	SL1344_RS16685|SL1344_RS16690|SL1344_RS16695|SL1344_RS16700	DUF1090 domain-containing protein|YqjD family protein|phage holin family protein|YqjK family protein	96.00%
TU_271	operon_271	SL1344_RS16805|SL1344_RS16810	tagatose bisphosphate family class II aldolase|1-phosphofructokinase	100.00%
TU_272	operon_272	SL1344_RS16815|SL1344_RS16820	PTS fructose transporter subunit IIBC|HPr family phosphocarrier protein	100.00%
TU_273	operon_273	SL1344_RS16825|SL1344_RS16830	tagatose-bisphosphate aldolase subunit GatZ|PTS galactitol transporter subunit IIA	92.00%
TU_274	operon_274	SL1344_RS16835|SL1344_RS16840	PTS galactitol transporter subunit IIB|PTS galactitol transporter subunit IIC	49.00%
TU_275	operon_275	SL1344_RS16860|SL1344_RS16865|SL1344_RS16870|SL1344_RS16875	penicillin-binding protein activator|YraN family protein|DnaA initiator-associating protein DiaA|division/outer membrane stress-associated lipid-binding lipoprotein	100.00%
TU_276	operon_276	SL1344_RS16910|SL1344_RS16915	U32 family peptidase|U32 family peptidase	100.00%
TU_277	operon_277	SL1344_RS17125|SL1344_RS17130|SL1344_RS17135|SL1344_RS17140|SL1344_RS17145|SL1344_RS17150	arabinose-5-phosphate isomerase KdsD|3-deoxy-manno-octulosonate-8-phosphatase KdsC|LPS export ABC transporter periplasmic protein LptC|lipopolysaccharide ABC transporter substrate-binding protein LptA|LPS export ABC transporter ATP-binding protein|RNA polymerase factor sigma-54	47.00%
TU_278	operon_278	SL1344_RS17160|SL1344_RS17165|SL1344_RS17170	PTS IIA-like nitrogen regulatory protein PtsN|RNase adapter RapZ|PTS phosphocarrier protein NPr	84.00%
TU_279	operon_279	SL1344_RS17205|SL1344_RS17210	glutamate synthase large subunit|glutamate synthase subunit GltD	100.00%
TU_280	operon_280	SL1344_RS17220|SL1344_RS17225	cytosine permease|cytosine deaminase	46.00%
TU_281	operon_281	SL1344_RS17445|SL1344_RS17450	protein-methionine-sulfoxide reductase catalytic subunit MsrP|protein-methionine-sulfoxide reductase heme-binding subunit MsrQ	100.00%
TU_282	operon_282	SL1344_RS17455|SL1344_RS17460	acetyl-CoA carboxylase biotin carboxyl carrier protein|acetyl-CoA carboxylase biotin carboxylase subunit	100.00%
TU_283	operon_283	SL1344_RS17465|SL1344_RS17470|SL1344_RS17475	YhdT family protein|sodium/pantothenate symporter|50S ribosomal protein L11 methyltransferase	87.00%
TU_284	operon_284	SL1344_RS17480|SL1344_RS17485	tRNA dihydrouridine synthase DusB|DNA-binding transcriptional regulator Fis	67.00%
TU_285	operon_285	SL1344_RS17510|SL1344_RS17515	efflux RND transporter periplasmic adaptor subunit|efflux RND transporter permease subunit	100.00%
TU_286	operon_286	SL1344_RS17590|SL1344_RS17595|SL1344_RS17600|SL1344_RS17605	peptide deformylase|methionyl-tRNA formyltransferase|16S rRNA (cytosine(967)-C(5))-methyltransferase RsmB|Trk system potassium transporter TrkA	85.00%
TU_287	operon_287	SL1344_RS17870|SL1344_RS17875	hydrolase|YheU family protein	100.00%
TU_288	operon_288	SL1344_RS17930|SL1344_RS17935	NADPH-nitrite reductase large subunit|nitrite reductase small subunit NirD	100.00%
TU_289	operon_289	SL1344_RS18040|SL1344_RS18045|SL1344_RS18050	GMP/IMP nucleotidase|ribosome-associated heat shock protein Hsp15|Hsp33 family molecular chaperone HslO	84.00%
TU_290	operon_290	SL1344_RS18085|SL1344_RS18090|SL1344_RS18095	ferrous iron transporter A|Fe(2+) transporter permease subunit FeoB|[Fe-S]-dependent transcriptional repressor FeoC	69.00%
TU_291	operon_291	SL1344_RS18205|SL1344_RS18210|SL1344_RS18215	MFS transporter|dihydroxy-acid dehydratase|dihydrodipicolinate synthase family protein	55.00%
TU_292	operon_292	SL1344_RS18285|SL1344_RS18290	PfkB family carbohydrate kinase|glutamine amidotransferase	91.00%
TU_293	operon_293	SL1344_RS18295|SL1344_RS18300	DMT family transporter|phosphotriesterase	100.00%
TU_294	operon_294	SL1344_RS18375|SL1344_RS18380	aspartate 1-decarboxylase autocleavage activator PanM|hypothetical protein	100.00%
TU_295	operon_295	SL1344_RS18410|SL1344_RS18415	16S rRNA (guanine(966)-N(2))-methyltransferase|DUF1145 family protein	100.00%
TU_296	operon_296	SL1344_RS18465|SL1344_RS18470	4'-phosphopantetheinyl transferase AcpT|nickel-responsive transcriptional regulator NikR	76.00%
TU_297	operon_297	SL1344_RS18585|SL1344_RS18590	LysR family transcriptional regulator|inner membrane protein YhjD	52.00%
TU_298	operon_298	SL1344_RS18660|SL1344_RS18665|SL1344_RS18670	cellulose biosynthesis c-di-GMP-binding protein BcsE|cellulose biosynthesis protein BcsF|cellulose biosynthesis protein BcsG	100.00%
TU_299	operon_299	SL1344_RS18775|SL1344_RS18780	DNA-3-methyladenine glycosylase I|N-acetyltransferase	100.00%
TU_300	operon_300	SL1344_RS18905|SL1344_RS18910|SL1344_RS18915|SL1344_RS18920|SL1344_RS18925	3-dehydro-L-gulonate 2-dehydrogenase|YhcH/YjgK/YiaL family protein|DUF4862 family protein|2|3-diketo-L-gulonate TRAP transporter small permease YiaM|2|3-diketo-L-gulonate transporter large permease YiaN	48.00%
TU_301	operon_301	SL1344_RS18930|SL1344_RS18935|SL1344_RS18940|SL1344_RS18945|SL1344_RS18950	TRAP transporter substrate-binding protein|carbohydrate kinase|3-keto-L-gulonate-6-phosphate decarboxylase UlaD|L-ribulose-5-phosphate 3-epimerase|L-ribulose-5-phosphate 4-epimerase	80.00%
TU_302	operon_302	SL1344_RS18995|SL1344_RS19000	mannitol-1-phosphate 5-dehydrogenase|mannitol operon repressor MtlR	100.00%
TU_303	operon_303	SL1344_RS19015|SL1344_RS19020	DUF3251 domain-containing protein|trimeric autotransporter adhesin SadA	100.00%
TU_304	operon_304	SL1344_RS19025|SL1344_RS19030|SL1344_RS19035	L-lactate permease|transcriptional regulator LldR|quinone-dependent L-lactate dehydrogenase	100.00%
TU_305	operon_305	SL1344_RS19090|SL1344_RS19095	murein hydrolase activator EnvC|divergent polysaccharide deacetylase family protein	62.00%
TU_306	operon_306	SL1344_RS19115|SL1344_RS19120|SL1344_RS19125	ADP-glyceromanno-heptose 6-epimerase|ADP-heptose--LPS heptosyltransferase RfaF|lipopolysaccharide heptosyltransferase RfaC	96.00%
TU_307	operon_307	SL1344_RS19185|SL1344_RS19190	lipid IV(A) 3-deoxy-D-manno-octulosonic acid transferase|pantetheine-phosphate adenylyltransferase	100.00%
TU_308	operon_308	SL1344_RS19215|SL1344_RS19220	bifunctional phosphopantothenoylcysteine decarboxylase/phosphopantothenate--cysteine ligase CoaBC|dUTP diphosphatase	100.00%
TU_309	operon_309	SL1344_RS19265|SL1344_RS19270|SL1344_RS19275|SL1344_RS19280|SL1344_RS19285	guanylate kinase|DNA-directed RNA polymerase subunit omega|bifunctional GTP diphosphokinase/guanosine-3'|5'-bis pyrophosphate 3'-pyrophosphohydrolase|tRNA (guanosine(18)-2'-O)-methyltransferase TrmH|ATP-dependent DNA helicase RecG	75.00%
TU_310	operon_310	SL1344_RS19445|SL1344_RS19450	type II toxin-antitoxin system RelE/ParE family toxin|DNA-binding transcriptional regulator	100.00%
TU_311	operon_311	SL1344_RS27525|SL1344_RS19550	hypothetical protein|type I toxin-antitoxin system toxin TisB	100.00%
TU_312	operon_312	SL1344_RS19575|SL1344_RS19580	D-serine transporter DsdX|D-serine ammonia-lyase	100.00%
TU_313	operon_313	SL1344_RS19765|SL1344_RS19770|SL1344_RS19775|SL1344_RS19780	50S ribosomal protein L34|ribonuclease P protein component|membrane protein insertion efficiency factor YidD|membrane protein insertase YidC	99.00%
TU_314	operon_314	SL1344_RS19800|SL1344_RS19805	retron St85 family effector protein|retron St85 family RNA-directed DNA polymerase	100.00%
TU_315	operon_315	SL1344_RS19810|SL1344_RS19815	MFS transporter|HTH-type transcriptional regulator YidZ	100.00%
TU_316	operon_316	SL1344_RS19820|SL1344_RS19825	4'-phosphopantetheinyl transferase superfamily protein|NAD(P)H-dependent oxidoreductase	100.00%
TU_317	operon_317	SL1344_RS19980|SL1344_RS19985|SL1344_RS19990	D-ribose pyranase|ribose ABC transporter ATP-binding protein RbsA|ribose ABC transporter permease	78.00%
TU_318	operon_318	SL1344_RS20000|SL1344_RS20005	ribokinase|ribose operon transcriptional repressor RbsR	100.00%
TU_319	operon_319	SL1344_RS27585|SL1344_RS20075|SL1344_RS20080	peptide IlvX|acetolactate synthase 2 catalytic subunit|acetolactate synthase 2 small subunit	100.00%
TU_320	operon_320	SL1344_RS20090|SL1344_RS20095	dihydroxy-acid dehydratase|threonine ammonia-lyase| biosynthetic	100.00%
TU_321	operon_321	SL1344_RS20100|SL1344_RS20105	type II toxin-antitoxin system RelE/ParE family toxin|helix-turn-helix domain-containing protein	100.00%
TU_322	operon_322	SL1344_RS20155|SL1344_RS20160	UDP-N-acetylglucosamine--undecaprenyl-phosphate N-acetylglucosaminephosphotransferase|ECA polysaccharide chain length modulation protein	63.00%
TU_323	operon_323	SL1344_RS20165|SL1344_RS20170|SL1344_RS20175|SL1344_RS27880|SL1344_RS20185|SL1344_RS20190|SL1344_RS20195|SL1344_RS20200|SL1344_RS20205|SL1344_RS20210	UDP-N-acetylglucosamine 2-epimerase (non-hydrolyzing)|UDP-N-acetyl-D-mannosamine dehydrogenase|dTDP-glucose 4|6-dehydratase|sugar phosphate nucleotidyltransferase|dTDP-4-amino-4|6-dideoxy-D-galactose acyltransferase|dTDP-4-amino-4|6-dideoxygalactose transaminase|lipid III flippase WzxE|TDP-N-acetylfucosamine:lipid II N-acetylfucosaminyltransferase|ECA oligosaccharide polymerase|lipopolysaccharide…	57.00%
TU_324	operon_324	SL1344_RS20290|SL1344_RS20295|SL1344_RS20300|SL1344_RS20305|SL1344_RS20310	lipoprotein|diaminopimelate epimerase|DUF484 domain-containing protein|tyrosine recombinase XerC|5-amino-6-(5-phospho-D-ribitylamino)uracil phosphatase YigB	63.00%
TU_325	operon_325	SL1344_RS20365|SL1344_RS20370	lysophospholipase L2|sugar/pyridoxal phosphate phosphatase YigL	97.00%
TU_326	operon_326	SL1344_RS20410|SL1344_RS20415|SL1344_RS20420	bifunctional demethylmenaquinone methyltransferase/2-methoxy-6-polyprenyl-1|4-benzoquinol methylase UbiE|ubiquinone biosynthesis protein UbiJ|ubiquinone biosynthesis regulatory protein kinase UbiB	99.00%
TU_327	operon_327	SL1344_RS20425|SL1344_RS20430|SL1344_RS20435	Sec-independent protein translocase subunit TatA|Sec-independent protein translocase protein TatB|Sec-independent protein translocase subunit TatC	100.00%
TU_328	operon_328	SL1344_RS20450|SL1344_RS20455	4-hydroxy-3-polyprenylbenzoate decarboxylase|NAD(P)H-flavin reductase	100.00%
TU_329	operon_329	SL1344_RS20475|SL1344_RS20480	Xaa-Pro dipeptidase|IMPACT family protein	50.00%
TU_330	operon_330	SL1344_RS20485|SL1344_RS20490	Trk system potassium transporter TrkH|menaquinone-dependent protoporphyrinogen IX dehydrogenase	33.00%
TU_331	operon_331	SL1344_RS20680|SL1344_RS20685|SL1344_RS20690|SL1344_RS20695	glucose-1-phosphatase|virulence factor BrkB family protein|D-aminoacyl-tRNA deacylase|fatty acid biosynthesis protein FabY	65.00%
TU_332	operon_332	SL1344_RS20715|SL1344_RS20720	cytotoxic translational repressor of toxin-antitoxin stability system|DNA-binding transcriptional regulator	100.00%
TU_333	operon_333	SL1344_RS20850|SL1344_RS20855	6-hydroxyaminopurine reductase|nuclear transport factor 2 family protein	84.00%
TU_334	operon_334	SL1344_RS20895|SL1344_RS20900|SL1344_RS20905	MFS transporter|aminoimidazole riboside kinase|ADP-ribosylglycohydrolase family protein	100.00%
TU_335	operon_335	SL1344_RS20935|SL1344_RS20940|SL1344_RS20945|SL1344_RS20950	autoinducer 2 ABC transporter ATP-binding protein LsrA|autoinducer 2 ABC transporter permease LsrC|autoinducer 2 ABC transporter permease LsrD|autoinducer 2 ABC transporter substrate-binding protein LsrB	92.00%
TU_336	operon_336	SL1344_RS20955|SL1344_RS20960|SL1344_RS20965	3-hydroxy-5-phosphonooxypentane-2|4-dione thiolase|(4S)-4-hydroxy-5-phosphonooxypentane-2|3-dione isomerase|epimerase	74.00%
TU_337	operon_337	SL1344_RS21065|SL1344_RS21070	cystathionine gamma-synthase|bifunctional aspartate kinase/homoserine dehydrogenase II	100.00%
TU_338	operon_338	SL1344_RS21135|SL1344_RS21140|SL1344_RS21145	formate C-acetyltransferase|[formate-C-acetyltransferase]-activating enzyme|PTS fructose-like transporter subunit IIB	99.00%
TU_339	operon_339	SL1344_RS21170|SL1344_RS21175	N-acetyl-gamma-glutamyl-phosphate reductase|acetylglutamate kinase	93.00%
TU_340	operon_340	SL1344_RS21195|SL1344_RS21200	HTH-type transcriptional repressor FabR|YijD family membrane protein	89.00%
TU_341	operon_341	SL1344_RS21210|SL1344_RS21215	TonB-dependent vitamin B12 receptor BtuB|glutamate racemase	100.00%
TU_342	operon_342	SL1344_RS21245|SL1344_RS21250	UDP-N-acetylmuramate dehydrogenase|bifunctional biotin--[acetyl-CoA-carboxylase] ligase/biotin operon repressor BirA	100.00%
TU_343	operon_343	SL1344_RS21290|SL1344_RS21295|SL1344_RS21300|SL1344_RS21305	preprotein translocase subunit SecE|transcription termination/antitermination protein NusG|50S ribosomal protein L11|50S ribosomal protein L1	53.00%
TU_344	operon_344	SL1344_RS21310|SL1344_RS21315	50S ribosomal protein L10|50S ribosomal protein L7/L12	61.00%
TU_345	operon_345	SL1344_RS21320|SL1344_RS21325	DNA-directed RNA polymerase subunit beta|DNA-directed RNA polymerase subunit beta'	86.00%
TU_346	operon_346	SL1344_RS21390|SL1344_RS21395|SL1344_RS21400	uroporphyrinogen decarboxylase|deoxyribonuclease V|YjaG family protein	34.00%
TU_347	operon_347	SL1344_RS21420|SL1344_RS21425	two-component system sensor histidine kinase ZraS|sigma-54-dependent response regulator transcription factor ZraR	100.00%
TU_348	operon_348	SL1344_RS21475|SL1344_RS21480	malate synthase A|isocitrate lyase	88.00%
TU_349	operon_349	SL1344_RS21680|SL1344_RS21685|SL1344_RS21690	YjbF family lipoprotein|capsule biosynthesis GfcC family protein|YjbH domain-containing protein	100.00%
TU_350	operon_350	SL1344_RS21755|SL1344_RS21760	MATE family efflux transporter DinF|hypothetical protein	100.00%
TU_351	operon_351	SL1344_RS21795|SL1344_RS21800	replicative DNA helicase|alanine racemase	51.00%
TU_352	operon_352	SL1344_RS21815|SL1344_RS21820	secondary thiamine-phosphate synthase enzyme YjbQ|MmcQ/YjbR family DNA-binding protein	100.00%
TU_353	operon_353	SL1344_RS21850|SL1344_RS21855|SL1344_RS21860|SL1344_RS21865|SL1344_RS21870|SL1344_RS21875	SPI-4 type I secretion system auxiliary protein SiiA|MotA/TolQ/ExbB proton channel family protein|SPI-4 type I secretion system protein SiiC|SPI-4 type I secretion system protein SiiD|non-fimbrial adhesin SiiE|SPI-4 type I secretion system protein SiiF	100.00%
TU_354	operon_354	SL1344_RS21920|SL1344_RS21925	CidA/LrgA family protein|LrgB family protein	100.00%
TU_355	operon_355	SL1344_RS21955|SL1344_RS21960|SL1344_RS21965|SL1344_RS21970|SL1344_RS21975	cytochrome c nitrite reductase pentaheme subunit|cytochrome c nitrite reductase Fe-S protein|cytochrome c nitrite reductase subunit NrfD|heme lyase NrfEFG subunit NrfEF|heme lyase NrfEFG subunit NrfG	100.00%
TU_356	operon_356	SL1344_RS22105|SL1344_RS22110|SL1344_RS22115	molybdopterin-dependent oxidoreductase|dimethylsulfoxide reductase subunit B|dimethyl sulfoxide reductase anchor subunit	56.00%
TU_357	operon_357	SL1344_RS22160|SL1344_RS22165	DUF1778 domain-containing protein|GNAT family N-acetyltransferase	100.00%
TU_358	operon_358	SL1344_RS22230|SL1344_RS22235	co-chaperone GroES|chaperonin GroEL	100.00%
TU_359	operon_359	SL1344_RS22365|SL1344_RS22370|SL1344_RS22375|SL1344_RS22380|SL1344_RS22385	bifunctional ADP-dependent NAD(P)H-hydrate dehydratase/NAD(P)H-hydrate epimerase|tRNA (adenosine(37)-N6)-threonylcarbamoyltransferase complex ATPase subunit type 1 TsaE|N-acetylmuramoyl-L-alanine amidase AmiB|DNA mismatch repair endonuclease MutL|tRNA (adenosine(37)-N6)-dimethylallyltransferase MiaA	86.00%
TU_360	operon_360	SL1344_RS22390|SL1344_RS22395	RNA chaperone Hfq|GTPase HflX	40.00%
TU_361	operon_361	SL1344_RS22400|SL1344_RS22405	FtsH protease activity modulator HflK|protease modulator HflC	68.00%
TU_362	operon_362	SL1344_RS22440|SL1344_RS22445|SL1344_RS22450	PspA/IM30 family protein|ion channel|YjfK family protein	87.00%
TU_363	operon_363	SL1344_RS22455|SL1344_RS22460|SL1344_RS22465	DUF350 domain-containing protein|DUF1190 domain-containing protein|glutathionylspermidine synthase family protein	87.00%
TU_364	operon_364	SL1344_RS22505|SL1344_RS22510|SL1344_RS22515|SL1344_RS22520|SL1344_RS22525	PTS ascorbate transporter subunit IIB|PTS ascorbate transporter subunit IIA|3-keto-L-gulonate-6-phosphate decarboxylase UlaD|L-ribulose-5-phosphate 3-epimerase UlaE|L-ribulose-5-phosphate 4-epimerase	63.00%
TU_365	operon_365	SL1344_RS22540|SL1344_RS22545|SL1344_RS22550|SL1344_RS22555	30S ribosomal protein S6|primosomal replication protein N|30S ribosomal protein S18|50S ribosomal protein L9	87.00%
TU_366	operon_366	SL1344_RS22630|SL1344_RS22635|SL1344_RS22640	autotransporter assembly complex protein TamA|autotransporter assembly complex protein TamB|gamma-glutamylcyclotransferase	100.00%
TU_367	operon_367	SL1344_RS22720|SL1344_RS22725	lysosomal glucosyl ceramidase-like type III secretion effector SrfJ|2-keto-myo-inositol isomerase IolI1	78.00%
TU_368	operon_368	SL1344_RS22780|SL1344_RS22785|SL1344_RS22790	glycine dehydrogenase|SFCGS family glycine-rich protein|DUF4312 family protein	100.00%
TU_369	operon_369	SL1344_RS22805|SL1344_RS22810|SL1344_RS22815	amidohydrolase/deacetylase family metallohydrolase|DgaE family pyridoxal phosphate-dependent ammonia lyase|KDGP aldolase family protein	94.00%
TU_370	operon_370	SL1344_RS22825|SL1344_RS22830	type II toxin-antitoxin system RelB/DinJ family antitoxin|type II toxin-antitoxin system RelE/ParE family toxin	100.00%
TU_371	operon_371	SL1344_RS22975|SL1344_RS22980	LPS export ABC transporter permease LptF|LPS export ABC transporter permease LptG	100.00%
TU_372	operon_372	SL1344_RS23235|SL1344_RS23240	BrnT family toxin|BrnA antitoxin family protein	100.00%
TU_373	operon_373	SL1344_RS23280|SL1344_RS23285	PTS mannose/fructose/sorbose/N-acetylgalactosamine transporter subunit IIC|PTS system mannose/fructose/sorbose family transporter subunit IID	38.00%
TU_374	operon_374	SL1344_RS23330|SL1344_RS23335	response regulator transcription factor|DNA-binding transcriptional activator BglJ	100.00%
TU_375	operon_375	SL1344_RS23380|SL1344_RS23385|SL1344_RS23390	DNA polymerase III subunit psi|ribosomal protein S18-alanine N-acetyltransferase|pyrimidine 5'-nucleotidase	71.00%
TU_376	operon_376	SL1344_RS23410|SL1344_RS23415	patatin family protein|metal-dependent hydrolase	100.00%
TU_377	operon_377	SL1344_RS23485|SL1344_RS23490	phosphoserine phosphatase|DNA repair protein RadA	96.00%
TU_378	operon_378	SL1344_RS23530|SL1344_RS23535|SL1344_RS23540|SL1344_RS23545	protein CreA|two-component system response regulator CreB|two-component system sensor histidine kinase CreC|cell envelope integrity protein CreD	57.00%
TU_379	operon_379	SL1344_RS23570|SL1344_RS23565|SL1344_RS23560|SL1344_RS23555|SL1344_RS23550	fimbrial protein|fimbrial biogenesis chaperone SthA|fimbrial outer membrane usher protein|fimbrial protein|fimbrial major subunit SthE	84.00%
TU_380	operon_380	SL1344_RS23480|SL1344_RS23475	YtjB family periplasmic protein|lipoate--protein ligase LplA	76.00%
TU_381	operon_381	SL1344_RS23470|SL1344_RS23465|SL1344_RS23460|SL1344_RS23455|SL1344_RS23450	DUF1120 domain-containing protein|DUF1120 domain-containing protein|fimbrial biogenesis chaperone StjC|fimbrial biogenesis outer membrane usher protein|outer membrane protein	100.00%
TU_382	operon_382	SL1344_RS23425|SL1344_RS23420	YjjI family glycine radical enzyme|YjjW family glycine radical enzyme activase	100.00%
TU_383	operon_383	SL1344_RS23325|SL1344_RS23320	threonine/serine exporter ThrE family protein|threonine/serine exporter	99.00%
TU_384	operon_384	SL1344_RS23315|SL1344_RS23310	primosomal protein DnaT|DNA replication protein DnaC	98.00%
TU_385	operon_385	SL1344_RS23250|SL1344_RS23245	YbdD/YjiX family protein|GTPase	100.00%
TU_386	operon_386	SL1344_RS23220|SL1344_RS23215	type I restriction-modification system methyltransferase|restriction endonuclease subunit S	100.00%
TU_387	operon_387	SL1344_RS23160|SL1344_RS23155|SL1344_RS23150	YjiH family protein|YjiG family protein|beta-aspartyl-peptidase	99.00%
TU_388	operon_388	SL1344_RS23090|SL1344_RS23085	YjhX family toxin|class I SAM-dependent methyltransferase	100.00%
TU_389	operon_389	SL1344_RS23070|SL1344_RS23065	DUF1819 family protein|DUF1788 domain-containing protein	75.00%
TU_390	operon_390	SL1344_RS23060|SL1344_RS23055|SL1344_RS23050|SL1344_RS23045|SL1344_RS23040|SL1344_RS23035	BREX system P-loop protein BrxC|BREX-1 system adenine-specific DNA-methyltransferase PglX|ATP-binding protein|DUF4435 domain-containing protein|BREX-1 system phosphatase PglZ type A|protease Lon-related BREX system protein BrxL	75.00%
TU_391	operon_391	SL1344_RS22960|SL1344_RS22955	DNA polymerase III subunit chi|valine--tRNA ligase	100.00%
TU_392	operon_392	SL1344_RS22915|SL1344_RS22910	arginine deiminase|carbamate kinase	82.00%
TU_393	operon_393	SL1344_RS22855|SL1344_RS22850	PTS trehalose transporter subunit IIBC|alpha|alpha-phosphotrehalase	96.00%
TU_394	operon_394	SL1344_RS22700|SL1344_RS22695	malonate-semialdehyde dehydrogenase IolA|5-deoxy-glucuronate isomerase	94.00%
TU_395	operon_395	SL1344_RS22650|SL1344_RS22645	metallo-dependent hydrolase|MFS transporter	100.00%
TU_396	operon_396	SL1344_RS22330|SL1344_RS22325	small ribosomal subunit biogenesis GTPase RsgA|archaetidylserine decarboxylase	51.00%
TU_397	operon_397	SL1344_RS22300|SL1344_RS22295|SL1344_RS22290|SL1344_RS22285	fumarate reductase (quinol) flavoprotein subunit|fumarate reductase iron-sulfur protein|fumarate reductase subunit FrdC|fumarate reductase subunit FrdD	100.00%
TU_398	operon_398	SL1344_RS22200|SL1344_RS22195	divalent cation tolerance protein CutA|protein-disulfide reductase DsbD	89.00%
TU_399	operon_399	SL1344_RS22150|SL1344_RS22145|SL1344_RS26870|SL1344_RS22135	AraC family transcriptional regulator|transcriptional regulator RtsB|hypothetical protein|hypothetical protein	100.00%
TU_400	operon_400	SL1344_RS22100|SL1344_RS22095	sensor histidine kinase|two-component system response regulator DcuR	100.00%
TU_401	operon_401	SL1344_RS22085|SL1344_RS22080	anaerobic C4-dicarboxylate transporter DcuB|class I fumarate hydratase FumA	75.00%
TU_402	operon_402	SL1344_RS22040|SL1344_RS22035|SL1344_RS22030	phosphoethanolamine transferase EptA|two-component system response regulator PmrA|two-component system sensor histidine kinase PmrB	100.00%
TU_403	operon_403	SL1344_RS21935|SL1344_RS21930	DUF485 domain-containing protein|cation/acetate symporter ActP	100.00%
TU_404	operon_404	SL1344_RS21830|SL1344_RS21825	hypothetical protein|membrane protein	100.00%
TU_405	operon_405	SL1344_RS21705|SL1344_RS21700	maltose ABC transporter permease MalF|maltose ABC transporter permease MalG	100.00%
TU_406	operon_406	SL1344_RS21655|SL1344_RS21650	putative holin|lytic transglycosylase domain-containing protein	100.00%
TU_407	operon_407	SL1344_RS21640|SL1344_RS21635|SL1344_RS21630|SL1344_RS21625	Gp37 family protein|hypothetical protein|phage tail sheath family protein|phage major tail tube protein	100.00%
TU_408	operon_408	SL1344_RS21615|SL1344_RS21610|SL1344_RS21605|SL1344_RS21600|SL1344_RS21595	phage tail tape measure protein|phage tail protein|tail protein X|phage late control D family protein|phage baseplate assembly protein V	100.00%
TU_409	operon_409	SL1344_RS21590|SL1344_RS21585|SL1344_RS21580	GtrA family protein|glycosyltransferase family 2 protein|DUF6056 family protein	100.00%
TU_410	operon_410	SL1344_RS21575|SL1344_RS21570|SL1344_RS21565|SL1344_RS21560|SL1344_RS21555|SL1344_RS21550	GPW/gp25 family protein|baseplate J/gp47 family protein|phage tail protein I|tail fiber protein|DUF4376 domain-containing protein|hypothetical protein	100.00%
TU_411	operon_411	SL1344_RS21495|SL1344_RS21490	glyoxylate bypass operon transcriptional repressor IclR|ASCH domain-containing protein	100.00%
TU_412	operon_412	SL1344_RS21435|SL1344_RS21430	bifunctional phosphoribosylaminoimidazolecarboxamide formyltransferase/IMP cyclohydrolase|phosphoribosylamine--glycine ligase	87.00%
TU_413	operon_413	SL1344_RS21375|SL1344_RS21370|SL1344_RS21365|SL1344_RS21360|SL1344_RS21355|SL1344_RS21350	phosphomethylpyrimidine synthase ThiC|thiamine phosphate synthase|HesA/MoeB/ThiF family protein|sulfur carrier protein ThiS|thiazole synthase|2-iminoacetate synthase ThiH	100.00%
TU_414	operon_414	SL1344_RS21120|SL1344_RS21115	phosphoenolpyruvate--protein phosphotransferase|fructose-6-phosphate aldolase	54.00%
TU_415	operon_415	SL1344_RS21080|SL1344_RS21075	hypothetical protein|small-conductance mechanosensitive channel MscS	100.00%
TU_416	operon_416	SL1344_RS21030|SL1344_RS21025|SL1344_RS21020	cell division protein FtsN|ATP-dependent protease subunit HslV|HslU--HslV peptidase ATPase subunit	66.00%
TU_417	operon_417	SL1344_RS21000|SL1344_RS20995	aquaporin|glycerol kinase GlpK	100.00%
TU_418	operon_418	SL1344_RS20925|SL1344_RS20920	autoinducer-2 kinase|cupin domain-containing protein	73.00%
TU_419	operon_419	SL1344_RS20865|SL1344_RS20860	envelope stress response regulator transcription factor CpxR|envelope stress sensor histidine kinase CpxA	100.00%
TU_420	operon_420	SL1344_RS20840|SL1344_RS20835|SL1344_RS20830	TRAP transporter substrate-binding protein|TRAP transporter small permease|TRAP transporter large permease	92.00%
TU_421	operon_421	SL1344_RS20800|SL1344_RS20795	rhamnulokinase|L-rhamnose isomerase	81.00%
TU_422	operon_422	SL1344_RS20785|SL1344_RS20780	lactaldehyde reductase|L-rhamnose mutarotase	100.00%
TU_423	operon_423	SL1344_RS20770|SL1344_RS20765	AzlC family ABC transporter permease|AzlD domain-containing protein	100.00%
TU_424	operon_424	SL1344_RS20740|SL1344_RS20735|SL1344_RS20730|SL1344_RS20725	formate dehydrogenase-N subunit alpha|formate dehydrogenase subunit beta|formate dehydrogenase cytochrome b556 subunit|formate dehydrogenase accessory protein FdhE	100.00%
TU_425	operon_425	SL1344_RS20705|SL1344_RS20700	type II toxin-antitoxin system HigB family toxin|type II toxin-antitoxin system HigA family antitoxin	100.00%
TU_426	operon_426	SL1344_RS20665|SL1344_RS20660	sulfolactaldehyde 3-reductase|sulfofructosephosphate aldolase	27.00%
TU_427	operon_427	SL1344_RS20655|SL1344_RS20650|SL1344_RS20645	sulfoquinovose isomerase|aldose-1-epimerase|alpha-glucosidase	38.00%
TU_428	operon_428	SL1344_RS20640|SL1344_RS20635	MFS transporter|MFS transporter	65.00%
TU_429	operon_429	SL1344_RS20620|SL1344_RS20615|SL1344_RS20610|SL1344_RS20605|SL1344_RS20600	STM4014 family protein|STM4013/SEN3800 family hydrolase|STM4012 family radical SAM protein|STM4011 family radical SAM protein|Cof-type HAD-IIB family hydrolase	99.00%
TU_430	operon_430	SL1344_RS20585|SL1344_RS20580	nitrogen regulation protein NR(II)|nitrogen regulation protein NR(I)	100.00%
TU_431	operon_431	SL1344_RS20525|SL1344_RS20520	molybdenum cofactor guanylyltransferase MobA|molybdopterin-guanine dinucleotide biosynthesis protein MobB	100.00%
TU_432	operon_432	SL1344_RS20470|SL1344_RS20465	fatty acid oxidation complex subunit alpha FadB|acetyl-CoA C-acyltransferase FadA	100.00%
TU_433	operon_433	SL1344_RS20330|SL1344_RS20325	membrane protein|DUF2628 domain-containing protein	88.00%
TU_434	operon_434	SL1344_RS26135|SL1344_RS27775|SL1344_RS20285	hypothetical protein|hypothetical protein|DUF3021 family protein	100.00%
TU_435	operon_435	SL1344_RS20255|SL1344_RS20250|SL1344_RS20245|SL1344_RS20240	hydroxymethylbilane synthase|uroporphyrinogen-III synthase|uroporphyrinogen-III C-methyltransferase|protoheme IX biogenesis protein HemY	94.00%
TU_436	operon_436	SL1344_RS20020|SL1344_RS24755	FadR/GntR family transcriptional regulator|multidrug transporter subunit MdtD	95.00%
TU_437	operon_437	SL1344_RS19970|SL1344_RS19965	ATPase RavA|ATPase RavA stimulator ViaA	100.00%
TU_438	operon_438	SL1344_RS19935|SL1344_RS19930|SL1344_RS19925|SL1344_RS19920|SL1344_RS19915|SL1344_RS19910|SL1344_RS19905|SL1344_RS19900|SL1344_RS19895	F0F1 ATP synthase subunit I|F0F1 ATP synthase subunit A|F0F1 ATP synthase subunit C|F0F1 ATP synthase subunit B|F0F1 ATP synthase subunit delta|F0F1 ATP synthase subunit alpha|F0F1 ATP synthase subunit gamma|F0F1 ATP synthase subunit beta|F0F1 ATP synthase subunit epsilon	78.00%
TU_439	operon_439	SL1344_RS19870|SL1344_RS19865	shikimate 5-dehydrogenase|fructose-specific PTS transporter subunit EIIC	100.00%
TU_440	operon_440	SL1344_RS19855|SL1344_RS19850	phosphate ABC transporter permease PstC|phosphate ABC transporter permease PstA	61.00%
TU_441	operon_441	SL1344_RS19845|SL1344_RS19840	phosphate ABC transporter ATP-binding protein PstB|phosphate signaling complex protein PhoU	60.00%
TU_442	operon_442	SL1344_RS19760|SL1344_RS19755|SL1344_RS19750|SL1344_RS19745	chromosomal replication initiator protein DnaA|DNA polymerase III subunit beta|DNA replication/repair protein RecF|DNA topoisomerase (ATP-hydrolyzing) subunit B	90.00%
TU_443	operon_443	SL1344_RS19720|SL1344_RS19715|SL1344_RS19710|SL1344_RS19705	D-galactonate utilization transcriptional regulator DgoR|2-dehydro-3-deoxygalactonokinase|2-dehydro-3-deoxy-6-phosphogalactonate aldolase|galactonate dehydratase	100.00%
TU_444	operon_444	SL1344_RS19680|SL1344_RS19675|SL1344_RS19670	pentaheme c-type cytochrome TorC|trimethylamine-N-oxide reductase TorA|molecular chaperone TorD	100.00%
TU_445	operon_445	SL1344_RS19665|SL1344_RS19660|SL1344_RS19655	cytochrome-c peroxidase|cytochrome c biogenesis heme-transporting ATPase CcmA|heme exporter protein CcmB	0.00%
TU_446	operon_446	SL1344_RS19650|SL1344_RS19645|SL1344_RS19640|SL1344_RS19635|SL1344_RS19630|SL1344_RS19625	heme ABC transporter permease|heme exporter protein CcmD|cytochrome c maturation protein CcmE|heme lyase CcmF/NrfE family subunit|thiol:disulfide interchange protein DsbE|cytochrome c-type biogenesis protein CcmH	0.00%
TU_447	operon_447	SL1344_RS19595|SL1344_RS19590|SL1344_RS19585	YidH family protein|DUF202 domain-containing protein|radical SAM protein	100.00%
TU_448	operon_448	SL1344_RS19540|SL1344_RS19535	acetolactate synthase large subunit|acetolactate synthase small subunit	100.00%
TU_449	operon_449	SL1344_RS19510|SL1344_RS19505|SL1344_RS19500	transcriptional regulator UhpA|signal transduction histidine-protein kinase/phosphatase UhpB|MFS transporter	100.00%
TU_450	operon_450	SL1344_RS19485|SL1344_RS19480|SL1344_RS19475	GntR family transcriptional regulator|PTS sugar transporter subunit IIA|PTS sugar transporter subunit IIB	100.00%
TU_451	operon_451	SL1344_RS19470|SL1344_RS19465	PTS galactitol transporter subunit IIC|FGGY family carbohydrate kinase	97.00%
TU_452	operon_452	SL1344_RS19460|SL1344_RS19455	class II aldolase|HPr family phosphocarrier protein	97.00%
TU_453	operon_453	SL1344_RS19420|SL1344_RS19415	PTS sugar transporter subunit IIA|PTS system mannose/fructose/N-acetylgalactosamine-transporter subunit IIB	100.00%
TU_454	operon_454	SL1344_RS19410|SL1344_RS19405|SL1344_RS19400|SL1344_RS19395	PTS sugar transporter subunit IIC|PTS system mannose/fructose/sorbose family transporter subunit IID|D-glucosaminate-6-phosphate ammonia lyase|2-dehydro-3-deoxy-phosphogluconate aldolase	100.00%
TU_455	operon_455	SL1344_RS27220|SL1344_RS27875	protein MgtR|magnesium transporter protection protein MgtU	80.00%
TU_456	operon_456	SL1344_RS19360|SL1344_RS19355	transcriptional regulator|membrane protein	100.00%
TU_457	operon_457	SL1344_RS19315|SL1344_RS19310	glycoside-pentoside-hexuronide family transporter|alpha-xylosidase	100.00%
TU_458	operon_458	SL1344_RS19295|SL1344_RS19290	sodium/glutamate symporter|hypothetical protein	100.00%
TU_459	operon_459	SL1344_RS19205|SL1344_RS19200	50S ribosomal protein L28|50S ribosomal protein L33	100.00%
TU_460	operon_460	SL1344_RS19180|SL1344_RS19175|SL1344_RS19170	lipopolysaccharide core heptosyltransferase RfaQ|glycosyltransferase family 4 protein|lipopolysaccharide core heptose(I) kinase RfaP	79.00%
TU_461	operon_461	SL1344_RS19160|SL1344_RS19155|SL1344_RS19150|SL1344_RS19145|SL1344_RS19140	lipopolysaccharide 1|6-galactosyltransferase|lipopolysaccharide 3-alpha-galactosyltransferase|lipopolysaccharide 1|2-glucosyltransferase RfaJ|lipopolysaccharide core heptose(II) kinase RfaY|3-deoxy-D-manno-oct-2-ulosonate III transferase WaaZ	52.00%
TU_462	operon_462	SL1344_RS19110|SL1344_RS19105	glycine C-acetyltransferase|L-threonine 3-dehydrogenase	100.00%
TU_463	operon_463	SL1344_RS19080|SL1344_RS19075|SL1344_RS19070|SL1344_RS19065|SL1344_RS19060	rhodanese-like domain-containing protein|glutaredoxin 3|protein-export chaperone SecB|NAD(P)H-dependent glycerol-3-phosphate dehydrogenase|serine O-acetyltransferase	82.00%
TU_464	operon_464	SL1344_RS18985|SL1344_RS18980|SL1344_RS18975	glutathione S-transferase|L-seryl-tRNA(Sec) selenium transferase|selenocysteine-specific translation elongation factor	82.00%
TU_465	operon_465	SL1344_RS18840|SL1344_RS18835	glycine--tRNA ligase subunit alpha|glycine--tRNA ligase subunit beta	100.00%
TU_466	operon_466	SL1344_RS18825|SL1344_RS18820	DUF1778 domain-containing protein|GNAT family N-acetyltransferase	100.00%
TU_467	operon_467	SL1344_RS18760|SL1344_RS18755|SL1344_RS18750|SL1344_RS18745	long polar fimbrial biogenesis chaperone LpfB|outer membrane usher protein LpfC|long polar fimbrial protein LpfD|long polar fimbrial protein LpfE	68.00%
TU_468	operon_468	SL1344_RS18705|SL1344_RS18700|SL1344_RS18695|SL1344_RS18690	dipeptide ABC transporter permease DppB|dipeptide ABC transporter permease DppC|dipeptide ABC transporter ATP-binding protein|dipeptide ABC transporter ATP-binding subunit DppF	100.00%
TU_469	operon_469	SL1344_RS18655|SL1344_RS18650|SL1344_RS18645|SL1344_RS18640|SL1344_RS18635|SL1344_RS18630	cellulose biosynthesis protein BcsR|cellulose biosynthesis protein BcsQ|UDP-forming cellulose synthase catalytic subunit|cellulose biosynthesis cyclic di-GMP-binding regulatory protein BcsB|cellulose synthase complex periplasmic endoglucanase BcsZ|cellulose synthase complex outer membrane protein BcsC	99.00%
TU_470	operon_470	SL1344_RS18550|SL1344_RS18545	fructose-aspartate kinase|anaerobic C4-dicarboxylate transporter family protein	48.00%
TU_471	operon_471	SL1344_RS18520|SL1344_RS18515	oligopeptidase A|16S rRNA (guanine(1516)-N(2))-methyltransferase RsmJ	100.00%
TU_472	operon_472	SL1344_RS18485|SL1344_RS18480|SL1344_RS18475	HlyD family efflux transporter periplasmic adaptor subunit|ribosome-associated ATPase/putative transporter RbbA|ABC transporter permease	100.00%
TU_473	operon_473	SL1344_RS18405|SL1344_RS18400|SL1344_RS18395	signal recognition particle-docking protein FtsY|cell division ATP-binding protein FtsE|permease-like cell division protein FtsX	100.00%
TU_474	operon_474	SL1344_RS18365|SL1344_RS18360|SL1344_RS18355|SL1344_RS18350	high-affinity branched-chain amino acid ABC transporter permease LivH|branched chain amino acid ABC transporter permease LivM|high-affinity branched-chain amino acid ABC transporter ATP-binding protein LivG|high-affinity branched-chain amino acid ABC transporter ATP-binding protein LivF	79.00%
TU_475	operon_475	SL1344_RS18345|SL1344_RS18340	type II toxin-antitoxin system Phd/YefM family antitoxin|type II toxin-antitoxin system death-on-curing family toxin	100.00%
TU_476	operon_476	SL1344_RS18330|SL1344_RS18325|SL1344_RS18320|SL1344_RS18315	sn-glycerol-3-phosphate ABC transporter permease UgpA|sn-glycerol-3-phosphate ABC transporter permease UgpE|sn-glycerol-3-phosphate import ATP-binding protein UgpC|glycerophosphodiester phosphodiesterase	78.00%
TU_477	operon_477	SL1344_RS18260|SL1344_RS18255	gluconokinase|gluconate transporter	100.00%
TU_478	operon_478	SL1344_RS18245|SL1344_RS18240|SL1344_RS18235|SL1344_RS18230|SL1344_RS18225	1|4-alpha-glucan branching enzyme|glycogen debranching protein GlgX|glucose-1-phosphate adenylyltransferase|glycogen synthase GlgA|glycogen phosphorylase	71.00%
TU_479	operon_479	SL1344_RS18195|SL1344_RS18190	PstS family phosphate ABC transporter substrate-binding protein|hypothetical protein	98.00%
TU_480	operon_480	SL1344_RS18180|SL1344_RS18175|SL1344_RS18170	thiosulfate sulfurtransferase GlpE|rhomboid family intramembrane serine protease GlpG|DeoR/GlpR family transcriptional regulator	89.00%
TU_481	operon_481	SL1344_RS18155|SL1344_RS18150	RNA-splicing ligase RtcB|RNA 3'-terminal phosphate cyclase	100.00%
TU_482	operon_482	SL1344_RS18145|SL1344_RS18140	type II toxin-antitoxin system RelB/DinJ family antitoxin|type II toxin-antitoxin system YafQ family toxin	100.00%
TU_483	operon_483	SL1344_RS18130|SL1344_RS18125	maltodextrin phosphorylase|4-alpha-glucanotransferase	100.00%
TU_484	operon_484	SL1344_RS18070|SL1344_RS18065	two-component system response regulator OmpR|two-component system sensor histidine kinase EnvZ	100.00%
TU_485	operon_485	SL1344_RS18020|SL1344_RS18015|SL1344_RS18010|SL1344_RS18005|SL1344_RS18000	DNA utilization protein HofM|PilN domain-containing protein|membrane protein|DUF2531 family protein|DNA uptake porin HofQ	100.00%
TU_486	operon_486	SL1344_RS17995|SL1344_RS17990|SL1344_RS17985	shikimate kinase AroK|3-dehydroquinate synthase|cell division protein DamX	73.00%
TU_487	operon_487	SL1344_RS17975|SL1344_RS17970|SL1344_RS17965	ribulose-phosphate 3-epimerase|phosphoglycolate phosphatase|tryptophan--tRNA ligase	83.00%
TU_488	operon_488	SL1344_RS17915|SL1344_RS17910|SL1344_RS17905	YhfG family protein|putative adenosine monophosphate-protein transferase Fic|aminodeoxychorismate synthase component 2	71.00%
TU_489	operon_489	SL1344_RS17850|SL1344_RS17845|SL1344_RS17840	glutathione-regulated potassium-efflux system ancillary protein KefG|glutathione-regulated potassium-efflux system protein KefB|YheV family putative metal-binding protein	99.00%
TU_490	operon_490	SL1344_RS17820|SL1344_RS17815|SL1344_RS17810|SL1344_RS17805	transcriptional regulator|sulfurtransferase complex subunit TusD|sulfurtransferase complex subunit TusC|sulfurtransferase complex subunit TusB	100.00%
TU_491	operon_491	SL1344_RS17800|SL1344_RS17795|SL1344_RS17790|SL1344_RS17785	30S ribosomal protein S12|30S ribosomal protein S7|elongation factor G|elongation factor Tu	93.00%
TU_492	operon_492	SL1344_RS17765|SL1344_RS17760|SL1344_RS17755|SL1344_RS17750|SL1344_RS17745|SL1344_RS17740|SL1344_RS17735|SL1344_RS17730|SL1344_RS17725|SL1344_RS17720|SL1344_RS17715|SL1344_RS17710|SL1344_RS17705|SL1344_RS17700|SL1344_RS17695|SL1344_RS17690|SL1344_RS17685|SL1344_RS17680|SL1344_RS17675|SL1344_RS17670|SL1344_RS17665|SL1344_RS17660|SL1344_RS17655|SL1344_RS17650|SL1344_RS17645|SL1344_RS17640|SL1344_RS…	30S ribosomal protein S10|50S ribosomal protein L3|50S ribosomal protein L4|50S ribosomal protein L23|50S ribosomal protein L2|30S ribosomal protein S19|50S ribosomal protein L22|30S ribosomal protein S3|50S ribosomal protein L16|50S ribosomal protein L29|30S ribosomal protein S17|50S ribosomal protein L14|50S ribosomal protein L24|50S ribosomal protein L5|30S ribosomal protein S14|30S ribosomal …	55.00%
TU_493	operon_493	SL1344_RS17625|SL1344_RS17620	DUF1992 domain-containing protein|Zn(2+)-responsive transcriptional regulator	100.00%
TU_494	operon_494	SL1344_RS17585|SL1344_RS17580|SL1344_RS17575|SL1344_RS17570|SL1344_RS17565|SL1344_RS17560	DNA-protecting protein DprA|DUF494 family protein Smg|type I DNA topoisomerase|L-threonylcarbamoyladenylate synthase type 1 TsaC|shikimate dehydrogenase|DUF1488 domain-containing protein	90.00%
TU_495	operon_495	SL1344_RS17420|SL1344_RS17415|SL1344_RS17410|SL1344_RS17405|SL1344_RS17400	rod shape-determining protein MreC|rod shape-determining protein MreD|Maf family protein|ribonuclease G|AsmA2 domain-containing protein YhdP	59.00%
TU_496	operon_496	SL1344_RS17385|SL1344_RS17380|SL1344_RS17375	p-hydroxybenzoic acid efflux pump operon protein AaeX|p-hydroxybenzoic acid efflux pump subunit AaeA|p-hydroxybenzoic acid efflux pump subunit AaeB	100.00%
TU_497	operon_497	SL1344_RS17345|SL1344_RS17340	GntR family transcriptional regulator|GntR family transcriptional regulator	100.00%
TU_498	operon_498	SL1344_RS17330|SL1344_RS17325	L(+)-tartrate dehydratase subunit alpha|L(+)-tartrate dehydratase subunit beta	87.00%
TU_499	operon_499	SL1344_RS17280|SL1344_RS17275	50S ribosomal protein L13|30S ribosomal protein S9	100.00%
TU_500	operon_500	SL1344_RS17265|SL1344_RS17260	stringent starvation protein A|ClpXP protease specificity-enhancing factor	99.00%
TU_501	operon_501	SL1344_RS17240|SL1344_RS17235|SL1344_RS17230	N-acetylmannosamine-6-phosphate 2-epimerase|N-acetylmannosamine kinase|N-acetylneuraminate anomerase	63.00%
TU_502	operon_502	SL1344_RS17185|SL1344_RS17180	isoprenoid biosynthesis glyoxalase ElbB|monofunctional biosynthetic peptidoglycan transglycosylase	100.00%
TU_503	operon_503	SL1344_RS17115|SL1344_RS17110|SL1344_RS17105	phospholipid ABC transporter ATP-binding protein MlaF|lipid asymmetry maintenance ABC transporter permease subunit MlaE|outer membrane lipid asymmetry maintenance protein MlaD	57.00%
TU_504	operon_504	SL1344_RS17100|SL1344_RS17095	phospholipid-binding protein MlaC|lipid asymmetry maintenance protein MlaB	57.00%
TU_505	operon_505	SL1344_RS17070|SL1344_RS17065	50S ribosomal protein L21|50S ribosomal protein L27	80.00%
TU_506	operon_506	SL1344_RS17060|SL1344_RS17055	DMT family transporter|Obg family GTPase CgtA	72.00%
TU_507	operon_507	SL1344_RS17015|SL1344_RS17010	dihydropteroate synthase|phosphoglucosamine mutase	100.00%
TU_508	operon_508	SL1344_RS16980|SL1344_RS16975|SL1344_RS16970	ribosome maturation factor RimP|transcription termination factor NusA|translation initiation factor IF-2	69.00%
TU_509	operon_509	SL1344_RS16965|SL1344_RS16960|SL1344_RS16955	30S ribosome-binding factor RbfA|tRNA pseudouridine(55) synthase TruB|30S ribosomal protein S15	67.00%
TU_510	operon_510	SL1344_RS27420|SL1344_RS16940	protein YrbN|ATP-dependent RNA helicase DeaD	100.00%
TU_511	operon_511	SL1344_RS16905|SL1344_RS16900	SCP2 domain-containing protein|N-acetyltransferase	100.00%
TU_512	operon_512	SL1344_RS16800|SL1344_RS16795	DeoR/GlpR family DNA-binding transcription regulator|sugar kinase	100.00%
TU_513	operon_513	SL1344_RS16785|SL1344_RS16780	2-dehydro-3-deoxyglucarate aldolase|2-hydroxy-3-oxopropionate reductase	89.00%
TU_514	operon_514	SL1344_RS16755|SL1344_RS16750|SL1344_RS16745	propionate kinase|formate C-acetyltransferase|L-serine ammonia-lyase	70.00%
TU_515	operon_515	SL1344_RS16550|SL1344_RS16545	bifunctional [glutamate--ammonia ligase]-adenylyl-L-tyrosine phosphorylase/[glutamate--ammonia-ligase] adenylyltransferase|bifunctional D-glycero-beta-D-manno-heptose-7-phosphate kinase/D-glycero-beta-D-manno-heptose 1-phosphate adenylyltransferase HldE	80.00%
TU_516	operon_516	SL1344_RS16470|SL1344_RS16465	ADP-ribose diphosphatase|DUF1249 family protein	70.00%
TU_517	operon_517	SL1344_RS16460|SL1344_RS16455|SL1344_RS16450	3'|5'-cyclic-AMP phosphodiesterase|esterase YqiA|DNA topoisomerase IV subunit B	67.00%
TU_518	operon_518	SL1344_RS16335|SL1344_RS16330	tol-pal system-associated acyl-CoA thioesterase|TonB system transport protein ExbD	100.00%
TU_519	operon_519	SL1344_RS16290|SL1344_RS16285|SL1344_RS16280|SL1344_RS16275|SL1344_RS16270|SL1344_RS16265|SL1344_RS16260|SL1344_RS16255	hydrogenase 2 small subunit|hydrogenase 2 operon protein HybA|Ni/Fe-hydrogenase cytochrome b subunit|hydrogenase 2 large subunit|HyaD/HybD family hydrogenase maturation endopeptidase|hydrogenase-2 assembly chaperone|hydrogenase maturation nickel metallochaperone HypA|hydrogenase maturation factor HybG	98.00%
TU_520	operon_520	SL1344_RS16250|SL1344_RS16245	ABC transporter substrate-binding protein|molybdate ABC transporter substrate-binding protein	100.00%
TU_521	operon_521	SL1344_RS16205|SL1344_RS16200	carbon-nitrogen hydrolase family protein|polysaccharide deacetylase	97.00%
TU_522	operon_522	SL1344_RS16195|SL1344_RS16190	Hcp family type VI secretion system effector|anti-adapter protein IraD	100.00%
TU_523	operon_523	SL1344_RS16170|SL1344_RS16165	APC family permease|DUF3156 family protein	100.00%
TU_524	operon_524	SL1344_RS16155|SL1344_RS16150	anaerobic sulfatase maturase|arylsulfatase	97.00%
TU_525	operon_525	SL1344_RS16140|SL1344_RS16135	itaconate degradation C-C-lyase RipC|(R)-specific enoyl-CoA hydratase RipB/Ich	17.00%
TU_526	operon_526	SL1344_RS16130|SL1344_RS16125	itaconate CoA-transferase RipA/Ict|VOC family protein	55.00%
TU_527	operon_527	SL1344_RS16080|SL1344_RS16075|SL1344_RS16070	tRNA (guanosine(46)-N7)-methyltransferase TrmB|YggL family protein|DUF2884 domain-containing protein	62.00%
TU_528	operon_528	SL1344_RS27860|SL1344_RS15975|SL1344_RS15970	hypothetical protein|acid stress response protein YqgB|biosynthetic arginine decarboxylase	81.00%
TU_529	operon_529	SL1344_RS15950|SL1344_RS15945|SL1344_RS15940	mannitol dehydrogenase family protein|zinc-binding alcohol dehydrogenase family protein|Ldh family oxidoreductase	57.00%
TU_530	operon_530	SL1344_RS15825|SL1344_RS15820|SL1344_RS15815	YecA family protein|Xaa-Pro aminopeptidase|2-octaprenyl-6-methoxyphenyl hydroxylase	95.00%
TU_531	operon_531	SL1344_RS15805|SL1344_RS15800|SL1344_RS15795	glycine cleavage system aminomethyltransferase GcvT|glycine cleavage system protein GcvH|aminomethyl-transferring glycine dehydrogenase	100.00%
TU_532	operon_532	SL1344_RS15760|SL1344_RS15755	FAD assembly factor SdhE|protein YgfX	100.00%
TU_533	operon_533	SL1344_RS15740|SL1344_RS15735	bifunctional protein-disulfide isomerase/oxidoreductase DsbC|single-stranded-DNA-specific exonuclease RecJ	52.00%
TU_534	operon_534	SL1344_RS15730|SL1344_RS15725	peptide chain release factor 2|lysine--tRNA ligase	66.00%
TU_535	operon_535	SL1344_RS15695|SL1344_RS15690	toxin-antitoxin system antitoxin VapB|tRNA(fMet)-specific endonuclease VapC	100.00%
TU_536	operon_536	SL1344_RS15665|SL1344_RS15660	fimbrial biogenesis chaperone StdC|hypothetical protein	90.00%
TU_537	operon_537	SL1344_RS15655|SL1344_RS15650	CaiF/GrlA family transcriptional regulator|transcriptional regulator	100.00%
TU_538	operon_538	SL1344_RS15575|SL1344_RS15570	bifunctional acyl-ACP--phospholipid O-acyltransferase/long-chain-fatty-acid--ACP ligase|lysophospholipid transporter LplT	100.00%
TU_539	operon_539	SL1344_RS15540|SL1344_RS15535	RNA pyrophosphohydrolase|phosphoenolpyruvate--protein phosphotransferase	100.00%
TU_540	operon_540	SL1344_RS15530|SL1344_RS15525	prolipoprotein diacylglyceryl transferase|thymidylate synthase	100.00%
TU_541	operon_541	SL1344_RS15515|SL1344_RS15510|SL1344_RS15505|SL1344_RS15500	prepilin peptidase-dependent protein|prepilin peptidase-dependent protein|DUF2509 family protein|prepilin-type N-terminal cleavage/methylation domain-containing protein	100.00%
TU_542	operon_542	SL1344_RS15490|SL1344_RS15485|SL1344_RS15480	pitrilysin|exodeoxyribonuclease V subunit beta|exodeoxyribonuclease V subunit alpha	95.00%
TU_543	operon_543	SL1344_RS15420|SL1344_RS15415	DUF423 domain-containing protein|23S rRNA (cytidine(2498)-2'-O)-methyltransferase RlmM	84.00%
TU_544	operon_544	SL1344_RS15340|SL1344_RS15335	YqcC family protein|tRNA pseudouridine(65) synthase TruC	66.00%
TU_545	operon_545	SL1344_RS15325|SL1344_RS15320|SL1344_RS15315	galactarate/glucarate/glycerate transporter GudP|glucarate dehydratase family protein|glucarate dehydratase	68.00%
TU_546	operon_546	SL1344_RS15300|SL1344_RS15295|SL1344_RS15290|SL1344_RS15285	23S rRNA (uracil(1939)-C(5))-methyltransferase RlmD|GTP diphosphokinase|type II toxin-antitoxin system ParD family antitoxin|type II toxin-antitoxin system RelE/ParE family toxin	74.00%
TU_547	operon_547	SL1344_RS15275|SL1344_RS15270	CTP synthase (glutamine hydrolyzing)|phosphopyruvate hydratase	67.00%
TU_548	operon_548	SL1344_RS15250|SL1344_RS15245|SL1344_RS15240	NADPH-dependent assimilatory sulfite reductase flavoprotein subunit|assimilatory sulfite reductase (NADPH) hemoprotein subunit|phosphoadenosine phosphosulfate reductase	98.00%
TU_549	operon_549	SL1344_RS15230|SL1344_RS15225|SL1344_RS15220|SL1344_RS15215|SL1344_RS15210|SL1344_RS15205|SL1344_RS15200|SL1344_RS15195	CRISPR-associated helicase/endonuclease Cas3|type I-E CRISPR-associated protein Cse1/CasA|type I-E CRISPR-associated protein Cse2/CasB|type I-E CRISPR-associated protein Cas7/Cse4/CasC|type I-E CRISPR-associated protein Cas5/CasD|type I-E CRISPR-associated protein Cas6/Cse3/CasE|type I-E CRISPR-associated endonuclease Cas1e|type I-E CRISPR-associated endoribonuclease Cas2e	70.00%
TU_550	operon_550	SL1344_RS15185|SL1344_RS15180|SL1344_RS15175|SL1344_RS15170	sulfate adenylyltransferase subunit CysD|sulfate adenylyltransferase subunit CysN|adenylyl-sulfate kinase|DUF3561 family protein	100.00%
TU_551	operon_551	SL1344_RS15165|SL1344_RS15160|SL1344_RS15155|SL1344_RS15150|SL1344_RS15145|SL1344_RS15140	cell division protein FtsB|2-C-methyl-D-erythritol 4-phosphate cytidylyltransferase|2-C-methyl-D-erythritol 2|4-cyclodiphosphate synthase|tRNA pseudouridine(13) synthase TruD|5'/3'-nucleotidase SurE|protein-L-isoaspartate(D-aspartate) O-methyltransferase	73.00%
TU_552	operon_552	SL1344_RS15135|SL1344_RS15130	murein hydrolase activator NlpD|RNA polymerase sigma factor RpoS	94.00%
TU_553	operon_553	SL1344_RS15100|SL1344_RS15095|SL1344_RS15090|SL1344_RS15085	NAD(P)-dependent oxidoreductase|3-oxo-tetronate kinase|aldolase|HPr family phosphocarrier protein	56.00%
TU_554	operon_554	SL1344_RS15080|SL1344_RS15075	SDR family oxidoreductase|gluconate:H+ symporter	56.00%
TU_555	operon_555	SL1344_RS15065|SL1344_RS15060	MFS transporter|DUF4440 domain-containing protein	100.00%
TU_556	operon_556	SL1344_RS15005|SL1344_RS15000|SL1344_RS14995|SL1344_RS14990|SL1344_RS14985|SL1344_RS14980|SL1344_RS14975|SL1344_RS14970|SL1344_RS14965|SL1344_RS14960|SL1344_RS14955|SL1344_RS14950|SL1344_RS14945|SL1344_RS14940|SL1344_RS14935|SL1344_RS14930|SL1344_RS14925|SL1344_RS14920|SL1344_RS14915|SL1344_RS14910|SL1344_RS14905|SL1344_RS14900	type III secretion system transcriptional activator InvF|type III secretion system outer membrane ring protein InvG|type III secretion system gatekeeper InvE|type III secretion system export apparatus protein InvA|SPI-1 type III secretion system chaperone SpaK|SctN family type III secretion system ATPase InvC|SPI-1 type III secretion system protein SpaM|SPI-1 type III secretion system protein Spa…	100.00%
TU_557	operon_557	SL1344_RS14880|SL1344_RS14875|SL1344_RS14870|SL1344_RS14865|SL1344_RS14860|SL1344_RS14855|SL1344_RS14850	type III secretion system inner membrane ring protein PrgH|type III secretion system needle filament protein PrgI|type III secretion system inner rod protein PrgJ|type III secretion system inner membrane ring lipoprotein PrgK|oxygen-regulated invasion protein OrgA|type III secretion system linker protein OrgB|type III secretion system effector protein OrgC	100.00%
TU_558	operon_558	SL1344_RS14770|SL1344_RS14765|SL1344_RS14760	formate hydrogenlyase subunit HycB|formate hydrogenlyase subunit 3|respiratory chain complex I subunit 1 family protein	100.00%
TU_559	operon_559	SL1344_RS14755|SL1344_RS14750|SL1344_RS14745|SL1344_RS14740|SL1344_RS14735	formate hydrogenlyase subunit HycE|formate hydrogenlyase subunit HycF|formate hydrogenlyase subunit HycG|formate hydrogenlyase maturation HycH family protein|hydrogenase maturation peptidase HycI	79.00%
TU_560	operon_560	SL1344_RS14655|SL1344_RS14650	nicotinamide-nucleotide amidase|recombinase RecA	76.00%
TU_561	operon_561	SL1344_RS14605|SL1344_RS14600	fructose-1-phosphate/6-phosphogluconate phosphatase|YqaA family protein	83.00%
TU_562	operon_562	SL1344_RS14415|SL1344_RS14410	transcriptional regulator TctD|sensor histidine kinase	98.00%
TU_563	operon_563	SL1344_RS14385|SL1344_RS25775	SPI-2 type III secretion system effector PipB2|hypothetical protein	69.00%
TU_564	operon_564	SL1344_RS14325|SL1344_RS14320	DEAD/DEAH box helicase|hypothetical protein	100.00%
TU_565	operon_565	SL1344_RS14270|SL1344_RS14265	hypothetical protein|6-phospho-3-hexuloisomerase	100.00%
TU_566	operon_566	SL1344_RS14150|SL1344_RS14145|SL1344_RS14140	hypothetical protein|ogr/Delta-like zinc finger family protein|phage polarity suppression protein	100.00%
TU_567	operon_567	SL1344_RS14135|SL1344_RS14130|SL1344_RS14125|SL1344_RS14120	hypothetical protein|hypothetical protein|hypothetical protein|DUF2326 domain-containing protein	100.00%
TU_568	operon_568	SL1344_RS25740|SL1344_RS14080	DUF2724 domain-containing protein|DUF5347 family protein	100.00%
TU_569	operon_569	SL1344_RS14075|SL1344_RS14070|SL1344_RS14065|SL1344_RS14060	DUF2732 family protein|TraR/DksA family transcriptional regulator|DNA adenine methylase|replication endonuclease	100.00%
TU_570	operon_570	SL1344_RS14045|SL1344_RS14040	hypothetical protein|ASCH domain-containing protein	100.00%
TU_571	operon_571	SL1344_RS14030|SL1344_RS14025	phosphoribosyltransferase family protein|DNA-processing protein DprA	100.00%
TU_572	operon_572	SL1344_RS14005|SL1344_RS14000	phage major capsid protein| P2 family|phage terminase small subunit	80.00%
TU_573	operon_573	SL1344_RS13995|SL1344_RS13990|SL1344_RS13985|SL1344_RS13980|SL1344_RS13975|SL1344_RS13970|SL1344_RS27735|SL1344_RS13965|SL1344_RS13960	head completion/stabilization protein|tail protein X|HP1 family phage holin|lysozyme|DNZ54_00345 family protein|Rz-like lysis system protein LysB|Rz1-like lysis system protein LysC|phage tail protein|phage virion morphogenesis protein	91.00%
TU_574	operon_574	SL1344_RS13955|SL1344_RS13950|SL1344_RS13945|SL1344_RS13940|SL1344_RS13935|SL1344_RS13930	phage baseplate assembly protein V|GPW/gp25 family protein|baseplate assembly protein|phage tail protein I|phage tail protein|tail fiber assembly protein	100.00%
TU_575	operon_575	SL1344_RS13915|SL1344_RS13910	phage tail sheath protein|phage major tail tube protein	100.00%
TU_576	operon_576	SL1344_RS13900|SL1344_RS13895|SL1344_RS13890|SL1344_RS13885	GpE family phage tail protein|phage tail tape measure protein|phage tail protein|phage late control D family protein	90.00%
TU_577	operon_577	SL1344_RS13850|SL1344_RS13845	type II toxin-antitoxin system RatA family toxin|RnfH family protein	100.00%
TU_578	operon_578	SL1344_RS13800|SL1344_RS13795|SL1344_RS13790|SL1344_RS13785	30S ribosomal protein S16|ribosome maturation factor RimM|tRNA (guanosine(37)-N1)-methyltransferase TrmD|50S ribosomal protein L19	95.00%
TU_579	operon_579	SL1344_RS13725|SL1344_RS13720|SL1344_RS13715	phage repressor protein CI|DUF2511 domain-containing protein|site-specific integrase	96.00%
TU_580	operon_580	SL1344_RS13700|SL1344_RS13695	3-deoxy-7-phosphoheptulonate synthase AroF|bifunctional chorismate mutase/prephenate dehydrogenase	100.00%
TU_581	operon_581	SL1344_RS13670|SL1344_RS13665	23S rRNA pseudouridine(1911/1915/1917) synthase RluD|purine nucleoside phosphorylase YfiH	93.00%
TU_582	operon_582	SL1344_RS27400|SL1344_RS13560|SL1344_RS13555|SL1344_RS13550|SL1344_RS13545	rpoE leader peptide RseD|RNA polymerase sigma factor RpoE|anti-sigma-E factor RseA|sigma-E factor regulatory protein RseB|SoxR-reducing system protein RseC	100.00%
TU_583	operon_583	SL1344_RS13495|SL1344_RS13490	YdaS family helix-turn-helix protein|CII family transcriptional regulator	98.00%
TU_584	operon_584	SL1344_RS13485|SL1344_RS13480	replication protein|replication protein P	94.00%
TU_585	operon_585	SL1344_RS13475|SL1344_RS13470|SL1344_RS13465|SL1344_RS13460	ead/Ea22-like family protein|class I SAM-dependent methyltransferase|DUF550 domain-containing protein|ASCH domain-containing protein	95.00%
TU_586	operon_586	SL1344_RS13440|SL1344_RS27720|SL1344_RS13430|SL1344_RS13425|SL1344_RS13420	DUF1367 family protein|hypothetical protein|recombination protein NinG|YlcG family protein|bacteriophage antitermination protein Q	74.00%
TU_587	operon_587	SL1344_RS13395|SL1344_RS13390|SL1344_RS13385	phage holin| lambda family|lysozyme|lysis protein	0.00%
TU_588	operon_588	SL1344_RS13375|SL1344_RS13370|SL1344_RS13365|SL1344_RS13360|SL1344_RS13355|SL1344_RS13350	terminase small subunit|phage terminase large subunit family protein|gpW family protein|phage portal protein|S49 family peptidase|head decoration protein	68.00%
TU_589	operon_589	SL1344_RS13340|SL1344_RS13335	DNA-packaging protein FI|head-tail joining protein	98.00%
TU_590	operon_590	SL1344_RS13320|SL1344_RS13315|SL1344_RS13310|SL1344_RS13305|SL1344_RS13300|SL1344_RS13295|SL1344_RS13290|SL1344_RS13285|SL1344_RS13280	phage minor tail U family protein|phage tail tube protein|phage minor tail protein G|phage tail assembly protein T|phage tail tape measure protein|phage tail protein|phage minor tail protein L|C40 family peptidase|tail assembly protein	79.00%
TU_591	operon_591	SL1344_RS13265|SL1344_RS13260|SL1344_RS13255	prophage tail fiber N-terminal domain-containing protein|macro domain-containing protein|tail fiber assembly protein	100.00%
TU_592	operon_592	SL1344_RS27715|SL1344_RS25695	helix-turn-helix domain-containing protein|DUF4113 domain-containing protein	87.00%
TU_593	operon_593	SL1344_RS13235|SL1344_RS13230	translation elongation factor 4|signal peptidase I	58.00%
TU_594	operon_594	SL1344_RS13225|SL1344_RS13220|SL1344_RS13215	ribonuclease III|GTPase Era|DNA repair protein RecO	29.00%
TU_595	operon_595	SL1344_RS13210|SL1344_RS13205	pyridoxine 5'-phosphate synthase|holo-ACP synthase	49.00%
TU_596	operon_596	SL1344_RS13175|SL1344_RS13170|SL1344_RS13165|SL1344_RS13160	N-acetylmuramic acid 6-phosphate etherase|PTS transporter subunit EIIC|phosphatidylglycerophosphatase C|tRNA adenosine(34) deaminase TadA	69.00%
TU_597	operon_597	SL1344_RS13140|SL1344_RS13135|SL1344_RS13130|SL1344_RS13125	two component system sensor histidine kinase QseE/GlrK|two-component system QseEF-associated lipoprotein QseG|two-component system response regulator GlrR|nitrogen regulatory protein P-II	93.00%
TU_598	operon_598	SL1344_RS13080|SL1344_RS13075	DUF1007 family protein|nickel/cobalt transporter	100.00%
TU_599	operon_599	SL1344_RS13040|SL1344_RS13035|SL1344_RS13030|SL1344_RS13025|SL1344_RS13020|SL1344_RS13015|SL1344_RS13010|SL1344_RS13005	Fe-S cluster assembly transcriptional regulator IscR|cysteine desulfurase|Fe-S cluster assembly scaffold IscU|iron-sulfur cluster assembly protein IscA|co-chaperone HscB|Fe-S protein assembly chaperone HscA|ISC system 2Fe-2S type ferredoxin|Fe-S cluster assembly protein IscX	90.00%
TU_600	operon_600	SL1344_RS13000|SL1344_RS12995	aminopeptidase PepB|enhanced serine sensitivity protein SseB	87.00%
TU_601	operon_601	SL1344_RS12980|SL1344_RS12975	alpha-2-macroglobulin|peptidoglycan glycosyltransferase PbpC	100.00%
TU_602	operon_602	SL1344_RS12970|SL1344_RS12965|SL1344_RS12960|SL1344_RS12955	dimethyl sulfoxide reductase subunit A|dimethylsulfoxide reductase subunit B|dimethyl sulfoxide reductase anchor subunit family protein|4Fe-4S binding protein	100.00%
TU_603	operon_603	SL1344_RS12930|SL1344_RS12925|SL1344_RS12920	histidine--tRNA ligase|YfgM family protein|outer membrane protein assembly factor BamB	61.00%
TU_604	operon_604	SL1344_RS12895|SL1344_RS12890	DUF823/DUF824 repeat adhesin RatA|DUF823/DUF824 repeat adhesin RatB	100.00%
TU_605	operon_605	SL1344_RS12775|SL1344_RS12770	4-hydroxy-tetrahydrodipicolinate synthase|outer membrane protein assembly factor BamC	92.00%
TU_606	operon_606	SL1344_RS12680|SL1344_RS12675|SL1344_RS12670|SL1344_RS12665|SL1344_RS12660	ethanolamine utilization microcompartment protein EutS|ethanolamine utilization acetate kinase EutP|ethanolamine utilization acetate kinase EutQ|ethanolamine utilization cob(I)yrinic acid a|c-diamide adenosyltransferase EutT|phosphate acetyltransferase	36.00%
TU_607	operon_607	SL1344_RS12650|SL1344_RS12645|SL1344_RS12640|SL1344_RS12635	ethanolamine utilization microcompartment protein EutN|aldehyde dehydrogenase EutE|ethanolamine utilization protein EutJ|ethanolamine utilization ethanol dehydrogenase EutG	53.00%
TU_608	operon_608	SL1344_RS12630|SL1344_RS12625	ethanolamine utilization protein EutH|ethanolamine ammonia-lyase reactivating factor EutA	96.00%
TU_609	operon_609	SL1344_RS12620|SL1344_RS12615|SL1344_RS12610|SL1344_RS12605	ethanolamine ammonia-lyase subunit alpha|ethanolamine ammonia-lyase subunit EutC|ethanolamine utilization microcompartment protein EutL|ethanolamine utilization microcompartment protein EutK	56.00%
TU_610	operon_610	SL1344_RS12575|SL1344_RS12570|SL1344_RS12565	GNAT family acetyltransferase|DUF2919 domain-containing protein|RpoE-regulated lipoprotein	55.00%
TU_611	operon_611	SL1344_RS12550|SL1344_RS12545|SL1344_RS12540|SL1344_RS12535|SL1344_RS12530	thiosulfate/sulfate ABC transporter substrate-binding protein CysP|sulfate/thiosulfate ABC transporter permease CysT|sulfate/thiosulfate ABC transporter permease CysW|sulfate/thiosulfate ABC transporter ATP-binding protein CysA|cysteine synthase CysM	69.00%
TU_612	operon_612	SL1344_RS12505|SL1344_RS12500	pyridoxine/pyridoxal/pyridoxamine kinase|hypothetical protein	100.00%
TU_613	operon_613	SL1344_RS12465|SL1344_RS12460|SL1344_RS12455	cell division protein ZipA|NAD-dependent DNA ligase LigA|DUF3820 family protein	99.00%
TU_614	operon_614	SL1344_RS12300|SL1344_RS12295|SL1344_RS12290	phosphoglycerate transport regulator PgtC|two-component system sensor histidine kinase PgtB|two-component system response regulator PgtA	100.00%
TU_615	operon_615	SL1344_RS12255|SL1344_RS12250	acetyl-CoA C-acyltransferase FadI|fatty acid oxidation complex subunit alpha FadJ	100.00%
TU_616	operon_616	SL1344_RS12230|SL1344_RS12225|SL1344_RS12220|SL1344_RS12215	chorismate synthase|penicillin-insensitive murein endopeptidase|sulfite exporter TauE/SafE family protein|elongation factor P hydroxylase	64.00%
TU_617	operon_617	SL1344_RS12160|SL1344_RS12155|SL1344_RS12150|SL1344_RS12145	4-phosphoerythronate dehydrogenase PdxB|aspartate-semialdehyde dehydrogenase|tRNA pseudouridine(38-40) synthase TruA|DedA family protein	50.00%
TU_618	operon_618	SL1344_RS12135|SL1344_RS12130	bifunctional tetrahydrofolate synthase/dihydrofolate synthase|cell division protein DedD	98.00%
TU_619	operon_619	SL1344_RS12125|SL1344_RS12120	colicin V production protein|amidophosphoribosyltransferase	93.00%
TU_620	operon_620	SL1344_RS12105|SL1344_RS12100	APC family permease|alanine/ornithine racemase family PLP-dependent enzyme	71.00%
TU_621	operon_621	SL1344_RS12095|SL1344_RS12090	amino acid permease|UbiX family flavin prenyltransferase	70.00%
TU_622	operon_622	SL1344_RS12075|SL1344_RS12070	histidine ABC transporter permease HisQ|histidine ABC transporter permease HisM	66.00%
TU_623	operon_623	SL1344_RS12050|SL1344_RS12045|SL1344_RS12040	glutathione transferase|phosphodiesterase|NUDIX hydrolase YfcD	59.00%
TU_624	operon_624	SL1344_RS12020|SL1344_RS12015|SL1344_RS12010|SL1344_RS12005	PTS sugar transporter subunit IIB|PTS ascorbate transporter subunit IIC|transketolase|transketolase family protein	98.00%
TU_625	operon_625	SL1344_RS11985|SL1344_RS11980|SL1344_RS11975	DUF412 domain-containing protein|YfbU family protein|sugar phosphatase	41.00%
TU_626	operon_626	SL1344_RS11945|SL1344_RS11940	NADH-quinone oxidoreductase subunit NuoA|NADH-quinone oxidoreductase subunit NuoB	64.00%
TU_627	operon_627	SL1344_RS11935|SL1344_RS11930|SL1344_RS11925|SL1344_RS11920|SL1344_RS11915|SL1344_RS11910|SL1344_RS11905|SL1344_RS11900|SL1344_RS11895|SL1344_RS11890|SL1344_RS11885	NADH-quinone oxidoreductase subunit C/D|NADH-quinone oxidoreductase subunit NuoE|NADH-quinone oxidoreductase subunit NuoF|NADH-quinone oxidoreductase subunit NuoG|NADH-quinone oxidoreductase subunit NuoH|NADH-quinone oxidoreductase subunit NuoI|NADH-quinone oxidoreductase subunit J|NADH-quinone oxidoreductase subunit NuoK|NADH-quinone oxidoreductase subunit L|NADH-quinone oxidoreductase subunit M…	48.00%
TU_628	operon_628	SL1344_RS11850|SL1344_RS11845	2-succinyl-5-enolpyruvyl-6-hydroxy-3- cyclohexene-1-carboxylic-acid synthase|2-succinyl-6-hydroxy-2| 4-cyclohexadiene-1-carboxylate synthase	73.00%
TU_629	operon_629	SL1344_RS11840|SL1344_RS11835|SL1344_RS11830	1|4-dihydroxy-2-naphthoyl-CoA synthase|o-succinylbenzoate synthase|o-succinylbenzoate--CoA ligase	76.00%
TU_630	operon_630	SL1344_RS11765|SL1344_RS11760	IclR family transcriptional regulator|L-rhamnonate dehydratase	59.00%
TU_631	operon_631	SL1344_RS11750|SL1344_RS26725	2-keto-3-deoxy-L-rhamnonate aldolase|hypothetical protein	100.00%
TU_632	operon_632	SL1344_RS11720|SL1344_RS11715	glycerol-3-phosphate transporter|glycerophosphodiester phosphodiesterase	100.00%
TU_633	operon_633	SL1344_RS11635|SL1344_RS11630	bifunctional DNA-binding transcriptional regulator/O6-methylguanine-DNA methyltransferase Ada|DNA oxidative demethylase AlkB	84.00%
TU_634	operon_634	SL1344_RS11615|SL1344_RS11610|SL1344_RS11605|SL1344_RS11600|SL1344_RS11595	ferredoxin-type protein NapF|chaperone NapD|nitrate reductase catalytic subunit NapA|ferredoxin-type protein NapG|quinol dehydrogenase ferredoxin subunit NapH	100.00%
TU_635	operon_635	SL1344_RS11590|SL1344_RS11585	nitrate reductase cytochrome c-type subunit|cytochrome c-type protein NapC	100.00%
TU_636	operon_636	SL1344_RS11580|SL1344_RS11575	cytochrome c biogenesis heme-transporting ATPase CcmA|heme exporter protein CcmB	0.00%
TU_637	operon_637	SL1344_RS11570|SL1344_RS11565|SL1344_RS11560|SL1344_RS11555|SL1344_RS11550|SL1344_RS11545	heme ABC transporter permease|heme exporter protein CcmD|cytochrome c maturation protein CcmE|heme lyase CcmF/NrfE family subunit|thiol:disulfide interchange protein DsbE|cytochrome c-type biogenesis protein CcmH	0.00%
TU_638	operon_638	SL1344_RS11510|SL1344_RS11505	KilA-N domain-containing protein|DUF968 domain-containing protein	100.00%
TU_639	operon_639	SL1344_RS11490|SL1344_RS11485|SL1344_RS27085|SL1344_RS11480|SL1344_RS11475	phage holin| lambda family|HK97 family phage prohead protease|phage tail protein|hypothetical protein|tail fiber assembly protein	87.00%
TU_640	operon_640	SL1344_RS11435|SL1344_RS11430	nucleoid-associated protein YejK|hypothetical protein	57.00%
TU_641	operon_641	SL1344_RS11345|SL1344_RS11340	membrane protein|membrane protein	100.00%
TU_642	operon_642	SL1344_RS11330|SL1344_RS11325|SL1344_RS11320	fused PTS fructose transporter subunit IIA/HPr protein|1-phosphofructokinase|PTS fructose transporter subunit IIBC	100.00%
TU_643	operon_643	SL1344_RS11280|SL1344_RS11275	L-serine ammonia-lyase|helix-turn-helix transcriptional regulator	100.00%
TU_644	operon_644	SL1344_RS11250|SL1344_RS11245|SL1344_RS11240	galactose/glucose ABC transporter substrate-binding protein MglB|galactose/methyl galactoside ABC transporter ATP-binding protein MglA|galactose/methyl galactoside ABC transporter permease MglC	96.00%
TU_645	operon_645	SL1344_RS11185|SL1344_RS11180	fumarylacetoacetate hydrolase family protein|maleylacetoacetate isomerase	94.00%
TU_646	operon_646	SL1344_RS11130|SL1344_RS11125|SL1344_RS11120|SL1344_RS11115	ABC transporter substrate-binding protein|ABC transporter permease|ABC transporter ATP-binding protein|ABC transporter permease	99.00%
TU_647	operon_647	SL1344_RS11100|SL1344_RS11095|SL1344_RS11090	sensor histidine kinase|two-component system response regulator BtsR|DUF1456 family protein	66.00%
TU_648	operon_648	SL1344_RS11035|SL1344_RS11030|SL1344_RS11025	hydroxyethylthiazole kinase|bifunctional hydroxymethylpyrimidine kinase/phosphomethylpyrimidine kinase|GntR family transcriptional regulator	99.00%
TU_649	operon_649	SL1344_RS10990|SL1344_RS10985	type III secretion system effector SteD|CesT family type III secretion system chaperone	66.00%
TU_650	operon_650	SL1344_RS10905|SL1344_RS10900	dCTP deaminase|outer membrane assembly protein AsmA	79.00%
TU_651	operon_651	SL1344_RS10890|SL1344_RS10885|SL1344_RS10880|SL1344_RS10875|SL1344_RS10870|SL1344_RS10865|SL1344_RS10860	polysaccharide export protein|low molecular weight protein-tyrosine-phosphatase Wzb|tyrosine-protein kinase Wzc|colanic acid biosynthesis glycosyltransferase WcaA|colanic acid biosynthesis acetyltransferase WcaB|colanic acid biosynthesis glycosyltransferase WcaC|colanic acid polymerase WcaD	70.00%
TU_652	operon_652	SL1344_RS10845|SL1344_RS10840|SL1344_RS10835|SL1344_RS10830|SL1344_RS10825	GDP-mannose 4|6-dehydratase|GDP-L-fucose synthase|GDP-mannose mannosyl hydrolase|colanic acid biosynthesis fucosyltransferase WcaI|mannose-1-phosphate guanyltransferase	98.00%
TU_653	operon_653	SL1344_RS10810|SL1344_RS10805|SL1344_RS10800|SL1344_RS10795	colanic acid undecaprenyl disphosphate flippase WzxC|colanic acid biosynthesis pyruvyl transferase WcaK|colanic acid biosynthesis glycosyltransferase WcaL|colanic acid biosynthesis protein WcaM	74.00%
TU_654	operon_654	SL1344_RS10785|SL1344_RS10780|SL1344_RS10775|SL1344_RS10770|SL1344_RS10765|SL1344_RS10760|SL1344_RS10755|SL1344_RS10750|SL1344_RS10745|SL1344_RS10740|SL1344_RS10735	dTDP-glucose 4|6-dehydratase|dTDP-4-dehydrorhamnose reductase|glucose-1-phosphate thymidylyltransferase RfbA|dTDP-4-dehydrorhamnose 3|5-epimerase|CDP-6-deoxy-delta-3|4-glucoseen reductase|glucose-1-phosphate cytidylyltransferase|CDP-glucose 4|6-dehydratase|lipopolysaccharide biosynthesis protein RfbH|CDP-abequose synthase|MATE family efflux transporter|abequosyltransferase RfbV	51.00%
TU_655	operon_655	SL1344_RS10730|SL1344_RS10725|SL1344_RS10720|SL1344_RS10715|SL1344_RS10710	glycosyltransferase family 1 protein|O antigen biosynthesis rhamnosyltransferase RfbN|mannose-1-phosphate guanylyltransferase/mannose-6-phosphate isomerase|O-antigen biosynthesis phosphomannomutase RfbK|undecaprenyl-phosphate galactose phosphotransferase	77.00%
TU_656	operon_656	SL1344_RS10650|SL1344_RS10645	SDR family oxidoreductase|LysR family transcriptional regulator	80.00%
TU_657	operon_657	SL1344_RS27065|SL1344_RS10640	membrane protein YoeI|putrescine/proton symporter PlaP	100.00%
TU_658	operon_658	SL1344_RS10625|SL1344_RS10620|SL1344_RS10615	thiosulfate reductase PhsA|thiosulfate reductase electron transport protein PhsB|thiosulfate reductase cytochrome B subunit	99.00%
TU_659	operon_659	SL1344_RS10475|SL1344_RS10470|SL1344_RS10465|SL1344_RS10460|SL1344_RS10455|SL1344_RS10450|SL1344_RS10445|SL1344_RS10440|SL1344_RS10435|SL1344_RS10430|SL1344_RS10425|SL1344_RS10420|SL1344_RS10415|SL1344_RS10410|SL1344_RS10405|SL1344_RS10400|SL1344_RS10395|SL1344_RS10390|SL1344_RS10385|SL1344_RS10380	cobyrinate a|c-diamide synthase|adenosylcobinamide-phosphate synthase CbiB|cobalt-precorrin-8 methylmutase|cobalt-precorrin-5B (C(1))-methyltransferase CbiD|cobalt-precorrin-7 (C(5))-methyltransferase|decarboxylating cobalt-precorrin-6B (C(15))-methyltransferase|cobalt-precorrin-4 methyltransferase|cobalt-precorrin 5A hydrolase|precorrin-3B C(17)-methyltransferase|cobalt-precorrin-6A reductase|si…	97.00%
TU_660	operon_660	SL1344_RS10345|SL1344_RS10340	hypothetical protein|DUF1493 family protein	100.00%
TU_661	operon_661	SL1344_RS27700|SL1344_RS10200|SL1344_RS10195|SL1344_RS10190|SL1344_RS10185|SL1344_RS10180|SL1344_RS10175|SL1344_RS10170|SL1344_RS10165|SL1344_RS10160	DUF4222 domain-containing protein|Rha family phage regulatory protein|hypothetical protein|helix-turn-helix domain-containing protein|PerC family transcriptional regulator|phage N-6-adenine-methyltransferase|RusA family crossover junction endodeoxyribonuclease|KilA-N domain-containing protein|DUF968 domain-containing protein|hypothetical protein	69.00%
TU_662	operon_662	SL1344_RS10150|SL1344_RS10145|SL1344_RS10140	phage holin| lambda family|glycoside hydrolase family 19 protein|lysis protein	100.00%
TU_663	operon_663	SL1344_RS10120|SL1344_RS10115|SL1344_RS10110|SL1344_RS10105|SL1344_RS10100|SL1344_RS10095|SL1344_RS10090|SL1344_RS10085|SL1344_RS10080|SL1344_RS10075|SL1344_RS10070|SL1344_RS24850|SL1344_RS10065|SL1344_RS10060|SL1344_RS10055	phage terminase small subunit P27 family|terminase large subunit|protein YmfR|phage portal protein|HK97 family phage prohead protease|phage major capsid protein|hypothetical protein|head-tail connector protein|phage head closure protein|hypothetical protein|hypothetical protein|DUF2635 domain-containing protein|phage tail sheath subtilisin-like domain-containing protein|phage tail tube protein|ph…	47.00%
TU_664	operon_664	SL1344_RS10045|SL1344_RS10040|SL1344_RS10035|SL1344_RS10030|SL1344_RS27695|SL1344_RS10015|SL1344_RS10010|SL1344_RS10005	DNA circularization N-terminal domain-containing protein|hypothetical protein|phage baseplate assembly protein V|phage GP46 family protein|baseplate J/gp47 family protein|DUF2313 domain-containing protein|hypothetical protein|tail fiber assembly protein	59.00%
TU_665	operon_665	SL1344_RS09990|SL1344_RS09985	translesion error-prone DNA polymerase V autoproteolytic subunit|Y-family DNA polymerase	100.00%
TU_666	operon_666	SL1344_RS09980|SL1344_RS25455	cold-shock protein|hypothetical protein	100.00%
TU_667	operon_667	SL1344_RS09965|SL1344_RS09960|SL1344_RS09955	phosphohydrolase|DNA cytosine methyltransferase|very short patch repair endonuclease	60.00%
TU_668	operon_668	SL1344_RS09770|SL1344_RS09765|SL1344_RS09760	D-cysteine desulfhydrase|cystine ABC transporter permease|L-cystine ABC transporter ATP-binding protein YecC	47.00%
TU_669	operon_669	SL1344_RS09740|SL1344_RS09735	UvrY/SirA/GacA family response regulator transcription factor|excinuclease ABC subunit UvrC	93.00%
TU_670	operon_670	SL1344_RS09650|SL1344_RS09645	trehalose-phosphatase|alpha|alpha-trehalose-phosphate synthase	100.00%
TU_671	operon_671	SL1344_RS09630|SL1344_RS09625	flagellar transcriptional regulator FlhD|flagellar transcriptional regulator FlhC	98.00%
TU_672	operon_672	SL1344_RS09620|SL1344_RS09615|SL1344_RS09610|SL1344_RS09605	flagellar motor stator protein MotA|flagellar motor protein MotB|chemotaxis protein CheA|chemotaxis protein CheW	98.00%
TU_673	operon_673	SL1344_RS09600|SL1344_RS09595|SL1344_RS09590|SL1344_RS09585|SL1344_RS09580	methyl-accepting chemotaxis protein II|protein-glutamate O-methyltransferase CheR|protein-glutamate methylesterase/protein glutamine deamidase|chemotaxis response regulator CheY|protein phosphatase CheZ	96.00%
TU_674	operon_674	SL1344_RS09575|SL1344_RS09570|SL1344_RS09565	flagellar biosynthesis protein FlhB|flagellar biosynthesis protein FlhA|flagellar protein FlhE	100.00%
TU_675	operon_675	SL1344_RS09505|SL1344_RS09500|SL1344_RS09495	dihydroneopterin triphosphate diphosphatase|YebC/PmpR family DNA-binding transcriptional regulator|crossover junction endodeoxyribonuclease RuvC	99.00%
TU_676	operon_676	SL1344_RS09480|SL1344_RS09475	Holliday junction branch migration protein RuvA|Holliday junction branch migration DNA helicase RuvB	100.00%
TU_677	operon_677	SL1344_RS09460|SL1344_RS09455	zinc ABC transporter substrate-binding protein ZnuA|murein DD-endopeptidase MepM	62.00%
TU_678	operon_678	SL1344_RS09415|SL1344_RS09410	DNA damage-inducible protein YebG|protein YebF	27.00%
TU_679	operon_679	SL1344_RS09380|SL1344_RS09375|SL1344_RS09370	CopC domain-containing protein YobA|copper homeostasis membrane protein CopD|YebY family protein	93.00%
TU_680	operon_680	SL1344_RS27680|SL1344_RS27675	macro domain-containing protein|tail fiber assembly protein	100.00%
TU_681	operon_681	SL1344_RS09225|SL1344_RS09220|SL1344_RS09215	GAF domain-containing protein|RNA chaperone ProQ|carboxy terminal-processing peptidase	92.00%
TU_682	operon_682	SL1344_RS09180|SL1344_RS09175	DUF2627 domain-containing protein|transcription antiterminator/RNA stability regulator CspE	100.00%
TU_683	operon_683	SL1344_RS09170|SL1344_RS09165	peptidoglycan glycosyltransferase FtsI|23S rRNA (guanine(745)-N(1))-methyltransferase	59.00%
TU_684	operon_684	SL1344_RS09090|SL1344_RS09085	tRNA (adenosine(37)-N6)-threonylcarbamoyltransferase complex dimerization subunit type 1 TsaB|Slp family lipoprotein	50.00%
TU_685	operon_685	SL1344_RS09000|SL1344_RS08995	D-amino acid dehydrogenase|catabolic alanine racemase DadX	57.00%
TU_686	operon_686	SL1344_RS08870|SL1344_RS08865|SL1344_RS08860|SL1344_RS08855|SL1344_RS08850	glutamyl-tRNA reductase|peptide chain release factor 1|peptide chain release factor N(5)-glutamine methyltransferase|invasion regulator SirB2|invasion regulator SirB1	66.00%
TU_687	operon_687	SL1344_RS08805|SL1344_RS08800|SL1344_RS08795|SL1344_RS08790	nitrate reductase subunit alpha|nitrate reductase subunit beta|nitrate reductase molybdenum cofactor assembly chaperone|respiratory nitrate reductase subunit gamma	100.00%
TU_688	operon_688	SL1344_RS08720|SL1344_RS08715|SL1344_RS08710|SL1344_RS08705	oligopeptide ABC transporter permease OppB|oligopeptide ABC transporter permease OppC|ABC transporter ATP-binding protein|murein tripeptide/oligopeptide ABC transporter ATP-binding protein OppF	89.00%
TU_689	operon_689	SL1344_RS08605|SL1344_RS08600	RNase AM|L-threonylcarbamoyladenylate synthase	99.00%
TU_690	operon_690	SL1344_RS08560|SL1344_RS27500	YmiA family putative membrane protein|hypothetical protein	100.00%
TU_691	operon_691	SL1344_RS08540|SL1344_RS08535	LapA family protein|lipopolysaccharide assembly protein LapB	98.00%
TU_692	operon_692	SL1344_RS08530|SL1344_RS08525	orotidine-5'-phosphate decarboxylase|stress response translation initiation inhibitor YciH	98.00%
TU_693	operon_693	SL1344_RS08435|SL1344_RS08430|SL1344_RS08425	phage shock protein PspA|envelope stress response membrane protein PspB|envelope stress response membrane protein PspC	82.00%
TU_694	operon_694	SL1344_RS08420|SL1344_RS08415	phage shock protein PspD|thiosulfate sulfurtransferase PspE	68.00%
TU_695	operon_695	SL1344_RS08410|SL1344_RS08405	YcjX family protein|YcjF family protein	100.00%
TU_696	operon_696	SL1344_RS08200|SL1344_RS08195|SL1344_RS08190	YdbH family protein|YnbE family lipoprotein|YdbL family protein	85.00%
TU_697	operon_697	SL1344_RS08095|SL1344_RS08090	VOC family protein|carboxylesterase/lipase family protein	83.00%
TU_698	operon_698	SL1344_RS08020|SL1344_RS08015	dicarboxylate transporter/tellurite-resistance protein TehA|tellurite resistance methyltransferase TehB	98.00%
TU_699	operon_699	SL1344_RS07980|SL1344_RS07975	hypothetical protein|hypothetical protein	100.00%
TU_700	operon_700	SL1344_RS07815|SL1344_RS07810	formate dehydrogenase subunit beta|formate dehydrogenase-N subunit gamma	70.00%
TU_701	operon_701	SL1344_RS07770|SL1344_RS07765|SL1344_RS07760	malto-oligosyltrehalose trehalohydrolase|malto-oligosyltrehalose synthase|glycogen debranching protein GlgX	90.00%
TU_702	operon_702	SL1344_RS07710|SL1344_RS07705	type II toxin-antitoxin system Phd/YefM family antitoxin|type II toxin-antitoxin system RelE/ParE family toxin	100.00%
TU_703	operon_703	SL1344_RS07685|SL1344_RS07680	FAD-dependent oxidoreductase|MFS transporter	62.00%
TU_704	operon_704	SL1344_RS07670|SL1344_RS07665	MFS transporter|zinc-binding alcohol dehydrogenase family protein	100.00%
TU_705	operon_705	SL1344_RS07650|SL1344_RS07645|SL1344_RS07640|SL1344_RS07635|SL1344_RS07630|SL1344_RS07625|SL1344_RS07620|SL1344_RS07615	hydrogenase small subunit|nickel-dependent hydrogenase large subunit|Ni/Fe-hydrogenase| b-type cytochrome subunit|HyaD/HybD family hydrogenase maturation endopeptidase|HypC/HybG/HupF family hydrogenase formation chaperone|hydrogenase|rubredoxin|ATP/GTP-binding protein	42.00%
TU_706	operon_706	SL1344_RS07555|SL1344_RS07550	MDR efflux pump AcrAB transcriptional activator MarA|multiple antibiotic resistance protein MarB	42.00%
TU_707	operon_707	SL1344_RS07470|SL1344_RS07465	DUF1283 family protein|spermidine N1-acetyltransferase	80.00%
TU_708	operon_708	SL1344_RS07450|SL1344_RS07445|SL1344_RS07440|SL1344_RS07435|SL1344_RS07430	dimethyl sulfoxide reductase subunit A|dimethyl sulfoxide reductase subunit A|dimethylsulfoxide reductase subunit B|dimethyl sulfoxide reductase anchor subunit|Tat proofreading chaperone DmsD	67.00%
TU_709	operon_709	SL1344_RS07425|SL1344_RS07420|SL1344_RS07415|SL1344_RS07410	osmoprotectant ABC transporter permease OsmY|osmoprotectant ABC transporter substrate-binding protein OsmX|osmoprotectant ABC transporter permease OsmW|osmoprotectant ABC transporter ATP-binding protein OsmV	100.00%
TU_710	operon_710	SL1344_RS27650|SL1344_RS07345	hypothetical protein|DUF1471 family protein YdgH	100.00%
TU_711	operon_711	SL1344_RS07280|SL1344_RS27030	glucose PTS transporter subunit EIIB|transcriptional regulator	100.00%
TU_712	operon_712	SL1344_RS07260|SL1344_RS07255|SL1344_RS07250|SL1344_RS07245|SL1344_RS07240|SL1344_RS07235|SL1344_RS07230|SL1344_RS07225|SL1344_RS07220	transcription modulator YdgT|DUF2569 domain-containing protein|electron transport complex subunit RsxA|electron transport complex subunit RsxB|electron transport complex subunit RsxC|electron transport complex subunit RsxD|electron transport complex subunit RsxG|electron transport complex subunit E|endonuclease III	83.00%
TU_713	operon_713	SL1344_RS07215|SL1344_RS07210	dipeptide/tripeptide permease DtpA|glutathione transferase GstA	68.00%
TU_714	operon_714	SL1344_RS07170|SL1344_RS07165|SL1344_RS07160	DUF1656 domain-containing protein|HlyD family secretion protein|FUSC family protein	100.00%
TU_715	operon_715	SL1344_RS06915|SL1344_RS06910	two component system sensor kinase|two component system response regulator	67.00%
TU_716	operon_716	SL1344_RS06880|SL1344_RS06875|SL1344_RS06870	tetrathionate reductase subunit TtrB|tetrathionate reductase subunit TtrC|tetrathionate reductase subunit TtrA	100.00%
TU_717	operon_717	SL1344_RS06865|SL1344_RS06860	PfkB family carbohydrate kinase|glutamine amidotransferase	70.00%
TU_718	operon_718	SL1344_RS06855|SL1344_RS06850	proline iminopeptidase-family hydrolase|APC family permease	100.00%
TU_719	operon_719	SL1344_RS06720|SL1344_RS06715	FAD-dependent oxidoreductase|ferredoxin family protein	100.00%
TU_720	operon_720	SL1344_RS06430|SL1344_RS06425	asparaginase|bifunctional nicotinamidase/pyrazinamidase	48.00%
TU_721	operon_721	SL1344_RS06110|SL1344_RS06105	23S rRNA pseudouridine(2457) synthase RluE|lysozyme inhibitor LprI family protein	99.00%
TU_722	operon_722	SL1344_RS06095|SL1344_RS06090|SL1344_RS06085	tRNA 2-thiouridine(34) synthase MnmA|high frequency lysogenization protein HflD|adenylosuccinate lyase	34.00%
TU_723	operon_723	SL1344_RS06080|SL1344_RS06075	two-component system response regulator PhoP|two-component system sensor histidine kinase PhoQ	84.00%
TU_724	operon_724	SL1344_RS06050|SL1344_RS06045	spermidine/putrescine ABC transporter ATP-binding protein PotA|spermidine/putrescine ABC transporter permease PotB	100.00%
TU_725	operon_725	SL1344_RS05775|SL1344_RS05770	flagellar biosynthesis anti-sigma factor FlgM|flagella biosynthesis chaperone FlgN	85.00%
TU_726	operon_726	SL1344_RS05705|SL1344_RS05700	cytochrome b|YceI family protein	100.00%
TU_727	operon_727	SL1344_RS05625|SL1344_RS05620	biofilm master transcriptional regulator CsgD|curli production assembly/transport protein CsgE	100.00%
TU_728	operon_728	SL1344_RS05520|SL1344_RS05515	trifunctional transcriptional regulator/proline dehydrogenase/L-glutamate gamma-semialdehyde dehydrogenase|lysozyme inhibitor LprI family protein	55.00%
TU_729	operon_729	SL1344_RS05500|SL1344_RS05495	NAD(P)H:quinone oxidoreductase|YccJ family protein	100.00%
TU_730	operon_730	SL1344_RS05465|SL1344_RS05460	curved DNA-binding protein|chaperone modulator CbpM	100.00%
TU_731	operon_731	SL1344_RS05400|SL1344_RS05395	4-hydroxyphenylacetate 3-monooxygenase| oxygenase component|4-hydroxyphenylacetate 3-monooxygenase reductase subunit	100.00%
TU_732	operon_732	SL1344_RS05385|SL1344_RS05380	response regulator transcription factor HprR|heavy metal sensor histidine kinase	100.00%
TU_733	operon_733	SL1344_RS05360|SL1344_RS05355	SPI-1 type III secretion system effector inositol phosphate phosphatase SopB|type III secretion system chaperone SigE	100.00%
TU_734	operon_734	SL1344_RS05180|SL1344_RS05175	virulence effector protease GtgE|hypothetical protein	100.00%
TU_735	operon_735	SL1344_RS26575|SL1344_RS04925	hypothetical protein|YdaE family protein	97.00%
TU_736	operon_736	SL1344_RS04915|SL1344_RS04910	PD-(D/E)XK nuclease-like domain-containing protein|recombinase RecT	93.00%
TU_737	operon_737	SL1344_RS04650|SL1344_RS04645|SL1344_RS04640|SL1344_RS04635|SL1344_RS04630	cysteine/glutathione ABC transporter permease/ATP-binding protein CydD|cysteine/glutathione ABC transporter ATP-binding protein/permease CydC|leucyl/phenylalanyl-tRNA--protein transferase|membrane protein|translation initiation factor IF-1	89.00%
TU_738	operon_738	SL1344_RS04540|SL1344_RS04535|SL1344_RS04530	ubiquinone-dependent pyruvate dehydrogenase|low-specificity L-threonine aldolase|SDR family oxidoreductase	69.00%
TU_739	operon_739	SL1344_RS04505|SL1344_RS04500|SL1344_RS04495|SL1344_RS04490	arginine ABC transporter ATP-binding protein ArtP|arginine ABC transporter substrate-binding protein|arginine ABC transporter permease ArtQ|arginine ABC transporter permease ArtM	77.00%
TU_740	operon_740	SL1344_RS04395|SL1344_RS04390	MFS transporter|Cof-type HAD-IIB family hydrolase	100.00%
TU_741	operon_741	SL1344_RS04280|SL1344_RS04275	molybdopterin molybdotransferase MoeA|molybdopterin-synthase adenylyltransferase MoeB	100.00%
TU_742	operon_742	SL1344_RS04270|SL1344_RS04265	glycyl-radical enzyme activating protein|glycyl radical protein	100.00%
TU_743	operon_743	SL1344_RS04255|SL1344_RS04250	DUF1479 domain-containing protein|Cof-type HAD-IIB family hydrolase	92.00%
TU_744	operon_744	SL1344_RS04195|SL1344_RS04190	glutamine ABC transporter permease GlnP|glutamine ABC transporter ATP-binding protein GlnQ	92.00%
TU_745	operon_745	SL1344_RS04145|SL1344_RS04140|SL1344_RS04135|SL1344_RS04130	transcriptional regulator CecR|secretion protein HlyD|ATP-binding cassette domain-containing protein|ABC transporter permease	93.00%
TU_746	operon_746	SL1344_RS04115|SL1344_RS04110|SL1344_RS04105	endonuclease/exonuclease/phosphatase family protein|cardiolipin synthase ClsB|YbhN family protein	100.00%
TU_747	operon_747	SL1344_RS03930|SL1344_RS03925|SL1344_RS03920|SL1344_RS03915	UDP-glucose 4-epimerase GalE|galactose-1-phosphate uridylyltransferase|galactokinase|galactose-1-epimerase	100.00%
TU_748	operon_748	SL1344_RS03575|SL1344_RS03570|SL1344_RS03565|SL1344_RS03560|SL1344_RS03555|SL1344_RS03550	K(+)-transporting ATPase subunit F|potassium-transporting ATPase subunit KdpA|potassium-transporting ATPase subunit KdpB|potassium-transporting ATPase subunit KdpC|two-component system sensor histidine kinase KdpD|two-component system response regulator KdpE	100.00%
TU_749	operon_749	SL1344_RS03540|SL1344_RS03535	ornithine decarboxylase SpeF|putrescine-ornithine antiporter	75.00%
TU_750	operon_750	SL1344_RS27565|SL1344_RS03500	ryhB-regulated fur leader peptide|ferric iron uptake transcriptional regulator	100.00%
TU_751	operon_751	SL1344_RS03490|SL1344_RS03485|SL1344_RS03480	FAD-dependent tricarballylate dehydrogenase TcuA|tricarballylate utilization protein TcuB|tricarballylate/proton symporter TcuC	50.00%
TU_752	operon_752	SL1344_RS03450|SL1344_RS03445|SL1344_RS03440	N-acetylglucosamine-6-phosphate deacetylase|DNA-binding transcriptional regulator NagC|ribonucleotide monophosphatase NagD	54.00%
TU_753	operon_753	SL1344_RS03380|SL1344_RS03375	PhoH family protein|rRNA maturation RNase YbeY	88.00%
TU_754	operon_754	SL1344_RS03355|SL1344_RS03350|SL1344_RS03345	glutamate/aspartate ABC transporter permease GltJ|glutamate/aspartate ABC transporter permease GltK|glutamate/aspartate ABC transporter ATP-binding protein GltL	100.00%
TU_755	operon_755	SL1344_RS03270|SL1344_RS03265|SL1344_RS03260	LPS assembly lipoprotein LptE|DNA polymerase III subunit delta|nicotinate-nucleotide adenylyltransferase	43.00%
TU_756	operon_756	SL1344_RS03240|SL1344_RS03235|SL1344_RS03230|SL1344_RS03225|SL1344_RS03220	ribosome silencing factor|23S rRNA (pseudouridine(1915)-N(3))-methyltransferase RlmH|peptidoglycan DD-transpeptidase MrdA|peptidoglycan glycosyltransferase MrdB|endolytic peptidoglycan transglycosylase RlpA	100.00%
TU_757	operon_757	SL1344_RS03150|SL1344_RS03145|SL1344_RS03140|SL1344_RS03135|SL1344_RS03130|SL1344_RS03125|SL1344_RS03120	[citrate (pro-3S)-lyase] ligase|citrate lyase acyl carrier protein|citrate (pro-3S)-lyase subunit beta|citrate lyase subunit alpha|citrate lyase holo-[acyl-carrier protein] synthase|triphosphoribosyl-dephospho-CoA synthase CitG|citrate/succinate antiporter CitT	100.00%
TU_758	operon_758	SL1344_RS03055|SL1344_RS03050	phosphoadenosine phosphosulfate reductase|ParB/RepB/Spo0J family partition protein	100.00%
TU_759	operon_759	SL1344_RS02990|SL1344_RS02985|SL1344_RS02980	Fe(3+)-siderophore ABC transporter permease|iron-enterobactin ABC transporter permease|iron-enterobactin ABC transporter ATP-binding protein	100.00%
TU_760	operon_760	SL1344_RS02955|SL1344_RS02950	TonB-dependent siderophore receptor|enterobactin synthase subunit EntD	66.00%
TU_761	operon_761	SL1344_RS02930|SL1344_RS02925	TetR/AcrR family transcriptional regulator|MmcQ/YjbR family DNA-binding protein	100.00%
TU_762	operon_762	SL1344_RS02915|SL1344_RS02910|SL1344_RS02905|SL1344_RS02900|SL1344_RS02895|SL1344_RS02890	PTS sugar transporter subunit IIA|PTS system mannose/fructose/N-acetylgalactosamine-transporter subunit IIB|PTS mannose/fructose/sorbose/N-acetylgalactosamine transporter subunit IIC|PTS system mannose/fructose/sorbose family transporter subunit IID|SIS domain-containing protein|SIS domain-containing protein	95.00%
TU_763	operon_763	SL1344_RS02825|SL1344_RS02820|SL1344_RS02815	GtrA family protein|glycosyltransferase family 2 protein|DUF6056 family protein	100.00%
TU_764	operon_764	SL1344_RS27615|SL1344_RS24780	IS3 family transposase|integrase	100.00%
TU_765	operon_765	SL1344_RS02795|SL1344_RS02790	diguanylate cyclase|fimbria biosynthesis regulator FimY	62.00%
TU_766	operon_766	SL1344_RS02750|SL1344_RS02745	bifunctional methylenetetrahydrofolate dehydrogenase/methenyltetrahydrofolate cyclohydrolase FolD|ribosome-associated protein YbcJ	100.00%
TU_767	operon_767	SL1344_RS02740|SL1344_RS02735|SL1344_RS02730	metal-dependent hydrolase|STM0539 family protein|DUF2145 domain-containing protein	100.00%
TU_768	operon_768	SL1344_RS02720|SL1344_RS02715	peptidylprolyl isomerase B|UDP-2|3-diacylglucosamine diphosphatase	100.00%
TU_769	operon_769	SL1344_RS02710|SL1344_RS02705	5-(carboxyamino)imidazole ribonucleotide mutase|5-(carboxyamino)imidazole ribonucleotide synthase	100.00%
TU_770	operon_770	SL1344_RS02675|SL1344_RS02670	allantoate deiminase|(S)-ureidoglycine aminohydrolase	65.00%
TU_771	operon_771	SL1344_RS02550|SL1344_RS02545	SPFH/Band 7/PHB domain protein|NfeD family protein	100.00%
TU_772	operon_772	SL1344_RS02450|SL1344_RS02445	primosomal replication protein N''|pleiotropic regulatory protein RsmS	84.00%
TU_773	operon_773	SL1344_RS02415|SL1344_RS02410	Hha toxicity modulator TomB|HHA domain-containing protein	100.00%
TU_774	operon_774	SL1344_RS02265|SL1344_RS02260|SL1344_RS02255|SL1344_RS02250|SL1344_RS02245	cytochrome o ubiquinol oxidase subunit II|cytochrome o ubiquinol oxidase subunit I|cytochrome o ubiquinol oxidase subunit III|cytochrome o ubiquinol oxidase subunit IV|heme o synthase	99.00%
TU_775	operon_775	SL1344_RS02220|SL1344_RS02215	2-dehydropantoate 2-reductase|protein deglycase YajL	100.00%
TU_776	operon_776	SL1344_RS02195|SL1344_RS02190|SL1344_RS02185|SL1344_RS02180	2-aminoethylphosphonate ABC transporter substrate-binding protein|2-aminoethylphosphonate ABC transport system ATP-binding subunit PhnT|2-aminoethylphosphonate ABC transporter permease subunit|2-aminoethylphosphonate ABC transport system| membrane component PhnV	94.00%
TU_777	operon_777	SL1344_RS02170|SL1344_RS02165|SL1344_RS02160	exodeoxyribonuclease VII small subunit|(2E|6E)-farnesyl diphosphate synthase|1-deoxy-D-xylulose-5-phosphate synthase	100.00%
TU_778	operon_778	SL1344_RS02025|SL1344_RS02020	exonuclease subunit SbcD|exonuclease subunit SbcC	100.00%
TU_779	operon_779	SL1344_RS01800|SL1344_RS01795|SL1344_RS01790	multidrug efflux RND transporter periplasmic adaptor subunit MdsA|multidrug efflux RND transporter permease subunit MdsB|multidrug efflux transporter outer membrane subunit MdsC	100.00%
TU_780	operon_780	SL1344_RS01735|SL1344_RS01730|SL1344_RS01725|SL1344_RS01720	fimbrial biogenesis chaperone StbB|fimbrial outer membrane usher protein|fimbrial usher protein StbD|fimbrial biogenesis chaperone StbE	100.00%
TU_781	operon_781	SL1344_RS01370|SL1344_RS01365|SL1344_RS01360|SL1344_RS01355|SL1344_RS01350|SL1344_RS01345	type VI secretion system-associated protein TagK|type VI secretion system accessory protein TagJ|type VI secretion system baseplate subunit TssE|type VI secretion system baseplate subunit TssF|type VI secretion system baseplate subunit TssG|ImpA family type VI secretion system protein	63.00%
TU_782	operon_782	SL1344_RS01250|SL1344_RS01245	methionine ABC transporter ATP-binding protein MetN|methionine ABC transporter permease MetI	53.00%
TU_783	operon_783	SL1344_RS01235|SL1344_RS01230	Rcs stress response system protein RcsF|tRNA (N6-threonylcarbamoyladenosine(37)-N6)-methyltransferase TrmO	100.00%
TU_784	operon_784	SL1344_RS01205|SL1344_RS01200	YaeP family protein|Rho-binding antiterminator	100.00%
TU_785	operon_785	SL1344_RS01050|SL1344_RS01045	5'-methylthioadenosine/S-adenosylhomocysteine nucleosidase|vitamin B12 ABC transporter substrate-binding protein BtuF	53.00%
TU_786	operon_786	SL1344_RS00935|SL1344_RS00930	polynucleotide adenylyltransferase PcnB|2-amino-4-hydroxy-6- hydroxymethyldihydropteridine diphosphokinase	98.00%
TU_787	operon_787	SL1344_RS00900|SL1344_RS00895|SL1344_RS00890|SL1344_RS00885	fimbrial protein|fimbrial biogenesis chaperone StiB|fimbrial outer membrane usher protein|fimbrial protein	99.00%
TU_788	operon_788	SL1344_RS00845|SL1344_RS00840	polyamine aminopropyltransferase|adenosylmethionine decarboxylase	100.00%
TU_789	operon_789	SL1344_RS00800|SL1344_RS00795	DUF3300 domain-containing protein|DUF2950 family protein	100.00%
TU_790	operon_790	SL1344_RS00760|SL1344_RS00755	MFS transporter|family 43 glycosylhydrolase	100.00%
TU_791	operon_791	SL1344_RS00735|SL1344_RS00730|SL1344_RS00725	prepilin peptidase-dependent pilin|type II secretion system protein GspE|protein transport protein HofC	100.00%
TU_792	operon_792	SL1344_RS00715|SL1344_RS00710|SL1344_RS00705	dephospho-CoA kinase|cell division protein ZapD|DNA gyrase inhibitor YacG	100.00%
TU_793	operon_793	SL1344_RS00575|SL1344_RS00570|SL1344_RS00565|SL1344_RS00560	2-isopropylmalate synthase|3-isopropylmalate dehydrogenase|3-isopropylmalate dehydratase large subunit|3-isopropylmalate dehydratase small subunit	100.00%
TU_794	operon_794	SL1344_RS00545|SL1344_RS00540|SL1344_RS00535	thiamine ABC transporter substrate binding subunit|thiamine/thiamine pyrophosphate ABC transporter permease ThiP|thiamine ABC transporter ATP-binding protein ThiQ	100.00%
TU_795	operon_795	SL1344_RS00520|SL1344_RS00515	ribulokinase|L-arabinose isomerase	63.00%
TU_796	operon_796	SL1344_RS00475|SL1344_RS00470|SL1344_RS00465|SL1344_RS00460|SL1344_RS00455|SL1344_RS00450	LPS assembly protein LptD|peptidylprolyl isomerase SurA|4-hydroxythreonine-4-phosphate dehydrogenase PdxA|16S rRNA (adenine(1518)-N(6)/adenine(1519)-N(6))- dimethyltransferase RsmA|Co2+/Mg2+ efflux protein ApaG|bis(5'-nucleosyl)-tetraphosphatase (symmetrical) ApaH	89.00%
TU_797	operon_797	SL1344_RS00270|SL1344_RS00265	sensor histidine kinase|response regulator	84.00%
TU_798	operon_798	SL1344_RS00215|SL1344_RS00210	MFS transporter|glycoside hydrolase family 31 protein	96.00%
TU_799	operon_799	SL1344_RS00055|SL1344_RS00050	DUF2541 family protein|acidic protein MsyB	97.00%
TU_800	operon_800	SL1344_RS00030|SL1344_RS00025	sodium:alanine symporter family protein|peroxide stress protein YaaA	73.00%
TU_801	-	SL1344_RS20560	ribosome biogenesis GTP-binding protein YihA/YsxC	100.00%
TU_802	-	SL1344_RS16705	DoxX family protein	100.00%
TU_803	-	SL1344_RS11410	Bcr/CflA family multidrug efflux MFS transporter	59.00%
TU_804	-	SL1344_RS04200	glutamine ABC transporter substrate-binding protein GlnH	92.00%
TU_805	-	SL1344_RS18540	fructose-asparagine asparaginase	59.00%
TU_806	-	SL1344_RS04220	phosphoethanolamine transferase	100.00%
TU_807	-	SL1344_RS09390	carbon-nitrogen hydrolase family protein	94.00%
TU_808	-	SL1344_RS01630	esterase FrsA	73.00%
TU_809	-	SL1344_RS03295	sigma-54-dependent Fis family transcriptional regulator	98.00%
TU_810	-	SL1344_RS18120	gluconate transporter	100.00%
TU_811	-	SL1344_RS01440	Shiga toxin A subunit	100.00%
TU_812	-	SL1344_RS21190	Si-specific NAD(P)(+) transhydrogenase	100.00%
TU_813	-	SL1344_RS00205	transcriptional activator NhaR	85.00%
TU_814	-	SL1344_RS16925	murein L|D-transpeptidase	100.00%
TU_815	-	SL1344_RS15050	hypothetical protein	100.00%
TU_816	-	SL1344_RS03645	glycosyltransferase family 4 protein	100.00%
TU_817	-	SL1344_RS12795	AI-2E family transporter	100.00%
TU_818	-	SL1344_RS01220	envelope stress response activation lipoprotein NlpE	92.00%
TU_819	-	SL1344_RS16185	NAD-dependent phenylacetaldehyde dehydrogenase	100.00%
TU_820	-	SL1344_RS06695	3-deoxy-7-phosphoheptulonate synthase AroH	100.00%
TU_821	-	SL1344_RS13565	L-aspartate oxidase	100.00%
TU_822	-	SL1344_RS15880	phosphoglycerate kinase	80.00%
TU_823	-	SL1344_RS04465	23S rRNA (uracil(747)-C(5))-methyltransferase RlmC	49.00%
TU_824	-	SL1344_RS06615	hypothetical protein	100.00%
TU_825	-	SL1344_RS03290	2-keto-3-deoxygluconate permease	82.00%
TU_826	-	SL1344_RS09700	glucose-6-phosphate dehydrogenase	97.00%
TU_827	-	SL1344_RS22315	YjeO family protein	84.00%
TU_828	-	SL1344_RS27580	type I toxin-antitoxin system Ibs family toxin	100.00%
TU_829	-	SL1344_RS07595	bestrophin family protein	100.00%
TU_830	-	SL1344_RS16105	ornithine decarboxylase	100.00%
TU_831	-	SL1344_RS08305	helix-turn-helix domain-containing protein	100.00%
TU_832	-	SL1344_RS08510	hypothetical protein	100.00%
TU_833	-	SL1344_RS05190	aminopeptidase N	100.00%
TU_834	-	SL1344_RS01065	DNA-binding transcriptional regulator CdaR	100.00%
TU_835	-	SL1344_RS22060	arginine decarboxylase	100.00%
TU_836	-	SL1344_RS17500	bifunctional diguanylate cyclase/phosphodiesterase	100.00%
TU_837	-	SL1344_RS09345	DUF2514 domain-containing protein	97.00%
TU_838	-	SL1344_RS25495	DUF520 family protein	100.00%
TU_839	-	SL1344_RS21125	PTS fructose transporter subunit EIIC	99.00%
TU_840	-	SL1344_RS05305	23S rRNA (cytosine(1962)-C(5))-methyltransferase RlmI	97.00%
TU_841	-	SL1344_RS12240	endonuclease SmrB	100.00%
TU_842	-	SL1344_RS09775	cystine ABC transporter substrate-binding protein	98.00%
TU_843	-	SL1344_RS02045	branched-chain amino acid transporter carrier protein BrnQ	94.00%
TU_844	-	SL1344_RS08490	enoyl-ACP reductase FabI	100.00%
TU_845	-	SL1344_RS27765	rho operon leader peptide	100.00%
TU_846	-	SL1344_RS23200	DUF1127 domain-containing protein	100.00%
TU_847	-	SL1344_RS03390	3-demethoxyubiquinol 3-hydroxylase	100.00%
TU_848	-	SL1344_RS14515	PLP-dependent aminotransferase family protein	100.00%
TU_849	-	SL1344_RS05240	bifunctional 3-hydroxydecanoyl-ACP dehydratase/trans-2-decenoyl-ACP isomerase	66.00%
TU_850	-	SL1344_RS12345	alpha-keto acid decarboxylase family protein	100.00%
TU_851	-	SL1344_RS14475	YqaE/Pmp3 family membrane protein	72.00%
TU_852	-	SL1344_RS20345	phospholipase A	88.00%
TU_853	-	SL1344_RS10915	MASE1 domain-containing protein	100.00%
TU_854	-	SL1344_RS02175	tRNA 4-thiouridine(8) synthase ThiI	100.00%
TU_855	-	SL1344_RS15370	L-serine ammonia-lyase II	58.00%
TU_856	-	SL1344_RS15645	nickel/cobalt efflux protein RcnA	100.00%
TU_857	-	SL1344_RS21545	membrane protein	100.00%
TU_858	-	SL1344_RS06660	vitamin B12 ABC transporter permease BtuC	100.00%
TU_859	-	SL1344_RS14095	Rha family transcriptional regulator	100.00%
TU_860	-	SL1344_RS13925	SPI-1 type III secretion system guanine nucleotide exchange factor SopE	100.00%
TU_861	-	SL1344_RS20085	branched-chain-amino-acid transaminase	100.00%
TU_862	-	SL1344_RS00550	HTH-type transcriptional regulator SgrR	100.00%
TU_863	-	SL1344_RS09420	formate-dependent phosphoribosylglycinamide formyltransferase	100.00%
TU_864	-	SL1344_RS04625	LysR family transcriptional regulator	100.00%
TU_865	-	SL1344_RS11960	alanine transaminase AlaA	97.00%
TU_866	-	SL1344_RS26645	helix-turn-helix domain-containing protein	100.00%
TU_867	-	SL1344_RS15305	two-component sensor histidine kinase BarA	100.00%
TU_868	-	SL1344_RS08390	L-Ala-D/L-Glu epimerase	100.00%
TU_869	-	SL1344_RS17315	sodium-extruding oxaloacetate decarboxylase subunit alpha	96.00%
TU_870	-	SL1344_RS07845	methyl viologen efflux MFS transporter SmvA	100.00%
TU_871	-	SL1344_RS17360	peroxide/acid stress response protein YhcN	99.00%
TU_872	-	SL1344_RS09205	MFS transporter	100.00%
TU_873	-	SL1344_RS11515	SPI-2 type III secretion system effector E3 ubiquitin transferase SspH2	100.00%
TU_874	-	SL1344_RS23510	trp operon repressor	94.00%
TU_875	-	SL1344_RS12735	multidrug efflux RND transporter permease AcrD	98.00%
TU_876	-	SL1344_RS14505	DUF2002 family protein	100.00%
TU_877	-	SL1344_RS15070	LysR family transcriptional regulator	100.00%
TU_878	-	SL1344_RS12845	sensor domain-containing phosphodiesterase	100.00%
TU_879	-	SL1344_RS12260	YfcZ/YiiS family protein	100.00%
TU_880	-	SL1344_RS23400	molecular chaperone OsmY	67.00%
TU_881	-	SL1344_RS01980	YaiI/YqxD family protein	96.00%
TU_882	-	SL1344_RS01095	30S ribosomal protein S2	68.00%
TU_883	-	SL1344_RS08355	TetR/AcrR family transcriptional regulator	100.00%
TU_884	-	SL1344_RS07605	porin OmpC	100.00%
TU_885	-	SL1344_RS03305	tetratricopeptide repeat protein	100.00%
TU_886	-	SL1344_RS22275	quaternary ammonium compound efflux SMR transporter SugE	100.00%
TU_887	-	SL1344_RS02485	adenylate kinase	100.00%
TU_888	-	SL1344_RS19740	LysR family transcriptional regulator	99.00%
TU_889	-	SL1344_RS06375	diguanylate cyclase DgcJ	63.00%
TU_890	-	SL1344_RS02405	maltose O-acetyltransferase	94.00%
TU_891	-	SL1344_RS13595	uracil-DNA glycosylase	100.00%
TU_892	-	SL1344_RS01915	hydrogen peroxide resistance inhibitor IprA	99.00%
TU_893	-	SL1344_RS21790	quinone oxidoreductase	100.00%
TU_894	-	SL1344_RS02385	EAL domain-containing protein	100.00%
TU_895	-	SL1344_RS18030	ADP compounds hydrolase NudE	100.00%
TU_896	-	SL1344_RS03040	oxidoreductase	100.00%
TU_897	-	SL1344_RS18625	biofilm formation regulator HmsP	99.00%
TU_898	-	SL1344_RS07700	RidA family protein	100.00%
TU_899	-	SL1344_RS08175	ATP-dependent RNA helicase HrpA	86.00%
TU_900	-	SL1344_RS00580	leu operon leader peptide	100.00%
TU_901	-	SL1344_RS23020	Arm DNA-binding domain-containing protein	100.00%
TU_902	-	SL1344_RS23175	DUF445 domain-containing protein	100.00%
TU_903	-	SL1344_RS15780	N(4)-acetylcytidine aminohydrolase	100.00%
TU_904	-	SL1344_RS04185	mechanosensitive channel protein	100.00%
TU_905	-	SL1344_RS11530	virulence protein MsgA	100.00%
TU_906	-	SL1344_RS20575	oxygen-independent coproporphyrinogen III oxidase	100.00%
TU_907	-	SL1344_RS19490	DUF1198 domain-containing protein	100.00%
TU_908	-	SL1344_RS19055	MFS transporter	68.00%
TU_909	-	SL1344_RS00350	carnitine operon protein CaiE	100.00%
TU_910	-	SL1344_RS07970	M15 family metallopeptidase	80.00%
TU_911	-	SL1344_RS26610	hypothetical protein	100.00%
TU_912	-	SL1344_RS00445	type 3 dihydrofolate reductase	100.00%
TU_913	-	SL1344_RS17365	DUF1471 family stress response protein YhcN-B	99.00%
TU_914	-	SL1344_RS08360	SDR family oxidoreductase	100.00%
TU_915	-	SL1344_RS16725	pirin family protein	100.00%
TU_916	-	SL1344_RS21720	maltoporin	57.00%
TU_917	-	SL1344_RS07530	YdeI family stress tolerance OB fold protein	100.00%
TU_918	-	SL1344_RS20755	YiiG family protein	100.00%
TU_919	-	SL1344_RS03455	glucosamine-6-phosphate deaminase	98.00%
TU_920	-	SL1344_RS00385	electron transfer flavoprotein FixA	100.00%
TU_921	-	SL1344_RS13510	hypothetical protein	100.00%
TU_922	-	SL1344_RS26650	type III secretion system effector SteB	100.00%
TU_923	-	SL1344_RS14810	nitrous oxide-stimulated promoter family protein	100.00%
TU_924	-	SL1344_RS20980	DUF805 domain-containing protein	100.00%
TU_925	-	SL1344_RS16410	1-acylglycerol-3-phosphate O-acyltransferase	100.00%
TU_926	-	SL1344_RS17895	YccS/YhfK family putative transporter	100.00%
TU_927	-	SL1344_RS06065	hypothetical protein	100.00%
TU_928	-	SL1344_RS20535	serine/threonine protein kinase	79.00%
TU_929	-	SL1344_RS06275	cryptic aminoglycoside nucleotidyltransferase ANT(3'')/ANT(9)	100.00%
TU_930	-	SL1344_RS19835	6-phosphogluconate phosphatase	100.00%
TU_931	-	SL1344_RS08725	oligopeptide ABC transporter substrate-binding protein OppA	97.00%
TU_932	-	SL1344_RS09100	RidA family protein	100.00%
TU_933	-	SL1344_RS01565	hypothetical protein	100.00%
TU_934	-	SL1344_RS07920	NADP-dependent oxidoreductase	100.00%
TU_935	-	SL1344_RS08260	ATP-dependent RNA helicase DbpA	100.00%
TU_936	-	SL1344_RS04580	cold shock-like protein CspD	100.00%
TU_937	-	SL1344_RS20880	6-phosphofructokinase	100.00%
TU_938	-	SL1344_RS02860	reactive chlorine resistance membrane protein RclC	87.00%
TU_939	-	SL1344_RS16645	23S rRNA (guanine(1835)-N(2))-methyltransferase RlmG	100.00%
TU_940	-	SL1344_RS02015	MFS transporter AraJ	100.00%
TU_941	-	SL1344_RS02055	maltodextrin glucosidase	99.00%
TU_942	-	SL1344_RS21415	zinc resistance sensor/chaperone ZraP	100.00%
TU_943	-	SL1344_RS14805	formate hydrogenlyase transcriptional activator FlhA	96.00%
TU_944	-	SL1344_RS07310	two-component system sensor histidine kinase RstB	81.00%
TU_945	-	SL1344_RS17300	outer membrane-stress sensor serine endopeptidase DegS	99.00%
TU_946	-	SL1344_RS15010	SPI-1 type III secretion system invasion lipoprotein InvH	100.00%
TU_947	-	SL1344_RS01580	amidohydrolase	100.00%
TU_948	-	SL1344_RS18445	7-cyano-7-deazaguanine/7-aminomethyl-7- deazaguanine transporter	100.00%
TU_949	-	SL1344_RS09825	lipoprotein	100.00%
TU_950	-	SL1344_RS07610	hydrogenase maturation nickel metallochaperone HypA	72.00%
TU_951	-	SL1344_RS13200	YfhL family 4Fe-4S dicluster ferredoxin	79.00%
TU_952	-	SL1344_RS04760	M48 family metallopeptidase	96.00%
TU_953	-	SL1344_RS09445	pyruvate kinase	100.00%
TU_954	-	SL1344_RS23525	MDR efflux pump AcrAB transcriptional activator RobA	100.00%
TU_955	-	SL1344_RS23515	inosine/xanthosine triphosphatase	100.00%
TU_956	-	SL1344_RS07895	L-asparagine permease	100.00%
TU_957	-	SL1344_RS21285	elongation factor Tu	99.00%
TU_958	-	SL1344_RS01680	MFS transporter	100.00%
TU_959	-	SL1344_RS15990	galactose/proton symporter	100.00%
TU_960	-	SL1344_RS18385	branched chain amino acid ABC transporter substrate-binding protein LivJ	100.00%
TU_961	-	SL1344_RS00155	LysR family transcriptional regulator	100.00%
TU_962	-	SL1344_RS10205	hypothetical protein	100.00%
TU_963	-	SL1344_RS01940	DUF2754 family protein	100.00%
TU_964	-	SL1344_RS04085	Bax inhibitor-1/YccA family protein	81.00%
TU_965	-	SL1344_RS09550	arginine--tRNA ligase	100.00%
TU_966	-	SL1344_RS20070	ilv operon leader peptide	100.00%
TU_967	-	SL1344_RS16575	bifunctional dihydroneopterin aldolase/7|8-dihydroneopterin epimerase	100.00%
TU_968	-	SL1344_RS17775	bacterioferritin	100.00%
TU_969	-	SL1344_RS15635	amino acid permease	84.00%
TU_970	-	SL1344_RS10290	Arm DNA-binding domain-containing protein	100.00%
TU_971	-	SL1344_RS14495	DNA-binding protein StpA	100.00%
TU_972	-	SL1344_RS09690	tyrosine transporter TyrP	100.00%
TU_973	-	SL1344_RS05255	porin OmpA	100.00%
TU_974	-	SL1344_RS27750	fimbrial protein SteA	100.00%
TU_975	-	SL1344_RS08110	S-(hydroxymethyl)glutathione dehydrogenase/class III alcohol dehydrogenase	53.00%
TU_976	-	SL1344_RS18510	dipeptide/tripeptide permease DtpB	100.00%
TU_977	-	SL1344_RS12420	LysR family transcriptional regulator	100.00%
TU_978	-	SL1344_RS19210	DNA repair protein RadC	100.00%
TU_979	-	SL1344_RS05695	rhodanese-related sulfurtransferase	100.00%
TU_980	-	SL1344_RS07985	SPI-2 type III secretion system effector SifB	100.00%
TU_981	-	SL1344_RS20385	5-methyltetrahydropteroyltriglutamate-- homocysteine S-methyltransferase	100.00%
TU_982	-	SL1344_RS04765	(d)CMP kinase	98.00%
TU_983	-	SL1344_RS21905	guanine/hypoxanthine transporter GhxP	100.00%
TU_984	-	SL1344_RS08760	patatin-like phospholipase RssA	70.00%
TU_985	-	SL1344_RS04350	LysR family transcriptional regulator	100.00%
TU_986	-	SL1344_RS20215	amino acid permease	91.00%
TU_987	-	SL1344_RS09035	hypothetical protein	100.00%
TU_988	-	SL1344_RS02285	trigger factor	100.00%
TU_989	-	SL1344_RS00005	thr operon leader peptide	100.00%
TU_990	-	SL1344_RS18785	molybdopterin guanine dinucleotide-containing S/N-oxide reductase	100.00%
TU_991	-	SL1344_RS07335	GlpM family protein	100.00%
TU_992	-	SL1344_RS16030	type IV pilus twitching motility protein PilT	100.00%
TU_993	-	SL1344_RS05615	curli production assembly/transport protein CsgF	100.00%
TU_994	-	SL1344_RS18610	sugar kinase	100.00%
TU_995	-	SL1344_RS22945	GNAT family N-acetyltransferase	100.00%
TU_996	-	SL1344_RS08595	23S rRNA pseudouridine(2605) synthase RluB	99.00%
TU_997	-	SL1344_RS18035	intracellular growth attenuator protein IgaA	99.00%
TU_998	-	SL1344_RS11190	gentisate 1|2-dioxygenase	86.00%
TU_999	-	SL1344_RS11705	MFS transporter	100.00%
TU_1000	-	SL1344_RS15630	multidrug/biocide efflux PACE transporter	84.00%
TU_1001	-	SL1344_RS11285	phosphoserine phosphatase SerB	96.00%
TU_1002	-	SL1344_RS27865	hypothetical protein	100.00%
TU_1003	-	SL1344_RS06515	osmotically-inducible lipoprotein OsmE	100.00%
TU_1004	-	SL1344_RS01880	propionate catabolism operon regulatory protein PrpR	100.00%
TU_1005	-	SL1344_RS07395	ROK family transcriptional regulator	98.00%
TU_1006	-	SL1344_RS11500	antiterminator Q family protein	100.00%
TU_1007	-	SL1344_RS16660	Gfo/Idh/MocA family oxidoreductase	100.00%
TU_1008	-	SL1344_RS00290	citrate/sodium symporter CitS	100.00%
TU_1009	-	SL1344_RS14200	hypothetical protein	100.00%
TU_1010	-	SL1344_RS11050	fimbrial biogenesis outer membrane usher protein	98.00%
TU_1011	-	SL1344_RS23230	restriction endonuclease	100.00%
TU_1012	-	SL1344_RS23145	hypochlorite stress DNA-binding transcriptional regulator HypT	100.00%
TU_1013	-	SL1344_RS02380	MGMT family protein	100.00%
TU_1014	-	SL1344_RS27760	toxin	100.00%
TU_1015	-	SL1344_RS18075	transcription elongation factor GreB	99.00%
TU_1016	-	SL1344_RS02065	ACP phosphodiesterase	100.00%
TU_1017	-	SL1344_RS04485	ABC transporter substrate-binding protein ArtJ	100.00%
TU_1018	-	SL1344_RS22220	membrane protein FxsA	100.00%
TU_1019	-	SL1344_RS25655	IS1 family transposase	100.00%
TU_1020	-	SL1344_RS00485	bifunctional tRNA pseudouridine(32) synthase/23S rRNA pseudouridine(746) synthase RluA	65.00%
TU_1021	-	SL1344_RS18310	DUF2756 family protein	100.00%
TU_1022	-	SL1344_RS04815	envelope biogenesis factor ElyC	100.00%
TU_1023	-	SL1344_RS01550	PerC family transcriptional regulator	100.00%
TU_1024	-	SL1344_RS07515	peptidyl-dipeptidase Dcp	100.00%
TU_1025	-	SL1344_RS10600	FUSC family protein	100.00%
TU_1026	-	SL1344_RS08680	TonB system transport protein TonB	100.00%
TU_1027	-	SL1344_RS09025	DUF1971 domain-containing protein	100.00%
TU_1028	-	SL1344_RS20530	YihD family protein	100.00%
TU_1029	-	SL1344_RS27710	hypothetical protein	100.00%
TU_1030	-	SL1344_RS20390	anaerobic sulfatase maturase	100.00%
TU_1031	-	SL1344_RS11755	MFS transporter	67.00%
TU_1032	-	SL1344_RS22625	peptide-methionine (S)-S-oxide reductase MsrA	98.00%
TU_1033	-	SL1344_RS11290	MFS transporter	96.00%
TU_1034	-	SL1344_RS19435	glycoside hydrolase family 1 protein	100.00%
TU_1035	-	SL1344_RS22690	myo-inositol import MFS transporter IolT2	100.00%
TU_1036	-	SL1344_RS01055	dGTPase	100.00%
TU_1037	-	SL1344_RS12475	cysteine synthase A	100.00%
TU_1038	-	SL1344_RS23435	thymidine phosphorylase	60.00%
TU_1039	-	SL1344_RS05340	type III secretion system effector protease PipA	100.00%
TU_1040	-	SL1344_RS22655	inorganic diphosphatase	100.00%
TU_1041	-	SL1344_RS07140	TetR/AcrR family transcriptional regulator	95.00%
TU_1042	-	SL1344_RS13095	serine hydroxymethyltransferase	100.00%
TU_1043	-	SL1344_RS00810	HNH endonuclease	100.00%
TU_1044	-	SL1344_RS16665	TerC family protein	100.00%
TU_1045	-	SL1344_RS26225	hypothetical protein	100.00%
TU_1046	-	SL1344_RS08290	universal stress protein UspE	100.00%
TU_1047	-	SL1344_RS07300	class II fumarate hydratase	99.00%
TU_1048	-	SL1344_RS20845	superoxide dismutase [Mn]	100.00%
TU_1049	-	SL1344_RS27665	helix-turn-helix domain-containing protein	100.00%
TU_1050	-	SL1344_RS10050	phage tail tape measure protein	59.00%
TU_1051	-	SL1344_RS13840	outer membrane protein assembly factor BamE	85.00%
TU_1052	-	SL1344_RS22835	anaerobic ribonucleoside-triphosphate reductase-activating protein	100.00%
TU_1053	-	SL1344_RS18160	TROVE domain-containing protein	100.00%
TU_1054	-	SL1344_RS19945	tRNA uridine-5-carboxymethylaminomethyl(34) synthesis enzyme MnmG	100.00%
TU_1055	-	SL1344_RS00585	transcriptional regulator LeuO	100.00%
TU_1056	-	SL1344_RS06795	L-cystine transporter	100.00%
TU_1057	-	SL1344_RS18575	lysozyme	100.00%
TU_1058	-	SL1344_RS07390	LysR family transcriptional regulator	100.00%
TU_1059	-	SL1344_RS20270	membrane protein	100.00%
TU_1060	-	SL1344_RS18725	substrate-binding domain-containing protein	100.00%
TU_1061	-	SL1344_RS24900	LysR family transcriptional regulator	100.00%
TU_1062	-	SL1344_RS05675	YceK/YidQ family lipoprotein	100.00%
TU_1063	-	SL1344_RS07110	superoxide dismutase [Fe]	100.00%
TU_1064	-	SL1344_RS02680	ureidoglycolate dehydrogenase	65.00%
TU_1065	-	SL1344_RS22045	arginine/agmatine antiporter	100.00%
TU_1066	-	SL1344_RS06350	CynX/NimT family MFS transporter	99.00%
TU_1067	-	SL1344_RS14340	phase 1 flagellin gene repressor FljA	83.00%
TU_1068	-	SL1344_RS04015	adenosylmethionine--8-amino-7-oxononanoate transaminase	98.00%
TU_1069	-	SL1344_RS22775	cytochrome b562	74.00%
TU_1070	-	SL1344_RS12245	phosphohistidine phosphatase SixA	100.00%
TU_1071	-	SL1344_RS10925	molecular chaperone	100.00%
TU_1072	-	SL1344_RS18870	XylR family transcriptional regulator	100.00%
TU_1073	-	SL1344_RS06750	type I 3-dehydroquinate dehydratase	99.00%
TU_1074	-	SL1344_RS09795	flagellin lysine-N-methylase	100.00%
TU_1075	-	SL1344_RS08240	SMR family transporter	100.00%
TU_1076	-	SL1344_RS05740	glutaredoxin 2	100.00%
TU_1077	-	SL1344_RS22495	L-ascorbate 6-phosphate lactonase	67.00%
TU_1078	-	SL1344_RS01035	iron-sulfur cluster insertion protein ErpA	79.00%
TU_1079	-	SL1344_RS02865	DnaJ family molecular chaperone	100.00%
TU_1080	-	SL1344_RS03890	oxalacetate decarboxylase subunit beta	100.00%
TU_1081	-	SL1344_RS20440	3'-5' ssDNA/RNA exonuclease TatD	100.00%
TU_1082	-	SL1344_RS27595	hypothetical protein	100.00%
TU_1083	-	SL1344_RS15410	L-fucose operon activator	97.00%
TU_1084	-	SL1344_RS15625	LysR family transcriptional regulator	100.00%
TU_1085	-	SL1344_RS03505	flavodoxin FldA	100.00%
TU_1086	-	SL1344_RS22745	D-chiro-inositol-2-dehydrogenase IolG2	71.00%
TU_1087	-	SL1344_RS27660	hypothetical protein	100.00%
TU_1088	-	SL1344_RS02340	cysteine desulfhydrase	100.00%
TU_1089	-	SL1344_RS15600	aspartate/glutamate racemase	100.00%
TU_1090	-	SL1344_RS03180	fluoride efflux transporter CrcB	100.00%
TU_1091	-	SL1344_RS02120	DUF3251 domain-containing protein	100.00%
TU_1092	-	SL1344_RS16730	hypothetical protein	100.00%
TU_1093	-	SL1344_RS22205	anaerobic C4-dicarboxylate transporter DcuA	57.00%
TU_1094	-	SL1344_RS19005	hypothetical protein	100.00%
TU_1095	-	SL1344_RS18955	AraC family transcriptional regulator	100.00%
TU_1096	-	SL1344_RS19300	xanthine/proton symporter XanP	100.00%
TU_1097	-	SL1344_RS18600	AsmA family protein	100.00%
TU_1098	-	SL1344_RS19130	O-antigen ligase RfaL	96.00%
TU_1099	-	SL1344_RS21150	AraC family transcriptional regulator	99.00%
TU_1100	-	SL1344_RS04740	30S ribosomal protein S12 methylthiotransferase accessory protein YcaO	100.00%
TU_1101	-	SL1344_RS12590	hypothetical protein	98.00%
TU_1102	-	SL1344_RS22190	transcriptional regulator	89.00%
TU_1103	-	SL1344_RS11865	GNAT family N-acetyltransferase	98.00%
TU_1104	-	SL1344_RS16935	tryptophan permease	100.00%
TU_1105	-	SL1344_RS12750	YpfN family protein	92.00%
TU_1106	-	SL1344_RS16220	fructuronate reductase	99.00%
TU_1107	-	SL1344_RS13450	DinI family protein	100.00%
TU_1108	-	SL1344_RS22170	non-specific acid phosphatase	100.00%
TU_1109	-	SL1344_RS15840	phosphoglycerate dehydrogenase	100.00%
TU_1110	-	SL1344_RS20320	magnesium/cobalt transporter CorA	100.00%
TU_1111	-	SL1344_RS03510	LexA regulated protein	80.00%
TU_1112	-	SL1344_RS06550	catalase HPII	100.00%
TU_1113	-	SL1344_RS07175	transcriptional regulator SlyA	100.00%
TU_1114	-	SL1344_RS12035	LacI family DNA-binding transcriptional regulator	100.00%
TU_1115	-	SL1344_RS06775	AI-2E family transporter YdiK	100.00%
TU_1116	-	SL1344_RS16525	ubiquinone biosynthesis accessory factor UbiK	100.00%
TU_1117	-	SL1344_RS23575	winged helix-turn-helix transcriptional regulator	100.00%
TU_1118	-	SL1344_RS18885	alpha-amylase	98.00%
TU_1119	-	SL1344_RS20120	peptidylprolyl isomerase PpiC	100.00%
TU_1120	-	SL1344_RS00855	multicopper oxidase CueO	100.00%
TU_1121	-	SL1344_RS22535	hypothetical protein	100.00%
TU_1122	-	SL1344_RS12695	transaldolase	58.00%
TU_1123	-	SL1344_RS21335	hypothetical protein	100.00%
TU_1124	-	SL1344_RS08385	murein tripeptide amidase MpaA	100.00%
TU_1125	-	SL1344_RS07915	colanic acid/biofilm transcriptional regulator McbR	100.00%
TU_1126	-	SL1344_RS11425	50S ribosomal protein L25	100.00%
TU_1127	-	SL1344_RS09190	PhoP/PhoQ regulator MgrB	97.00%
TU_1128	-	SL1344_RS04560	ATP-dependent endonuclease	100.00%
TU_1129	-	SL1344_RS16950	polyribonucleotide nucleotidyltransferase	96.00%
TU_1130	-	SL1344_RS22485	esterase	100.00%
TU_1131	-	SL1344_RS00430	sulfatase-like hydrolase/transferase	100.00%
TU_1132	-	SL1344_RS05115	superoxide dismutase [Cu-Zn] SodC1	100.00%
TU_1133	-	SL1344_RS22435	YjfI family protein	100.00%
TU_1134	-	SL1344_RS15925	agmatinase	100.00%
TU_1135	-	SL1344_RS05510	HTH-type transcriptional regulator RutR	100.00%
TU_1136	-	SL1344_RS18620	C4-dicarboxylate transporter DctC	100.00%
TU_1137	-	SL1344_RS19350	intestinal colonization autotransporter adhesin MisL	100.00%
TU_1138	-	SL1344_RS22225	L-methionine/branched-chain amino acid transporter	100.00%
TU_1139	-	SL1344_RS02785	fimbria biosynthesis transcriptional regulator FimZ	100.00%
TU_1140	-	SL1344_RS15700	hypothetical protein	100.00%
TU_1141	-	SL1344_RS14640	alanine--tRNA ligase	100.00%
TU_1142	-	SL1344_RS14585	carbohydrate porin	100.00%
TU_1143	-	SL1344_RS12685	IS200/IS605-like element IS200F family transposase	100.00%
TU_1144	-	SL1344_RS03340	pyrimidine-specific ribonucleoside hydrolase RihA	94.00%
TU_1145	-	SL1344_RS05015	hypothetical protein	100.00%
TU_1146	-	SL1344_RS00295	[citrate (pro-3S)-lyase] ligase	100.00%
TU_1147	-	SL1344_RS05275	YccF domain-containing protein	89.00%
TU_1148	-	SL1344_RS13090	3-phenylpropionate MFS transporter	100.00%
TU_1149	-	SL1344_RS00145	hypothetical protein	90.00%
TU_1150	-	SL1344_RS22065	transcriptional regulator MelR	100.00%
TU_1151	-	SL1344_RS07965	GntR family transcriptional regulator YdcR	70.00%
TU_1152	-	SL1344_RS02490	ferrochelatase	100.00%
TU_1153	-	SL1344_RS13100	NO-inducible flavohemoprotein	100.00%
TU_1154	-	SL1344_RS18535	glutathione-disulfide reductase	59.00%
TU_1155	-	SL1344_RS09385	DNA polymerase III subunit theta	100.00%
TU_1156	-	SL1344_RS16225	glucuronate isomerase	100.00%
TU_1157	-	SL1344_RS21160	phosphoenolpyruvate carboxylase	97.00%
TU_1158	-	SL1344_RS13920	helix-turn-helix domain-containing protein	100.00%
TU_1159	-	SL1344_RS16570	undecaprenyl-diphosphate phosphatase	100.00%
TU_1160	-	SL1344_RS16240	glutathione-dependent disulfide-bond oxidoreductase	100.00%
TU_1161	-	SL1344_RS17035	ribosome assembly RNA-binding protein YhbY	100.00%
TU_1162	-	SL1344_RS23095	DUF1062 domain-containing protein	100.00%
TU_1163	-	SL1344_RS17190	aerobic respiration two-component sensor histidine kinase ArcB	100.00%
TU_1164	-	SL1344_RS13570	tRNA(1)(Val) (adenine(37)-N(6))-methyltransferase TrmN	100.00%
TU_1165	-	SL1344_RS17305	triphosphoribosyl-dephospho-CoA synthase	100.00%
TU_1166	-	SL1344_RS09450	lauroyl-Kdo(2)-lipid IV(A) myristoyltransferase	64.00%
TU_1167	-	SL1344_RS05860	hypothetical protein	100.00%
TU_1168	-	SL1344_RS16630	PAS domain-containing methyl-accepting chemotaxis protein	100.00%
TU_1169	-	SL1344_RS09040	YcgN family cysteine cluster protein	98.00%
TU_1170	-	SL1344_RS07820	formate dehydrogenase-N subunit alpha	70.00%
TU_1171	-	SL1344_RS07135	alkene reductase	55.00%
TU_1172	-	SL1344_RS08225	pyruvate:ferredoxin (flavodoxin) oxidoreductase	100.00%
TU_1173	-	SL1344_RS21735	4-hydroxybenzoate octaprenyltransferase	100.00%
TU_1174	-	SL1344_RS22010	VOC family metalloprotein YjdN	100.00%
TU_1175	-	SL1344_RS10310	integrase domain-containing protein	100.00%
TU_1176	-	SL1344_RS07375	serine protease	100.00%
TU_1177	-	SL1344_RS00865	hypoxanthine phosphoribosyltransferase	100.00%
TU_1178	-	SL1344_RS04970	DinI family protein	100.00%
TU_1179	-	SL1344_RS20065	YifB family Mg chelatase-like AAA ATPase	95.00%
TU_1180	-	SL1344_RS20815	L-rhamnose/proton symporter RhaT	100.00%
TU_1181	-	SL1344_RS00790	outer membrane protein	100.00%
TU_1182	-	SL1344_RS18900	IclR family transcriptional regulator YiaJ	100.00%
TU_1183	-	SL1344_RS14705	nitric oxide reductase transcriptional regulator NorR	100.00%
TU_1184	-	SL1344_RS06770	YdiL family protein	100.00%
TU_1185	-	SL1344_RS19010	YibL family ribosome-associated protein	100.00%
TU_1186	-	SL1344_RS10375	L|D-transpeptidase	100.00%
TU_1187	-	SL1344_RS09335	hypothetical protein	100.00%
TU_1188	-	SL1344_RS05710	YceO family protein	100.00%
TU_1189	-	SL1344_RS09945	DUF808 domain-containing protein	97.00%
TU_1190	-	SL1344_RS22735	5-dehydro-2-deoxygluconokinase	55.00%
TU_1191	-	SL1344_RS19430	hypothetical protein	100.00%
TU_1192	-	SL1344_RS05610	curli production assembly/transport protein CsgG	100.00%
TU_1193	-	SL1344_RS16555	inorganic triphosphatase	99.00%
TU_1194	-	SL1344_RS15360	nucleotide 5'-monophosphate nucleosidase PpnN	100.00%
TU_1195	-	SL1344_RS02650	putative allantoin permease	100.00%
TU_1196	-	SL1344_RS07955	GhoT/OrtT family toxin	100.00%
TU_1197	-	SL1344_RS23195	hypothetical protein	100.00%
TU_1198	-	SL1344_RS25680	PagK family vesicle-borne virulence factor	100.00%
TU_1199	-	SL1344_RS23225	type I restriction-modification system endonuclease	100.00%
TU_1200	-	SL1344_RS18275	oxidoreductase	100.00%
TU_1201	-	SL1344_RS07500	putative selenium delivery protein YdfZ	100.00%
TU_1202	-	SL1344_RS01825	MFS transporter	100.00%
TU_1203	-	SL1344_RS13240	type III secretion effector GogB	100.00%
TU_1204	-	SL1344_RS05980	glycine zipper 2TM domain-containing protein	100.00%
TU_1205	-	SL1344_RS13330	phage tail protein	100.00%
TU_1206	-	SL1344_RS14275	glucose-specific PTS transporter subunit IIBC	100.00%
TU_1207	-	SL1344_RS18370	high-affinity branched-chain amino acid ABC transporter substrate-binding protein LivK	79.00%
TU_1208	-	SL1344_RS13575	ATP-dependent RNA helicase SrmB	100.00%
TU_1209	-	SL1344_RS06360	DUF441 domain-containing protein	100.00%
TU_1210	-	SL1344_RS04120	YbhQ family protein	100.00%
TU_1211	-	SL1344_RS21525	23S rRNA pseudouridine(2604) synthase RluF	100.00%
TU_1212	-	SL1344_RS21515	hypothetical protein	100.00%
TU_1213	-	SL1344_RS16650	M48 family metallopeptidase	100.00%
TU_1214	-	SL1344_RS18505	universal stress protein UspA	100.00%
TU_1215	-	SL1344_RS03680	endonuclease VIII	100.00%
TU_1216	-	SL1344_RS19515	aldose 1-epimerase family protein	92.00%
TU_1217	-	SL1344_RS08120	membrane protein	100.00%
TU_1218	-	SL1344_RS10910	uridine kinase	79.00%
TU_1219	-	SL1344_RS00275	oxalacetate decarboxylase subunit beta	84.00%
TU_1220	-	SL1344_RS14405	HoxN/HupN/NixA family nickel/cobalt transporter	98.00%
TU_1221	-	SL1344_RS07840	GFA family protein	100.00%
TU_1222	-	SL1344_RS13180	MurR/RpiR family transcriptional regulator	100.00%
TU_1223	-	SL1344_RS09545	VOC family protein	100.00%
TU_1224	-	SL1344_RS03195	lipoyl synthase	100.00%
TU_1225	-	SL1344_RS08980	membrane-bound lytic murein transglycosylase EmtA	100.00%
TU_1226	-	SL1344_RS16060	DUF1202 domain-containing protein	100.00%
TU_1227	-	SL1344_RS11685	bifunctional 3-demethylubiquinone 3-O-methyltransferase/2-octaprenyl-6-hydroxy phenol methylase	100.00%
TU_1228	-	SL1344_RS05295	CoA-binding protein	100.00%
TU_1229	-	SL1344_RS23295	SIS domain-containing protein	100.00%
TU_1230	-	SL1344_RS02535	copper-exporting P-type ATPase CopA	100.00%
TU_1231	-	SL1344_RS08165	cytochrome b561	100.00%
TU_1232	-	SL1344_RS07180	outer membrane lipoprotein SlyB	100.00%
TU_1233	-	SL1344_RS27010	hypothetical protein	100.00%
TU_1234	-	SL1344_RS01770	Ail/Lom family outer membrane beta-barrel protein	100.00%
TU_1235	-	SL1344_RS05250	macrodomain Ter protein MatP	100.00%
TU_1236	-	SL1344_RS14500	L-alanine exporter AlaE	100.00%
TU_1237	-	SL1344_RS22430	23S rRNA (guanosine(2251)-2'-O)-methyltransferase RlmB	62.00%
TU_1238	-	SL1344_RS21005	septal ring assembly protein ZapB	100.00%
TU_1239	-	SL1344_RS08845	3-deoxy-8-phosphooctulonate synthase	68.00%
TU_1240	-	SL1344_RS15610	2-dehydro-3-deoxy-D-gluconate 5-dehydrogenase KduD	82.00%
TU_1241	-	SL1344_RS08255	tRNA 2-thiocytidine(32) synthetase TtcA	99.00%
TU_1242	-	SL1344_RS23140	aspartate/glutamate racemase family protein	100.00%
TU_1243	-	SL1344_RS09255	protein-serine/threonine phosphatase	100.00%
TU_1244	-	SL1344_RS13250	PagK family vesicle-borne virulence factor	100.00%
TU_1245	-	SL1344_RS14205	AlpA family transcriptional regulator	100.00%
TU_1246	-	SL1344_RS22130	YjiK family protein	100.00%
TU_1247	-	SL1344_RS11825	signal transduction protein PmrD	100.00%
TU_1248	-	SL1344_RS12870	glutamine-hydrolyzing GMP synthase	76.00%
TU_1249	-	SL1344_RS00525	arabinose operon transcriptional regulator AraC	99.00%
TU_1250	-	SL1344_RS23520	2|3-diphosphoglycerate-dependent phosphoglycerate mutase GpmB	100.00%
TU_1251	-	SL1344_RS04365	glutathione S-transferase family protein	100.00%
TU_1252	-	SL1344_RS03850	3-deoxy-7-phosphoheptulonate synthase AroG	100.00%
TU_1253	-	SL1344_RS20930	transcriptional regulator LsrR	91.00%
TU_1254	-	SL1344_RS16930	hypothetical protein	100.00%
TU_1255	-	SL1344_RS00740	carboxylating nicotinate-nucleotide diphosphorylase	100.00%
TU_1256	-	SL1344_RS15280	nucleoside triphosphate pyrophosphohydrolase	100.00%
TU_1257	-	SL1344_RS04260	Cof-type HAD-IIB family hydrolase	100.00%
TU_1258	-	SL1344_RS02540	Cu(I)-responsive transcriptional regulator	100.00%
TU_1259	-	SL1344_RS27800	Rpn family recombination-promoting nuclease/putative transposase	100.00%
TU_1260	-	SL1344_RS12865	DDE-type integrase/transposase/recombinase	100.00%
TU_1261	-	SL1344_RS06710	medium-chain fatty-acid--CoA ligase	100.00%
TU_1262	-	SL1344_RS20985	ferredoxin--NADP(+) reductase	98.00%
TU_1263	-	SL1344_RS08905	redox-regulated ATPase YchF	100.00%
TU_1264	-	SL1344_RS04775	integration host factor subunit beta	100.00%
TU_1265	-	SL1344_RS07910	TonB-dependent receptor	100.00%
TU_1266	-	SL1344_RS16855	16S rRNA (cytidine(1402)-2'-O)-methyltransferase	100.00%
TU_1267	-	SL1344_RS16210	MFS transporter	100.00%
TU_1268	-	SL1344_RS17495	DUF2556 family protein	98.00%
TU_1269	-	SL1344_RS03880	oxaloacetate decarboxylase subunit gamma	100.00%
TU_1270	-	SL1344_RS21050	TIGR02117 family protein	90.00%
TU_1271	-	SL1344_RS27375	YciY family protein	100.00%
TU_1272	-	SL1344_RS09010	fatty acid metabolism transcriptional regulator FadR	100.00%
TU_1273	-	SL1344_RS13615	protein lysine acetyltransferase	100.00%
TU_1274	-	SL1344_RS11000	lipid kinase YegS	100.00%
TU_1275	-	SL1344_RS04565	VirK/YbjX family protein	100.00%
TU_1276	-	SL1344_RS08835	putative cation transport regulator ChaB	100.00%
TU_1277	-	SL1344_RS02230	MFS transporter	100.00%
TU_1278	-	SL1344_RS12600	HTH-type transcriptional regulator EutR	100.00%
TU_1279	-	SL1344_RS04750	3-phosphoserine/phosphohydroxythreonine transaminase	79.00%
TU_1280	-	SL1344_RS17215	PDDEXK nuclease domain-containing protein	46.00%
TU_1281	-	SL1344_RS03910	2|3-diphosphoglycerate-dependent phosphoglycerate mutase	100.00%
TU_1282	-	SL1344_RS06560	cystine/sulfocysteine:cation symporter	100.00%
TU_1283	-	SL1344_RS19260	NAD-dependent DNA ligase LigB	100.00%
TU_1284	-	SL1344_RS08700	ion transporter	97.00%
TU_1285	-	SL1344_RS12850	hypothetical protein	100.00%
TU_1286	-	SL1344_RS07560	multiple antibiotic resistance transcriptional regulator MarR	65.00%
TU_1287	-	SL1344_RS06355	helix-turn-helix transcriptional regulator	100.00%
TU_1288	-	SL1344_RS19620	DUF3748 domain-containing protein	100.00%
TU_1289	-	SL1344_RS01535	fimbrial biogenesis outer membrane usher protein	98.00%
TU_1290	-	SL1344_RS20275	hypothetical protein	100.00%
TU_1291	-	SL1344_RS17395	metalloprotease TldD	99.00%
TU_1292	-	SL1344_RS01380	type VI secretion system ATPase TssH	100.00%
TU_1293	-	SL1344_RS11400	YejG family protein	81.00%
TU_1294	-	SL1344_RS10595	DUF496 family protein	100.00%
TU_1295	-	SL1344_RS07200	tyrosine--tRNA ligase	99.00%
TU_1296	-	SL1344_RS22360	tRNA epoxyqueuosine(34) reductase QueG	100.00%
TU_1297	-	SL1344_RS24820	stress response membrane protein YncL	100.00%
TU_1298	-	SL1344_RS21770	zinc uptake transcriptional repressor Zur	100.00%
TU_1299	-	SL1344_RS04150	ATP-dependent RNA helicase RhlE	100.00%
TU_1300	-	SL1344_RS21805	aromatic amino acid transaminase	100.00%
TU_1301	-	SL1344_RS15310	glycerate kinase	100.00%
TU_1302	-	SL1344_RS16640	NADPH-dependent 2|4-dienoyl-CoA reductase	100.00%
TU_1303	-	SL1344_RS08785	tetratricopeptide repeat protein	100.00%
TU_1304	-	SL1344_RS11080	YehR family lipoprotein	99.00%
TU_1305	-	SL1344_RS27655	hypothetical protein	100.00%
TU_1306	-	SL1344_RS09095	ATP-dependent DNA helicase	61.00%
TU_1307	-	SL1344_RS02435	mechanosensitive channel MscK	100.00%
TU_1308	-	SL1344_RS15475	amino-acid N-acetyltransferase	100.00%
TU_1309	-	SL1344_RS05840	ribonuclease E	100.00%
TU_1310	-	SL1344_RS03995	histidine utilization repressor	98.00%
TU_1311	-	SL1344_RS08505	cyclic di-GMP phosphodiesterase	100.00%
TU_1312	-	SL1344_RS06835	major outer membrane lipoprotein	100.00%
TU_1313	-	SL1344_RS26990	host specificity protein J	82.00%
TU_1314	-	SL1344_RS15965	hypothetical protein	100.00%
TU_1315	-	SL1344_RS03335	hypothetical protein	94.00%
TU_1316	-	SL1344_RS03895	triphosphoribosyl-dephospho-CoA synthase	100.00%
TU_1317	-	SL1344_RS14730	hypothetical protein	79.00%
TU_1318	-	SL1344_RS27630	hypothetical protein	100.00%
TU_1319	-	SL1344_RS06905	MerR family transcriptional regulator	100.00%
TU_1320	-	SL1344_RS09005	SpoVR family protein	100.00%
TU_1321	-	SL1344_RS23025	AAA domain-containing protein	98.00%
TU_1322	-	SL1344_RS19250	HARLDQ motif MBL-fold protein	100.00%
TU_1323	-	SL1344_RS08755	two-component system response regulator RssB	70.00%
TU_1324	-	SL1344_RS14685	transcriptional regulator GutM	100.00%
TU_1325	-	SL1344_RS14775	formate hydrogenlyase regulator HycA	100.00%
TU_1326	-	SL1344_RS22585	DMT family transporter	97.00%
TU_1327	-	SL1344_RS06180	c-type lysozyme inhibitor	100.00%
TU_1328	-	SL1344_RS08975	flagellar brake protein YcgR	100.00%
TU_1329	-	SL1344_RS06025	NAD-dependent protein deacylase	99.00%
TU_1330	-	SL1344_RS00165	aryl-sulfate sulfotransferase	100.00%
TU_1331	-	SL1344_RS16710	glutathione S-transferase family protein	97.00%
TU_1332	-	SL1344_RS15550	DNA mismatch repair endonuclease MutH	99.00%
TU_1333	-	SL1344_RS00040	molybdopterin adenylyltransferase	99.00%
TU_1334	-	SL1344_RS15960	FadR/GntR family transcriptional regulator	100.00%
TU_1335	-	SL1344_RS09105	YoaH family protein	100.00%
TU_1336	-	SL1344_RS22930	ribonuclease E inhibitor RraB	100.00%
TU_1337	-	SL1344_RS10480	regulatory protein PocR	100.00%
TU_1338	-	SL1344_RS13805	signal recognition particle protein	99.00%
TU_1339	-	SL1344_RS03250	adenosylcobalamin/alpha-ribazole phosphatase	100.00%
TU_1340	-	SL1344_RS08275	DNA endonuclease SmrA	100.00%
TU_1341	-	SL1344_RS07305	DNA replication terminus site-binding protein	81.00%
TU_1342	-	SL1344_RS17090	BolA family iron metabolism protein IbaG	100.00%
TU_1343	-	SL1344_RS12710	DUF1176 domain-containing protein	100.00%
TU_1344	-	SL1344_RS00530	DedA family protein	99.00%
TU_1345	-	SL1344_RS06830	L|D-transpeptidase family protein	100.00%
TU_1346	-	SL1344_RS03950	AcrZ family multidrug efflux pump-associated protein	100.00%
TU_1347	-	SL1344_RS22015	zinc ribbon domain-containing protein YjdM	100.00%
TU_1348	-	SL1344_RS09925	YodD family peroxide/acid resistance protein	100.00%
TU_1349	-	SL1344_RS20710	alpha/beta hydrolase	100.00%
TU_1350	-	SL1344_RS17320	oxaloacetate decarboxylase subunit gamma	96.00%
TU_1351	-	SL1344_RS23300	phosphatidylglycerol--membrane-oligosaccharide glycerophosphotransferase	100.00%
TU_1352	-	SL1344_RS11440	YejL family protein	63.00%
TU_1353	-	SL1344_RS16035	YggS family pyridoxal phosphate-dependent enzyme	75.00%
TU_1354	-	SL1344_RS15935	YhcH/YjgK/YiaL family protein	100.00%
TU_1355	-	SL1344_RS09975	porin OmpS1	100.00%
TU_1356	-	SL1344_RS07085	riboflavin synthase	100.00%
TU_1357	-	SL1344_RS16085	A/G-specific adenine glycosylase	100.00%
TU_1358	-	SL1344_RS13905	phage tail assembly protein	100.00%
TU_1359	-	SL1344_RS06120	type III secretion system effector SopF	100.00%
TU_1360	-	SL1344_RS05685	multidrug efflux MFS transporter MdtG	100.00%
TU_1361	-	SL1344_RS01385	type VI secretion system contractile sheath small subunit	98.00%
TU_1362	-	SL1344_RS12055	GSH-dependent disulfide bond oxidoreductase	100.00%
TU_1363	-	SL1344_RS27795	hypothetical protein	100.00%
TU_1364	-	SL1344_RS08310	B3/4 domain-containing protein	100.00%
TU_1365	-	SL1344_RS22965	leucyl aminopeptidase	100.00%
TU_1366	-	SL1344_RS12885	fibronectin-binding autotransporter adhesin ShdA	100.00%
TU_1367	-	SL1344_RS05300	heat shock protein HspQ	97.00%
TU_1368	-	SL1344_RS27625	IS4 family transposase	100.00%
TU_1369	-	SL1344_RS01755	EAL domain-containing protein	100.00%
TU_1370	-	SL1344_RS01905	porphobilinogen synthase	100.00%
TU_1371	-	SL1344_RS02225	YajQ family cyclic di-GMP-binding protein	100.00%
TU_1372	-	SL1344_RS13605	thioredoxin TrxC	100.00%
TU_1373	-	SL1344_RS11640	FAD:protein FMN transferase ApbE	84.00%
TU_1374	-	SL1344_RS10790	GalU regulator GalF	100.00%
TU_1375	-	SL1344_RS09710	membrane protein	100.00%
TU_1376	-	SL1344_RS00410	YgdI/YgdR family lipoprotein	98.00%
TU_1377	-	SL1344_RS05455	anti-adapter protein IraM	100.00%
TU_1378	-	SL1344_RS20670	sugar kinase	90.00%
TU_1379	-	SL1344_RS11950	hypothetical protein	100.00%
TU_1380	-	SL1344_RS03205	lipoyl(octanoyl) transferase LipB	52.00%
TU_1381	-	SL1344_RS09125	cyclic diguanylate phosphodiesterase	100.00%
TU_1382	-	SL1344_RS08575	YciN family protein	100.00%
TU_1383	-	SL1344_RS15565	NADP(H)-dependent aldo-keto reductase	100.00%
TU_1384	-	SL1344_RS13630	MFS transporter	99.00%
TU_1385	-	SL1344_RS09185	YebO family protein	97.00%
TU_1386	-	SL1344_RS19135	lipopolysaccharide N-acetylglucosaminyltransferase	94.00%
TU_1387	-	SL1344_RS12945	bifunctional tRNA (adenosine(37)-C2)-methyltransferase TrmG/ribosomal RNA large subunit methyltransferase RlmN	100.00%
TU_1388	-	SL1344_RS12165	flagella biosynthesis regulator Flk	100.00%
TU_1389	-	SL1344_RS22880	aspartate carbamoyltransferase regulatory subunit	67.00%
TU_1390	-	SL1344_RS16880	NAD(P)H-binding protein	100.00%
TU_1391	-	SL1344_RS09015	Na(+)/H(+) antiporter NhaB	100.00%
TU_1392	-	SL1344_RS20400	uridine phosphorylase	100.00%
TU_1393	-	SL1344_RS16365	2|5-didehydrogluconate reductase DkgA	100.00%
TU_1394	-	SL1344_RS05345	SPI-2 type III secretion system effector PipB	100.00%
TU_1395	-	SL1344_RS05990	multiple stress resistance protein BhsA	100.00%
TU_1396	-	SL1344_RS01500	SymE family type I addiction module toxin	100.00%
TU_1397	-	SL1344_RS06555	cell division activator CedA	100.00%
TU_1398	-	SL1344_RS12700	transketolase	58.00%
TU_1399	-	SL1344_RS18860	xylulokinase	98.00%
TU_1400	-	SL1344_RS04435	YbjN domain-containing protein	100.00%
TU_1401	-	SL1344_RS02480	molecular chaperone HtpG	100.00%
TU_1402	-	SL1344_RS15720	isopentenyl-diphosphate Delta-isomerase	100.00%
TU_1403	-	SL1344_RS21715	maltose/maltodextrin ABC transporter ATP-binding protein MalK	57.00%
TU_1404	-	SL1344_RS17335	SLC13 family permease	87.00%
TU_1405	-	SL1344_RS11165	multidrug resistance outer membrane protein MdtQ	100.00%
TU_1406	-	SL1344_RS04860	porin OmpF	100.00%
TU_1407	-	SL1344_RS19225	nucleoid occlusion factor SlmA	100.00%
TU_1408	-	SL1344_RS23340	YbaK/EbsC family protein	100.00%
TU_1409	-	SL1344_RS18855	YiaA/YiaB family protein	100.00%
TU_1410	-	SL1344_RS15705	DUF1460 domain-containing protein	100.00%
TU_1411	-	SL1344_RS04705	MFS transporter	100.00%
TU_1412	-	SL1344_RS22500	PTS ascorbate transporter subunit IIC	99.00%
TU_1413	-	SL1344_RS06470	exodeoxyribonuclease III	100.00%
TU_1414	-	SL1344_RS14395	antimicrobial resistance protein Mig-14	74.00%
TU_1415	-	SL1344_RS19890	Bax inhibitor-1 family protein	100.00%
TU_1416	-	SL1344_RS22950	YjgN family protein	100.00%
TU_1417	-	SL1344_RS19230	orotate phosphoribosyltransferase	100.00%
TU_1418	-	SL1344_RS09290	hypothetical protein	100.00%
TU_1419	-	SL1344_RS18965	aldehyde dehydrogenase AldB	100.00%
TU_1420	-	SL1344_RS06685	protein adenylyltransferase SelO	100.00%
TU_1421	-	SL1344_RS00920	pantoate--beta-alanine ligase	84.00%
TU_1422	-	SL1344_RS04885	sodium:alanine symporter family protein	100.00%
TU_1423	-	SL1344_RS16375	HIT family protein	100.00%
TU_1424	-	SL1344_RS20890	CDP-diacylglycerol diphosphatase	100.00%
TU_1425	-	SL1344_RS04905	DUF4060 family protein	100.00%
TU_1426	-	SL1344_RS22560	DMT family transporter	100.00%
TU_1427	-	SL1344_RS12200	beta-ketoacyl-ACP synthase I	100.00%
TU_1428	-	SL1344_RS08115	metal/formaldehyde-sensitive transcriptional repressor	53.00%
TU_1429	-	SL1344_RS02330	SgrR family transcriptional regulator	100.00%
TU_1430	-	SL1344_RS09340	lytic enzyme	100.00%
TU_1431	-	SL1344_RS08650	manganese catalase family protein	86.00%
TU_1432	-	SL1344_RS03370	CNNM family magnesium/cobalt transport protein CorC	88.00%
TU_1433	-	SL1344_RS15425	glycine cleavage system transcriptional regulator GcvA	84.00%
TU_1434	-	SL1344_RS18580	response regulator transcription factor	100.00%
TU_1435	-	SL1344_RS03275	leucine--tRNA ligase	43.00%
TU_1436	-	SL1344_RS18795	glyoxylate/hydroxypyruvate reductase GhrB	100.00%
TU_1437	-	SL1344_RS08380	peptide ABC transporter substrate-binding protein	100.00%
TU_1438	-	SL1344_RS22715	inositol 2-dehydrogenase IolG1	73.00%
TU_1439	-	SL1344_RS02115	nucleoside-specific channel-forming protein Tsx	100.00%
TU_1440	-	SL1344_RS08970	GlsB/YeaQ/YmgE family stress response membrane protein	100.00%
TU_1441	-	SL1344_RS10635	exodeoxyribonuclease I	100.00%
TU_1442	-	SL1344_RS20280	iron donor protein CyaY	100.00%
TU_1443	-	SL1344_RS12195	type II CAAX endopeptidase family protein	100.00%
TU_1444	-	SL1344_RS13380	PPC domain-containing protein	100.00%
TU_1445	-	SL1344_RS06150	virulence protein PagD	100.00%
TU_1446	-	SL1344_RS02505	Kef family K(+) transporter	100.00%
TU_1447	-	SL1344_RS08160	class I SAM-dependent methyltransferase	100.00%
TU_1448	-	SL1344_RS12470	sulfate transporter CysZ	100.00%
TU_1449	-	SL1344_RS00075	phage holin family protein	100.00%
TU_1450	-	SL1344_RS16845	galactitol-1-phosphate 5-dehydrogenase	55.00%
TU_1451	-	SL1344_RS02880	autotransporter domain-containing esterase	100.00%
TU_1452	-	SL1344_RS25905	hypothetical protein	97.00%
TU_1453	-	SL1344_RS22570	FKBP-type peptidyl-prolyl cis-trans isomerase	100.00%
TU_1454	-	SL1344_RS18250	aspartate-semialdehyde dehydrogenase	100.00%
TU_1455	-	SL1344_RS05935	PTS glucose transporter subunit IIBC	100.00%
TU_1456	-	SL1344_RS08280	methylated-DNA--[protein]-cysteine S-methyltransferase	100.00%
TU_1457	-	SL1344_RS20825	oligogalacturonate-specific porin KdgM family protein	100.00%
TU_1458	-	SL1344_RS09800	FliC/FljB family flagellin	100.00%
TU_1459	-	SL1344_RS04555	lysine exporter LysO family protein	100.00%
TU_1460	-	SL1344_RS11860	stress response protein ElaB	96.00%
TU_1461	-	SL1344_RS01870	LysE family transporter	100.00%
TU_1462	-	SL1344_RS01085	bifunctional uridylyltransferase/uridylyl-removing protein GlnD	91.00%
TU_1463	-	SL1344_RS15455	murein transglycosylase A	99.00%
TU_1464	-	SL1344_RS05320	acylphosphatase	99.00%
TU_1465	-	SL1344_RS06460	YnjH family protein	100.00%
TU_1466	-	SL1344_RS06675	NlpC/P60 family protein	100.00%
TU_1467	-	SL1344_RS23405	DUF1328 domain-containing protein	67.00%
TU_1468	-	SL1344_RS16345	cystathionine beta-lyase	84.00%
TU_1469	-	SL1344_RS01030	H(+)/Cl(-) exchange transporter ClcA	79.00%
TU_1470	-	SL1344_RS01335	DNA polymerase III subunit epsilon	100.00%
TU_1471	-	SL1344_RS22820	BglG family transcription antiterminator	94.00%
TU_1472	-	SL1344_RS02155	aldo/keto reductase	100.00%
TU_1473	-	SL1344_RS00905	PTS sugar transporter subunit IIA	100.00%
TU_1474	-	SL1344_RS12715	GDP-mannose pyrophosphatase NudK	100.00%
TU_1475	-	SL1344_RS20910	GntR family transcriptional regulator	100.00%
TU_1476	-	SL1344_RS22120	molecular chaperone	62.00%
TU_1477	-	SL1344_RS04385	MFS transporter	100.00%
TU_1478	-	SL1344_RS02935	RamA family antibiotic efflux transcriptional regulator	100.00%
TU_1479	-	SL1344_RS07315	amidohydrolase	100.00%
TU_1480	-	SL1344_RS09425	bifunctional 4-hydroxy-2-oxoglutarate aldolase/2-dehydro-3-deoxy-phosphogluconate aldolase	77.00%
TU_1481	-	SL1344_RS00180	sulfatase-like hydrolase/transferase	97.00%
TU_1482	-	SL1344_RS19530	DeoR family transcriptional regulator	100.00%
TU_1483	-	SL1344_RS03210	DUF493 family protein YbeD	50.00%
TU_1484	-	SL1344_RS19345	helix-turn-helix transcriptional regulator	100.00%
TU_1485	-	SL1344_RS06730	electron transfer flavoprotein	100.00%
TU_1486	-	SL1344_RS01180	chitinase	99.00%
TU_1487	-	SL1344_RS07385	MFS transporter	100.00%
TU_1488	-	SL1344_RS11295	catecholate siderophore receptor CirA	100.00%
TU_1489	-	SL1344_RS02280	transcriptional regulator BolA	100.00%
TU_1490	-	SL1344_RS23170	MFS transporter	100.00%
TU_1491	-	SL1344_RS27490	hypothetical protein	100.00%
TU_1492	-	SL1344_RS04755	3-phosphoshikimate 1-carboxyvinyltransferase	78.00%
TU_1493	-	SL1344_RS22180	MerR family transcriptional regulator	52.00%
TU_1494	-	SL1344_RS00690	preprotein translocase subunit SecA	82.00%
TU_1495	-	SL1344_RS23505	murein transglycosylase	94.00%
TU_1496	-	SL1344_RS18460	AI-2E family transporter	100.00%
TU_1497	-	SL1344_RS12720	penicillin binding protein PBP4B	100.00%
TU_1498	-	SL1344_RS20810	HTH-type transcriptional activator RhaR	99.00%
TU_1499	-	SL1344_RS01675	DUF1889 family protein	100.00%
TU_1500	-	SL1344_RS16405	cell division protein FtsP	100.00%
TU_1501	-	SL1344_RS14230	transcriptional regulator	100.00%
TU_1502	-	SL1344_RS14460	GABA permease	88.00%
TU_1503	-	SL1344_RS16115	DUF554 domain-containing protein	100.00%
TU_1504	-	SL1344_RS02520	Cys-tRNA(Pro)/Cys-tRNA(Cys) deacylase YbaK	85.00%
TU_1505	-	SL1344_RS21100	catalase/peroxidase HPI	100.00%
TU_1506	-	SL1344_RS21730	chorismate lyase	100.00%
TU_1507	-	SL1344_RS08005	benzoate/H(+) symporter BenE family transporter	100.00%
TU_1508	-	SL1344_RS11855	isochorismate synthase MenF	94.00%
TU_1509	-	SL1344_RS15430	YgdI/YgdR family lipoprotein	100.00%
TU_1510	-	SL1344_RS11690	ribonucleoside-diphosphate reductase subunit alpha	82.00%
TU_1511	-	SL1344_RS16740	amino acid permease	98.00%
TU_1512	-	SL1344_RS19735	mandelate racemase/muconate lactonizing enzyme family protein	94.00%
TU_1513	-	SL1344_RS27070	his operon leader peptide	100.00%
TU_1514	-	SL1344_RS23580	hypothetical protein	100.00%
TU_1515	-	SL1344_RS08335	two-partner-like secretion system exoprotein ZirU	90.00%
TU_1516	-	SL1344_RS08890	C4-dicarboxylic acid transporter DauA	100.00%
TU_1517	-	SL1344_RS13635	DUF4385 domain-containing protein	99.00%
TU_1518	-	SL1344_RS05450	MBL fold metallo-hydrolase	80.00%
TU_1519	-	SL1344_RS16100	nucleoside permease	100.00%
TU_1520	-	SL1344_RS08400	transcriptional regulator TyrR	100.00%
TU_1521	-	SL1344_RS27845	small toxic inner membrane protein TimP	100.00%
TU_1522	-	SL1344_RS09275	hypothetical protein	100.00%
TU_1523	-	SL1344_RS05330	FtsH protease modulator YccA	100.00%
TU_1524	-	SL1344_RS11540	nitrate/nitrite response regulator protein NarP	100.00%
TU_1525	-	SL1344_RS19880	glutamine--fructose-6-phosphate transaminase (isomerizing)	99.00%
TU_1526	-	SL1344_RS20545	acyltransferase	100.00%
TU_1527	-	SL1344_RS07185	anhydro-N-acetylmuramic acid kinase	86.00%
TU_1528	-	SL1344_RS00415	hypothetical protein	100.00%
TU_1529	-	SL1344_RS03885	sodium-extruding oxaloacetate decarboxylase subunit alpha	100.00%
TU_1530	-	SL1344_RS17890	cAMP-activated global transcriptional regulator CRP	100.00%
TU_1531	-	SL1344_RS14280	SgrR family transcriptional regulator	100.00%
TU_1532	-	SL1344_RS22615	DUF1107 domain-containing protein	100.00%
TU_1533	-	SL1344_RS05245	Lon protease family protein	66.00%
TU_1534	-	SL1344_RS00390	electron transfer flavoprotein subunit alpha/FixB family protein	84.00%
TU_1535	-	SL1344_RS11200	LysR substrate-binding domain-containing protein	100.00%
TU_1536	-	SL1344_RS09050	YcgL domain-containing protein	79.00%
TU_1537	-	SL1344_RS05730	dihydroorotase	75.00%
TU_1538	-	SL1344_RS04660	leucine-responsive transcriptional regulator Lrp	89.00%
TU_1539	-	SL1344_RS00285	oxaloacetate decarboxylase subunit gamma	100.00%
TU_1540	-	SL1344_RS06510	ammonia-dependent NAD(+) synthetase	100.00%
TU_1541	-	SL1344_RS01525	Saf-pilin pilus formation protein SafA	98.00%
TU_1542	-	SL1344_RS04090	Bax inhibitor-1 family protein	76.00%
TU_1543	-	SL1344_RS13855	SsrA-binding protein SmpB	100.00%
TU_1544	-	SL1344_RS18815	copper-binding periplasmic metallochaperone CueP	100.00%
TU_1545	-	SL1344_RS06435	signal peptide peptidase SppA	50.00%
TU_1546	-	SL1344_RS17390	HTH-type transcriptional activator AaeR	100.00%
TU_1547	-	SL1344_RS21255	type I pantothenate kinase	100.00%
TU_1548	-	SL1344_RS05265	TfoX/Sxy family DNA transformation protein	100.00%
TU_1549	-	SL1344_RS19390	Rpn family recombination-promoting nuclease/putative transposase	100.00%
TU_1550	-	SL1344_RS17920	peptidylprolyl isomerase A	100.00%
TU_1551	-	SL1344_RS00170	bifunctional UDP-sugar hydrolase/5'-nucleotidase	96.00%
TU_1552	-	SL1344_RS02875	mechanosensitive ion channel family protein	100.00%
TU_1553	-	SL1344_RS00960	ATP-dependent helicase HrpB	97.00%
TU_1554	-	SL1344_RS22705	myo-inositol utilization transcriptional regulator ReiD	100.00%
TU_1555	-	SL1344_RS04235	L|D-transpeptidase	100.00%
TU_1556	-	SL1344_RS27350	type I toxin-antitoxin system toxin Ldr family protein	100.00%
TU_1557	-	SL1344_RS20055	HTH-type transcriptional regulator HdfR	95.00%
TU_1558	-	SL1344_RS11065	YehE family protein	100.00%
TU_1559	-	SL1344_RS00100	winged helix-turn-helix transcriptional regulator	100.00%
TU_1560	-	SL1344_RS12435	xanthosine phosphorylase	96.00%
TU_1561	-	SL1344_RS03110	nucleoside diphosphate kinase regulator	100.00%
TU_1562	-	SL1344_RS00850	YacC family pilotin-like protein	100.00%
TU_1563	-	SL1344_RS08470	EAL domain-containing protein	100.00%
TU_1564	-	SL1344_RS05525	sodium/proline symporter PutP	100.00%
TU_1565	-	SL1344_RS22260	entericidin A/B family lipoprotein	100.00%
TU_1566	-	SL1344_RS19605	heat shock chaperone IbpB	92.00%
TU_1567	-	SL1344_RS21010	ribonuclease E activity regulator RraA	94.00%
TU_1568	-	SL1344_RS26655	hypothetical protein	100.00%
TU_1569	-	SL1344_RS09665	non-heme ferritin-like protein	100.00%
TU_1570	-	SL1344_RS08960	Glu/Leu/Phe/Val dehydrogenase	100.00%
TU_1571	-	SL1344_RS09730	CDP-diacylglycerol--glycerol-3-phosphate 3-phosphatidyltransferase	93.00%
TU_1572	-	SL1344_RS11085	YehR family lipoprotein	99.00%
TU_1573	-	SL1344_RS21385	NAD(+) diphosphatase	43.00%
TU_1574	-	SL1344_RS10850	colanic acid biosynthesis acetyltransferase WcaF	97.00%
TU_1575	-	SL1344_RS23205	hypothetical protein	100.00%
TU_1576	-	SL1344_RS00140	DsbA family protein	90.00%
TU_1577	-	SL1344_RS14055	hypothetical protein	77.00%
TU_1578	-	SL1344_RS13325	RNA-guided endonuclease TnpB family protein	100.00%
TU_1579	-	SL1344_RS06600	lipid A deacylase LpxR family protein	100.00%
TU_1580	-	SL1344_RS06840	murein lipoprotein Lpp	100.00%
TU_1581	-	SL1344_RS23030	restriction endonuclease	98.00%
TU_1582	-	SL1344_RS20260	class I adenylate cyclase	100.00%
TU_1583	-	SL1344_RS20595	ribosome-dependent GTPase TypA	100.00%
TU_1584	-	SL1344_RS06525	PTS N|N'-diacetylchitobiose transporter subunit IIC	96.00%
TU_1585	-	SL1344_RS07880	PhzF family isomerase	100.00%
TU_1586	-	SL1344_RS11420	DEAD/DEAH box helicase	100.00%
TU_1587	-	SL1344_RS19245	LysR family transcriptional regulator	100.00%
TU_1588	-	SL1344_RS06285	MerR family transcriptional regulator	100.00%
TU_1589	-	SL1344_RS07725	hypothetical protein	100.00%
TU_1590	-	SL1344_RS05660	glucans biosynthesis protein MdoC	100.00%
TU_1591	-	SL1344_RS21180	argininosuccinate lyase	93.00%
TU_1592	-	SL1344_RS08170	YdcF family protein	86.00%
TU_1593	-	SL1344_RS11470	tail fiber assembly protein	100.00%
TU_1594	-	SL1344_RS11880	VWA domain-containing protein	100.00%
TU_1595	-	SL1344_RS09820	alpha-amylase	100.00%
TU_1596	-	SL1344_RS06340	hypothetical protein	71.00%
TU_1597	-	SL1344_RS14520	carboxymuconolactone decarboxylase family protein	100.00%
TU_1598	-	SL1344_RS09400	oligopeptidase B	100.00%
TU_1599	-	SL1344_RS22760	sugar phosphate isomerase/epimerase IolH	100.00%
TU_1600	-	SL1344_RS01060	serine endoprotease DegP	100.00%
TU_1601	-	SL1344_RS22865	magnesium-translocating P-type ATPase	100.00%
TU_1602	-	SL1344_RS23255	pyruvate/proton symporter BtsT	100.00%
TU_1603	-	SL1344_RS07330	two-component system response regulator RstA	100.00%
TU_1604	-	SL1344_RS02575	multifunctional acyl-CoA thioesterase I/protease I/lysophospholipase L1	100.00%
TU_1605	-	SL1344_RS06740	acyl-CoA dehydrogenase	99.00%
TU_1606	-	SL1344_RS27780	YsgD/CorL family protein	100.00%
TU_1607	-	SL1344_RS11770	nicotinamide mononucleotide deamidase-related protein YfaY	96.00%
TU_1608	-	SL1344_RS08985	muramoyltetrapeptide carboxypeptidase	68.00%
TU_1609	-	SL1344_RS07115	C40 family peptidase	100.00%
TU_1610	-	SL1344_RS11150	Yip1 family protein	100.00%
TU_1611	-	SL1344_RS03115	ribonuclease I	100.00%
TU_1612	-	SL1344_RS23000	L-idonate 5-dehydrogenase	91.00%
TU_1613	-	SL1344_RS03975	6-phosphogluconolactonase	100.00%
TU_1614	-	SL1344_RS13535	excisionase Xis	100.00%
TU_1615	-	SL1344_RS12875	IMP dehydrogenase	76.00%
TU_1616	-	SL1344_RS05365	YlcI/YnfO family protein	100.00%
TU_1617	-	SL1344_RS06395	anaerobic sulfatase maturase	95.00%
TU_1618	-	SL1344_RS07995	U32 family peptidase	92.00%
TU_1619	-	SL1344_RS21810	acid phosphatase AphA	100.00%
TU_1620	-	SL1344_RS19545	ilvB operon leader peptide IvbL	100.00%
TU_1621	-	SL1344_RS03175	transcription antiterminator/RNA stability regulator CspE	100.00%
TU_1622	-	SL1344_RS03215	D-alanyl-D-alanine carboxypeptidase DacA	93.00%
TU_1623	-	SL1344_RS04895	site-specific integrase	60.00%
TU_1624	-	SL1344_RS15845	ribose-5-phosphate isomerase RpiA	100.00%
TU_1625	-	SL1344_RS02430	multidrug efflux transporter transcriptional repressor AcrR	100.00%
TU_1626	-	SL1344_RS21500	methionine synthase	100.00%
TU_1627	-	SL1344_RS23375	16S rRNA (guanine(1207)-N(2))-methyltransferase RsmC	100.00%
TU_1628	-	SL1344_RS16620	PadR family transcriptional regulator	100.00%
TU_1629	-	SL1344_RS16670	serine/threonine transporter SstT	100.00%
TU_1630	-	SL1344_RS21110	glycerol dehydrogenase	54.00%
TU_1631	-	SL1344_RS07205	pyridoxal kinase PdxY	100.00%
TU_1632	-	SL1344_RS07525	2-oxo-tetronate isomerase	100.00%
TU_1633	-	SL1344_RS19100	glycosyltransferase	100.00%
TU_1634	-	SL1344_RS01080	2|3|4|5-tetrahydropyridine-2|6-dicarboxylate N-succinyltransferase	91.00%
TU_1635	-	SL1344_RS04345	electron transfer flavoprotein-ubiquinone oxidoreductase	100.00%
TU_1636	-	SL1344_RS08740	thymidine kinase	100.00%
TU_1637	-	SL1344_RS16415	DNA topoisomerase IV subunit A	100.00%
TU_1638	-	SL1344_RS18100	Rpn family recombination-promoting nuclease/putative transposase	100.00%
TU_1639	-	SL1344_RS19255	trimeric intracellular cation channel family protein	100.00%
TU_1640	-	SL1344_RS11005	class I fructose-bisphosphate aldolase	100.00%
TU_1641	-	SL1344_RS00495	DNA polymerase II	100.00%
TU_1642	-	SL1344_RS01590	D-sedoheptulose 7-phosphate isomerase	100.00%
TU_1643	-	SL1344_RS23010	NAD(P)-dependent alcohol dehydrogenase	100.00%
TU_1644	-	SL1344_RS19570	DNA-binding transcriptional regulator DsdC	67.00%
TU_1645	-	SL1344_RS13580	LysR family transcriptional regulator	100.00%
TU_1646	-	SL1344_RS08350	YgdI/YgdR family lipoprotein	100.00%
TU_1647	-	SL1344_RS23445	purine-nucleoside phosphorylase	100.00%
TU_1648	-	SL1344_RS15190	aminopeptidase	100.00%
TU_1649	-	SL1344_RS10130	hypothetical protein	99.00%
TU_1650	-	SL1344_RS14375	TonB-dependent siderophore receptor	100.00%
TU_1651	-	SL1344_RS18495	inorganic phosphate transporter PitA	100.00%
TU_1652	-	SL1344_RS03585	deoxyribodipyrimidine photo-lyase	100.00%
TU_1653	-	SL1344_RS21725	maltose operon protein MalM	100.00%
TU_1654	-	SL1344_RS22875	2-iminobutanoate/2-iminopropanoate deaminase	100.00%
TU_1655	-	SL1344_RS16605	G/U mismatch-specific DNA glycosylase	100.00%
TU_1656	-	SL1344_RS17855	ABC transporter ATP-binding protein	100.00%
TU_1657	-	SL1344_RS26875	hypothetical protein	100.00%
TU_1658	-	SL1344_RS09940	YodC family protein	97.00%
TU_1659	-	SL1344_RS15920	M48 family metallopeptidase	100.00%
TU_1660	-	SL1344_RS26700	transposase	100.00%
TU_1661	-	SL1344_RS01960	anti-adapter protein IraP	100.00%
TU_1662	-	SL1344_RS00770	pyruvate dehydrogenase complex transcriptional repressor PdhR	100.00%
TU_1663	-	SL1344_RS13275	host specificity protein J	89.00%
TU_1664	-	SL1344_RS14345	FliC/FljB family flagellin	83.00%
TU_1665	-	SL1344_RS08215	DUF333 domain-containing protein	100.00%
TU_1666	-	SL1344_RS02325	7-cyano-7-deazaguanine synthase QueC	100.00%
TU_1667	-	SL1344_RS07290	mannose-6-phosphate isomerase	100.00%
TU_1668	-	SL1344_RS12555	SDR family oxidoreductase UcpA	100.00%
TU_1669	-	SL1344_RS01460	DUF2778 domain-containing protein	86.00%
TU_1670	-	SL1344_RS04920	hypothetical protein	90.00%
TU_1671	-	SL1344_RS13675	outer membrane protein assembly factor BamD	100.00%
TU_1672	-	SL1344_RS23210	endoribonuclease SymE	100.00%
TU_1673	-	SL1344_RS19950	FMN-binding protein MioC	87.00%
TU_1674	-	SL1344_RS01625	xanthine phosphoribosyltransferase	97.00%
TU_1675	-	SL1344_RS20675	DeoR/GlpR family DNA-binding transcription regulator	88.00%
TU_1676	-	SL1344_RS05375	C69 family dipeptidase	100.00%
TU_1677	-	SL1344_RS18555	6-phosphofructose-aspartate deglycase	99.00%
TU_1678	-	SL1344_RS04975	hypothetical protein	98.00%
TU_1679	-	SL1344_RS20565	hypothetical protein	100.00%
TU_1680	-	SL1344_RS04865	asparagine--tRNA ligase	100.00%
TU_1681	-	SL1344_RS21910	Na+/H+ antiporter	100.00%
TU_1682	-	SL1344_RS22335	oligoribonuclease	100.00%
TU_1683	-	SL1344_RS27685	DNA breaking-rejoining protein	100.00%
TU_1684	-	SL1344_RS16475	outer membrane channel protein TolC	100.00%
TU_1685	-	SL1344_RS16175	cupin domain-containing protein	97.00%
TU_1686	-	SL1344_RS05195	quinone-dependent dihydroorotate dehydrogenase	100.00%
TU_1687	-	SL1344_RS22905	ornithine carbamoyltransferase	82.00%
TU_1688	-	SL1344_RS03660	glycosyltransferase	100.00%
TU_1689	-	SL1344_RS13765	replication endonuclease	100.00%
TU_1690	-	SL1344_RS03075	alkyl hydroperoxide reductase subunit F	100.00%
TU_1691	-	SL1344_RS04655	thioredoxin-disulfide reductase	100.00%
TU_1692	-	SL1344_RS22575	D-serine/D-alanine/glycine transporter	100.00%
TU_1693	-	SL1344_RS21710	maltose/maltodextrin ABC transporter substrate-binding protein MalE	100.00%
TU_1694	-	SL1344_RS18420	DUF2500 domain-containing protein	100.00%
TU_1695	-	SL1344_RS06505	excinuclease Cho	100.00%
TU_1696	-	SL1344_RS09670	RpiB/LacA/LacB family sugar-phosphate isomerase	100.00%
TU_1697	-	SL1344_RS09950	drug/metabolite exporter YedA	100.00%
TU_1698	-	SL1344_RS08475	SPI-2 type III secretion system effector kinase SteC	100.00%
TU_1699	-	SL1344_RS20460	aryl-sulfate sulfotransferase	100.00%
TU_1700	-	SL1344_RS04400	TetR/AcrR family transcriptional regulator	100.00%
TU_1701	-	SL1344_RS07340	amino acid permease	100.00%
TU_1702	-	SL1344_RS22000	lipid A hydroxylase LpxO	100.00%
TU_1703	-	SL1344_RS02425	multidrug efflux RND transporter periplasmic adaptor subunit AcrA	100.00%
TU_1704	-	SL1344_RS02725	cysteine--tRNA ligase	100.00%
TU_1705	-	SL1344_RS08325	two-partner-like secretion system exoprotein ZirS	60.00%
TU_1706	-	SL1344_RS01305	endonuclease/exonuclease/phosphatase family protein	96.00%
TU_1707	-	SL1344_RS04735	formate transporter FocA	98.00%
TU_1708	-	SL1344_RS16300	methyl-accepting chemotaxis protein	100.00%
TU_1709	-	SL1344_RS08735	bifunctional acetaldehyde-CoA/alcohol dehydrogenase	100.00%
TU_1710	-	SL1344_RS03105	glutathione-dependent formaldehyde dehydrogenase	100.00%
TU_1711	-	SL1344_RS14260	3-hexulose-6-phosphate synthase	100.00%
TU_1712	-	SL1344_RS20315	DNA helicase II	63.00%
TU_1713	-	SL1344_RS13690	SMP-30/gluconolactonase/LRE family protein	100.00%
TU_1714	-	SL1344_RS21985	tetratricopeptide repeat protein	100.00%
TU_1715	-	SL1344_RS17025	ATP-dependent zinc metalloprotease FtsH	86.00%
TU_1716	-	SL1344_RS05160	SPI-2 type III secretion system effector SseI	96.00%
TU_1717	-	SL1344_RS19375	magnesium-translocating P-type ATPase	81.00%
TU_1718	-	SL1344_RS16490	4|5-DOPA dioxygenase extradiol	100.00%
TU_1719	-	SL1344_RS06520	PTS N|N'-diacetylchitobiose transporter subunit IIB	96.00%
TU_1720	-	SL1344_RS06745	acyl CoA:acetate/3-ketoacid CoA transferase	99.00%
TU_1721	-	SL1344_RS09695	YecA family protein	100.00%
TU_1722	-	SL1344_RS13145	phosphoribosylformylglycinamidine synthase	100.00%
TU_1723	-	SL1344_RS18280	N-acetyltransferase	100.00%
TU_1724	-	SL1344_RS19330	AAA family ATPase	95.00%
TU_1725	-	SL1344_RS02460	adenine phosphoribosyltransferase	66.00%
TU_1726	-	SL1344_RS16945	lipoprotein NlpI	96.00%
TU_1727	-	SL1344_RS15670	fimbrial outer membrane usher protein StdB	82.00%
TU_1728	-	SL1344_RS26715	tail protein	100.00%
TU_1729	-	SL1344_RS03765	cyd operon protein YbgE	70.00%
TU_1730	-	SL1344_RS07475	YnfA family protein	100.00%
TU_1731	-	SL1344_RS07565	MarC family NAAT transporter	100.00%
TU_1732	-	SL1344_RS08395	thiol peroxidase	100.00%
TU_1733	-	SL1344_RS06320	hypothetical protein	100.00%
TU_1734	-	SL1344_RS17865	monooxygenase	100.00%
TU_1735	-	SL1344_RS20445	transcription/translation regulatory transformer protein RfaH	100.00%
TU_1736	-	SL1344_RS19700	MFS transporter	100.00%
TU_1737	-	SL1344_RS02645	MFS transporter	100.00%
TU_1738	-	SL1344_RS08025	YdcK family protein	100.00%
TU_1739	-	SL1344_RS07905	YncE family protein	100.00%
TU_1740	-	SL1344_RS08185	GFA family protein	85.00%
TU_1741	-	SL1344_RS22265	lipoprotein toxin entericidin B	100.00%
TU_1742	-	SL1344_RS02070	tRNA preQ1(34) S-adenosylmethionine ribosyltransferase-isomerase QueA	100.00%
TU_1743	-	SL1344_RS17610	large-conductance mechanosensitive channel protein MscL	96.00%
TU_1744	-	SL1344_RS16295	DUF2623 family protein	100.00%
TU_1745	-	SL1344_RS22755	2-keto-myo-inositol isomerase IolI2	100.00%
TU_1746	-	SL1344_RS17085	UDP-N-acetylglucosamine 1-carboxyvinyltransferase	100.00%
TU_1747	-	SL1344_RS11300	lysine-specific permease	100.00%
TU_1748	-	SL1344_RS04680	serine--tRNA ligase	100.00%
TU_1749	-	SL1344_RS20340	thioesterase family protein	98.00%
TU_1750	-	SL1344_RS24950	diol dehydratase reactivase subunit alpha	100.00%
TU_1751	-	SL1344_RS12325	kdo(2)-lipid IV(A) palmitoleoyltransferase	100.00%
TU_1752	-	SL1344_RS22410	DUF2065 family protein	100.00%
TU_1753	-	SL1344_RS06755	quinate/shikimate dehydrogenase	99.00%
TU_1754	-	SL1344_RS22770	metalloprotease PmbA	74.00%
TU_1755	-	SL1344_RS06705	phosphoenolpyruvate synthase	100.00%
TU_1756	-	SL1344_RS04210	threonine/homoserine exporter RhtA	100.00%
TU_1757	-	SL1344_RS02420	efflux RND transporter permease AcrB	100.00%
TU_1758	-	SL1344_RS18810	RNA chaperone/antiterminator CspA	100.00%
TU_1759	-	SL1344_RS21130	PTS fructose-like transporter subunit IIB	98.00%
TU_1760	-	SL1344_RS25510	heavy metal-binding domain-containing protein	100.00%
TU_1761	-	SL1344_RS04315	biofilm formation regulator BssR	100.00%
TU_1762	-	SL1344_RS27140	pheA operon leader peptide PheL	100.00%
TU_1763	-	SL1344_RS21060	met regulon transcriptional regulator MetJ	100.00%
TU_1764	-	SL1344_RS17555	gamma carbonic anhydrase family protein	100.00%
TU_1765	-	SL1344_RS16325	SDR family oxidoreductase	100.00%
TU_1766	-	SL1344_RS02660	uracil/xanthine transporter	100.00%
TU_1767	-	SL1344_RS27740	hypothetical protein	100.00%
TU_1768	-	SL1344_RS08570	type I DNA topoisomerase	100.00%
TU_1769	-	SL1344_RS07775	OBAP family protein	93.00%
TU_1770	-	SL1344_RS06620	O-antigen polymerase	100.00%
TU_1771	-	SL1344_RS17520	membrane protein	100.00%
TU_1772	-	SL1344_RS16615	siderophore-interacting protein	100.00%
TU_1773	-	SL1344_RS01300	MFS transporter	100.00%
TU_1774	-	SL1344_RS15350	SecY-interacting protein	100.00%
TU_1775	-	SL1344_RS18165	RNA repair transcriptional activator RtcR	100.00%
TU_1776	-	SL1344_RS08655	outer membrane protein OmpW	100.00%
TU_1777	-	SL1344_RS04215	outer membrane protein OmpX	100.00%
TU_1778	-	SL1344_RS21890	superoxide response transcriptional regulator SoxS	100.00%
TU_1779	-	SL1344_RS19370	anti-virulence regulatory inner membrane protein CigR	100.00%
TU_1780	-	SL1344_RS27005	YoaK family small membrane protein	100.00%
TU_1781	-	SL1344_RS26675	hypothetical protein	100.00%
TU_1782	-	SL1344_RS20775	XRE family transcriptional regulator	100.00%
TU_1783	-	SL1344_RS15615	5-dehydro-4-deoxy-D-glucuronate isomerase	82.00%
TU_1784	-	SL1344_RS12395	glutamate--tRNA ligase	100.00%
TU_1785	-	SL1344_RS11045	putative fimbrial-like adhesin protein	98.00%
TU_1786	-	SL1344_RS17780	bacterioferritin-associated ferredoxin	100.00%
TU_1787	-	SL1344_RS06400	aldo/keto reductase	95.00%
TU_1788	-	SL1344_RS00085	transcriptional regulator	100.00%
TU_1789	-	SL1344_RS21895	redox-sensitive transcriptional activator SoxR	100.00%
TU_1790	-	SL1344_RS05185	DinI-like family protein	100.00%
TU_1791	-	SL1344_RS15375	flap endonuclease Xni	100.00%
TU_1792	-	SL1344_RS26205	helix-turn-helix domain-containing protein	52.00%
TU_1793	-	SL1344_RS01395	hypothetical protein	100.00%
TU_1794	-	SL1344_RS07505	GntR family transcriptional regulator	99.00%
TU_1795	-	SL1344_RS03035	YbdD/YjiX family protein	100.00%
TU_1796	-	SL1344_RS20115	ketol-acid reductoisomerase	100.00%
TU_1797	-	SL1344_RS05010	hypothetical protein	100.00%
TU_1798	-	SL1344_RS14350	flagellar phase variation DNA invertase Hin	100.00%
TU_1799	-	SL1344_RS09295	IS256 family transposase	100.00%
TU_1800	-	SL1344_RS27150	IS3 family transposase	100.00%
TU_1801	-	SL1344_RS18990	PTS mannitol transporter subunit IICBA	100.00%
TU_1802	-	SL1344_RS04440	spermidine/putrescine ABC transporter substrate-binding protein PotF	98.00%
TU_1803	-	SL1344_RS27840	hypothetical protein	100.00%
TU_1804	-	SL1344_RS17080	DNA-binding transcriptional regulator SfsB	100.00%
TU_1805	-	SL1344_RS27245	YshB family small membrane protein	100.00%
TU_1806	-	SL1344_RS22660	class 1 fructose-bisphosphatase	100.00%
TU_1807	-	SL1344_RS20140	ATP-dependent RNA helicase RhlB	91.00%
TU_1808	-	SL1344_RS04525	NAD(P)-dependent oxidoreductase	100.00%
TU_1809	-	SL1344_RS20790	rhamnulose-1-phosphate aldolase	81.00%
TU_1810	-	SL1344_RS16215	mannonate dehydratase	99.00%
TU_1811	-	SL1344_RS18970	ROK family protein	100.00%
TU_1812	-	SL1344_RS15890	DNA-binding protein	98.00%
TU_1813	-	SL1344_RS06295	hypothetical protein	100.00%
TU_1814	-	SL1344_RS19240	YicC family protein	100.00%
TU_1815	-	SL1344_RS22935	tRNA isopentenyl-2-thiomethyl-A-37 hydroxylase MiaE	100.00%
TU_1816	-	SL1344_RS08830	DsrE/DsrF/TusD sulfur relay family protein	100.00%
TU_1817	-	SL1344_RS23110	DUF302 domain-containing protein	100.00%
TU_1818	-	SL1344_RS13540	site-specific integrase	100.00%
TU_1819	-	SL1344_RS12810	DnaA inactivator Hda	100.00%
TU_1820	-	SL1344_RS09655	L-arabinose ABC transporter permease AraH	100.00%
TU_1821	-	SL1344_RS06595	YdiY family protein	100.00%
TU_1822	-	SL1344_RS15385	L-fuculose-phosphate aldolase	83.00%
TU_1823	-	SL1344_RS03615	hypothetical protein	100.00%
TU_1824	-	SL1344_RS00955	RNA 2'|3'-cyclic phosphodiesterase	92.00%
TU_1825	-	SL1344_RS11270	S-formylglutathione hydrolase	100.00%
TU_1826	-	SL1344_RS01600	peptidoglycan meso-diaminopimelic acid protein amidase	100.00%
TU_1827	-	SL1344_RS04745	DUF421 domain-containing protein	100.00%
TU_1828	-	SL1344_RS20590	glutamate--ammonia ligase	100.00%
TU_1829	-	SL1344_RS00695	8-oxo-dGTP diphosphatase MutT	100.00%
TU_1830	-	SL1344_RS00195	aryl-sulfate sulfotransferase	93.00%
TU_1831	-	SL1344_RS19495	hexose-6-phosphate:phosphate antiporter	100.00%
TU_1832	-	SL1344_RS02360	P-II family nitrogen regulator	98.00%
TU_1833	-	SL1344_RS00685	secA translation cis-regulator SecM	82.00%
TU_1834	-	SL1344_RS05940	ferric-rhodotorulic acid/ferric-coprogen receptor FhuE	100.00%
TU_1835	-	SL1344_RS04165	DUF1471 family protein YbiJ	100.00%
TU_1836	-	SL1344_RS19940	16S rRNA (guanine(527)-N(7))-methyltransferase RsmG	100.00%
TU_1837	-	SL1344_RS02565	chaperedoxin	71.00%
TU_1838	-	SL1344_RS10215	helix-turn-helix transcriptional regulator	100.00%
TU_1839	-	SL1344_RS12335	glucokinase	100.00%
TU_1840	-	SL1344_RS06290	biofilm/acid-resistance regulator YmgB/AriR	100.00%
TU_1841	-	SL1344_RS25475	hypothetical protein	100.00%
TU_1842	-	SL1344_RS15870	small-conductance mechanosensitive channel MscS	100.00%
TU_1843	-	SL1344_RS10315	SEL1-like repeat protein	99.00%
TU_1844	-	SL1344_RS01955	multidrug efflux MFS transporter	99.00%
TU_1845	-	SL1344_RS21900	glutathione S-transferase	100.00%
TU_1846	-	SL1344_RS05170	SOS response-associated peptidase	100.00%
TU_1847	-	SL1344_RS03845	YbgS-like family protein	100.00%
TU_1848	-	SL1344_RS06165	virulence membrane protein PagC	100.00%
TU_1849	-	SL1344_RS14305	integrase arm-type DNA-binding domain-containing protein	100.00%
TU_1850	-	SL1344_RS07600	nuclear transport factor 2 family protein	100.00%
TU_1851	-	SL1344_RS02315	helix-hairpin-helix domain-containing protein	100.00%
TU_1852	-	SL1344_RS13050	inositol-1-monophosphatase	100.00%
TU_1853	-	SL1344_RS04870	Lrp/AsnC family transcriptional regulator	100.00%
TU_1854	-	SL1344_RS20395	dienelactone hydrolase family protein	100.00%
TU_1855	-	SL1344_RS08745	DNA-binding transcriptional regulator H-NS	100.00%
TU_1856	-	SL1344_RS04380	undecaprenyl-diphosphate phosphatase	86.00%
TU_1857	-	SL1344_RS01875	DUF1471 family periplasmic protein YahO	100.00%
TU_1858	-	SL1344_RS20360	homoserine/homoserine lactone efflux protein	100.00%
TU_1859	-	SL1344_RS18025	peptidoglycan glycosyltransferase/peptidoglycan DD-transpeptidase MrcA	100.00%
TU_1860	-	SL1344_RS14840	transcriptional regulator SprB	93.00%
TU_1861	-	SL1344_RS03875	SLC13 family permease	100.00%
TU_1862	-	SL1344_RS22245	YjeJ family protein	100.00%
TU_1863	-	SL1344_RS15590	diaminopimelate decarboxylase	100.00%
TU_1864	-	SL1344_RS03860	fumarate hydratase	65.00%
TU_1865	-	SL1344_RS11525	tail fiber protein	100.00%
TU_1866	-	SL1344_RS09935	cellulose biosynthesis regulator diguanylate cyclase DgcQ	100.00%
TU_1867	-	SL1344_RS01190	VOC family protein	100.00%
TU_1868	-	SL1344_RS07855	NarK family nitrate/nitrite MFS transporter	65.00%
TU_1869	-	SL1344_RS07580	succinate-semialdehyde dehydrogenase	100.00%
TU_1870	-	SL1344_RS12355	DUF2502 domain-containing protein	62.00%
TU_1871	-	SL1344_RS18450	DcrB family lipoprotein	100.00%
TU_1872	-	SL1344_RS21695	phosphate-starvation-inducible protein PsiE	100.00%
TU_1873	-	SL1344_RS20405	DNA recombination protein RmuC	99.00%
TU_1874	-	SL1344_RS01195	tRNA lysidine(34) synthetase TilS	100.00%
TU_1875	-	SL1344_RS12440	outer membrane protein	100.00%
TU_1876	-	SL1344_RS09555	penicillin-binding protein 2	100.00%
TU_1877	-	SL1344_RS07080	multidrug efflux MATE transporter MdtK	100.00%
TU_1878	-	SL1344_RS17285	cell division protein ZapE	100.00%
TU_1879	-	SL1344_RS09260	membrane protein	100.00%
TU_1880	-	SL1344_RS16145	itaconate degradation transcriptional regulator RipR	100.00%
TU_1881	-	SL1344_RS01310	class I SAM-dependent methyltransferase	96.00%
TU_1882	-	SL1344_RS27025	YnhF family membrane protein	100.00%
TU_1883	-	SL1344_RS21885	EAL domain-containing protein	100.00%
TU_1884	-	SL1344_RS05735	lipoprotein	100.00%
TU_1885	-	SL1344_RS11160	SDR family oxidoreductase	100.00%
TU_1886	-	SL1344_RS03580	YbfA family protein	100.00%
TU_1887	-	SL1344_RS04470	PTS sugar transporter subunit IIC	100.00%
TU_1888	-	SL1344_RS03690	citrate synthase	100.00%
TU_1889	-	SL1344_RS23440	phosphopentomutase	94.00%
TU_1890	-	SL1344_RS02800	fimbria biosynthesis transcriptional regulator FimW	100.00%
TU_1891	-	SL1344_RS19195	bifunctional DNA-formamidopyrimidine glycosylase/DNA-(apurinic or apyrimidinic site) lyase	100.00%
TU_1892	-	SL1344_RS11965	5'-deoxynucleotidase	97.00%
TU_1893	-	SL1344_RS16735	serine dehydratase subunit alpha family protein	98.00%
TU_1894	-	SL1344_RS21410	DUF1481 domain-containing protein	100.00%
TU_1895	-	SL1344_RS16385	YgiQ family radical SAM protein	100.00%
TU_1896	-	SL1344_RS05110	Ail/Lom family outer membrane beta-barrel protein	100.00%
TU_1897	-	SL1344_RS02515	bifunctional UDP-sugar hydrolase/5'-nucleotidase UshA	100.00%
TU_1898	-	SL1344_RS05765	murein biosynthesis integral membrane protein MurJ	100.00%
TU_1899	-	SL1344_RS11680	GntR family transcriptional regulator	100.00%
TU_1900	-	SL1344_RS09780	flagella biosynthesis regulatory protein FliZ	69.00%
TU_1901	-	SL1344_RS18720	aryl-sulfate sulfotransferase	87.00%
TU_1902	-	SL1344_RS16655	vancomycin high temperature exclusion protein	100.00%
TU_1903	-	SL1344_RS18525	phosphatase PAP2 family protein	100.00%
TU_1904	-	SL1344_RS19380	MgtC family protein	100.00%
TU_1905	-	SL1344_RS12760	neutral zinc metallopeptidase	100.00%
TU_1906	-	SL1344_RS04040	excinuclease ABC subunit UvrB	100.00%
TU_1907	-	SL1344_RS19325	hypothetical protein	100.00%
TU_1908	-	SL1344_RS01715	outer membrane protein	100.00%
TU_1909	-	SL1344_RS12310	phosphoglycerate transporter PgtP	100.00%
TU_1910	-	SL1344_RS23290	SIS domain-containing protein	53.00%
TU_1911	-	SL1344_RS12880	exodeoxyribonuclease VII large subunit	100.00%
TU_1912	-	SL1344_RS02235	SEL1-like repeat protein	92.00%
TU_1913	-	SL1344_RS10820	colanic acid biosynthesis phosphomannomutase CpsG	100.00%
TU_1914	-	SL1344_RS27835	hypothetical protein	100.00%
TU_1915	-	SL1344_RS05640	curli assembly chaperone CsgC	100.00%
TU_1916	-	SL1344_RS16510	thiol:disulfide interchange protein DsbA/DsbL	95.00%
TU_1917	-	SL1344_RS05850	23S rRNA pseudouridine(955/2504/2580) synthase RluC	98.00%
TU_1918	-	SL1344_RS27510	hypothetical protein	100.00%
TU_1919	-	SL1344_RS07105	HTH-type transcriptional repressor PurR	100.00%
TU_1920	-	SL1344_RS08085	glucan biosynthesis protein	100.00%
TU_1921	-	SL1344_RS07540	efflux MFS transporter YdeE	100.00%
TU_1922	-	SL1344_RS08210	heat shock protein HslJ	100.00%
TU_1923	-	SL1344_RS11625	multidrug ABC transporter permease/ATP-binding protein	100.00%
TU_1924	-	SL1344_RS01295	DNA-binding transcriptional regulator YafC	100.00%
TU_1925	-	SL1344_RS05995	L|D-transpeptidase family protein	100.00%
TU_1926	-	SL1344_RS06680	anti-FlhDC factor YdiV	100.00%
TU_1927	-	SL1344_RS16715	DUF805 domain-containing protein	97.00%
TU_1928	-	SL1344_RS15785	6-phospho-beta-glucosidase BglA	100.00%
TU_1929	-	SL1344_RS09240	16S rRNA (cytosine(1407)-C(5))-methyltransferase RsmF	85.00%
TU_1930	-	SL1344_RS18765	long polar fimbria major subunit LpfA	74.00%
TU_1931	-	SL1344_RS08910	DUF4427 domain-containing protein	100.00%
TU_1932	-	SL1344_RS18055	DUF4153 domain-containing protein	100.00%
TU_1933	-	SL1344_RS19045	LacI family DNA-binding transcriptional regulator	100.00%
TU_1934	-	SL1344_RS20355	threonine export protein RhtC	54.00%
TU_1935	-	SL1344_RS10320	hypothetical protein	99.00%
TU_1936	-	SL1344_RS07660	FadR/GntR family transcriptional regulator	93.00%
TU_1937	-	SL1344_RS05545	sodium:solute symporter	100.00%
TU_1938	-	SL1344_RS06365	hypothetical protein	100.00%
TU_1939	-	SL1344_RS06255	mechanosensitive ion channel family protein	100.00%
TU_1940	-	SL1344_RS18685	amino acid permease	100.00%
TU_1941	-	SL1344_RS16160	LuxR family transcriptional regulator	100.00%
TU_1942	-	SL1344_RS18615	pitrilysin family protein	100.00%
TU_1943	-	SL1344_RS10235	hypothetical protein	100.00%
TU_1944	-	SL1344_RS14390	VirK family antimicrobial peptide resistance protein	74.00%
TU_1945	-	SL1344_RS14570	transcriptional repressor MprA	61.00%
TU_1946	-	SL1344_RS12820	uracil phosphoribosyltransferase	98.00%
TU_1947	-	SL1344_RS01660	IS3 family transposase	100.00%
TU_1948	-	SL1344_RS04615	hydrolase	62.00%
TU_1949	-	SL1344_RS13820	hypothetical protein	100.00%
TU_1950	-	SL1344_RS22895	arginine repressor	100.00%
TU_1951	-	SL1344_RS06500	ATP-independent periplasmic protein-refolding chaperone Spy	100.00%
TU_1952	-	SL1344_RS09485	DUF4034 domain-containing protein	100.00%
TU_1953	-	SL1344_RS11055	fimbrial biogenesis chaperone StcB	100.00%
TU_1954	-	SL1344_RS05750	ribosomal protein S5-alanine N-acetyltransferase	88.00%
TU_1955	-	SL1344_RS07120	monothiol glutaredoxin 4	100.00%
TU_1956	-	SL1344_RS08295	DUF2534 family protein	100.00%
TU_1957	-	SL1344_RS01595	class II glutamine amidotransferase	100.00%
TU_1958	-	SL1344_RS19560	multidrug efflux MFS transporter EmrD	100.00%
TU_1959	-	SL1344_RS16720	DNA-binding transcriptional regulator YhaJ	100.00%
TU_1960	-	SL1344_RS12725	formate-dependent uric acid utilization protein AegA	100.00%
TU_1961	-	SL1344_RS10210	helix-turn-helix transcriptional regulator	100.00%
TU_1962	-	SL1344_RS09130	CNNM family cation transport protein YoaE	100.00%
TU_1963	-	SL1344_RS22940	DUF3617 domain-containing protein	100.00%
TU_1964	-	SL1344_RS13590	autonomous glycyl radical cofactor GrcA	100.00%
TU_1965	-	SL1344_RS11305	DNA-binding transcriptional regulator YeiE	100.00%
TU_1966	-	SL1344_RS14335	IS3 family transposase	100.00%
TU_1967	-	SL1344_RS05550	N-acetylmannosamine-6-phosphate 2-epimerase	100.00%
TU_1968	-	SL1344_RS06700	posphoenolpyruvate synthetase regulatory kinase/phosphorylase PpsR	100.00%
TU_1969	-	SL1344_RS00360	crotonobetaine/carnitine-CoA ligase	100.00%
TU_1970	-	SL1344_RS13830	NAD(+) kinase	83.00%
TU_1971	-	SL1344_RS18425	lysoplasmalogenase	76.00%
TU_1972	-	SL1344_RS21340	type III secretion system effector arginine glycosyltransferase SseK1	100.00%
TU_1973	-	SL1344_RS10485	propanediol diffusion facilitator PduF	100.00%
TU_1974	-	SL1344_RS17370	hypothetical protein	100.00%
TU_1975	-	SL1344_RS18830	GNAT family N-acetyltransferase	100.00%
TU_1976	-	SL1344_RS17885	OsmC family protein	100.00%
TU_1977	-	SL1344_RS11375	cyclic di-GMP phosphodiesterase	79.00%
TU_1978	-	SL1344_RS16360	alcohol dehydrogenase	100.00%
TU_1979	-	SL1344_RS13400	type III secretion system effector protease GogA	100.00%
TU_1980	-	SL1344_RS13505	ParA family protein	100.00%
TU_1981	-	SL1344_RS03685	AbrB family transcriptional regulator	100.00%
TU_1982	-	SL1344_RS02920	oxygen-insensitive NAD(P)H nitroreductase	100.00%
TU_1983	-	SL1344_RS14595	glutamate--cysteine ligase	83.00%
TU_1984	-	SL1344_RS23125	tryptophan--tRNA ligase	100.00%
TU_1985	-	SL1344_RS27620	IS3 family transposase	100.00%
TU_1986	-	SL1344_RS23260	methyl-accepting chemotaxis protein	100.00%
TU_1987	-	SL1344_RS21045	50S ribosomal protein L31	100.00%
TU_1988	-	SL1344_RS12180	transcriptional regulator	100.00%
TU_1989	-	SL1344_RS21520	DUF2058 domain-containing protein	100.00%
TU_1990	-	SL1344_RS00765	aromatic amino acid transporter AroP	100.00%
TU_1991	-	SL1344_RS09430	phosphogluconate dehydratase	77.00%
TU_1992	-	SL1344_RS09395	exodeoxyribonuclease X	94.00%
TU_1993	-	SL1344_RS11665	DNA topoisomerase (ATP-hydrolyzing) subunit A	100.00%
TU_1994	-	SL1344_RS04060	GTP 3'|8-cyclase MoaA	97.00%
TU_1995	-	SL1344_RS00910	polysaccharide deacetylase family protein	100.00%
TU_1996	-	SL1344_RS22900	YfcC family protein	99.00%
TU_1997	-	SL1344_RS17195	TIGR01212 family radical SAM protein	100.00%
[truncated: 1,017 more rows]

## Sheet: LT2
Supplementary Table S2. Identified TUs in the five S. typhimurium strains.
Sheet2. Identified TUs in strain LT2, including the operon assignments, corresponding locus tags, annotated gene functions, and bootstrapping values to indicate the confidence of the TU predictions.
TU	operon	localtag	function	bootstrapping_value
TU_1	operon_1	STM0002|STM0003|STM0004	bifunctional aspartate kinase/homoserine dehydrogenase I|homoserine kinase|threonine synthase	100.00%
TU_2	operon_2	STM0012|STM0013	molecular chaperone DnaK|molecular chaperone DnaJ	100.00%
TU_3	operon_3	STM0018|STM0019	chitinase|chitinase	94.00%
TU_4	operon_4	STM0022|STM0023|STM0024|STM0025|STM0026|STM0027	fimbrial chaperone protein|outer membrane usher protein|fimbrial protein|fimbrial protein|fimbrial protein|fimbrial chaparone	54.00%
TU_5	operon_5	STM0044|STM0045	hypothetical protein|riboflavin biosynthesis protein RibF	100.00%
TU_6	operon_6	STM0046|STM0047	isoleucine--tRNA ligase|signal peptidase II	99.00%
TU_7	operon_7	STM0048|STM0049	peptidylprolyl isomerase|4-hydroxy-3-methylbut-2-enyl diphosphate reductase	98.00%
TU_8	operon_8	STM0059|STM0060|STM0061|STM0062|STM0063	citrate lyase acyl carrier protein|citrate (pro-3S)-lyase subunit beta|citrate lyase subunit alpha|holo-ACP synthase CitX|triphosphoribosyl-dephospho-CoA synthase CitG	88.00%
TU_9	operon_9	STM0066|STM0067	carbamoyl phosphate synthase small subunit|carbamoyl phosphate synthase large subunit	100.00%
TU_10	operon_10	STM0076|STM0077|STM0078	nitrogen fixation protein FixB|oxidoreductase|ferredoxin family protein	53.00%
TU_11	operon_11	STM0085|STM0086	glutathione-regulated potassium-efflux system ancillary protein KefF|glutathione-regulated potassium-efflux system protein KefC	100.00%
TU_12	operon_12	STM0116|STM0117	valine sensitive acetolactate synthase III| large subunit|acetolactate synthase small subunit	83.00%
TU_13	operon_13	STM0119|STM0120|STM0121	cell division/cell wall cluster transcriptional repressor MraZ|16S rRNA (cytosine(1402)-N(4))-methyltransferase|cell division protein FtsL	100.00%
TU_14	operon_14	STM0122|STM0123|STM0124|STM0125|STM0126|STM0127|STM0128	peptidoglycan glycosyltransferase FtsI|UDP-N-acetylmuramoyl-L-alanyl-D-glutamate--2| 6-diaminopimelate ligase|UDP-N-acetylmuramoyl-tripeptide--D-alanyl-D- alanine ligase|phospho-N-acetylmuramoyl-pentapeptide- transferase|UDP-N-acetylmuramoyl-L-alanine--D-glutamate ligase|cell division protein FtsW|undecaprenyldiphospho-muramoylpentapeptide beta-N-acetylglucosaminyltransferase	55.00%
TU_15	operon_15	STM0129|STM0130|STM0131|STM0132	UDP-N-acetylmuramate--L-alanine ligase|D-alanine--D-alanine ligase|cell division protein FtsQ|cell division protein FtsA	55.00%
TU_16	operon_16	STM0133|STM0134	cell division protein FtsZ|UDP-3-O-[3-hydroxymyristoyl] N-acetylglucosamine deacetylase	98.00%
TU_17	operon_17	STM0135|STM0136	putative inner membrane protein|preprotein translocase subunit SecA	98.00%
TU_18	operon_18	STM0146|STM0147	N-acetylmuramoyl-L-alanine amidase|regulatory signaling modulator protein AmpE	100.00%
TU_19	operon_19	STM0152|STM0153|STM0154	pyruvate dehydrogenase (acetyl-transferring)| homodimeric type|pyruvate dehydrogenase complex dihydrolipoyllysine-residue acetyltransferase|dihydrolipoyl dehydrogenase	86.00%
TU_20	operon_20	STM0161|STM0162|STM0163|STM0164	2-keto-3-deoxygluconate permease|hypothetical protein|4-hydroxythreonine-4-phosphate dehydrogenase PdxA|DeoR family transcriptional regulator	100.00%
TU_21	operon_21	STM0172|STM0173	multidrug ABC transporter ATP-binding protein|ABC transporter permease	100.00%
TU_22	operon_22	STM0189|STM0190	ATP-dependent helicase|penicillin-binding protein 1B	99.00%
TU_23	operon_23	STM0191|STM0192|STM0193|STM0194	ferrichrome porin FhuA|iron-hydroxamate transporter ATP-binding subunit|iron-hydroxamate transporter substrate-binding subunit|Fe3+-hydroxamate ABC transporter permease FhuB	100.00%
TU_24	operon_24	STM0195|STM0196|STM0197	fimbrial protein|outer membrane usher protein|fimbrial protein	60.00%
TU_25	operon_25	STM0198|STM0199|STM0200|STM0201	fimbrial protein|fimbrial protein|fimbrial protein|hypothetical protein	87.00%
TU_26	operon_26	STM0216|STM0217	30S ribosomal protein S2|translation elongation factor Ts	92.00%
TU_27	operon_27	STM0218|STM0219	UMP kinase|ribosome recycling factor	59.00%
TU_28	operon_28	STM0221|STM0222|STM0223	(2E|6E)-farnesyl- diphosphate-specific ditrans|polycis-undecaprenyl-diphosphate synthase|phosphatidate cytidylyltransferase|RIP metalloprotease RseP	76.00%
TU_29	operon_29	STM0225|STM0226	molecular chaperone|UDP-3-O-(3-hydroxymyristoyl)glucosamine N-acyltransferase	100.00%
TU_30	operon_30	STM0227|STM0228|STM0229|STM0230|STM0231|STM0232	3-hydroxyacyl-[acyl-carrier-protein] dehydratase FabZ|acyl-[acyl-carrier-protein]--UDP-N- acetylglucosamine O-acyltransferase|lipid-A-disaccharide synthase|ribonuclease HII|DNA polymerase III subunit alpha|acetyl-CoA carboxylase carboxyltransferase subunit alpha	98.00%
TU_31	operon_31	STM0234|STM0235	lysine decarboxylase LdcC|VOC family protein	73.00%
TU_32	operon_32	STM0239|STM0240	hypothetical protein|aminoacyl-tRNA hydrolase	100.00%
TU_33	operon_33	STM0273|STM0274	type VI secretion system-associated protein|EvpB family type VI secretion protein	24.00%
TU_34	operon_34	STM0277|STM0278	hypothetical protein|putative periplasmic protein	93.00%
TU_35	operon_35	STM0279|STM0280|STM0281|STM0282|STM0283	Hcp1 family type VI secretion system effector|type VI secretion system-associated lipoprotein|type VI secretion system-associated protein|hypothetical protein|hypothetical protein	61.00%
TU_36	operon_36	STM0285|STM0286|STM0287	hypothetical protein|hypothetical protein|putative periplasmic protein	42.00%
TU_37	operon_37	STM0289|STM0290	type VI secretion protein Vgr|hypothetical protein	55.00%
TU_38	operon_38	STM0292|STM0293	putative RHS-family protein|hypothetical protein	85.00%
TU_39	operon_39	STM0299|STM0300|STM0301	putative outer membrane protein|putative fimbriae assembly chaparone|pilin outer membrane usher protein SafC	43.00%
TU_40	operon_40	STM0321|STM0322	glutamate 5-kinase|glutamate-5-semialdehyde dehydrogenase	100.00%
TU_41	operon_41	STM0328|STM0329|STM0330|STM0331|STM0332|STM0333	putative permease|3-isopropylmalate dehydratase large subunit|3-isopropylmalate dehydratase small subunit|5-oxopent-3-ene-1|2|5-tricarboxylate decarboxylase|hydrolase|putative LysR family transcriptional regulator	88.00%
TU_42	operon_42	STM0341|STM0342	putative inner membrane protein|putative periplasmic protein	100.00%
TU_43	operon_43	STM0344|STM0345	putative response regulator|hypothetical protein	95.00%
TU_44	operon_44	STM0346|STM0347|STM0348	hypothetical protein|transcriptional regulator|hypothetical protein	40.00%
TU_45	operon_45	STM0353|STM0354	copper-translocating P-type ATPase|Cu(I)-responsive transcriptional regulator	51.00%
TU_46	operon_46	STM0356|STM0357|STM0358	MFS transporter|restriction endonuclease|DNA restriction (DNA helicase)	82.00%
TU_47	operon_47	STM0360|STM0361|STM0362	cytochrome ubiquinol oxidase subunit I|cytochrome BD2 subunit II|DUF2474 domain-containing protein	97.00%
TU_48	operon_48	STM0368|STM0369|STM0370|STM0371	methylisocitrate lyase|2-methylcitrate synthase|2-methylcitrate dehydratase|propionate--CoA ligase	87.00%
TU_49	operon_49	STM0407|STM0408	protein-export membrane protein SecD|protein-export membrane protein SecF	84.00%
TU_50	operon_50	STM0415|STM0416	transcriptional regulator NrdR|riboflavin biosynthesis protein RibD	91.00%
TU_51	operon_51	STM0417|STM0418	6|7-dimethyl-8-ribityllumazine synthase|N utilization substance protein B	82.00%
TU_52	operon_52	STM0419|STM0420	thiamine-phosphate kinase|phosphatidylglycerophosphatase A	100.00%
TU_53	operon_53	STM0431|STM0432	2-aminoethylphosphonate--pyruvate transaminase|2-aminoethylphosphonate transport	100.00%
TU_54	operon_54	STM0460|STM0461	multidrug ABC transporter permease/ATP-binding protein|multidrug ABC transporter permease/ATP-binding protein	100.00%
TU_55	operon_55	STM0462|STM0463	transcriptional regulator|ammonium transporter	89.00%
TU_56	operon_56	STM0469|STM0470	50S ribosomal protein L31|50S ribosomal protein L36	100.00%
TU_57	operon_57	STM0484|STM0485|STM0486|STM0487	DNA polymerase III subunit gamma/tau|YbaB/EbfC family nucleoid-associated protein|recombination protein RecR|molecular chaperone HtpG	59.00%
TU_58	operon_58	STM0502|STM0503	iron ABC transporter ATP-binding protein FetA|iron export ABC transporter permease subunit FetB	100.00%
TU_59	operon_59	STM0507|STM0508	ABC transporter ATP-binding protein|ABC transporter permease	85.00%
TU_60	operon_60	STM0510|STM0511|STM0512	metal ABC transporter substrate-binding protein|methionine ABC transporter ATP-binding protein|methionine ABC transporter permease	100.00%
TU_61	operon_61	STM0517|STM0518|STM0519|STM0520|STM0521|STM0522|STM0523	glyoxylate carboligase|hydroxypyruvate isomerase|2-hydroxy-3-oxopropionate reductase|MFS transporter|putative cytoplasmic protein|putative NCS1 family| allantoin transport protein|allantoinase	31.00%
TU_62	operon_62	STM0524|STM0525	uracil/xanthine transporter|glycerate kinase	74.00%
TU_63	operon_63	STM0529|STM0530|STM0531|STM0532	acyl-CoA synthetase FdrA|hypothetical protein|carboxylase|putative carbamate kinase	89.00%
TU_64	operon_64	STM0543|STM0544|STM0545|STM0546|STM0547|STM0548	type-1 fimbrial protein subunit A|fimbrial protein FimI|fimbrial chaperone protein FimC|outer membrane usher protein|fimbrial adhesin FimH|adhesin	97.00%
TU_65	operon_65	STM0565|STM0566	hypothetical protein|hypothetical protein	83.00%
TU_66	operon_66	STM0586|STM0587|STM0588	enterochelin esterase|MbtH family protein|non-ribosomal peptide synthetase	99.00%
TU_67	operon_67	STM0595|STM0596|STM0597|STM0598|STM0599	isochorismate synthase EntC|2|3-dihydroxybenzoate-AMP ligase|isochorismatase|2|3-dihydro-2|3-dihydroxybenzoate dehydrogenase|thioesterase	100.00%
TU_68	operon_68	STM0610|STM0611|STM0612|STM0613	molecular chaperone|DMSO reductase|DMSO reductase|hydrogenase	91.00%
TU_69	operon_69	STM0625|STM0626	histidine kinase|response regulator	100.00%
TU_70	operon_70	STM0650|STM0651	putative hydrolase C-terminus|2-keto-3-deoxygluconate permease	73.00%
TU_71	operon_71	STM0655|STM0656|STM0657|STM0658	hypothetical protein|molecular chaperone DnaJ|hypothetical protein|molecular chaperone DnaJ	99.00%
TU_72	operon_72	STM0697|STM0698	replication initiation regulator SeqA|phosphoglucomutase| alpha-D-glucose phosphate-specific	100.00%
TU_73	operon_73	STM0711|STM0712|STM0713|STM0714	hypothetical protein|hypothetical protein|hypothetical protein|LamB/YcsF family protein	90.00%
TU_74	operon_74	STM0717|STM0718	putative inner membrane protein|transport protein	63.00%
TU_75	operon_75	STM0719|STM0720|STM0721|STM0722|STM0723|STM0724|STM0725|STM0726	putative UDP-galactopyranose mutase|putative glycosyl transferase|glycosyltransferase family 1 protein|ABC transporter permease|sugar ABC transporter ATP-binding protein|glycosyl transferase|glycosyl transferase|putative glycosyl transferase	11.00%
TU_76	operon_76	STM0732|STM0733|STM0734|STM0735	succinate dehydrogenase| cytochrome b556|succinate dehydrogenase| hydrophobic membrane anchor protein|succinate dehydrogenase flavoprotein subunit|succinate dehydrogenase| Fe-S protein	99.00%
TU_77	operon_77	STM0736|STM0737|STM0738|STM0739	2-oxoglutarate dehydrogenase E1 component|dihydrolipoamide succinyltransferase|succinate--CoA ligase subunit beta|succinate--CoA ligase subunit alpha	100.00%
TU_78	operon_78	STM0740|STM0741|STM0742	cytochrome d terminal oxidase subunit 1|cytochrome d ubiquinol oxidase subunit II|putative outer membrane lipoprotein	99.00%
TU_79	operon_79	STM0744|STM0745|STM0746	tol-pal system-associated acyl-CoA thioesterase|tol protein| membrane-spanning inner membrane protein|protein TolR	78.00%
TU_80	operon_80	STM0749|STM0750	peptidoglycan-associated lipoprotein|cell division protein CpoB	91.00%
TU_81	operon_81	STM0756|STM0757	quinolinate synthase|nicotinamide riboside transporter PnuC	97.00%
TU_82	operon_82	STM0765|STM0766	putative cation transporter|oxaloacetate decarboxylase subunit gamma	50.00%
TU_83	operon_83	STM0770|STM0771	iron ABC transporter permease|iron ABC transporter	100.00%
TU_84	operon_84	STM0781|STM0782|STM0783	molybdate ABC transporter substrate-binding protein|molybdate ABC transporter permease|molybdenum ABC transporter ATP-binding protein	100.00%
TU_85	operon_85	STM0787|STM0788|STM0789	imidazolonepropionase|formimidoylglutamase|histidine utilization repressor	67.00%
TU_86	operon_86	STM0794|STM0795|STM0796|STM0797	biotin synthase|8-amino-7-oxononanoate synthase|malonyl-ACP O-methyltransferase BioC|dethiobiotin synthase	100.00%
TU_87	operon_87	STM0799|STM0800	hypothetical protein|E3 ubiquitin--protein ligase	100.00%
TU_88	operon_88	STM0803|STM0804|STM0805|STM0806	molybdenum cofactor biosynthesis protein B|molybdenum cofactor biosynthesis protein C|molybdopterin biosynthesis protein|molybdenum cofactor biosynthesis protein MoaE	62.00%
TU_89	operon_89	STM0808|STM0809|STM0810	hypothetical protein|putative inner membrane protein|hypothetical protein	78.00%
TU_90	operon_90	STM0835|STM0836	transcriptional regulator MntR|anion transporter	100.00%
TU_91	operon_91	STM0847|STM0848|STM0849|STM0850|STM0851	beta-aspartyl-peptidase|glutathione ABC transporter ATP-binding protein GsiA|glutathione ABC transporter substrate-binding protein GsiB|glutathione ABC transporter permease GsiC|glutathione ABC transporter permease GsiD	100.00%
TU_92	operon_92	STM0854|STM0855|STM0856	CoA ester lyase|putative electron transfer flavoprotein beta subunit|electron transfer flavoprotein subunit alpha	51.00%
TU_93	operon_93	STM0857|STM0858	putative acyl-CoA dehydrogenase|electron transfer flavoprotein-ubiquinone oxidoreductase	38.00%
TU_94	operon_94	STM0873|STM0874	hypothetical protein|nitroreductase A	75.00%
TU_95	operon_95	STM0877|STM0878|STM0879|STM0880	spermidine/putrescine ABC transporter substrate-binding protein PotF|ABC transporter ATP-binding protein|putrescine ABC transporter permease PotH|putrescine ABC transporter permease PotI	77.00%
TU_96	operon_96	STM0885|STM0886	PTS sugar transporter IIB|putative sulfatase	50.00%
TU_97	operon_97	STM0899|STM0900|STM0901|STM0902|STM0903	Fels-1 prophage protein|putative Fels-1 prophage DNA or RNA helicases of superfamily II|Fels-1 putative prophage DNA primase|Fels-1 prophage protein|putative Fels-1 prophage chaparone	27.00%
TU_98	operon_98	STM0906|STM0907|STM0908	Fels-1 prophage protein|putative Fels-1 prophage chitinase|Fels-1 prophage protein	100.00%
TU_99	operon_99	STM0909|STM0910|STM0911|STM0912	Fels-1 prophage protein|Fels-1 prophage protein|Fels-1 prophage protein|Fels-1 prophage protease subunits of ATP-dependent proteases	100.00%
TU_100	operon_100	STM0914|STM0915|STM0916	putative Fels-1 phage tail component|Fels-1 prophage protein|putative Fels-1 prophage major tail protein	83.00%
TU_101	operon_101	STM0917|STM0918|STM0919	putative Fels-1 prophage minor tail protein|putative Fels-1 prophage minor tail protein|putative Fels-1 prophage minor tail protein	65.00%
TU_102	operon_102	STM0920|STM0921|STM0922|STM0923	Fels-1 prophage attachment and invasion protein|putative Fels-1 prophage minor tail protein|putative Fels-1 prophage tail assembly protein|putative Fels-1 prophage tail assembly protein	61.00%
TU_103	operon_103	STM0925|STM0926|STM0927	putative Fels-1 prophage host specificity protein|putative Fels-1 prophage minor tail protein|putative Fels-1 prophage tail assembly protein	100.00%
TU_104	operon_104	STM0930|STM0931	hypothetical protein|N-acetylmuramoyl-L-alanine amidase	100.00%
TU_105	operon_105	STM0941|STM0942	macrolide transporter subunit MacA|putative ABC superfamily (atp&memb) transport protein	100.00%
TU_106	operon_106	STM0961|STM0962	periplasmic protein|recombination factor protein RarA	71.00%
TU_107	operon_107	STM0964|STM0965|STM0966	dimethylsulfoxide reductase subunit A|dimethylsulfoxide reductase| chain B|dimethyl sulfoxide reductase	100.00%
TU_108	operon_108	STM0977|STM0978	phosphoserine transaminase|3-phosphoshikimate 1-carboxyvinyltransferase	92.00%
TU_109	operon_109	STM0980|STM0981	cytidylate kinase|30S ribosomal protein S1	88.00%
TU_110	operon_110	STM0984|STM0985|STM0986	lipid ABC transporter permease/ATP-binding protein|tetraacyldisaccharide 4'-kinase|hypothetical protein	83.00%
TU_111	operon_111	STM0987|STM0988	hypothetical protein|3-deoxy-manno-octulosonate cytidylyltransferase	100.00%
TU_112	operon_112	STM0991|STM0992|STM0993|STM0994|STM0995	tRNA uridine 5-oxyacetic acid(34) methyltransferase CmoM|condensin subunit MukF|chromosome partitioning protein MukE|cell division protein MukB|L|D-transpeptidase	69.00%
TU_113	operon_113	STM1014|STM1015|STM1016|STM1017	Gifsy-2 prophage putative regulatory protein|Gifsy-2 prophage ATPase involved in DNA replication initiation|Gifsy-2 prophage protein|Gifsy-2 prophage protein	0.00%
TU_114	operon_114	STM1027|STM1028|STM1029	Gifsy-2 prophage protein|Gifsy-2 prophage lysozyme|Gifsy-2 prophage protein	43.00%
TU_115	operon_115	STM1030|STM1031|STM1032|STM1033|STM1034|STM1035|STM1036|STM1037|STM1038|STM1039|STM1040|STM1041|STM1042|STM1043	Gifsy-2 prophage protein|Gifsy-2 prophage protein|Gifsy-2 prophage protein|Gifsy-2 prophage Clp protease-like protein|Gifsy-2 prophage putative RecA/RadA recombinase|Gifsy-2 prophage ATP-binding sugar transporter-like protein|Gifsy-2 prophage probable minor tail protein|Gifsy-2 prophage probable minor tail protein|Gifsy-2 prophage probable major tail protein|Gifsy-2 prophage probable minor tail p…	37.00%
TU_116	operon_116	STM1045|STM1046|STM1047|STM1048	Gifsy-2 prophage probable minor tail protein|Gifsy-2 prophage probable tail assembly protein|Gifsy-2 prophage probable tail assembly protein|Gifsy-2 prophage host specificity protein J| phage lambda	64.00%
TU_117	operon_117	STM1049|STM1050	Gifsy-2 prophage probable tail fiber protein|Gifsy-2 prophage tail fiber assembly like-protein	98.00%
TU_118	operon_118	STM1061|STM1062|STM1063|STM1064|STM1065	23S rRNA (guanine(2445)-N(2))/(guanine(2069)-N(7))- methyltransferase|ABC transporter ATP-binding protein|paraquat-inducible protein A|paraquat-inducible protein B|hypothetical protein	98.00%
TU_119	operon_119	STM1081|STM1082	kinase inhibitor|AraC family transcriptional regulator	82.00%
TU_120	operon_120	STM1101|STM1102|STM1103|STM1104	4-hydroxyphenylacetate degradation protein|5-carboxymethyl-2-hydroxymuconate semialdehyde dehydrogenase|3|4-dihydroxyphenylacetate 2|3-dioxygenase|5-carboxymethyl-2-hydroxymuconate delta-isomerase	95.00%
TU_121	operon_121	STM1105|STM1106|STM1107|STM1108|STM1109	2-oxo-hepta-3-ene-1|7-dioic acid hydratase|2|4-dihydroxyhept-2-ene-1|7-dioic acid aldolase|4-hydroxyphenylacetate permease|4-hydroxyphenylacetate catabolism regulatory protein HpaA|MBL fold metallo-hydrolase	60.00%
TU_122	operon_122	STM1114|STM1115|STM1116	protein-disulfide reductase|disulfide bond formation protein DsbA|protein disulfide oxidoreductase	99.00%
TU_123	operon_123	STM1130|STM1131|STM1132|STM1133	N-acetylneuraminic acid mutarotase|hypothetical protein|MFS transporter|putative dehydrogenases and related proteins	99.00%
TU_124	operon_124	STM1137|STM1138	molecular chaperone|putative inner membrane protein	61.00%
TU_125	operon_125	STM1143|STM1144	curli minor subunit precursor|curli major subunit	75.00%
TU_126	operon_126	STM1147|STM1148	O-acetyl-ADP-ribose deacetylase|putative phospholipase	100.00%
TU_127	operon_127	STM1150|STM1151	periplasmic glucans biosynthesis protein|glucan biosynthesis glucosyltransferase H	100.00%
TU_128	operon_128	STM1168|STM1169	DUF480 domain-containing protein|virulence factor MviM	65.00%
TU_129	operon_129	STM1174|STM1175|STM1176|STM1177|STM1178|STM1179|STM1180|STM1181|STM1182|STM1183|STM1184	flagellar basal body rod protein FlgB|flagellar basal body rod protein FlgC|flagellar basal body rod modification protein|flagellar hook protein FlgE|flagellar biosynthesis protein FlgF|flagellar basal-body rod protein FlgG|flagellar basal body L-ring protein|flagellar biosynthesis protein FlgA|flagellar rod assembly protein/muramidase FlgJ|flagellar hook-associated protein FlgK|flagellar hook-fi…	53.00%
TU_130	operon_130	STM1190|STM1191	hypothetical protein|50S ribosomal protein L32	100.00%
TU_131	operon_131	STM1193|STM1194|STM1195	3-oxoacyl-ACP synthase|[acyl-carrier-protein] S-malonyltransferase|3-oxoacyl-ACP reductase	93.00%
TU_132	operon_132	STM1198|STM1199|STM1200|STM1201|STM1202	aminodeoxychorismate lyase|cell division protein YceG|dTMP kinase|DNA polymerase III subunit delta'|putative metal-dependent hydrolase	100.00%
TU_133	operon_133	STM1205|STM1206|STM1207|STM1208|STM1209	histidine triad nucleotide-binding protein|hypothetical protein|penicillin-binding protein activator LpoB|thiamine kinase|beta-N-acetylhexosaminidase	81.00%
TU_134	operon_134	STM1217|STM1218|STM1219	integral membrane protein ABC transporter|lipoprotein ABC transporter ATP-binding protein LolD|lipoprotein transporter subunit LolE	90.00%
TU_135	operon_135	STM1227|STM1228	aminotripeptidase|hypothetical protein	100.00%
TU_136	operon_136	STM1255|STM1256|STM1257|STM1258|STM1259	nickel ABC transporter substrate-binding protein|peptide ABC transporter permease|peptide ABC transporter permease|peptide ABC transporter ATP-binding protein|peptide ABC transporter ATP-binding protein	100.00%
TU_137	operon_137	STM1271|STM1272	hypothetical protein|DUF1869 domain-containing protein	100.00%
TU_138	operon_138	STM1291|STM1292	hypothetical protein|hypothetical protein	98.00%
TU_139	operon_139	STM1297|STM1298	selenophosphate synthase|DNA topoisomerase III	100.00%
TU_140	operon_140	STM1303|STM1304|STM1305|STM1306|STM1307	aspartate aminotransferase family protein|arginine N-succinyltransferase|succinylglutamate-semialdehyde dehydrogenase|N-succinylarginine dihydrolase|succinylglutamate desuccinylase	100.00%
TU_141	operon_141	STM1312|STM1313|STM1314|STM1315	PTS sugar transporter subunit IIB|PTS N|N'-diacetylchitobiose transporter subunit IIC|PTS N N'-diacetylchitobiose transporter subunit IIA|transcriptional repressor of cel operon	75.00%
TU_142	operon_142	STM1316|STM1317	6-phospho-beta-glucosidase|carbohydrate deacetylase	92.00%
TU_143	operon_143	STM1329|STM1330	hypothetical protein|endonuclease	100.00%
TU_144	operon_144	STM1338|STM1339	phenylalanine--tRNA ligase subunit beta|integration host factor subunit alpha	100.00%
TU_145	operon_145	STM1341|STM1342	glutathione peroxidase|vitamin B12 ABC transporter ATP-binding protein BtuD	90.00%
TU_146	operon_146	STM1365|STM1366	hypothetical protein|thioesterase	97.00%
TU_147	operon_147	STM1369|STM1370|STM1371|STM1372|STM1373|STM1374	Fe-S cluster assembly scaffold SufA|Fe-S cluster assembly protein SufB|Fe-S cluster assembly ATPase SufC|FeS cluster assembly protein SufD|bifunctional cysteine desulfurase/selenocysteine lyase|cysteine desufuration protein SufE	76.00%
TU_148	operon_148	STM1386|STM1387	tetrathionate reductase complex: sensory transduction histidine kinase|DNA-binding response regulator	98.00%
TU_149	operon_149	STM1393|STM1394|STM1395|STM1396	pathogenicity island chaperone protein SpiC|EscC/YscC/HrcC family type III secretion system outer membrane ring protein|EscD/YscD/HrpQ family type III secretion system inner membrane ring protein|EscE/YscE/SsaE family type III secretion system needle protein co-chaperone	90.00%
TU_150	operon_150	STM1397|STM1398|STM1399|STM1400	type III secretion system chaperone SseA|pathogenicity island 2 effector protein SseB|CesD/SycD/LcrH family type III secretion system chaperone|pathogenicity island 2 effector protein SseC	86.00%
TU_151	operon_151	STM1401|STM1402	pathogenicity island 2 effector protein SseD|pathogenicity island 2 effector protein SseE	61.00%
TU_152	operon_152	STM1404|STM1405|STM1406|STM1407|STM1408|STM1409|STM1410|STM1411|STM1412|STM1413|STM1414|STM1415|STM1416|STM1417|STM1418|STM1419|STM1420|STM1421|STM1422	pathogenicity island 2 effector protein SseF|pathogenicity island 2 effector protein SseG|secretion system apparatus|secretion system apparatus|EscI/YscI/HrpB family type III secretion system inner rod protein|EscJ/YscJ/HrcJ family type III secretion inner membrane ring protein|hypothetical protein|type III secretion system protein SsaK|secretion system apparatus protein|type III secretion system…	73.00%
TU_153	operon_153	STM1438|STM1439	DUF1289 domain-containing protein|oxidoreductase	64.00%
TU_154	operon_154	STM1449|STM1450	tyrosine--tRNA ligase|pyridoxal kinase	87.00%
TU_155	operon_155	STM1479|STM1480	NAD(P) transhydrogenase subunit alpha|NAD(P) transhydrogenase subunit beta	100.00%
TU_156	operon_156	STM1482|STM1483	multidrug transporter subunit MdtJ|multidrug transporter subunit MdtI	100.00%
TU_157	operon_157	STM1487|STM1488|STM1489	putative LysR family transcriptional regulator|transcriptional regulator|putative dethiobiotin synthase	80.00%
TU_158	operon_158	STM1505|STM1506|STM1507	bifunctional D-altronate/D-mannonate dehydratase|Zn-dependent oxidoreductase|putative transport protein	58.00%
TU_159	operon_159	STM1525|STM1526	putative glutaminase|DUF4186 domain-containing protein	98.00%
TU_160	operon_160	STM1540|STM1541	putative hydrolase|putative gntR family regulatory protein	100.00%
TU_161	operon_161	STM1577|STM1578|STM1579|STM1580	nitrate reductase subunit alpha|nitrate reductase subunit beta|nitrate reductase molybdenum cofactor assembly chaperone|respiratory nitrate reductase subunit gamma	97.00%
TU_162	operon_162	STM1590|STM1591	GNAT family N-acetyltransferase|hypothetical protein	100.00%
TU_163	operon_163	STM1593|STM1594|STM1595	ssrAB-activated protein|virulence factor SrfB|virulence factor SrfC	100.00%
TU_164	operon_164	STM1612|STM1613|STM1614|STM1615	aminopeptidase|PTS sugar transporter subunit IIB|PTS sugar transporter subunit IIC|hypothetical protein	52.00%
TU_165	operon_165	STM1616|STM1617	PTS sugar transporter subunit IIA|epimerase	47.00%
TU_166	operon_166	STM1618|STM1619	transcriptional regulator|aminoglycoside 6'-acetyltransferase	60.00%
TU_167	operon_167	STM1633|STM1634	amino acid-binding protein|amino acid ABC transporter ATP-binding protein	89.00%
TU_168	operon_168	STM1635|STM1636	amino acid ABC transporter ATP-binding protein|amino acid ABC transporter permease	89.00%
TU_169	operon_169	STM1692|STM1693|STM1694|STM1695|STM1696	peptide ABC transporter substrate-binding protein SapA|antimicrobial peptide ABC transporter permease SapB|antimicrobial peptide ABC transporter permease SapC|peptide ABC transporter ATP-binding protein|peptide ABC transporter ATP-binding protein	99.00%
TU_170	operon_170	STM1698A|STM1699	hypothetical protein|putative cytoplasmic protein	99.00%
TU_171	operon_171	STM1717|STM1718	YciK family oxidoreductase|cob(I)yrinic acid a|c-diamide adenosyltransferase	100.00%
TU_172	operon_172	STM1723|STM1724|STM1725|STM1726|STM1727	anthranilate synthase subunit I|bifunctional glutamine amidotransferase/anthranilate phosphoribosyltransferase|bifunctional indole-3-glycerol phosphate synthase/phosphoribosylanthranilate isomerase|tryptophan synthase subunit beta|tryptophan synthase subunit alpha	100.00%
TU_173	operon_173	STM1728|STM1729|STM1730|STM1731	hypothetical protein|hypothetical protein|hypothetical protein|Mn-containing catalase	85.00%
TU_174	operon_174	STM1733|STM1734|STM1735	hypothetical protein|hypothetical protein|septation protein A	78.00%
TU_175	operon_175	STM1766|STM1767	two-component system sensor histidine kinase NarX|two-component system response regulator NarL	100.00%
TU_176	operon_176	STM1778|STM1779	lipoprotein localization factor LolB|4-(cytidine 5'-diphospho)-2-C-methyl-D-erythritol kinase	98.00%
TU_177	operon_177	STM1786|STM1787|STM1788|STM1789|STM1790|STM1791|STM1792|STM1793	[Ni/Fe] hydrogenase small subunit|[Ni/Fe] hydrogenase large subunit|Ni/Fe-hydrogenase b-type cytochrome subunit|hydrogenase expression/formation protein|hydrogenase-1 operon protein HyaE|hydrogenase expression/formation protein|cytochrome d terminal oxidase subunit I|cytochrome d ubiquinol oxidase subunit II	23.00%
TU_178	operon_178	STM1814|STM1815|STM1816	septum site-determining protein MinC|septum site-determining protein MinD|cell division topological specificity factor MinE	92.00%
TU_179	operon_179	STM1824|STM1825	p-aminobenzoate synthetase| component I|CoA pyrophosphatase	100.00%
TU_180	operon_180	STM1830|STM1831|STM1832	PTS mannose transporter subunit IIAB|PTS mannose/fructose/sorbose transporter subunit IIC|mannose-specific enzyme IID	100.00%
TU_181	operon_181	STM1848|STM1849	hypothetical protein|putative inner membrane protein	83.00%
TU_182	operon_182	STM1858|STM1859	putative cytoplasmic protein|hypothetical protein	72.00%
TU_183	operon_183	STM1863|STM1864	putative inner membrane protein|disulfide bond formation protein B	100.00%
TU_184	operon_184	STM1870|STM1871	recE-like protein|putative phage integrase protein	74.00%
TU_185	operon_185	STM1892|STM1893	ABC superfamily high affinity Zn transport protein|zinc ABC transporter permease	100.00%
TU_186	operon_186	STM1902|STM1903	hydrolase|hypothetical protein	57.00%
TU_187	operon_187	STM1904|STM1905|STM1906	hypothetical protein|carboxy-S-adenosyl-L-methionine synthase CmoA|tRNA 5-methoxyuridine(34)/uridine 5-oxyacetic acid(34) synthase CmoB	57.00%
TU_188	operon_188	STM1926|STM1927	hypothetical protein|universal stress protein UspC	100.00%
TU_189	operon_189	STM1934|STM1935	hypothetical protein|ferritin	52.00%
TU_190	operon_190	STM1948|STM1949	hypothetical protein|hypothetical protein	100.00%
TU_191	operon_191	STM1960|STM1961|STM1962	flagellar filament-capping protein FliD|flagellar export chaperone FliS|flagellar biosynthesis protein FliT	100.00%
TU_192	operon_192	STM1965|STM1966	putative membrane component of transport system|hypothetical protein	100.00%
TU_193	operon_193	STM1969|STM1970|STM1971|STM1972|STM1973|STM1974|STM1975|STM1976|STM1977|STM1978|STM1979|STM1980|STM1981	flagellar M-ring protein FliF|flagellar motor switch protein FliG|flagellar assembly protein FliH|flagellum-specific ATP synthase FliI|flagellar biosynthesis chaperone FliJ|flagellar hook-length control protein FliK|flagellar basal body-associated protein FliL|flagellar motor switch protein FliM|flagellar motor switch protein FliN|flagellar biosynthesis protein|flagellar biosynthetic protein FliP…	88.00%
TU_194	operon_194	STM2038|STM2039|STM2040|STM2041|STM2042|STM2043|STM2044|STM2045|STM2046|STM2047|STM2048|STM2049|STM2050|STM2051|STM2052|STM2053|STM2054|STM2055|STM2056|STM2057	propanediol utilization protein|propanediol utilization protein|propanediol dehydratase|propanediol dehydratase|propanediol dehydratase|diol dehydratase reactivase subunit alpha|propanediol dehydratase|ethanolamine utilization protein EutM|propanediol utilization protein|propanediol utilization protein|microcompartment protein PduM|ethanolamine utilization protein EutN|ATP:cob(I)alamin adenosyltr…	96.00%
TU_195	operon_195	STM2071|STM2072|STM2073|STM2074|STM2075|STM2076|STM2077|STM2078	ATP phosphoribosyltransferase|histidinol dehydrogenase|histidinol-phosphate transaminase|bifunctional imidazole glycerol-phosphate dehydratase/histidinol phosphatase|glutamine amidotransferase|1-(5-phosphoribosyl)-5-[(5- phosphoribosylamino)methylideneamino]imidazole-4- carboxamide isomerase|imidazole glycerol phosphate synthase subunit HisF|bifunctional phosphoribosyl-AMP cyclohydrolase/phosphor…	98.00%
TU_196	operon_196	STM2126|STM2127|STM2128|STM2129|STM2130|STM2131	multidrug transporter subunit MdtA|multidrug transporter subunit MdtB|multidrug transporter subunit MdtC|multidrug transporter subunit MdtD|two-component system sensor histidine kinase BaeA|two-component system response regulator BaeR	100.00%
TU_197	operon_197	STM2133|STM2134|STM2135	putative cytoplasmic protein|hypothetical protein|hypothetical protein	99.00%
TU_198	operon_198	STM2142|STM2143|STM2144	MFS transporter|hypothetical protein|putative sugar kinase	100.00%
TU_199	operon_199	STM2181|STM2182	hypothetical protein|CidB/LrgB family autolysis modulator	49.00%
TU_200	operon_200	STM2184|STM2185	vancomycin high temperature exclusion protein|putative inner membrane protein	100.00%
TU_201	operon_201	STM2186|STM2187	dihydropyrimidine dehydrogenase subunit A|dihydropyrimidine dehydrogenase subunit B	100.00%
TU_202	operon_202	STM2212|STM2213	hypothetical protein|hypothetical protein	87.00%
TU_203	operon_203	STM2216|STM2217|STM2218|STM2219	ABC transporter substrate-binding protein|microcin C ABC transporter permease YejB|microcin ABC transporter permease|microcin C ABC transporter ATP-binding protein YejF	98.00%
TU_204	operon_204	STM2277|STM2278|STM2279	ribonucleoside-diphosphate reductase subunit alpha|ribonucleotide-diphosphate reductase subunit beta|2Fe-2S ferredoxin	94.00%
TU_205	operon_205	STM2284|STM2285|STM2286	sn-glycerol-3-phosphate dehydrogenase subunit A|anaerobic glycerol-3-phosphate dehydrogenase subunit B|sn-glycerol-3-phosphate dehydrogenase subunit C	99.00%
TU_206	operon_206	STM2297|STM2298|STM2299|STM2300|STM2301|STM2302|STM2303	putative DegT/DnrJ/EryC1/StrS family|undecaprenyl-phosphate 4-deoxy-4-formamido-L-arabinose transferase|bifunctional UDP-glucuronic acid oxidase/UDP-4-amino-4-deoxy-L-arabinose formyltransferase|4-deoxy-4-formamido-L-arabinose- phosphoundecaprenol deformylase|4-amino-4-deoxy-L-arabinose lipid A transferase|4-amino-4-deoxy-L-arabinose-phospho-UDP flippase|4-amino-4-deoxy-L-arabinose-phospho-UDP fl…	100.00%
TU_207	operon_207	STM2337|STM2338	acetate kinase|phosphate acetyltransferase	98.00%
TU_208	operon_208	STM2375|STM2376	hypothetical protein|hypothetical protein	96.00%
TU_209	operon_209	STM2413|STM2414	hypothetical protein|hypothetical protein	100.00%
TU_210	operon_210	STM2431|STM2432|STM2433	HPr family phosphocarrier|phosphoenolpyruvate--protein phosphotransferase|PTS glucose transporter subunit IIA	100.00%
TU_211	operon_211	STM2450|STM2451	N-acetylmuramoyl-l-alanine amidase I|coproporphyrinogen III oxidase	100.00%
TU_212	operon_212	STM2473|STM2474	transaldolase|transketolase	100.00%
TU_213	operon_213	STM2482|STM2483	Spx/MgsR family transcriptional regulator|succinyl-diaminopimelate desuccinylase	100.00%
TU_214	operon_214	STM2490|STM2491	transcriptional repressor of gcv operon|thioredoxin-dependent thiol peroxidase	100.00%
TU_215	operon_215	STM2494|STM2495	hypothetical protein|putative arsenate reductase	77.00%
TU_216	operon_216	STM2499|STM2500	phosphoribosylformylglycinamidine cyclo-ligase|phosphoribosylglycinamide formyltransferase	100.00%
TU_217	operon_217	STM2501|STM2502	RNA degradosome polyphosphate kinase|exopolyphosphatase	100.00%
TU_218	operon_218	STM2548|STM2549|STM2550	anaerobic sulfite reductase subunit A|anaerobic sulfite reductase subunit B|sulfite reductase subunit C	100.00%
TU_219	operon_219	STM2558|STM2559	lysine:cadaverine antiporter|lysine decarboxylase LdcC	84.00%
TU_220	operon_220	STM2566|STM2567	putative periplasmic protein|lytic transglycosylase F	100.00%
TU_221	operon_221	STM2629|STM2630	Gifsy-1 prophage protein|Gifsy-1 prophage protein	56.00%
TU_222	operon_222	STM2632|STM2633	Gifsy-1 prophage protein|Gifsy-1 prophage protein	71.00%
TU_223	operon_223	STM2671|STM2672	hypothetical protein|diguanylate cyclase	100.00%
TU_224	operon_224	STM2678|STM2679	hypothetical protein|magnesium/cobalt efflux protein	98.00%
TU_225	operon_225	STM2690|STM2691|STM2692	type I secretion protein TolC|putative ABC transporter transmembrane region|putative HlyD family secretion protein	100.00%
TU_226	operon_226	STM2703|STM2704	Fels-2 prophage protein|Fels-2 prophage protein	100.00%
TU_227	operon_227	STM2722|STM2723	Fels-2 prophage protein|Fels-2 prophage protein	100.00%
TU_228	operon_228	STM2738|STM2739	Fels-2 prophage protein|Fels-2 prophage protein	100.00%
TU_229	operon_229	STM2740|STM2741	Fels-2 prophage protein|putative periplasmic protein	91.00%
TU_230	operon_230	STM2746|STM2747	putative excinuclease ATPase subunit|putative cytoplasmic protein	100.00%
TU_231	operon_231	STM2750|STM2751|STM2752|STM2753	PTS sorbitol transporter subunit IIC|PTS sorbitol transporter|PTS sorbitol transporter subunit IIB|putative dehydrogenase	78.00%
TU_232	operon_232	STM2773|STM2774|STM2775|STM2776	putative glycosyl transferase|multidrug ABC transporter ATP-binding protein|enterochelin esterase|hydrolase	40.00%
TU_233	operon_233	STM2786|STM2787|STM2788	tricarboxylic transporter|tricarboxylic transport protein|tripartite tricarboxylate transporter TctA	85.00%
TU_234	operon_234	STM2789|STM2790	putative cytoplasmic protein|hydroxyglutarate oxidase	78.00%
TU_235	operon_235	STM2793|STM2794	GABA permease|transcriptional regulator	70.00%
TU_236	operon_236	STM2797|STM2798	transcriptional regulator|hypothetical protein	100.00%
TU_237	operon_237	STM2805|STM2806|STM2807|STM2808	NrdH-redoxin|ribonucleotide reductase assembly protein NrdI|ribonucleotide-diphosphate reductase subunit alpha|class 1b ribonucleoside-diphosphate reductase subunit beta	100.00%
TU_238	operon_238	STM2809|STM2810|STM2811	glycine betaine/L-proline ABC transporter ATP-binding protein|proline/betaine ABC transporter permease ProW|glycine betaine ABC transporter substrate-binding protein	65.00%
TU_239	operon_239	STM2814|STM2815	multidrug export protein EmrA|MFS transporter	70.00%
TU_240	operon_240	STM2832|STM2833|STM2834|STM2835	PTS glucitol/sorbitol transporter subunit IIC|PTS glucitol/sorbitol transporter subunit IIB|PTS glucitol/sorbitol transporter subunit IIA|sorbitol-6-phosphate 2-dehydrogenase	56.00%
TU_241	operon_241	STM2840|STM2841	nitric oxide reductase|FAD-dependent oxidoreductase	100.00%
TU_242	operon_242	STM2854|STM2855|STM2856|STM2857	hydrogenase maturation nickel metallochaperone HypA|hydrogenase accessory protein HypB|hydrogenase assembly chaperone|putative hydrogenase expression/formation protein	66.00%
TU_243	operon_243	STM2861|STM2862|STM2863|STM2864	iron ABC transporter substrate-binding protein|manganese/iron transporter ATP-binding protein|iron ABC transporter permease|iron ABC transporter permease	100.00%
TU_244	operon_244	STM2876|STM2877	transcriptional regulator|invasion protein IagB	100.00%
TU_245	operon_245	STM2901|STM2902	hypothetical protein|putative cytoplasmic protein	100.00%
TU_246	operon_246	STM2904|STM2905	putative ABC-type transport system|GNAT family N-acetyltransferase	100.00%
TU_247	operon_247	STM2921|STM2922|STM2923	phenolic acid decarboxylase|phenolic acid decarboxylase|hypothetical protein	100.00%
TU_248	operon_248	STM2970|STM2971	HAAAP family serine/threonine permease|L-serine ammonia-lyase	100.00%
TU_249	operon_249	STM2976|STM2977|STM2978	L-fucose isomerase|L-fuculokinase|L-fucose mutarotase	59.00%
TU_250	operon_250	STM2984|STM2985	cysteine sulfinate desulfinase|cysteine desulfurase sulfur acceptor subunit CsdE	100.00%
TU_251	operon_251	STM3011|STM3012	transcriptional regulator GalR|putative transcriptional regulator	100.00%
TU_252	operon_252	STM3072|STM3073|STM3074|STM3075	ECF transporter S component|cobalt ABC transporter permease|cobalt ABC transporter ATP-binding protein|ABC transporter ATP-binding protein	84.00%
TU_253	operon_253	STM3093|STM3094	deoxyribonuclease I|putative cytoplasmic protein	51.00%
TU_254	operon_254	STM3096|STM3097	DUF179 domain-containing protein|Holliday junction DNA helicase RuvA	100.00%
TU_255	operon_255	STM3101|STM3102|STM3103|STM3104	hypothetical protein|YggU family protein|RdgB/HAM1 family non-canonical purine NTP pyrophosphatase|YggW family oxidoreductase	96.00%
TU_256	operon_256	STM3136|STM3137	fructuronate reductase|glucuronate isomerase	63.00%
TU_257	operon_257	STM3155|STM3156	hypothetical protein|hypothetical protein	100.00%
TU_258	operon_258	STM3164|STM3165	NADH-dependent alcohol dehydrogenase|2|5-didehydrogluconate reductase A	74.00%
TU_259	operon_259	STM3169|STM3170|STM3171	C4-dicarboxylate ABC transporter substrate-binding protein|C4-dicarboxylate ABC transporter permease|hypothetical protein	99.00%
TU_260	operon_260	STM3177|STM3178	two-component system response regulator QseB|two-component system sensor histidine kinase QseC	100.00%
TU_261	operon_261	STM3179|STM3180	NADPH quinone reductase MdaB|monooxygenase	75.00%
TU_262	operon_262	STM3187|STM3188	hypothetical protein|hypothetical protein	100.00%
TU_263	operon_263	STM3191|STM3192|STM3193|STM3194	putative arylsulfate sulfotransferase|putative arylsulfate sulfotransferase|thiol:disulfide interchange protein|disulfide bond formation protein B	43.00%
TU_264	operon_264	STM3226|STM3227	DedA family protein|EnvZ/OmpR regulon moderator	100.00%
TU_265	operon_265	STM3229|STM3230|STM3231	hypothetical protein|hypothetical protein|hypothetical protein	66.00%
TU_266	operon_266	STM3253|STM3254|STM3255|STM3256	putative fructose/tagatose biphosphate aldolase|1-phosphofructokinase|PTS fructose transporter subunit IIC|PTS fructose transporter subunit IIA	58.00%
TU_267	operon_267	STM3257|STM3258|STM3259|STM3260	D-tagatose-1|6-bisphosphate aldolase subunit GatZ|PTS galactitol transporter subunit IIA|PTS galactitol transporter subunit IIB|PTS galactitol transporter subunit IIC	44.00%
TU_268	operon_268	STM3264|STM3265	penicillin-binding protein activator|YraN family protein	93.00%
TU_269	operon_269	STM3266|STM3267	putative phosphoheptose isomerase|osmotically-inducible protein OsmY	93.00%
TU_270	operon_270	STM3274|STM3275	putative protease|putative protease	99.00%
TU_271	operon_271	STM3315|STM3316|STM3317|STM3318|STM3319	D-arabinose 5-phosphate isomerase|3-deoxy-D-manno-octulosonate 8-phosphate phosphatase|LPS export ABC transporter periplasmic protein LptC|LPS export ABC transporter substrate-binding protein LptA|LPS export ABC transporter ATP-binding protein	44.00%
TU_272	operon_272	STM3320|STM3321|STM3322	RNA polymerase factor sigma-54|ribosomal subunit interface protein|PTS sugar transporter subunit IIA	81.00%
TU_273	operon_273	STM3323|STM3324	RNase adaptor RapZ|HPr family phosphocarrier	83.00%
TU_274	operon_274	STM3330|STM3331	glutamate synthase large subunit|glutamate synthase small subunit	100.00%
TU_275	operon_275	STM3333|STM3334	cytosine permease|putative cytosine deaminase	100.00%
TU_276	operon_276	STM3377|STM3378	mononuclear molybdenum enzyme YedY|sulfoxide reductase heme-binding subunit YedZ	98.00%
TU_277	operon_277	STM3379|STM3380	acetyl-CoA carboxylase biotin carboxyl carrier subunit|acetyl-CoA carboxylase biotin carboxylase subunit	98.00%
TU_278	operon_278	STM3381|STM3382|STM3383	hypothetical protein|sodium/panthothenate symporter|ribosomal protein L11 methyltransferase	59.00%
TU_279	operon_279	STM3384|STM3385	tRNA dihydrouridine synthase DusB|Fis family transcriptional regulator	70.00%
TU_280	operon_280	STM3407|STM3408|STM3409	methionyl-tRNA formyltransferase|16S rRNA (cytosine(967)-C(5))-methyltransferase|Trk system potassium transport protein TrkA	84.00%
TU_281	operon_281	STM3462|STM3463	putative hydrolase|hypothetical protein	100.00%
TU_282	operon_282	STM3474|STM3475	nitrite reductase large subunit|nitrite reductase small subunit	100.00%
TU_283	operon_283	STM3496|STM3497	GMP/IMP nucleotidase|heat-shock protein	84.00%
TU_284	operon_284	STM3531|STM3532	dihydroxy-acid dehydratase|dihydrodipicolinate synthase family protein	100.00%
TU_285	operon_285	STM3547|STM3548|STM3549|STM3550	ribokinase|hypothetical protein|hypothetical protein|putative phosphotriesterase	56.00%
TU_286	operon_286	STM3565|STM3566	GNAT family N-acetyltransferase|hypothetical protein	100.00%
TU_287	operon_287	STM3572|STM3573	16S rRNA (guanine(966)-N(2))-methyltransferase RsmD|putative inner membrane protein	100.00%
TU_288	operon_288	STM3607|STM3608	putative LysR family transcriptional regulator|hypothetical protein	90.00%
TU_289	operon_289	STM3622|STM3623|STM3624	putative cytoplasmic protein|hypothetical protein|hypothetical protein	100.00%
TU_290	operon_290	STM3642|STM3643	DNA-3-methyladenine glycosylase I|N-acetyltransferase	100.00%
TU_291	operon_291	STM3669|STM3670|STM3671|STM3672|STM3673|STM3674|STM3675|STM3676|STM3677	hypothetical protein|DUF4862 domain-containing protein|2|3-diketo-L-gulonate TRAP transporter small permease YiaM|L-dehydroascorbate transporter large permease subunit|2|3-diketo-L-gulonate TRAP transporter|carbohydrate kinase|3-keto-L-gulonate-6-phosphate decarboxylase|xylulose 5-phosphate 3-epimerase|L-ribulose-5-phosphate 4-epimerase	21.00%
TU_292	operon_292	STM3686|STM3687	mannitol-1-phosphate 5-dehydrogenase|mannitol operon repressor	72.00%
TU_293	operon_293	STM3692|STM3693|STM3694	L-lactate permease|transcriptional regulator LldR|L-lactate dehydrogenase	100.00%
TU_294	operon_294	STM3697|STM3698	mandelate racemase/muconate lactonizing protein|D-galactonate transporter	79.00%
TU_295	operon_295	STM3704|STM3705|STM3706	phosphoglycerate mutase|murein hydrolase activator EnvC|hypothetical protein	100.00%
TU_296	operon_296	STM3710|STM3711|STM3712	ADP-glyceromanno-heptose 6-epimerase|ADP-heptose--LPS heptosyltransferase|lipopolysaccharide heptosyltransferase 1	98.00%
TU_297	operon_297	STM3724|STM3725	3-deoxy-D-manno-octulosonic acid transferase|pantetheine-phosphate adenylyltransferase	100.00%
TU_298	operon_298	STM3730|STM3731	bifunctional phosphopantothenoylcysteine decarboxylase/phosphopantothenate synthase|deoxyuridinetriphosphatase	92.00%
TU_299	operon_299	STM3740|STM3741|STM3742|STM3743|STM3744	guanylate kinase|DNA-directed RNA polymerase subunit omega|bifunctional GTP diphosphokinase/guanosine-3'|5'-bis(diphosphate) 3'-diphosphatase|tRNA (guanosine(18)-2'-O)-methyltransferase TrmH|ATP-dependent DNA helicase RecG	52.00%
TU_300	operon_300	STM3753|STM3754	ATP-binding protein|putative cytoplasmic protein	100.00%
TU_301	operon_301	STM3774|STM3775	hypothetical protein|6-phospho-beta-glucosidase	57.00%
TU_302	operon_302	STM3777|STM3778	addiction module toxin RelE|transcriptional regulator	100.00%
TU_303	operon_303	STM3797A|STM3796B	YsdA|type I toxin-antitoxin system toxin TisB	100.00%
TU_304	operon_304	STM3801|STM3802	D-serine transporter DsdX|D-serine ammonia-lyase	73.00%
TU_305	operon_305	STM3832|STM3833	MFS transporter|putative mandelate racemase	97.00%
TU_306	operon_306	STM3839|STM3840|STM3841|STM3842	50S ribosomal protein L34|ribonuclease P protein component|membrane protein insertion efficiency factor YidD|membrane protein insertase YidC	72.00%
TU_307	operon_307	STM3845|STM3846	hypothetical protein|putative reverse transcriptase	100.00%
TU_308	operon_308	STM3847|STM3848	multidrug transporter subunit MdtL|putative LysR family transcriptional regulator	95.00%
TU_309	operon_309	STM3849|STM3850	hypothetical protein|putative oxidoreductase	95.00%
TU_310	operon_310	STM3881|STM3882|STM3883	D-ribose pyranase|ribose ABC transporter ATP-binding protein RbsA|ribose ABC transporter permease	95.00%
TU_311	operon_311	STM3885|STM3886	ribokinase|transcriptional repressor for rbs operon (GalR/LacI family)	100.00%
TU_312	operon_312	STM3901|STM3902|STM3903|STM3904|STM3905	acetolactate synthase 2 catalytic subunit|acetolactate synthase II| small subunit|branched chain amino acid aminotransferase|dihydroxy-acid dehydratase|PLP-dependent threonine dehydratase	60.00%
TU_313	operon_313	STM3906|STM3907	hypothetical protein|hypothetical protein	100.00%
TU_314	operon_314	STM3918|STM3919	undecaprenyl-phosphate alpha-N-acetylglucosaminyl 1-phosphate transferase|polysaccharide chain length modulation protein	89.00%
TU_315	operon_315	STM3920|STM3921|STM3922	UDP-N-acetylglucosamine 2-epimerase|UDP-N-acetyl-D-mannosamine dehydrogenase|dTDP-glucose 4|6-dehydratase	100.00%
TU_316	operon_316	STM3924|STM3925|STM3926|STM3927|STM3928|STM3929	lipopolysaccharide biosynthesis protein|dTDP-4-amino-4|6-dideoxygalactose transaminase|O-antigen translocase|4-alpha-L-fucosyltransferase|enterobacterial common antigen polymerase|lipopolysaccharide N-acetylmannosaminouronosyltransferase	100.00%
TU_317	operon_317	STM3947|STM3948|STM3949|STM3950	diaminopimelate epimerase|DUF484 family protein|tyrosine recombinase XerC|flavin mononucleotide phosphatase	100.00%
TU_318	operon_318	STM3961|STM3962|STM3963	lysophospholipase|HAD superfamily hydrolase|EamA family transporter	78.00%
TU_319	operon_319	STM3968|STM3969	uridine phosphorylase|putative inner membrane protein	100.00%
TU_320	operon_320	STM3970|STM3971|STM3972	ubiquinone/menaquinone biosynthesis C-methyltransferase UbiE|hypothetical protein|ubiquinone biosynthesis regulatory protein kinase UbiB	100.00%
TU_321	operon_321	STM3973|STM3974|STM3975	Sec-independent protein translocase TatA|twin arginine-targeting protein translocase TatB|twin arginine-targeting protein translocase TatC	99.00%
TU_322	operon_322	STM3980|STM3981	putative outer membrane protein|putative cytoplasmic protein	100.00%
TU_323	operon_323	STM3984|STM3985|STM3986|STM3987	Xaa-Pro dipeptidase|YigZ family protein|potassium transporter|protoporphyrinogen oxidase	69.00%
TU_324	operon_324	STM3995|STM3996	hypothetical protein|stress response serine/threonine protein kinase YihE	63.00%
TU_325	operon_325	STM4024|STM4025	ribokinase|DeoR family transcriptional regulator	37.00%
TU_326	operon_326	STM4026|STM4027|STM4028|STM4029	glucose-1-phosphatase|hypothetical protein|D-tyrosyl-tRNA(Tyr) deacylase|putative acetyltransferase	72.00%
TU_327	operon_327	STM4048|STM4049	transcriptional activator RhaS|AraC family transcriptional regulator	98.00%
TU_328	operon_328	STM4055|STM4056	superoxide dismutase|putative cytoplasmic protein	86.00%
TU_329	operon_329	STM4063|STM4064	sulfate transporter subunit|CDP-diacylglycerol diphosphatase	100.00%
TU_330	operon_330	STM4065|STM4066|STM4067	MFS transporter|aminoimidazole riboside kinase|putative ADP-ribosylglycohydrolase	100.00%
TU_331	operon_331	STM4074|STM4075|STM4076|STM4077|STM4078|STM4079|STM4080	autoinducer 2 ABC transporter ATP-binding protein LsrA|autoinducer 2 ABC transporter permease LsrC|putative sugar transport protein|autoinducer 2 ABC transporter substrate-binding protein|autoinducer 2 aldolase|putative inner membrane protein|epimerase	86.00%
TU_332	operon_332	STM4100|STM4101	cystathionine gamma-synthase|bifunctional aspartate kinase/homoserine dehydrogenase II	100.00%
TU_333	operon_333	STM4112|STM4113|STM4114|STM4115|STM4116	PTS fructose-specific transporter subunit EIIC|PTS fructose-specific transporter subunit EIIB|formate C-acetyltransferase|[formate-C-acetyltransferase]-activating enzyme|PTS fructose-specific transporter subunit EIIB	99.00%
TU_334	operon_334	STM4121|STM4122|STM4123	N-acetyl-gamma-glutamyl-phosphate reductase|acetylglutamate kinase|argininosuccinate lyase	100.00%
TU_335	operon_335	STM4130|STM4131	TonB-dependent vitamin B12 receptor|glutamate racemase	100.00%
TU_336	operon_336	STM4137|STM4138	UDP-N-acetylenolpyruvoylglucosamine reductase|biotin--[acetyl-CoA-carboxylase] synthetase	100.00%
TU_337	operon_337	STM4147|STM4148|STM4149|STM4150|STM4151|STM4152|STM4153|STM4154	preprotein translocase subunit SecE|transcription termination/antitermination protein NusG|50S ribosomal protein L11|50S ribosomal protein L1|50S ribosomal protein L10|50S ribosomal protein L7/L12|DNA-directed RNA polymerase subunit beta|DNA-directed RNA polymerase subunit beta'	44.00%
TU_338	operon_338	STM4167|STM4168	uroporphyrinogen decarboxylase|endonuclease V	81.00%
TU_339	operon_339	STM4173|STM4174	sensory histidine kinase|two-component system response regulator	100.00%
TU_340	operon_340	STM4183|STM4184|STM4185	malate synthase A|isocitrate lyase|bifunctional isocitrate dehydrogenase kinase/phosphatase	78.00%
TU_341	operon_341	STM4191|STM4192	hypothetical protein|hypothetical protein	55.00%
TU_342	operon_342	STM4223|STM4224|STM4225	putative outer membrane lipoprotein|hypothetical protein|hypothetical protein	63.00%
TU_343	operon_343	STM4230|STM4231|STM4232	ABC transporter ATP-binding protein|maltoporin|maltose regulon protein MalM	98.00%
TU_344	operon_344	STM4233|STM4234	chorismate lyase|4-hydroxybenzoate polyprenyltransferase	97.00%
TU_345	operon_345	STM4238|STM4239	DNA-damage-inducible protein F|putative cytoplasmic protein	84.00%
TU_346	operon_346	STM4242|STM4243	conjugal transfer protein|tRNA dihydrouridine(20/20a) synthase DusA	61.00%
TU_347	operon_347	STM4250|STM4251	hypothetical protein|hypothetical protein	100.00%
TU_348	operon_348	STM4257|STM4258|STM4259|STM4260	hypothetical protein|hypothetical protein|ABC transporter|cation transporter	58.00%
TU_349	operon_349	STM4271|STM4272	murein hydrolase regulator LrgA|murein hydrolase effector protein LrgB	100.00%
TU_350	operon_350	STM4276|STM4277|STM4278|STM4279|STM4280|STM4281|STM4282	entericidin B precursor|ammonia-forming cytochrome c nitrite reductase subunit c552|formate-dependent nitrite reductase|cytochrome c nitrite reductase Fe-S protein|cytochrome c nitrite reductase subunit NrfD|nitrite reductase|formate-dependent nitrite reductase complex subunit NrfG	71.00%
TU_351	operon_351	STM4298|STM4299	alpha-galactosidase|melibiose:sodium transporter MelB	100.00%
TU_352	operon_352	STM4305|STM4306|STM4307	putative anaerobic dimethyl sulfoxide reductase| subunit A|anaerobic dimethyl sulfoxide reductase subunit B|anaerobic dimethyl sulfoxide reductase subunit C	59.00%
TU_353	operon_353	STM4317|STM4318	CopG family transcriptional regulator|GNAT family N-acetyltransferase	100.00%
TU_354	operon_354	STM4329|STM4330	co-chaperone GroES|chaperonin GroL	94.00%
TU_355	operon_355	STM4345|STM4346	glutamate/gamma-aminobutyrate family transporter YjeM|hypothetical protein	52.00%
TU_356	operon_356	STM4356|STM4357|STM4358|STM4359|STM4360	bifunctional ADP-dependent (S)-NAD(P)H-hydrate dehydratase/NAD(P)H-hydrate epimerase|tRNA (adenosine(37)-N6)-threonylcarbamoyltransferase complex ATPase subunit type 1 TsaE|N-acetylmuramoyl-L-alanine amidase AmiB|DNA mismatch repair protein MutL|tRNA (adenosine(37)-N6)-dimethylallyltransferase MiaA	94.00%
TU_357	operon_357	STM4362|STM4363|STM4364	GTPase HflX|FtsH protease regulator HflK|protease modulator HflC	98.00%
TU_358	operon_358	STM4368|STM4369	ribonuclease R|23S rRNA (guanosine(2251)-2'-O)-methyltransferase RlmB	68.00%
TU_359	operon_359	STM4370|STM4371|STM4372|STM4373	hypothetical protein|putative phage shock protein A|hypothetical protein|putative cytoplasmic protein	45.00%
TU_360	operon_360	STM4374|STM4375|STM4376|STM4377	hypothetical protein|hypothetical protein|putative glutathionylspermidine synthase|isovaleryl-CoA dehydrogenase	62.00%
TU_361	operon_361	STM4384|STM4385	PTS L-ascorbate transporter subunit IIB|PTS ascorbate-specific transporter subunit IIA	54.00%
TU_362	operon_362	STM4386|STM4387|STM4388	3-keto-L-gulonate-6-phosphate decarboxylase|xylulose 5-phosphate 3-epimerase|L-ribulose-5-phosphate 4-epimerase	55.00%
TU_363	operon_363	STM4391|STM4392|STM4393|STM4394	30S ribosomal protein S6|primosomal replication protein N|30S ribosomal protein S18|50S ribosomal protein L9	100.00%
TU_364	operon_364	STM4409|STM4410|STM4411	hypothetical protein|translocation/assembly module TamB|gamma-glutamylcyclotransferase	100.00%
TU_365	operon_365	STM4424|STM4425|STM4426|STM4427	putative endonuclease|inositol 2-dehydrogenase|lysosomal glucosyl ceramidase|putative endonuclease	75.00%
TU_366	operon_366	STM4431|STM4432	3D-(3|5/4)-trihydroxycyclohexane-1|2-dione acylhydrolase (decyclizing)|putative thiamine pyrophosphate-requiring enzyme	0.00%
TU_367	operon_367	STM4433|STM4434|STM4435|STM4436	inositol 2-dehydrogenase|MFS transporter|inosose isomerase|protein iolH	98.00%
TU_368	operon_368	STM4438|STM4439	metalloprotease PmbA|cytochrome b562	89.00%
TU_369	operon_369	STM4440|STM4441|STM4442	putative cytoplasmic protein|hypothetical protein|putative cytoplasmic protein	91.00%
TU_370	operon_370	STM4443|STM4444|STM4445|STM4446|STM4447|STM4448|STM4449|STM4450	hypothetical protein|hypothetical protein|putative dihydroorotase|L-seryl-tRNA selenium transferase|2-dehydro-3-deoxyphosphooctonate aldolase|transcription antiterminator BglG|bifunctional antitoxin/transcriptional repressor RelB|mRNA-degrading endonuclease RelE	49.00%
TU_371	operon_371	STM4479|STM4480	lipopolysaccharide ABC transporter permease LptF|lipopolysaccharide ABC transporter permease LptG	100.00%
TU_372	operon_372	STM4489|STM4490	DNA helicase|putative Mrr restriction endonuclease	100.00%
TU_373	operon_373	STM4528|STM4529	hypothetical protein|type II toxin-antitoxin system antitoxin BrnA	100.00%
TU_374	operon_374	STM4534|STM4535|STM4536|STM4537|STM4538|STM4539|STM4540	Fis family transcriptional regulator|PTS sugar transporter|PTS mannose/fructose/sorbose transporter subunit IIB|PTS sugar transporter|putative PTS permease|glucosamine--fructose-6-phosphate aminotransferase|putative glucosamine-fructose-6-phosphate aminotransferase	74.00%
TU_375	operon_375	STM4547|STM4548	putative LuxR/UhpA family transcriptional regulator|transcriptional regulator (activator) of bgl operon	100.00%
TU_376	operon_376	STM4557|STM4558	DNA polymerase III subunit psi|ribosomal-protein-alanine N-acetyltransferase	99.00%
TU_377	operon_377	STM4559|STM4560	putative haloacid dehalogenase-like hydrolase|peptide chain release factor 3	99.00%
TU_378	operon_378	STM4561|STM4562	molecular chaperone OsmY|putative inner membrane protein	58.00%
TU_379	operon_379	STM4563|STM4564	patatin family protein|metal-dependent hydrolase	100.00%
TU_380	operon_380	STM4569|STM4570	phosphopentomutase|purine-nucleoside phosphorylase	98.00%
TU_381	operon_381	STM4578|STM4579	phosphoserine phosphatase SerB|DNA repair protein RadA	51.00%
TU_382	operon_382	STM4588|STM4589	two-component system response regulator CreB|two-component system sensor histidine kinase CreC	100.00%
TU_383	operon_383	STM4594|STM4593|STM4592|STM4591	fimbrial assembly chaperone SthB|putative fimbrial usher protein|fimbrial protein SthD|major fimbrial protein SthE	78.00%
TU_384	operon_384	STM4575|STM4574|STM4573|STM4572|STM4571	hypothetical protein|hypothetical protein|fimbrial chaperone protein|fimbrial assembly protein|hypothetical protein	93.00%
TU_385	operon_385	STM4566|STM4565	YjjI family glycine radical enzyme|glycine radical enzyme activase	100.00%
TU_386	operon_386	STM4546|STM4545	hypothetical protein|hypothetical protein	98.00%
TU_387	operon_387	STM4544|STM4543	primosomal protein DnaI|DNA replication protein DnaC	74.00%
TU_388	operon_388	STM4531|STM4530	hypothetical protein|putative cobalamin synthesis protein	56.00%
TU_389	operon_389	STM4525|STM4524	DNA methylase M|restriction endonuclease subunit S	100.00%
TU_390	operon_390	STM4514|STM4513|STM4512	putative inner membrane protein|hypothetical protein|beta-aspartyl-peptidase	96.00%
TU_391	operon_391	STM4501|STM4500	hypothetical protein|putative SAM-dependent methyltransferase	100.00%
TU_392	operon_392	STM4498|STM4497|STM4496|STM4495|STM4494|STM4493|STM4492|STM4491	putative inner membrane protein|hypothetical protein|DNA repair protein|type II restriction enzyme methylase subunit|sugar/spermidine/putrescine ABC transporter ATP-binding protein|putative cytoplasmic protein|putative cytoplasmic protein|putative ATP-dependent Lon protease	100.00%
TU_393	operon_393	STM4484|STM4483	L-idonate 5-dehydrogenase|5-keto-D-gluconate-5-reductase	98.00%
TU_394	operon_394	STM4482|STM4481	gluconate permease|transcriptional regulator	100.00%
TU_395	operon_395	STM4476|STM4475	DNA polymerase III| chi subunit|valine--tRNA ligase	100.00%
TU_396	operon_396	STM4467|STM4466|STM4465|STM4464	putative arginine deiminase|putative carbamate kinase|putative ornithine carbamoyltransferase|ion transporter superfamily protein	43.00%
TU_397	operon_397	STM4460|STM4459	aspartate carbamoyltransferase catalytic subunit|aspartate carbamoyltransferase regulatory subunit	43.00%
TU_398	operon_398	STM4430|STM4429	putative sugar kinase|putative cytoplasmic protein	0.00%
TU_399	operon_399	STM4422|STM4421|STM4420	hypothetical protein|methylmalonate-semialdehyde dehydrogenase (acylating)|5-deoxy-glucuronate isomerase	93.00%
TU_400	operon_400	STM4413|STM4412	metal-dependent hydrolase|MFS transporter	100.00%
TU_401	operon_401	STM4379|STM4378	biofilm stress/motility protein A|putative inner membrane protein	100.00%
TU_402	operon_402	STM4343|STM4342|STM4341|STM4340	fumarate reductase (quinol) flavoprotein subunit|succinate dehydrogenase/fumarate reductase iron-sulfur subunit|fumarate reductase subunit C|fumarate reductase subunit D	84.00%
TU_403	operon_403	STM4326|STM4325	aspartase|C4-dicarboxylate transporter	100.00%
TU_404	operon_404	STM4324|STM4323	divalent-cation tolerance protein CutA|protein-disulfide reductase DsbD	98.00%
TU_405	operon_405	STM4315|STM4314	AraC family transcriptional regulator|putative luxR family bacterial regulatory proteins	94.00%
TU_406	operon_406	STM4313|STM4312	putative cytoplasmic protein|hypothetical protein	95.00%
TU_407	operon_407	STM4304|STM4303	two-component system sensor histidine kinase DcuS|two-component system response regulator DcuR	100.00%
TU_408	operon_408	STM4302|STM4301|STM4300	hypothetical protein|anaerobic C4-dicarboxylate transporter|fumarate hydratase	99.00%
TU_409	operon_409	STM4293|STM4292|STM4291	phosphoethanolamine transferase EptA|two-component system response regulator BasR|sensory kinase in two-component regulatory system with BasR	100.00%
TU_410	operon_410	STM4289|STM4288	hypothetical protein|VOC family protein	78.00%
TU_411	operon_411	STM4274|STM4273	hypothetical protein|cation/acetate symporter ActP	99.00%
TU_412	operon_412	STM4253|STM4252	putative outer membrane lipoprotein|hypothetical protein	100.00%
TU_413	operon_413	STM4229|STM4228|STM4227	maltose transport protein|maltose ABC transporter permease MalF|maltose transporter permease	100.00%
TU_414	operon_414	STM4218|STM4217|STM4216	hypothetical protein|lytic murein transglycosylase|hypothetical protein	88.00%
TU_415	operon_415	STM4215|STM4214|STM4213|STM4212	hypothetical protein|hypothetical protein|phage tail protein|phage major tail tube protein	99.00%
TU_416	operon_416	STM4211|STM4210|STM4209|STM4208|STM4207	phage tail tape measure protein|putative methyl-accepting chemotaxis protein|hypothetical protein|phage protein D|baseplate protein	64.00%
TU_417	operon_417	STM4206|STM4205|STM4204	translocase|glycosyltransferase|hypothetical protein	57.00%
TU_418	operon_418	STM4203|STM4202|STM4201|STM4200|STM4199|STM4198	baseplate protein|baseplate protein|phage tail protein I|phage tail protein|hypothetical protein|hypothetical protein	87.00%
TU_419	operon_419	STM4187|STM4186	transcriptional regulator IclR|putative cytoplasmic protein	100.00%
TU_420	operon_420	STM4176|STM4175	bifunctional phosphoribosylaminoimidazolecarboxamide formyltransferase/IMP cyclohydrolase|phosphoribosylamine--glycine ligase	100.00%
TU_421	operon_421	STM4164|STM4163|STM4162|STM4161|STM4160|STM4159	phosphomethylpyrimidine synthase ThiC|thiamine-phosphate diphosphorylase|molybdopterin/thiamine biosynthesis adenylyltransferase|sulfur carrier protein ThiS|thiazole synthase|thiamine biosynthesis protein ThiH	100.00%
TU_422	operon_422	STM4120|STM4119	acetylornithine deacetylase|phosphoenolpyruvate carboxylase	86.00%
TU_423	operon_423	STM4110|STM4109|STM4108	phosphoenolpyruvate--protein phosphotransferase|fructose-6-phosphate aldolase|glycerol dehydrogenase	100.00%
TU_424	operon_424	STM4098|STM4097	aryl-sulfate sulfotransferase|hypothetical protein	96.00%
TU_425	operon_425	STM4092|STM4091	HslU--HslV peptidase proteolytic subunit|HslU--HslV peptidase ATPase subunit	93.00%
TU_426	operon_426	STM4087|STM4086	aquaporin|glycerol kinase	100.00%
TU_427	operon_427	STM4073|STM4072	putative transcriptional repressor|autoinducer-2 kinase	53.00%
TU_428	operon_428	STM4059|STM4058	DNA-binding response regulator|two-component system sensor histidine kinase CpxA	100.00%
TU_429	operon_429	STM4053|STM4052	TRAP transporter small permease|TRAP-type C4-dicarboxylate transporter permease	81.00%
TU_430	operon_430	STM4047|STM4046	rhamnulokinase|L-rhamnose isomerase	98.00%
TU_431	operon_431	STM4044|STM4043	putative iron-containing alcohol dehydrogenase|L-rhamnose mutarotase	98.00%
TU_432	operon_432	STM4042|STM4041	branched-chain amino acid ABC transporter permease|branched-chain amino acid transport	100.00%
TU_433	operon_433	STM4037|STM4036|STM4035|STM4034	formate dehydrogenase|formate dehydrogenase subunit beta|formate dehydrogenase cytochrome b556 subunit|formate dehydrogenase accessory protein FdhE	100.00%
TU_434	operon_434	STM4031|STM4030	hypothetical protein|hypothetical protein	96.00%
TU_435	operon_435	STM4023|STM4022	6-phosphogluconate dehydrogenase|putative aldolase	55.00%
TU_436	operon_436	STM4021|STM4020|STM4019	sugar isomerase|aldose epimerase|alpha-glucosidase	53.00%
TU_437	operon_437	STM4018|STM4017|STM4016	hypothetical protein|MFS transporter|porin	40.00%
TU_438	operon_438	STM4015|STM4014|STM4013|STM4012|STM4011|STM4010	hypothetical protein|putative periplasmic protein|hypothetical protein|coproporphyrinogen III oxidase|hypothetical protein|putative hydrolase	80.00%
TU_439	operon_439	STM4008|STM4007|STM4006|STM4005	putative cytoplasmic protein|type I glutamate--ammonia ligase|sensory histidine kinase|nitrogen regulation protein NR(I)	100.00%
TU_440	operon_440	STM3994|STM3993	molybdenum cofactor guanylyltransferase MobA|molybdopterin-guanine dinucleotide biosynthesis protein B	100.00%
TU_441	operon_441	STM3983|STM3982	3-hydroxyacyl-coA dehydrogenase|3-ketoacyl-CoA thiolase	100.00%
TU_442	operon_442	STM3956|STM3955	putative PaaI protein|EamA family transporter	66.00%
TU_443	operon_443	STM3954|STM3953	hypothetical protein|hypothetical protein	31.00%
TU_444	operon_444	STM3938|STM3937|STM3936|STM3935	porphobilinogen deaminase|uroporphyrinogen-III synthase|uroporphyrinogen-III C-methyltransferase|protein for a late step of protoheme IX synthesis	98.00%
TU_445	operon_445	STM3914|STM3913	ATP-dependent RNA helicase RhlB|guanosine-5'-triphosphate|3'-diphosphate pyrophosphatase	93.00%
TU_446	operon_446	STM3879|STM3878	ATPase RavA|putative inner membrane protein	100.00%
TU_447	operon_447	STM3872|STM3871|STM3870	ATP F0F1 synthase subunit I|F0F1 ATP synthase subunit A|ATP F0F1 synthase subunit C	69.00%
TU_448	operon_448	STM3869|STM3868|STM3867|STM3866|STM3865|STM3864	F0F1 ATP synthase subunit B|F0F1 ATP synthase subunit delta|F0F1 ATP synthase subunit alpha|F0F1 ATP synthase subunit gamma|F0F1 ATP synthase subunit beta|F0F1 ATP synthase subunit epsilon	68.00%
TU_449	operon_449	STM3862|STM3861	UDP-N-acetylglucosamine diphosphorylase/glucosamine-1-phosphate N-acetyltransferase|glutamine--fructose-6-phosphate aminotransferase	100.00%
TU_450	operon_450	STM3859|STM3858	shikimate 5-dehydrogenase|putative phosphotransferase system fructose-specific component IIB	86.00%
TU_451	operon_451	STM3857|STM3856|STM3855	phosphate ABC transporter substrate-binding protein PstS|phosphate ABC transporter permease PstC|phosphate ABC transporter permease PstA	73.00%
TU_452	operon_452	STM3838|STM3837	chromosomal replication initiation protein DnaA|DNA polymerase III subunit beta	88.00%
TU_453	operon_453	STM3836|STM3835	DNA replication/repair protein RecF|DNA gyrase subunit B	79.00%
TU_454	operon_454	STM3830|STM3829	galactonate operon transcriptional repressor|2-oxo-3-deoxygalactonate kinase	100.00%
TU_455	operon_455	STM3828|STM3827	2-oxo-3-deoxygalactonate 6-phosphate aldolase|MFS transporter	80.00%
TU_456	operon_456	STM3823|STM3822|STM3821	trimethylamine N-oxide reductase cytochrome c-type subunit|trimethylamine N-oxide reductase I catalytic subunit|molecular chaperone TorD	99.00%
TU_457	operon_457	STM3820|STM3819|STM3818	cytochrome-c peroxidase|heme ABC transporter ATP-binding protein CcmA|heme exporter CcmB	0.00%
TU_458	operon_458	STM3817|STM3816|STM3815|STM3814|STM3813|STM3812	heme ABC transporter permease|heme exporter CcmD|cytochrome c biogenesis protein CcmE|c-type cytochrome biogenesis protein CcmF|thiol:disulfide interchange protein|cytochrome c biogenesis protein CcmH	0.00%
TU_459	operon_459	STM3805|STM3804|STM3803	hypothetical protein|hypothetical protein|hypothetical protein	100.00%
TU_460	operon_460	STM3796|STM3795	acetolactate synthase I large subunit|acetolactate synthase I small subunit	100.00%
TU_461	operon_461	STM3793|STM3792|STM3791	ribokinase|L-fucose:H+ symporter permease|DUF4432 domain-containing protein	98.00%
TU_462	operon_462	STM3790|STM3789|STM3788	DNA-binding response regulator|two-component system sensor histidine kinase UhpB|regulatory protein UhpC	100.00%
TU_463	operon_463	STM3787|STM3786	hexose phosphate transporter|hypothetical protein	86.00%
TU_464	operon_464	STM3784|STM3783	PTS suar transporter subunit IIA|PTS sugar transporter subunit IIB	88.00%
TU_465	operon_465	STM3782|STM3781	PTS galactitol transporter subunit IIC|carbohydrate kinase	98.00%
TU_466	operon_466	STM3780|STM3779	fructose-1|6-bisphosphate aldolase|PTS sugar transporter	98.00%
TU_467	operon_467	STM3772|STM3771	PTS fructose transporter subunit IIA|PTS sugar transporter subunit IIB	98.00%
TU_468	operon_468	STM3770|STM3769|STM3768|STM3767	PTS sorbose transporter subunit IIC|putative phosphotransferase system enzyme II|selenocysteine synthase|4-hydroxy-2-ketovalerate aldolase	98.00%
TU_469	operon_469	STM3759|STM3758	putative transcriptional regulatory protein|putative inner membrane protein	100.00%
TU_470	operon_470	STM3750|STM3749	glycoside-pentoside-hexuronide family transporter|putative alpha-xylosidase	96.00%
TU_471	operon_471	STM3746|STM3745	sodium/glutamate symporter|hypothetical protein	100.00%
TU_472	operon_472	STM3728|STM3727	50S ribosomal protein L28|50S ribosomal protein L33	99.00%
TU_473	operon_473	STM3723|STM3722|STM3721	lipopolysaccharide core biosynthesis protein|glucosyltransferase I RfaG|lipopolysaccharide core heptose(I) kinase RfaP	81.00%
TU_474	operon_474	STM3719|STM3718|STM3717	glycosyl transferase|lipopolysaccharide 1|3-galactosyltransferase|lipopolysaccharide 1|2-glucosyltransferase	61.00%
TU_475	operon_475	STM3709|STM3708	glycine C-acetyltransferase|L-threonine 3-dehydrogenase	100.00%
TU_476	operon_476	STM3702|STM3701|STM3700	glutaredoxin 3|protein-export chaperone SecB|glycerol-3-phosphate dehydrogenase	97.00%
TU_477	operon_477	STM3684|STM3683|STM3682	putative glutathione S-transferase|L-seryl-tRNA(Sec) selenium transferase|selenocysteinyl-tRNA-specific translation elongation factor SelB	98.00%
TU_478	operon_478	STM3661|STM3660	xylose isomerase|xylulokinase	100.00%
TU_479	operon_479	STM3656|STM3655	glycine--tRNA ligase subunit alpha|glycine--tRNA ligase subunit beta	100.00%
TU_480	operon_480	STM3652|STM3651	putative cytoplasmic protein|GNAT family N-acetyltransferase	100.00%
TU_481	operon_481	STM3640|STM3639|STM3638|STM3637|STM3636	long polar fimbria|long polar fimbrial chaperone LpfB|fimbrial assembly protein|long polar fimbrial protein LpfD|long polar fimbrial protein LpfE	92.00%
TU_482	operon_482	STM3632|STM3631	aryl sulfotransferase|nucleobase:cation symporter	99.00%
TU_483	operon_483	STM3630|STM3629|STM3628|STM3627|STM3626	ABC transporter substrate-binding protein|dipeptide ABC transporter permease DppB|dipeptide ABC transporter permease DppC|dipeptide ABC transporter ATP-binding protein|dipeptide ABC transporter ATP-binding protein	100.00%
TU_484	operon_484	STM3621|STM3620|STM3619|STM3618|STM3617|STM3616	hypothetical protein|cellulose synthase operon protein YhjQ|UDP-forming cellulose synthase catalytic subunit|cellulose synthase regulator BcsB|endo-1|4-D-glucanase|cellulose biosynthesis protein BcsC	100.00%
TU_485	operon_485	STM3601|STM3600|STM3599|STM3598	putative phosphosugar isomerase|fructoselysine 6-kinase|C4-dicarboxylate ABC transporter|putative L-asparaginase	42.00%
TU_486	operon_486	STM3594|STM3593	oligopeptidase A|16S rRNA (guanine(1516)-N(2))-methyltransferase	100.00%
TU_487	operon_487	STM3587|STM3586|STM3585	hypothetical protein|putative ABC-type multidrug transport system|hypothetical protein	100.00%
TU_488	operon_488	STM3571|STM3570|STM3569	signal recognition particle-docking protein FtsY|cell division ATP-binding protein FtsE|cell division protein FtsX	100.00%
TU_489	operon_489	STM3564|STM3563|STM3562|STM3561|STM3560	leucine ABC transporter subunit substrate-binding protein LivK|branched-chain amino acid ABC transporter permease LivH|high-affinity branched-chain amino acid ABC transporter permease LivM|high-affinity branched-chain amino acid ABC transporter ATP-binding protein LivG|branched-chain amino acid ABC transporter ATP-binding protein	99.00%
TU_490	operon_490	STM3559|STM3558	putative cytoplasmic protein|prophage maintenance system killer protein	100.00%
TU_491	operon_491	STM3556|STM3555|STM3554|STM3553	glycerol-3-phosphate transporter permease|glycerol-3-phosphate transporter|sn-glycerol-3-phosphate ABC transporter ATP-binding protein UgpC|glycerophosphodiester phosphodiesterase	88.00%
TU_492	operon_492	STM3542|STM3541	gluconokinase|gluconate transporter	100.00%
TU_493	operon_493	STM3538|STM3537|STM3536|STM3535|STM3534	1|4-alpha-glucan branching enzyme|glycogen-debranching enzyme GlgX|glucose-1-phosphate adenylyltransferase|starch synthase|glycogen phosphorylase	98.00%
TU_494	operon_494	STM3529|STM3528|STM3527	putative glycerol dehydrogenase|putative periplasmic phosphate-binding protein|hypothetical protein	100.00%
TU_495	operon_495	STM3519|STM3518	putative cytoplasmic protein|RNA 3'-terminal-phosphate cyclase	100.00%
TU_496	operon_496	STM3517|STM3516	antitoxin DinJ|mRNA interferase YafQ	100.00%
TU_497	operon_497	STM3514|STM3513	maltodextrin phosphorylase|4-alpha-glucanotransferase	100.00%
TU_498	operon_498	STM3502|STM3501	two-component system response regulator OmpR|two-component system sensor histidine kinase EnvZ	100.00%
TU_499	operon_499	STM3492|STM3491|STM3490|STM3489|STM3488	DNA utilization protein HofM|pilus assembly protein PilN|hypothetical protein|DNA utilization protein HofP|DNA transporter HofQ	100.00%
TU_500	operon_500	STM3487|STM3486	shikimate kinase I|3-dehydroquinate synthase	75.00%
TU_501	operon_501	STM3483|STM3482|STM3481	ribulose-phosphate 3-epimerase|phosphoglycolate phosphatase|tryptophan--tRNA ligase	62.00%
TU_502	operon_502	STM3471|STM3470|STM3469	DUF2559 domain-containing protein|cell filamentation protein Fic|aminodeoxychorismate synthase component II	71.00%
TU_503	operon_503	STM3458|STM3457|STM3456	glutathione-regulated potassium-efflux system ancillary protein KefG|glutathione-regulated potassium-efflux system protein KefB|hypothetical protein	100.00%
TU_504	operon_504	STM3452|STM3451|STM3450|STM3449	hypothetical protein|sulfurtransferase TusD|sulfurtransferase TusC|sulfurtransferase TusB	99.00%
TU_505	operon_505	STM3448|STM3447|STM3446|STM3445	30S ribosomal protein S12|30S ribosomal protein S7|translation elongation factor G|translation elongation factor Tu	98.00%
TU_506	operon_506	STM3441|STM3440|STM3439|STM3438|STM3437|STM3436|STM3435|STM3434|STM3433|STM3432|STM3431|STM3430|STM3429|STM3428|STM3427|STM3426|STM3425|STM3424|STM3423|STM3422|STM3421|STM3420	30S ribosomal protein S10|50S ribosomal protein L3|50S ribosomal protein L4|50S ribosomal protein L23|50S ribosomal protein L2|30S ribosomal protein S19|50S ribosomal protein L22|30S ribosomal protein S3|50S ribosomal protein L16|50S ribosomal protein L29|30S ribosomal protein S17|50S ribosomal protein L14|50S ribosomal protein L24|50S ribosomal protein L5|30S ribosomal protein S14|30S ribosomal …	47.00%
TU_507	operon_507	STM3419|STM3418|STM3417|STM3416|STM3415|STM3414	50S ribosomal protein L36|30S ribosomal protein S13|30S ribosomal protein S11|30S ribosomal protein S4|DNA-directed RNA polymerase subunit alpha|50S ribosomal protein L17	40.00%
TU_508	operon_508	STM3413|STM3412	hypothetical protein|zinc-responsive transcriptional regulator	49.00%
TU_509	operon_509	STM3405|STM3404	DNA-protecting protein DprA|hypothetical protein	100.00%
TU_510	operon_510	STM3403|STM3402|STM3401|STM3400	hypothetical protein|L-threonylcarbamoyladenylate synthase type 1 TsaC|shikimate dehydrogenase|hypothetical protein	100.00%
TU_511	operon_511	STM3373|STM3372|STM3371|STM3370|STM3369	rod shape-determining protein MreC|rod shape-determining protein|septum formation inhibitor Maf|ribonuclease E/G|TIGR02099 family protein	86.00%
TU_512	operon_512	STM3366|STM3365|STM3364	transporter|p-hydroxybenzoic acid efflux pump subunit AaeA|p-hydroxybenzoic acid efflux pump subunit AaeB	100.00%
TU_513	operon_513	STM3358|STM3357	GntR family transcriptional regulator|LysR family transcriptional regulator	100.00%
TU_514	operon_514	STM3356|STM3355|STM3354	putative cation transporter|L(+)-tartrate dehydratase subunit alpha|L(+)-tartrate dehydratase subunit beta	51.00%
TU_515	operon_515	STM3353|STM3352|STM3351	oxaloacetate decarboxylase subunit gamma|oxaloacetate decarboxylase subunit alpha|oxaloacetate decarboxylase subunit beta	38.00%
TU_516	operon_516	STM3345|STM3344	50S ribosomal protein L13|30S ribosomal protein S9	100.00%
TU_517	operon_517	STM3342|STM3341	stringent starvation protein A|stringent starvation protein B	100.00%
TU_518	operon_518	STM3339|STM3338|STM3337|STM3336|STM3335	N-acetylneuraminate lyase|MFS transporter|N-acetylmannosamine-6-phosphate 2-epimerase|N-acetylmannosamine kinase|hypothetical protein	100.00%
TU_519	operon_519	STM3327|STM3326	glyoxalase ElbB|monofunctional biosynthetic peptidoglycan transglycosylase	100.00%
TU_520	operon_520	STM3313|STM3312|STM3311	phospholipid ABC transporter ATP-binding protein MlaF|ABC transporter permease|outer membrane lipid asymmetry maintenance protein MlaD	100.00%
TU_521	operon_521	STM3310|STM3309	phospholipid-binding protein MlaC|phospholipid ABC transporter substrate-binding protein	100.00%
TU_522	operon_522	STM3304|STM3303	50S ribosomal protein L21|50S ribosomal protein L27	100.00%
TU_523	operon_523	STM3295|STM3294	dihydropteroate synthase|phosphoglucosamine mutase	100.00%
TU_524	operon_524	STM3287|STM3286	transcription termination/antitermination protein NusA|translation initiation factor IF-2	95.00%
TU_525	operon_525	STM3285|STM3284	ribosome-binding factor A|tRNA pseudouridine(55) synthase TruB	62.00%
TU_526	operon_526	STM3273|STM3272	hypothetical protein|GNAT family N-acetyltransferase	100.00%
TU_527	operon_527	STM3252|STM3251	DeoR family transcriptional regulator|sugar kinase	100.00%
TU_528	operon_528	STM3249|STM3248|STM3247	2-dehydro-3-deoxyglucarate aldolase|2-hydroxy-3-oxopropionate reductase|glycerate 2-kinase	80.00%
TU_529	operon_529	STM3245|STM3244|STM3243|STM3242|STM3241|STM3240	transcriptional regulator TdcA|threonine ammonia-lyase|threonine/serine transporter TdcC|propionate/acetate kinase|formate C-acetyltransferase|L-serine ammonia-lyase	99.00%
TU_530	operon_530	STM3239|STM3238	hypothetical protein|hypothetical protein	99.00%
TU_531	operon_531	STM3217|STM3216	hypothetical protein|putative methyl-accepting chemotaxis protein	100.00%
TU_532	operon_532	STM3202|STM3201	CYTH domain-containing protein|bifunctional glutamine synthetase adenylyltransferase/deadenyltransferase	96.00%
TU_533	operon_533	STM3185|STM3184	ADP-ribose diphosphatase|hypothetical protein	99.00%
TU_534	operon_534	STM3183|STM3182	3'|5'-cyclic-AMP phosphodiesterase|esterase YqiA	99.00%
TU_535	operon_535	STM3160|STM3159|STM3158	putative inner membrane protein|tonB-system energizer ExbB|TonB system transporter ExbD	100.00%
TU_536	operon_536	STM3150|STM3149|STM3148|STM3147|STM3146|STM3145|STM3144|STM3143	hydrogenase 2 small subunit|hydrogenase 2 protein HybA|Ni/Fe-hydrogenase cytochrome b subunit|hydrogenase 2 large subunit|hydrogenase expression/formation protein|hydrogenase 2-specific chaperone|hydrogenase maturation nickel metallochaperone HypA|hydrogenase 2 accessory protein HypG	100.00%
TU_537	operon_537	STM3142|STM3141	hypothetical protein|molybdenum ABC transporter substrate-binding protein	100.00%
TU_538	operon_538	STM3134|STM3133|STM3132	MFS transporter|putative amidohydrolase|xylanase deacetylase	91.00%
TU_539	operon_539	STM3131|STM3130	type VI secretion effector protein|DNA recombination protein	100.00%
TU_540	operon_540	STM3126|STM3125	putative amino acid transporter|hypothetical protein	95.00%
TU_541	operon_541	STM3123|STM3122	anaerobic sulfatase maturase|putative arylsulfatase	100.00%
TU_542	operon_542	STM3119|STM3118|STM3117	molybdenum cofactor biosynthesis protein MoeC|putative acetyl-CoA hydrolase|putative lactoylglutathione lyase	77.00%
TU_543	operon_543	STM3109|STM3108|STM3107	tRNA (guanosine(46)-N7)-methyltransferase TrmB|hypothetical protein|hypothetical protein	94.00%
TU_544	operon_544	STM3106|STM3105	L-asparaginase II|hypothetical protein	96.00%
TU_545	operon_545	STM3087|STM3086	virulence-promoting factor|arginine decarboxylase	100.00%
TU_546	operon_546	STM3083|STM3082	fructuronate reductase|galactonate oxidoreductase	69.00%
TU_547	operon_547	STM3081|STM3080	ureidoglycolate dehydrogenase|putative mannitol dehydrogenase	64.00%
TU_548	operon_548	STM3069|STM3068	phosphoglycerate kinase|class II fructose-bisphosphate aldolase	99.00%
TU_549	operon_549	STM3058|STM3057|STM3056	Xaa-Pro aminopeptidase|2-octaprenyl-6-methoxyphenyl hydroxylase|FAD-dependent 2-octaprenylphenol hydroxylase	89.00%
TU_550	operon_550	STM3055|STM3054|STM3053	glycine cleavage system protein T|glycine cleavage system protein H|glycine cleavage system protein P	68.00%
TU_551	operon_551	STM3047|STM3046	hypothetical protein|hypothetical protein	100.00%
TU_552	operon_552	STM3043|STM3042	bifunctional protein-disulfide isomerase/oxidoreductase DsbC|single-stranded-DNA-specific exonuclease RecJ	96.00%
TU_553	operon_553	STM3041|STM3040	peptide chain release factor RF-2|lysine--tRNA ligase	100.00%
TU_554	operon_554	STM3034|STM3033	antitoxin|VapC toxin family PIN domain ribonuclease	100.00%
TU_555	operon_555	STM3031|STM3030	hypothetical protein|hypothetical protein	82.00%
TU_556	operon_556	STM3028|STM3027|STM3026	fimbrial protein|fimbrial chaperone protein StdC|hypothetical protein	69.00%
TU_557	operon_557	STM3010|STM3009	bifunctional 2-acylglycerophosphoethanolamine acyltransferase/acyl-ACP synthetase|lysophospholipid transporter LplT	100.00%
TU_558	operon_558	STM3004|STM3003	RNA pyrophosphohydrolase|phosphoenolpyruvate--protein phosphotransferase PtsP	63.00%
TU_559	operon_559	STM3002|STM3001	prolipoprotein diacylglyceryl transferase|thymidylate synthase	98.00%
TU_560	operon_560	STM3000|STM2999|STM2998|STM2997	prepilin peptidase dependent protein A|prepilin peptidase dependent protein B|hypothetical protein|prepilin peptidase dependent protein C	98.00%
TU_561	operon_561	STM2996|STM2995|STM2994|STM2993	exodeoxyribonuclease V subunit gamma|pitrilysin|exodeoxyribonuclease V subunit beta|exodeoxyribonuclease V subunit alpha	100.00%
TU_562	operon_562	STM2981|STM2980	hypothetical protein|23S rRNA (cytidine(2498)-2'-O)-methyltransferase RlmM	53.00%
TU_563	operon_563	STM2974|STM2973	L-fuculose phosphate aldolase|lactaldehyde reductase	94.00%
TU_564	operon_564	STM2965|STM2964	hypothetical protein|tRNA pseudouridine(65) synthase TruC	100.00%
TU_565	operon_565	STM2962|STM2961|STM2960|STM2959	MFS transporter|putative d-glucarate dehydratase|glucarate dehydratase|glycerate kinase	71.00%
TU_566	operon_566	STM2957|STM2956	23S rRNA (uracil(1939)-C(5))-methyltransferase|GTP diphosphokinase	100.00%
TU_567	operon_567	STM2953|STM2952	CTP synthase|phosphopyruvate hydratase	100.00%
TU_568	operon_568	STM2948|STM2947|STM2946	sulfite reductase [NADPH] flavoprotein subunit alpha|sulfite reductase subunit beta|phosphoadenosine phosphosulfate reductase	100.00%
TU_569	operon_569	STM2944|STM2943|STM2942|STM2941|STM2940|STM2939|STM2938|STM2937	CRISPR-associated helicase/endonuclease Cas3|type I-E CRISPR-associated protein Cse1/CasA|type I-E CRISPR-associated protein Cse2/CasB|type I-E CRISPR-associated protein Cas7/Cse4/CasC|type I-E CRISPR-associated protein Cas5/CasD|type I-E CRISPR-associated protein Cas6/Cse3/CasE|subtype I-E CRISPR-associated endonuclease Cas1|putative inner membrane protein	79.00%
TU_570	operon_570	STM2935|STM2934|STM2933|STM2932	sulfate adenylyltransferase small subunit|sulfate adenylyltransferase subunit CysN|adenylyl-sulfate kinase|putative inner membrane protein	76.00%
TU_571	operon_571	STM2930|STM2929|STM2928|STM2927|STM2926	2-C-methyl-D-erythritol 4-phosphate cytidylyltransferase|2-C-methyl-D-erythritol 2|4-cyclodiphosphate synthase|tRNA pseudouridine(13) synthase TruD|5'/3'-nucleotidase SurE|protein-L-isoaspartate O-methyltransferase	92.00%
TU_572	operon_572	STM2918|STM2917|STM2916|STM2915|STM2914|STM2913	3-hydroxyisobutyrate dehydrogenase|hypothetical protein|aldolase|hypothetical protein|putative nucleoside-diphosphate-sugar epimerase|gluconate permease	98.00%
TU_573	operon_573	STM2911|STM2910	MFS transporter|DUF4440 domain-containing protein	100.00%
TU_574	operon_574	STM2899|STM2898|STM2897|STM2896|STM2895|STM2894|STM2893|STM2892|STM2891|STM2890|STM2889|STM2888|STM2887|STM2886|STM2885|STM2884|STM2883|STM2882|STM2881|STM2880|STM2879|STM2878	invasion protein|EscC/YscC/HrcC family type III secretion system outer membrane ring protein|SepL/TyeA/HrpJ family type III secretion system gatekeeper|EscV/YscV/HrcV family type III secretion system export apparatus protein|type III secretion system chaperone SpaK|EscN/YscN/HrcN family type III secretion system ATPase|type III secretion system protein SpaM|antigen presentation protein SpaN|type …	52.00%
TU_575	operon_575	STM2873|STM2872|STM2871|STM2870|STM2869|STM2868	EscF/YscF/HrpA family type III secretion system needle major subunit|type III secretion system protein PrgJ|EscJ/YscJ/HrcJ family type III secretion inner membrane ring protein|putative inner membrane protein|invasion protein OrgB|type III secretion system effector protein OrgC	64.00%
TU_576	operon_576	STM2852|STM2851|STM2850	formate hydrogenlyase subunit 2|formate hydrogenlyase subunit 3|hydrogenase 3 membrane subunit	52.00%
TU_577	operon_577	STM2849|STM2848|STM2847|STM2846|STM2845	hydrogenase 3 large subunit|formate hydrogenlyase complex iron-sulfur subunit|formate hydrogenlyase|formate hydrogenlyase maturation protein HycH|hydrogenase maturation peptidase HycI	48.00%
TU_578	operon_578	STM2844|STM2843	hypothetical protein|electron transporter HydN	52.00%
TU_579	operon_579	STM2820|STM2819	fructose-1-phosphate/6-phosphogluconate phosphatase|hypothetical protein	76.00%
TU_580	operon_580	STM2818|STM2817	glutamate--cysteine ligase|S-ribosylhomocysteine lyase	39.00%
TU_581	operon_581	STM2785|STM2784	DNA-binding response regulator|histidine kinase	89.00%
TU_582	operon_582	STM2771|STM2770	flagellin|phase 1 flagellin transcriptional repressor	100.00%
TU_583	operon_583	STM2767|STM2766	DNA helicase|hypothetical protein	100.00%
TU_584	operon_584	STM2757|STM2756|STM2755	hypothetical protein|6-phospho 3-hexuloisomerase|3-hexulose-6-phosphate synthase	35.00%
TU_585	operon_585	STM2737|STM2736|STM2735	Fels-2 prophage protein|Fels-2 prophage protein|Fels-2 prophage protein	100.00%
TU_586	operon_586	STM2732|STM2731|STM2730|STM2729	Fels-2 prophage protein|Fels-2 prophage protein|Fels-2 prophage protein|Fels-2 prophage protein	69.00%
TU_587	operon_587	STM2728|STM2727	Fels-2 prophage protein|Fels-2 prophage protein	62.00%
TU_588	operon_588	STM2726|STM2724	Fels-2 prophage protein|Fels-2 prophage protein	60.00%
TU_589	operon_589	STM2721|STM2720|STM2719	Fels-2 prophage protein|Fels-2 prophage protein|Fels-2 prophage protein	60.00%
TU_590	operon_590	STM2718|STM2717|STM2716|STM2715	Fels-2 prophage protein|Fels-2 prophage protein|Fels-2 prophage protein|Fels-2 prophage protein	59.00%
TU_591	operon_591	STM2714|STM2713|STM2712|STM2711	Fels-2 prophage protein|Fels-2 prophage protein|Fels-2 prophage protein|Fels-2 prophage protein	93.00%
TU_592	operon_592	STM2710|STM2709|STM2708|STM2707|STM2706|STM2705	Fels-2 prophage protein|Fels-2 prophage protein|Fels-2 prophage protein|Fels-2 prophage protein|Fels-2 prophage protein|Fels-2 prophage protein	95.00%
TU_593	operon_593	STM2702|STM2701|STM2700	Fels-2 prophage protein|Fels-2 prophage protein|Fels-2 prophage protein	59.00%
TU_594	operon_594	STM2698|STM2697|STM2696|STM2695	Fels-2 prophage protein|Fels-2 prophage protein|Fels-2 prophage protein|Fels-2 prophage protein	61.00%
TU_595	operon_595	STM2687|STM2686	ubiquinone-binding protein|RnfH family protein	100.00%
TU_596	operon_596	STM2682|STM2681	putative cytoplasmic protein|HSP-70 cofactor	100.00%
TU_597	operon_597	STM2676|STM2675|STM2674|STM2673	30S ribosomal protein S16|ribosome maturation factor RimM|tRNA (guanosine(37)-N1)-methyltransferase TrmD|50S ribosomal protein L19	95.00%
TU_598	operon_598	STM2670|STM2669	3-deoxy-7-phosphoheptulonate synthase|bifunctional chorismate mutase/prephenate dehydrogenase	67.00%
TU_599	operon_599	STM2662|STM2661	23S rRNA pseudouridine(1911/1915/1917) synthase|hypothetical protein	100.00%
TU_600	operon_600	STM2640|STM2639|STM2638|STM2637	RNA polymerase sigma factor RpoE|anti-sigma factor|sigma-E factor regulatory protein RseB|SoxR reducing system protein RseC	96.00%
TU_601	operon_601	STM2626|STM2625|STM2624|STM2623	Gifsy-1 prophage protein|Gifsy-1 prophage protein|Gifsy-1 prophage protein|Gifsy-1 prophage protein	0.00%
TU_602	operon_602	STM2619|STM2618|STM2617	Gifsy-1 prophage protein|Gifsy-1 prophage protein|Gifsy-1 prophage protein	88.00%
TU_603	operon_603	STM2613|STM2612|STM2611	Gifsy-1 prophage protein|Gifsy-1 prophage protein|Gifsy-1 prophage protein	0.00%
TU_604	operon_604	STM2609|STM2608|STM2607|STM2606|STM2605	Gifsy-1 prophage protein|Gifsy-1 prophage protein|Gifsy-1 prophage protein|Gifsy-1 prophage protein|Gifsy-1 prophage protein	61.00%
TU_605	operon_605	STM2603|STM2602|STM2601|STM2600	Gifsy-1 prophage protein|Gifsy-1 prophage protein|Gifsy-1 prophage protein|hypothetical protein	92.00%
TU_606	operon_606	STM2598|STM2597|STM2596|STM2595|STM2594|STM2593|STM2592	Gifsy-1 prophage protein|Gifsy-1 prophage protein|Gifsy-1 prophage protein|Gifsy-1 prophage protein|Gifsy-1 prophage protein|Gifsy-1 prophage protein|Gifsy-1 prophage protein	85.00%
TU_607	operon_607	STM2591|STM2590	Gifsy-1 prophage protein|Gifsy-1 prophage protein	51.00%
TU_608	operon_608	STM2589|STM2588|STM2587|STM2586	Gifsy-1 prophage protein|Gifsy-1 prophage protein|Gifsy-1 prophage protein|Gifsy-1 prophage protein	40.00%
TU_609	operon_609	STM2581|STM2580	ribonuclease III|GTPase Era	82.00%
TU_610	operon_610	STM2578|STM2577	pyridoxine 5'-phosphate synthase|holo-ACP synthase	98.00%
TU_611	operon_611	STM2574|STM2573	MFS transporter|2-dehydropantoate 2-reductase	84.00%
TU_612	operon_612	STM2571|STM2570|STM2569	N-acetylmuramic acid 6-phosphate etherase|PTS sugar transporter subunit IIC|acid phosphatase AphA	99.00%
TU_613	operon_613	STM2564|STM2563|STM2562	putative sensory kinase in regulatory system|putative transcriptional regulator of two-component regulator protein (EBP familiiy)|two-component system response regulator GlrR	100.00%
TU_614	operon_614	STM2552|STM2551	hypothetical protein|nickel transporter	100.00%
TU_615	operon_615	STM2544|STM2543	Fe-S cluster assembly transcriptional regulator IscR|IscS subfamily cysteine desulfurase	100.00%
TU_616	operon_616	STM2539|STM2538|STM2537	Fe-S protein assembly chaperone HscA|ISC system 2Fe-2S type ferredoxin|Fe-S assembly protein IscX	67.00%
TU_617	operon_617	STM2536|STM2535	aminopeptidase PepB|enhances serine sensitivity	79.00%
TU_618	operon_618	STM2532|STM2531	hypothetical protein|penicillin-binding protein 1C	100.00%
TU_619	operon_619	STM2530|STM2529|STM2528|STM2527	putative anaerobic dimethylsulfoxide reductase|dimethylsulfoxide reductase subunit B|dimethyl sulfoxide reductase|ferredoxin	100.00%
TU_620	operon_620	STM2524|STM2523|STM2522|STM2521|STM2520|STM2519	helix-turn-helix domain-containing protein|4-hydroxy-3-methylbut-2-en-1-yl diphosphate synthase|histidine--tRNA ligase|hypothetical protein|outer membrane protein assembly factor BamB|ribosome biogenesis GTPase Der	58.00%
TU_621	operon_621	STM2517|STM2516	intimin-like inverse autotransporter protein SinH|hypothetical protein	47.00%
TU_622	operon_622	STM2511|STM2510	IMP dehydrogenase|glutamine-hydrolyzing GMP synthase	100.00%
TU_623	operon_623	STM2497|STM2496	uracil permease|DnaA regulatory inactivator Hda	100.00%
TU_624	operon_624	STM2486|STM2485	hypothetical protein|tRNA cytosine(34) acetyltransferase TmcA	86.00%
TU_625	operon_625	STM2470|STM2469|STM2468|STM2467|STM2466|STM2465	ethanolamine utilization protein EutS|ethanolamine utilization protein EutP|ethanolamine utilization protein EutQ|cobalamin adenosyltransferase|phosphate acetyltransferase|ethanolamine utilization protein EutM	85.00%
TU_626	operon_626	STM2464|STM2463|STM2462|STM2461	putative detox protein in ethanolamine utilization|aldehyde dehydrogenase EutE|ethanolamine utilization protein EutJ|alcohol dehydrogenase EutG	20.00%
TU_627	operon_627	STM2460|STM2459|STM2458|STM2457|STM2456|STM2455	ethanolamine utilization protein EutH|ethanolamine utilization protein EutA|ethanolamine ammonia-lyase large subunit|ethanolamine ammonia-lyase small subunit|microcompartment protein EutL|ethanolamine utilization protein EutK	16.00%
TU_628	operon_628	STM2449|STM2448	putative acetyltransferase|hypothetical protein	100.00%
TU_629	operon_629	STM2444|STM2443|STM2442|STM2441|STM2440	thiosulfate transporter subunit|sulfate ABC transporter permease subunit CysT|sulfate ABC transporter permease subunit CysW|sulfate ABC transporter ATP-binding protein|cysteine synthase B	100.00%
TU_630	operon_630	STM2435|STM2434	bifunctional pyridoxal kinase/hydroxymethylpyrimidine kinase|hypothetical protein	100.00%
TU_631	operon_631	STM2427|STM2426	DNA ligase (NAD(+)) LigA|putative cytoplasmic protein	100.00%
TU_632	operon_632	STM2398|STM2397|STM2396	protein for signal transmission|sensor histidine kinase|transcriptional regulator	99.00%
TU_633	operon_633	STM2389|STM2388	3-ketoacyl-CoA thiolase|multifunctional fatty acid oxidation complex subunit alpha	100.00%
TU_634	operon_634	STM2385|STM2384|STM2383|STM2382|STM2381	ribosomal protein L3 N(5)-glutamine methyltransferase|chorismate synthase|penicillin-insensitive murein endopeptidase|hypothetical protein|elongation factor P hydroxylase	100.00%
TU_635	operon_635	STM2370|STM2369|STM2368	4-phosphoerythronate dehydrogenase PdxB|putative aspartate-semialdehyde dehydrogenase|tRNA pseudouridine(38-40) synthase TruA	100.00%
TU_636	operon_636	STM2365|STM2364	bifunctional tetrahydrofolate synthase/dihydrofolate synthase|cell division protein DedD	100.00%
TU_637	operon_637	STM2363|STM2362	colicin V production protein|amidophosphoribosyltransferase	100.00%
TU_638	operon_638	STM2360|STM2359|STM2358	putative diaminopimelate decarboxylase|putative amino acid transporter|amino-acid racemase	84.00%
TU_639	operon_639	STM2354|STM2353|STM2352|STM2351	histidine ABC transporter substrate-binding protein HisJ|amino acid ABC transporter permease|amino acid ABC transporter permease|histidine and lysine/arginine/ornithine transport protein	90.00%
TU_640	operon_640	STM2348|STM2347|STM2346	glutathione S-transferase|YfcE family phosphodiesterase|NUDIX hydrolase	57.00%
TU_641	operon_641	STM2343|STM2342|STM2341|STM2340	PTS mannitol transporter subunit IIB|PTS ascorbate transporter subunit IIC|putative transketolase|putative transketolase	35.00%
TU_642	operon_642	STM2335|STM2334	hypothetical protein|putative phosphatase	49.00%
TU_643	operon_643	STM2328|STM2327|STM2326|STM2325|STM2324|STM2323|STM2322	NADH-quinone oxidoreductase subunit A|NADH dehydrogenase|NADH-quinone oxidoreductase subunit C/D|NADH-quinone oxidoreductase subunit E|NADH-quinone oxidoreductase subunit F|NADH dehydrogenase I chain G|NADH-quinone oxidoreductase subunit H	89.00%
TU_644	operon_644	STM2321|STM2320|STM2319|STM2318|STM2317|STM2316	NADH-quinone oxidoreductase subunit I|NADH:ubiquinone oxidoreductase subunit J|NADH-quinone oxidoreductase subunit K|NADH-quinone oxidoreductase subunit L|NADH-quinone oxidoreductase subunit M|NADH dehydrogenase I chain N	73.00%
TU_645	operon_645	STM2312|STM2311	GNAT family N-acetyltransferase|putative inner membrane protein	100.00%
TU_646	operon_646	STM2309|STM2308|STM2307|STM2306|STM2305	2-succinyl-5-enolpyruvyl-6-hydroxy-3- cyclohexene-1-carboxylic-acid synthase|2-succinyl-6-hydroxy-2| 4-cyclohexadiene-1-carboxylate synthase|1|4-dihydroxy-2-naphthoyl-CoA synthase|o-succinylbenzoate synthase|o-succinylbenzoate--CoA ligase	83.00%
TU_647	operon_647	STM2292|STM2291|STM2290|STM2289|STM2288	IclR family transcriptional regulator|putative galactonate dehydratase|MFS transporter|2-keto-3-deoxy-L-rhamnonate aldolase|putative cytoplasmic protein	99.00%
TU_648	operon_648	STM2283|STM2282	glycerol-3-phosphate transporter|glycerophosphodiester phosphodiesterase	100.00%
TU_649	operon_649	STM2274|STM2273	MFS transporter|MR-MLE family protein	95.00%
TU_650	operon_650	STM2265|STM2264	bifunctional transcriptional regulator/O6-methylguanine-DNA methyltransferase|alpha-ketoglutarate-dependent dioxygenase AlkB	100.00%
TU_651	operon_651	STM2261|STM2260|STM2259|STM2258|STM2257|STM2256|STM2255|STM2254|STM2253	ferredoxin-type protein NapF|nitrate reductase|nitrate reductase catalytic subunit|ferredoxin-type protein NapG|quinol dehydrogenase ferredoxin subunit NapH|nitrate reductase|cytochrome c-type protein NapC|heme ABC transporter ATP-binding protein CcmA|heme exporter CcmB	0.00%
TU_652	operon_652	STM2252|STM2251|STM2250|STM2249|STM2248|STM2247	heme ABC transporter permease|heme exporter CcmD|cytochrome c biogenesis protein CcmE|c-type cytochrome biogenesis protein CcmF|thiol:disulfide interchange protein|cytochrome c biogenesis protein CcmH	0.00%
TU_653	operon_653	STM2240|STM2239	hypothetical protein|hypothetical protein	98.00%
TU_654	operon_654	STM2237|STM2236	lambda family phage holin|peptidase	47.00%
TU_655	operon_655	STM2235|STM2234	hypothetical protein|phage tail protein	58.00%
TU_656	operon_656	STM2209|STM2208	hypothetical protein|hypothetical protein	100.00%
TU_657	operon_657	STM2206|STM2205|STM2204	bifunctional PTS fructose transporter subunit IIA/HPr protein|1-phosphofructokinase|PTS fructose transporter subunit IIBC	100.00%
TU_658	operon_658	STM2196|STM2195	L-serine ammonia-lyase|putative transcriptional regulator	100.00%
TU_659	operon_659	STM2190|STM2189|STM2188	methyl-galactoside ABC transporter substrate-binding protein|galactose/methyl galactoside ABC transporter ATP-binding protein MglA|galactoside ABC transporter permease MglC	96.00%
TU_660	operon_660	STM2179|STM2178	4-hydroxybenzoate transporter|gentisate 1|2-dioxygenase	54.00%
TU_661	operon_661	STM2177|STM2176|STM2175	5-carboxymethyl-2-hydroxymuconate isomerase|maleylacetoacetate isomerase|salicylate hydroxylase	81.00%
TU_662	operon_662	STM2172|STM2171	multidrug transporter permease|SDR family oxidoreductase	57.00%
TU_663	operon_663	STM2165|STM2164|STM2163|STM2162	ABC transporter substrate-binding protein|ABC transporter permease|ABC transporter ATP-binding protein|ABC transporter permease	99.00%
TU_664	operon_664	STM2159|STM2158	sensor histidine kinase|two-component system response regulator YehT	81.00%
TU_665	operon_665	STM2151|STM2150|STM2149	putative periplasmic chaperone protein|fimbrial assembly protein|adhesin	86.00%
TU_666	operon_666	STM2147|STM2146	hydroxyethylthiazole kinase|bifunctional hydroxymethylpyrimidine kinase/phosphomethylpyrimidine kinase	70.00%
TU_667	operon_667	STM2139|STM2138	hypothetical protein|Tir chaperone family protein	99.00%
TU_668	operon_668	STM2122|STM2121	uridine kinase|dCTP deaminase	65.00%
TU_669	operon_669	STM2118|STM2117|STM2116	polysaccharide exporter Wza|protein tyrosine phosphatase|putative tyrosine-protein kinase	84.00%
TU_670	operon_670	STM2115|STM2114|STM2113|STM2112	colanic acid biosynthesis glycosyltransferase WcaA|colanic acid biosynthesis acetyltransferase WcaB|colanic acid biosynthesis glycosyltransferase WcaC|colanic acid polymerase WcaD	71.00%
TU_671	operon_671	STM2110|STM2109|STM2108|STM2107|STM2106|STM2105	colanic acid biosynthesis acetyltransferase WcaF|GDP-mannose 4|6-dehydratase|GDP-fucose synthetase|GDP-mannose mannosyl hydrolase|putative glycosyl transferase|mannose-1-phosphate	45.00%
TU_672	operon_672	STM2104|STM2103|STM2102|STM2101|STM2100|STM2099	phosphomannomutase|undecaprenyl-phosphate glucose phosphotransferase|colanic acid exporter|colanic acid biosynthesis pyruvyl transferase WcaK|colanic acid biosynthesis glycosyltransferase WcaL|colanic acid biosynthesis protein WcaM	17.00%
TU_673	operon_673	STM2097|STM2096|STM2095|STM2094|STM2093|STM2092|STM2091|STM2090	dTDP-glucose 4|6-dehydratase|dTDP-4-dehydrorhamnose reductase|glucose-1-phosphate thymidylyltransferase|dTDP-4|deoxyrhamnose 3|5 epimerase|CDP-6-deoxy-delta-3|4-glucoseen reductase|glucose-1-phosphate cytidylyltransferase|CDP-glucose 4|6-dehydratase|lipopolysaccharide biosynthesis protein RfbH	92.00%
TU_674	operon_674	STM2089|STM2088|STM2087	CDP-abequose synthase|putative O-antigen transferase|abequosyltransferase	60.00%
TU_675	operon_675	STM2086|STM2085|STM2084|STM2083|STM2082	mannosyl transferase|rhamnosyltransferase|mannose-1-phosphate guanylyltransferase/mannose-6-phosphate isomerase|phosphomannomutase|UDP-phosphate galactose phosphotransferase	82.00%
TU_676	operon_676	STM2070|STM2069	NAD(P)-dependent oxidoreductase|putative LysR family transcriptional regulator	84.00%
TU_677	operon_677	STM2065|STM2064|STM2063	thiosulfate reductase PhsA|thiosulfate reductase electron transport protein PhsB|thiosulfate reductase cytochrome subunit B	72.00%
TU_678	operon_678	STM2037|STM2036	aquaporin|hypothetical protein	86.00%
TU_679	operon_679	STM2035|STM2034|STM2033|STM2032|STM2031|STM2030|STM2029|STM2028|STM2027|STM2026|STM2025|STM2024|STM2023|STM2022|STM2021|STM2020|STM2019|STM2018|STM2017|STM2016|STM2015	cobyrinic acid a|c-diamide synthase|adenosylcobinamide-phosphate synthase|precorrin-8X methylmutase|cobalt-precorrin-5B (C(1))-methyltransferase|precorrin-6y C5|15-methyltransferase (decarboxylating) subunit CbiE|precorrin-6Y C5|15-methyltransferase (decarboxylating) subunit CbiT|precorrin-4 C(11)-methyltransferase|cobalamin biosynthesis protein CbiG|precorrin-3B C(17)-methyltransferase|cobalt-pr…	95.00%
TU_680	operon_680	STM1998|STM1997	DNA polymerase V subunit UmuD|DNA polymerase V subunit UmuC	100.00%
TU_681	operon_681	STM1994|STM1993	putative inner membrane protein|phosphohydrolase	53.00%
TU_682	operon_682	STM1992|STM1991	DNA (cytosine-5-)-methyltransferase|very short patch repair endonuclease	86.00%
TU_683	operon_683	STM1959|STM1958	flagellin|lysine-N-methylase	100.00%
TU_684	operon_684	STM1956|STM1955	RNA polymerase sigma factor FliA|flagellar regulatory protein FliZ	100.00%
TU_685	operon_685	STM1952|STM1951	amino acid ABC transporter permease|L-cystine ABC transporter ATP-binding protein YecC	93.00%
TU_686	operon_686	STM1947|STM1946	two-component system response regulator UvrY|excinuclease ABC subunit C	100.00%
TU_687	operon_687	STM1929|STM1928	trehalose-phosphatase|alpha|alpha-trehalose-phosphate synthase	100.00%
TU_688	operon_688	STM1925|STM1924	regulator of flagellar biosynthesis|regulator of flagellar biosynthesis	100.00%
TU_689	operon_689	STM1923|STM1922|STM1921|STM1920	flagellar motor stator protein MotA|flagellar motor protein MotB|sensory histitine protein kinase|chemotaxis protein CheW	91.00%
TU_690	operon_690	STM1919|STM1918|STM1917|STM1916|STM1915	methyl-accepting chemotaxis protein II|chemotaxis protein-glutamate O-methyltransferase|chemotaxis response regulator protein-glutamate methylesterase|two-component system response regulator|protein phosphatase CheZ	78.00%
TU_691	operon_691	STM1914|STM1913|STM1912	flagellar biosynthesis protein FlhB|flagellar biosynthesis protein FlhA|flagellar protein FlhE	83.00%
TU_692	operon_692	STM1895|STM1894	Holliday junction DNA helicase RuvA|Holliday junction DNA helicase RuvB	100.00%
TU_693	operon_693	STM1891|STM1890	ABC superfamily high affinity Zn transport protein|murein DD-endopeptidase MepM	68.00%
TU_694	operon_694	STM1875|STM1874	hypothetical protein|putative inner membrane protein	91.00%
TU_695	operon_695	STM1846|STM1845	RNA chaperone ProQ|C-terminal processing peptidase	58.00%
TU_696	operon_696	STM1840|STM1839	PhoP regulon feedback inhibition protein MgrB|hypothetical protein	100.00%
TU_697	operon_697	STM1829|STM1828	putative cytoplasmic protein|hypothetical protein	100.00%
TU_698	operon_698	STM1813|STM1812	putative cytoplasmic protein|isomerase/hydrolase	60.00%
TU_699	operon_699	STM1803|STM1802	D-amino acid dehydrogenase small subunit|alanine racemase	100.00%
TU_700	operon_700	STM1777|STM1776|STM1775|STM1774|STM1773|STM1772	glutamyl-tRNA reductase|peptide chain release factor 1|release factor-specific protein-(glutamine-N5) methyltransferase|hypothetical protein|hypothetical protein|3-deoxy-8-phosphooctulonate synthase	100.00%
TU_701	operon_701	STM1765|STM1764|STM1763|STM1762|STM1761	nitrate/nitrite transporter|nitrate reductase subunit alpha|nitrate reductase subunit beta|nitrate reductase molybdenum cofactor assembly chaperone|respiratory nitrate reductase subunit gamma	68.00%
TU_702	operon_702	STM1746|STM1745|STM1744|STM1743|STM1742	oligopeptide transport protein with chaperone properties|oligopeptide transporter permease|peptide ABC transporter permease|oligopeptide ABC transporter ATP-binding protein OppD|oligopeptide ABC transporter ATP-binding protein OppF	96.00%
TU_703	operon_703	STM1721|STM1720	phosphatase|hypothetical protein	100.00%
TU_704	operon_704	STM1709|STM1708	hypothetical protein|lipopolysaccharide assembly protein LapB	100.00%
TU_705	operon_705	STM1707|STM1706	orotidine-5'-phosphate decarboxylase|translation initiation factor	100.00%
TU_706	operon_706	STM1690|STM1689|STM1688|STM1687	phage shock protein PspA|phage shock protein B|DNA-binding transcriptional activator PspC|phage shock protein D	75.00%
TU_707	operon_707	STM1685|STM1684	putative ATPase|TIGR01620 family protein	100.00%
TU_708	operon_708	STM1670|STM1669|STM1668	hypothetical protein|invasin|putative outer membrane or exported protein	34.00%
TU_709	operon_709	STM1646|STM1645|STM1644	hypothetical protein|YnbE family lipoprotein|hypothetical protein	100.00%
TU_710	operon_710	STM1628|STM1627	hypothetical protein|S-(hydroxymethyl)glutathione dehydrogenase/class III alcohol dehydrogenase	68.00%
TU_711	operon_711	STM1621|STM1620	putative periplasmic protein|lactate oxidase	79.00%
TU_712	operon_712	STM1609|STM1608|STM1607	dicarboxylate transporter/tellurite-resistance protein TehA|tellurite resistance methyltransferase TehB|hypothetical protein	65.00%
TU_713	operon_713	STM1605|STM1604	XRE family transcriptional regulator|protease	90.00%
TU_714	operon_714	STM1570|STM1569|STM1568	putative molybdopterin oxidoreductases|formate dehydrogenase subunit beta|formate dehydrogenase subunit gamma	100.00%
TU_715	operon_715	STM1561|STM1560|STM1559|STM1558	hypothetical protein|malto-oligosyltrehalose trehalohydrolase|malto-oligosyltrehalose synthase|glycogen debranching enzyme GlgX	61.00%
TU_716	operon_716	STM1551|STM1550	plasmid stabilization protein|addiction module toxin RelE	89.00%
TU_717	operon_717	STM1546|STM1545	hypothetical protein|MFS transporter	79.00%
TU_718	operon_718	STM1543|STM1542	MFS transporter|alcohol dehydrogenase	62.00%
TU_719	operon_719	STM1539|STM1538|STM1537|STM1536|STM1535|STM1534|STM1533|STM1532	putative hydrogenase-1 small subunit|putative hydrogenase-1 large subunit|Ni/Fe-hydrogenase| b-type cytochrome subunit|hydrogenase expression/formation protein|hydrogenase formation protein|putative hydrogenase|hydrogenase-1 operon protein HyaF2|ATP/GTP-binding protein	49.00%
TU_720	operon_720	STM1520|STM1519	transcriptional regulator|AraC/XylS family transcriptional activator of defense systems	77.00%
TU_721	operon_721	STM1499|STM1498|STM1497|STM1496	putative dimethyl sulphoxide reductase| chain A1|dimethyl sulfoxide reductase subunit A|dimethylsulfoxide reductase| chain B|putative dimethylsulfoxide reductase	97.00%
TU_722	operon_722	STM1494|STM1493|STM1492|STM1491	glycine/betaine ABC transporter permease|glycine/betaine ABC transporter substrate-binding protein|choline ABC transporter permease|glycine/betaine ABC transporter ATP-binding protein	91.00%
TU_723	operon_723	STM1471|STM1470	two-component system sensor histidine kinase RstB|DNA replication terminus site-binding protein	84.00%
TU_724	operon_724	STM1467|STM1466	mannose-6-phosphate isomerase|hypothetical protein	97.00%
TU_725	operon_725	STM1461|STM1460	oriC-binding nucleoid-associated protein|hypothetical protein	31.00%
TU_726	operon_726	STM1459|STM1458|STM1457|STM1456|STM1455|STM1454|STM1453	electron transport complex subunit RsxA|electron transport complex subunit RsxB|electron transport complex subunit RsxC|electron transport complex subunit RsxD|electron transport complex subunit RsxG|electron transport complex subunit RsxE|DNA glycosylase/apyrimidinic (AP) lyase	60.00%
TU_727	operon_727	STM1443|STM1442|STM1441	hypothetical protein|putative multidrug resistance efflux pump|fusaric acid resistance protein	100.00%
TU_728	operon_728	STM1392|STM1391	hybrid sensor histidine kinase/response regulator|DNA-binding response regulator	91.00%
TU_729	operon_729	STM1390|STM1389	helix-turn-helix-type transcriptional regulator|hypothetical protein	94.00%
TU_730	operon_730	STM1385|STM1384|STM1383|STM1382|STM1381	tetrathionate reductase complex| subunit B|tetrathionate reductase subunit C|tetrathionate reductase subunit A|hypothetical protein|hypothetical protein	39.00%
TU_731	operon_731	STM1380|STM1379	hydrolase|putative amino acid permease	60.00%
TU_732	operon_732	STM1361|STM1360	MFS transporter|MFS transporter	45.00%
TU_733	operon_733	STM1359|STM1358	quinate/shikimate dehydrogenase|3-dehydroquinate dehydratase	57.00%
TU_734	operon_734	STM1354|STM1353|STM1352|STM1351	putative electron transfer flavoprotein|electron transfer flavoprotein subunit alpha|oxidoreductase|ferredoxin family protein	45.00%
TU_735	operon_735	STM1295|STM1294	signal peptide peptidase SppA|L-asparaginase 1	44.00%
TU_736	operon_736	STM1237|STM1236	23S rRNA pseudouridine synthase E|hypothetical protein	51.00%
TU_737	operon_737	STM1235|STM1234	NUDIX hydrolase|tRNA 2-thiouridine(34) synthase MnmA	50.00%
TU_738	operon_738	STM1233|STM1232	unknown membrane associated protein|adenylosuccinate lyase	99.00%
TU_739	operon_739	STM1231|STM1230|STM1229	response regulator in two-component regulatory system with PhoQ|sensor protein PhoQ|50S ribosomal protein L16 arginine hydroxylase	84.00%
TU_740	operon_740	STM1226|STM1225	spermidine/putrescine transporter|spermidine/putrescine ABC transporter permease PotB	100.00%
TU_741	operon_741	STM1223|STM1222	spermidine/putrescine ABC transporter permease PotC|spermidine/putrescine ABC transporter substrate-binding protein PotD	92.00%
TU_742	operon_742	STM1173|STM1172|STM1171	flagella basal body P-ring formation protein FlgA|anti-sigma-28 factor FlgM|flagellar biosynthesis protein FlgN	91.00%
TU_743	operon_743	STM1158|STM1157	cytochrome B|hypothetical protein	100.00%
TU_744	operon_744	STM1142|STM1141|STM1140|STM1139	transcriptional regulator CsgD|curli assembly protein CsgE|curli assembly protein CsgF|curli production assembly/transport protein CsgG	66.00%
TU_745	operon_745	STM1129|STM1128	N-acetylmannosamine-6-phosphate 2-epimerase|acetylneuraminate ABC transporter	86.00%
TU_746	operon_746	STM1124|STM1123	trifunctional transcriptional regulator/proline dehydrogenase/L-glutamate gamma-semialdehyde dehydrogenase|hypothetical protein	100.00%
TU_747	operon_747	STM1119|STM1118	NAD(P)H:quinone oxidoreductase| type IV|hypothetical protein	55.00%
TU_748	operon_748	STM1112|STM1111	DNA-binding protein|chaperone-modulator protein CbpM	100.00%
TU_749	operon_749	STM1096|STM1095	Copper resistance transcriptional regulatory protein|two-component sensor histidine kinase	100.00%
TU_750	operon_750	STM1091|STM1090	inositol phosphatase|type III secretion chaperone protein SigE	100.00%
TU_751	operon_751	STM1088|STM1087	effector protein PipB|virulence protein	89.00%
TU_752	operon_752	STM1068|STM1067	Lon protease|3-hydroxyacyl-[acyl-carrier-protein] dehydratase FabA	47.00%
TU_753	operon_753	STM1055|STM1054	Gifsy-2 prophage protein|Gifsy-2 prophage protein	59.00%
TU_754	operon_754	STM1009|STM1008	Gifsy-2 prophage exodeoxyribonuclease|Gifsy-2 prophage protein	77.00%
TU_755	operon_755	STM0974|STM0973	formate transporter FocA|formate C-acetyltransferase	99.00%
TU_756	operon_756	STM0971|STM0970	putative cytoplasmic protein|pyruvate formate lyase activating enzyme 1	85.00%
TU_757	operon_757	STM0957|STM0956|STM0955|STM0954|STM0953	cysteine/glutathione ABC transporter permease/ATP-binding protein CydD|cysteine/glutathione ABC transporter ATP-binding protein/permease CydC|leucyl/phenylalanyl-tRNA--protein transferase|hypothetical protein|translation initiation factor IF-1	96.00%
TU_758	operon_758	STM0951|STM0950	quercetin 2|3-dioxygenase|hydrolase	80.00%
TU_759	operon_759	STM0937|STM0936	hydroxylamine reductase|NADH oxidoreductase for hcp gene product	78.00%
TU_760	operon_760	STM0934|STM0933	low-specificity L-threonine aldolase|NAD(P)-dependent oxidoreductase	99.00%
TU_761	operon_761	STM0890|STM0889|STM0888	arginine ABC transporter substrate-binding protein|arginine transporter permease subunit ArtQ|arginine transporter permease subunit ArtM	61.00%
TU_762	operon_762	STM0868|STM0867	hypothetical protein|sugar-phosphatase	100.00%
TU_763	operon_763	STM0846|STM0845	molybdopterin biosynthesis protein|molybdopterin-synthase adenylyltransferase MoeB	100.00%
TU_764	operon_764	STM0844|STM0843	pyruvate formate lyase-activating protein|glycyl radical enzyme	100.00%
TU_765	operon_765	STM0829|STM0828	glutamine ABC transporter permease GlnP|glutamine ABC transporter ATP-binding protein	93.00%
TU_766	operon_766	STM0819|STM0818|STM0817|STM0816|STM0815	transcriptional regulator|secretion protein HlyD|multidrug ABC transporter ATP-binding protein|ABC transporter permease|ABC transporter permease	65.00%
TU_767	operon_767	STM0813|STM0812|STM0811	hypothetical protein|cardiolipin synthase B|hypothetical protein	100.00%
TU_768	operon_768	STM0793|STM0792	adenosylmethionine--8-amino-7-oxononanoate transaminase|kinase inhibitor	95.00%
TU_769	operon_769	STM0779|STM0778	molybdenum-dependent transcriptional regulator|molybdate ABC transporter ATP-binding protein ModF	100.00%
TU_770	operon_770	STM0776|STM0775|STM0774|STM0773	UDP-glucose 4-epimerase|galactose-1-phosphate uridylyltransferase|galactokinase|galactose-1-epimerase	100.00%
TU_771	operon_771	STM0762|STM0761	fumarate hydratase|fumarate hydratase Class I anaerobic	100.00%
TU_772	operon_772	STM0707|STM0706|STM0705|STM0704|STM0703|STM0702	potassium-transporting ATPase subunit F|potassium-transporting ATPase subunit KdpA|potassium-transporting ATPase subunit B|potassium-transporting ATPase subunit C|two-component system sensor histidine kinase KdbD|two-component system response regulator KdpE	0.00%
TU_773	operon_773	STM0701|STM0700|STM0699	ornithine decarboxylase SpeF|putrescine-ornithine antiporter|5-nitroimidazole antibiotic resistance protein	100.00%
TU_774	operon_774	STM0694|STM0693	flavodoxin|ferric iron uptake transcriptional regulator	47.00%
TU_775	operon_775	STM0691|STM0690	FAD-binding dehydrogenase|tricarballylate utilization protein B	49.00%
TU_776	operon_776	STM0683|STM0682|STM0681	N-acetylglucosamine-6-phosphate deacetylase|transcriptional regulator|UMP phosphatase	97.00%
TU_777	operon_777	STM0669|STM0668	putative phosphate starvation-inducible protein| ATP-binding|rRNA maturation RNase YbeY	65.00%
TU_778	operon_778	STM0665|STM0664|STM0663|STM0662	glutamate/aspartate transporter|amino acid ABC transporter permease|amino acid ABC transporter permease|arginine transporter ATP-binding subunit	94.00%
TU_779	operon_779	STM0660|STM0659	hypothetical protein|molecular chaperone HscC	31.00%
TU_780	operon_780	STM0648|STM0647|STM0646|STM0645	leucine tRNA synthetase|LPS assembly lipoprotein LptE|DNA polymerase III subunit delta|putative nicotinic acid mononucleotide adenylyltransferase	93.00%
TU_781	operon_781	STM0642|STM0641	ribosome silencing factor|23S rRNA (pseudouridine(1915)-N(3))-methyltransferase RlmH	100.00%
TU_782	operon_782	STM0640|STM0639|STM0638|STM0637	penicillin-binding protein 2|rod shape-determining protein RodA|rare lipoprotein A|serine-type D-Ala-D-Ala carboxypeptidase	92.00%
TU_783	operon_783	STM0624|STM0623|STM0622|STM0621|STM0620|STM0619|STM0618	[citrate (pro-3S)-lyase] ligase|citrate lyase acyl carrier protein|citrate (pro-3S)-lyase subunit beta|citrate lyase subunit alpha|2-(5'-triphosphoribosyl)-3'-dephospho CoA synthase|triphosphoribosyl-dephospho-CoA synthase|anion permease	91.00%
TU_784	operon_784	STM0605|STM0604	phosphoadenosine phosphosulfate reductase|hypothetical protein	98.00%
TU_785	operon_785	STM0592|STM0591|STM0590	iron-enterobactin transporter|ferric enterobactin transporter|iron-enterobactin transporter ATP-binding protein	100.00%
TU_786	operon_786	STM0585|STM0584	outer membrane receptor protein|phosphopantetheinyltransferase	81.00%
TU_787	operon_787	STM0580|STM0579	TetR family transcriptional regulator|hypothetical protein	100.00%
TU_788	operon_788	STM0577|STM0576|STM0575|STM0574|STM0573|STM0572	PTS mannose transporter subunit IIAB|PTS mannose/fructose/sorbose transporter subunit IIB|PTS mannose transporter subunit IICD|PTS mannose transporter subunit IID|putative inner membrane protein|phosphosugar isomerase	71.00%
TU_789	operon_789	STM0559|STM0558|STM0557	translocase|putative glycosyltransferase|putative inner membrane protein	100.00%
TU_790	operon_790	STM0542|STM0541	bifunctional methylenetetrahydrofolate dehydrogenase/methenyltetrahydrofolate cyclohydrolase|ribosome-associated protein	100.00%
TU_791	operon_791	STM0540|STM0539|STM0538	hypothetical protein|hypothetical protein|hypothetical protein	100.00%
TU_792	operon_792	STM0536|STM0535	peptidylprolyl isomerase|UDP-2|3-diacylglucosamine diphosphatase	59.00%
TU_793	operon_793	STM0534|STM0533	5-(carboxyamino)imidazole ribonucleotide mutase|5-(carboxyamino)imidazole ribonucleotide synthase	59.00%
TU_794	operon_794	STM0528|STM0527|STM0526	ureidoglycolate dehydrogenase|allantoate amidohydrolase|(S)-ureidoglycine aminohydrolase	99.00%
TU_795	operon_795	STM0505|STM0504	putative oxidoreductase|co-chaperone YbbN	95.00%
TU_796	operon_796	STM0501|STM0500	paraslipin|hypothetical protein	100.00%
TU_797	operon_797	STM0476|STM0475	efflux transporter periplasmic adaptor subunit|aminoglycoside/multidrug transporter permease	100.00%
TU_798	operon_798	STM0474|STM0473	Hha toxicity attenuator|transcriptional regulator	100.00%
TU_799	operon_799	STM0445|STM0444|STM0443|STM0442|STM0441|STM0440	hypothetical protein|muropeptide transporter AmpG|cytochrome o ubiquinol oxidase subunit II|cytochrome o ubiquinol oxidase subunit I|cytochrome o ubiquinol oxidase subunit III|cytochrome o ubiquinol oxidase subunit IV	62.00%
TU_800	operon_800	STM0434|STM0433	2-dehydropantoate 2-reductase|DJ-1 family protein	100.00%
TU_801	operon_801	STM0429|STM0428|STM0427|STM0426	2-aminoethylphosphonate ABC transporter substrate-binding protein|2-aminoethylphosphonate ABC transport system ATP-binding subunit PhnT|2-aminoethylphosphonate ABC transporter permease subunit|2-aminoethylphosphonate ABC transport system| membrane component PhnV	100.00%
TU_802	operon_802	STM0424|STM0423|STM0422	exodeoxyribonuclease VII small subunit|(2E|6E)-farnesyl diphosphate synthase|1-deoxy-D-xylulose-5-phosphate synthase	98.00%
TU_803	operon_803	STM0396|STM0395	exonuclease subunit SbcD|exonuclease subunit SbcC	100.00%
TU_804	operon_804	STM0352|STM0351|STM0350	efflux transporter periplasmic adaptor subunit|multidrug efflux RND transporter permease subunit|homology to outer membrane efflux protein	100.00%
TU_805	operon_805	STM0340|STM0339|STM0338|STM0337|STM0336	fimbrial protein|fimbrial chaperone protein StbB|fimbrial assembly protein|fimbrial protein|fimbrial assembly protein	87.00%
TU_806	operon_806	STM0271|STM0270|STM0269|STM0268|STM0267|STM0266	hypothetical protein|impE family protein|hypothetical protein|type VI secretion protein|sciB domain protein|hypothetical protein	53.00%
TU_807	operon_807	STM0247|STM0246|STM0245	D-methionine ABC transporter| ATP-binding protein|DL-methionine transporter permease subunit|methionine ABC transporter substrate-binding protein MetQ	69.00%
TU_808	operon_808	STM0244|STM0243	Rcs stress response system protein RcsF|tRNA (N6-threonylcarbamoyladenosine(37)-N6)-methyltransferase TrmO	64.00%
TU_809	operon_809	STM0238|STM0237	putative cytoplasmic protein|Rho-binding antiterminator	100.00%
TU_810	operon_810	STM0207|STM0206	5'-methylthioadenosine/S-adenosylhomocysteine nucleosidase|vitamin B12 ABC transporter substrate-binding protein BtuF	75.00%
TU_811	operon_811	STM0185|STM0184|STM0183	putative glutamyl t-RNA synthetase|polynucleotide adenylyltransferase|2-amino-4-hydroxy-6- hydroxymethyldihydropteridine diphosphokinase	93.00%
TU_812	operon_812	STM0182|STM0181|STM0180	3-methyl-2-oxobutanoate hydroxymethyltransferase|pantoate--beta-alanine ligase|aspartate 1-decarboxylase	66.00%
TU_813	operon_813	STM0177|STM0176|STM0175|STM0174	fimbrial protein StiA|long polar fimbrial chaperone LpfB|fimbrial assembly protein|fimbrial protein StiH	80.00%
TU_814	operon_814	STM0166|STM0165	putrescine aminopropyltransferase|S-adenosylmethionine decarboxylase	97.00%
TU_815	operon_815	STM0149|STM0148	MFS transporter|alpha-N-arabinofuranosidase	100.00%
TU_816	operon_816	STM0144|STM0143|STM0142	prepilin peptidase-dependent pilin|type II secretion system protein GspE|type IV pilin biogenesis protein	100.00%
TU_817	operon_817	STM0140|STM0139|STM0138	dephospho-CoA kinase|cell division protein ZapD|DNA gyrase inhibitor YacG	100.00%
TU_818	operon_818	STM0113|STM0112|STM0111|STM0110	2-isopropylmalate synthase|3-isopropylmalate dehydrogenase|3-isopropylmalate dehydratase large subunit|3-isopropylmalate dehydratase small subunit	100.00%
TU_819	operon_819	STM0108|STM0107|STM0106	thiamine ABC transporter substrate binding subunit|thiamine/thiamine pyrophosphate ABC transporter permease ThiP|thiamine ABC transporter ATP-binding protein	100.00%
TU_820	operon_820	STM0103|STM0102|STM0101	ribulokinase|L-arabinose isomerase|L-ribulose-5-phosphate 4-epimerase	82.00%
TU_821	operon_821	STM0093|STM0092|STM0091|STM0090|STM0089|STM0088	LPS assembly protein LptD|peptidylprolyl isomerase SurA|4-hydroxythreonine-4-phosphate dehydrogenase PdxA|16S rRNA (adenine(1518)-N(6)/adenine(1519)-N(6))- dimethyltransferase|Co2+/Mg2+ efflux protein ApaG|bis(5'-nucleosyl)-tetraphosphatase (symmetrical)	72.00%
TU_822	operon_822	STM0074|STM0073	L-carnitine:gamma-butyrobetaine antiporter|crotonobetainyl-CoA--carnitine CoA-transferase	49.00%
TU_823	operon_823	STM0056|STM0055|STM0054	oxaloacetate decarboxylase subunit gamma|oxaloacetate decarboxylase subunit alpha|oxaloacetate decarboxylase subunit beta	18.00%
TU_824	operon_824	STM0053|STM0052	histidine kinase|response regulator	76.00%
TU_825	operon_825	STM0042|STM0041	MFS transporter|family 31 glucosidase	92.00%
TU_826	operon_826	STM0034|STM0033	hypothetical protein|multifunctional 2'|3'-cyclic-nucleotide 2'-phosphodiesterase/5'-nucleotidase/3'-nucleotidase	89.00%
TU_827	-	STM1513	stress-induced acidophilic repeat motif-containing protein	100.00%
TU_828	-	STM0996	hypothetical protein	94.00%
TU_829	-	STM1265	putative response regulators	61.00%
TU_830	-	STM1285	PrkA family serine protein kinase	98.00%
TU_831	-	STM0959	leucine-responsive transcriptional regulator	100.00%
TU_832	-	STM1982	helix-turn-helix transcriptional regulator	100.00%
TU_833	-	STM1347	3-deoxy-7-phosphoheptulonate synthase	57.00%
TU_834	-	STM1327	hypothetical protein	100.00%
TU_835	-	STM1189	septum formation inhibitor Maf	99.00%
TU_836	-	STM0436A	IS903 transposase	66.00%
TU_837	-	STM1657	chemoreceptor protein	51.00%
TU_838	-	STM3940	hypothetical protein	100.00%
TU_839	-	STM1281	hypothetical protein	100.00%
TU_840	-	STM3359	malate dehydrogenase	100.00%
TU_841	-	STM0833	outer membrane protein OmpX	88.00%
TU_842	-	STM0335	hypothetical protein	58.00%
TU_843	-	STM0513	tRNA 2-selenouridine(34) synthase MnmH	100.00%
TU_844	-	STM1099	4-hydroxyphenylacetate 3-monooxygenase| oxygenase component	100.00%
TU_845	-	STM1058	dihydroorotate dehydrogenase (quinone)	100.00%
TU_846	-	STM0020	hypothetical protein	100.00%
TU_847	-	STM1642	FMN-dependent NADH-azoreductase	100.00%
TU_848	-	STM2422	purine-nucleoside phosphorylase	62.00%
TU_849	-	STM1260	mechanosensitive ion channel protein MscS	79.00%
TU_850	-	STM4141	hypothetical protein	100.00%
TU_851	-	STM1834	putative YebN family transport protein	100.00%
TU_852	-	STM2272	DNA gyrase subunit A	100.00%
TU_853	-	STM0208	dGTPase	98.00%
TU_854	-	STM3013	diaminopimelate decarboxylase	100.00%
TU_855	-	STM1941	hypothetical protein	100.00%
TU_856	-	STM1701	putative cytoplasmic protein	100.00%
TU_857	-	STM0377	hypothetical protein	100.00%
TU_858	-	STM4509	putative cytoplasmic protein	84.00%
TU_859	-	STM2276	2-octaprenyl-6-hydroxy phenol methylase	100.00%
TU_860	-	STM1127	N-acetylmannosamine kinase	100.00%
TU_861	-	STM0391	hypothetical protein	100.00%
TU_862	-	STM0887	arginine ABC transporter substrate-binding protein	100.00%
TU_863	-	STM1019	Gifsy-2 prophage protein	100.00%
TU_864	-	STM0458	putative cysteine synthase/cystathionine beta-synthase	100.00%
TU_865	-	STM3129	NAD-dependent phenylacetaldehyde dehydrogenase	100.00%
TU_866	-	STM1280	hypothetical protein	57.00%
TU_867	-	STM4366	adenylosuccinate synthase	100.00%
TU_868	-	STM4309	hypothetical protein	100.00%
TU_869	-	STM3976	hydrolase TatD	100.00%
TU_870	-	STM0385	diguanylate cyclase AdrA	100.00%
TU_871	-	STM1475	two-component system response regulator RstA	100.00%
TU_872	-	STM1521	stress protection protein MarC	100.00%
TU_873	-	STM4419	MFS transporter	100.00%
TU_874	-	STM0213	2|3|4|5-tetrahydropyridine-2|6-dicarboxylate N-succinyltransferase	100.00%
TU_875	-	STM1126	phosphate starvation protein PhoH	100.00%
TU_876	-	STM4380	esterase	99.00%
TU_877	-	STM1810	hypothetical protein	71.00%
TU_878	-	STM3348	serine endoprotease DegQ	100.00%
TU_879	-	STM0327	hypothetical protein	91.00%
TU_880	-	STM1768	putative invasin	62.00%
TU_881	-	STM1162	DNA damage-inducible protein I	78.00%
TU_882	-	STM4596	hypothetical protein	100.00%
TU_883	-	STM1565	30S ribosomal subunit S22	73.00%
TU_884	-	STM2909	DNA mismatch repair protein MutS	83.00%
TU_885	-	STM0478	hypothetical protein	100.00%
TU_886	-	STM2357	amino acid permease	86.00%
TU_887	-	STM3211	RNA polymerase sigma factor RpoD	100.00%
TU_888	-	STM1753	two-component system response regulator RssB	100.00%
TU_889	-	STM2170	putative DedA family| membrane protein	100.00%
TU_890	-	STM1715	hypothetical protein	100.00%
TU_891	-	STM1781	putative SulP family transport protein	84.00%
TU_892	-	STM3473	MFS transporter TsgA	100.00%
TU_893	-	STM1375	murein L|D-transpeptidase	100.00%
TU_894	-	STM2430	cysteine synthase A	100.00%
TU_895	-	STM3089	hypothetical protein	100.00%
TU_896	-	STM3579	hypothetical protein	93.00%
TU_897	-	STM2058	GHMP kinase	100.00%
TU_898	-	STM0075	electron transfer flavoprotein	86.00%
TU_899	-	STM0583	glutamate--cysteine ligase	99.00%
TU_900	-	STM3603	alpha|alpha-trehalase	100.00%
TU_901	-	STM4261	hypothetical protein	88.00%
TU_902	-	STM1867	phage virulence factor	100.00%
TU_903	-	STM1587	TonB-dependent receptor	100.00%
TU_904	-	STM3349	stress sensor serine endopeptidase DegS	100.00%
TU_905	-	STM1448	pyridoxamine 5'-phosphate oxidase	100.00%
TU_906	-	STM0276	Hcp1 family type VI secretion system effector	49.00%
TU_907	-	STM2546	inositol monophosphatase	100.00%
TU_908	-	STM3340	transcriptional regulator NanR	100.00%
TU_909	-	STM2223	putative ATP-dependent helicase	88.00%
TU_910	-	STM0168	putative multicopper oxidase	100.00%
TU_911	-	STM1078	putative cytoplasmic protein	100.00%
TU_912	-	STM2803	DNA-binding transcriptional regulator	100.00%
TU_913	-	STM3952	magnesium/cobalt transporter CorA	99.00%
TU_914	-	STM2963	flavodoxin	100.00%
TU_915	-	STM1468	fumarate hydratase	100.00%
TU_916	-	STM2958	two-component sensor histidine kinase BarA	100.00%
TU_917	-	STM0671	2-octaprenyl-3-methyl-6-methoxy-1|4-benzoquinol hydroxylase	100.00%
TU_918	-	STM2472	NADP-dependent malic enzyme	77.00%
TU_919	-	STM4523	endoribonuclease SymE	100.00%
TU_920	-	STM1945	CDP-diacylglycerol--glycerol-3-phosphate 3-phosphatidyltransferase	100.00%
TU_921	-	STM3653	GNAT family N-acetyltransferase	100.00%
TU_922	-	STM3443	bacterioferritin	100.00%
TU_923	-	STM3510	DNA utilization protein GntX	100.00%
TU_924	-	STM1750	thymidine kinase	72.00%
TU_925	-	STM2642	tRNA (adenosine(37)-N6)-methyltransferase TrmM	100.00%
TU_926	-	STM2174	tRNA dihydrouridine(16) synthase DusC	100.00%
TU_927	-	STM1367	putative cytoplasmic protein	100.00%
TU_928	-	STM3350	hypothetical protein	94.00%
TU_929	-	STM0406	preprotein translocase subunit YajC	100.00%
TU_930	-	STM4327	suppresses F exclusion of bacteriophage T7	100.00%
TU_931	-	STM2950	MBL fold metallo-hydrolase	100.00%
TU_932	-	STM2380	hypothetical protein	80.00%
TU_933	-	STM2754	hexulose-6-phosphate synthase	99.00%
TU_934	-	STM0602	oxidoreductase	100.00%
TU_935	-	STM2533	3-mercaptopyruvate sulfurtransferase	100.00%
TU_936	-	STM0480	DUF2496 domain-containing protein	100.00%
TU_937	-	STM2269	phosphotransferase RcsD	92.00%
TU_938	-	STM1656	zinc transporter ZntB	90.00%
TU_939	-	STM0316	cytosol nonspecific dipeptidase	100.00%
TU_940	-	STM1025	Gifsy-2 prophage protein	100.00%
TU_941	-	STM0497	hypothetical protein	100.00%
TU_942	-	STM2484	hypothetical protein	100.00%
TU_943	-	STM4172	zinc resistance protein	100.00%
TU_944	-	STM2197	phosphoserine phosphatase SerB	100.00%
TU_945	-	STM2393	hypothetical protein	58.00%
TU_946	-	STM0202	glutamate-1-semialdehyde-2|1-aminomutase	100.00%
TU_947	-	STM4181	putative acetyltransferase	100.00%
TU_948	-	STM2156	hypothetical protein	100.00%
TU_949	-	STM3236	hypothetical protein	100.00%
TU_950	-	STM2471	IS200 family transposase	98.00%
TU_951	-	STM4197	putative inner membrane protein	100.00%
TU_952	-	STM0014	hypothetical protein	100.00%
TU_953	-	STM1528	DUF4440 domain-containing protein	100.00%
TU_954	-	STM1850	16S rRNA (cytosine(1407)-C(5))-methyltransferase RsmF	100.00%
TU_955	-	STM0150	APC family aromatic amino acid transporter	100.00%
TU_956	-	STM1623	putative carboxylesterase	100.00%
TU_957	-	STM0482	putative phage gene 58	100.00%
TU_958	-	STM4002	hypothetical protein	100.00%
TU_959	-	STM4471	tRNA 2-methylthio-N6-isopentenyl adenosine(37) hydroxylase MiaE	100.00%
TU_960	-	STM1896	putative cytoplasmic protein	100.00%
TU_961	-	STM0095	bifunctional tRNA pseudouridine(32) synthase/ribosomal large subunit pseudouridine synthase RluA	84.00%
TU_962	-	STM3664	alpha-amylase	98.00%
TU_963	-	STM3766	hypothetical protein	100.00%
TU_964	-	STM4567	2-deoxyribose-5-phosphate aldolase	84.00%
TU_965	-	STM1504	hypothetical protein	100.00%
TU_966	-	STM2800	L-alanine exporter AlaE	100.00%
TU_967	-	STM3738	hypothetical protein	66.00%
TU_968	-	STM4262	antibiotic ABC transporter ATP-binding protein	100.00%
TU_969	-	STM4407	hypothetical protein	100.00%
TU_970	-	STM1868A	lytic enzyme	100.00%
TU_971	-	STM1445	hypothetical protein	100.00%
TU_972	-	STM2194	S-formylglutathione hydrolase	100.00%
TU_973	-	STM0578	NAD(P)H nitroreductase	100.00%
TU_974	-	STM4520	hypothetical protein	100.00%
TU_975	-	STM3843	tRNA uridine-5-carboxymethylaminomethyl(34) synthesis GTPase MnmE	100.00%
TU_976	-	STM0409	glyoxalase	100.00%
TU_977	-	STM2136	U32 family peptidase	91.00%
TU_978	-	STM0215	type I methionyl aminopeptidase	100.00%
TU_979	-	STM3039	isopentenyl-diphosphate delta-isomerase	85.00%
TU_980	-	STM4256	ssDNA-binding protein	60.00%
TU_981	-	STM4275	acetate--CoA ligase	100.00%
TU_982	-	STM1702	exoribonuclease II	100.00%
TU_983	-	STM2447	RpoE-regulated lipoprotein	59.00%
TU_984	-	STM0929	putative inner membrane protein	100.00%
TU_985	-	STM0304	transcriptional regulator	100.00%
TU_986	-	STM4552	putative inner membrane protein	96.00%
TU_987	-	STM4473	GNAT family N-acetyltransferase	100.00%
TU_988	-	STM2361	sigma-54-dependent Fis family transcriptional regulator	100.00%
TU_989	-	STM4361	RNA chaperone Hfq	97.00%
TU_990	-	STM4472	hypothetical protein	97.00%
TU_991	-	STM4400	EamA family transporter	100.00%
TU_992	-	STM1700	enoyl-[acyl-carrier-protein] reductase	85.00%
TU_993	-	STM4417	MurR/RpiR family transcriptional regulator	100.00%
TU_994	-	STM3611	cyclic-guanylate-specific phosphodiesterase	100.00%
TU_995	-	STM4508	tryptophan--tRNA ligase	98.00%
TU_996	-	STM2812	MFS transporter	100.00%
TU_997	-	STM3625	transporter	100.00%
TU_998	-	STM0791	histidine ammonia-lyase	100.00%
TU_999	-	STM3747	xanthine permease XanP	100.00%
TU_1000	-	STM4416	UDP-N-acetylmuramate:L-alanyl-gamma-D-glutamyl- meso-diaminopimelate ligase	100.00%
TU_1001	-	STM3176	TIGR00156 family protein	100.00%
TU_1002	-	STM4042A	hypothetical protein	100.00%
TU_1003	-	STM1854	hypothetical protein	100.00%
TU_1004	-	STM2780	effector protein PipB	100.00%
TU_1005	-	STM0039	Na(+)/H(+) antiporter NhaA	100.00%
TU_1006	-	STM2211	putative elongation factor	100.00%
TU_1007	-	STM3291	hypothetical protein	100.00%
TU_1008	-	STM0940	homolog of virK	52.00%
TU_1009	-	STM0411	HNH endonuclease	100.00%
TU_1010	-	STM3461	monooxygenase	100.00%
TU_1011	-	STM2374	DNA-binding protein	85.00%
TU_1012	-	STM3606	helix-turn-helix transcriptional regulator	100.00%
TU_1013	-	STM1481	pheromone autoinducer 2 transporter	100.00%
TU_1014	-	STM1020	Gifsy-2 prophage protein	100.00%
TU_1015	-	STM0632	Sec-independent protein translocase TatE	100.00%
TU_1016	-	STM4576	lipoate--protein ligase	100.00%
TU_1017	-	STM1900	dihydroneopterin triphosphate diphosphatase	98.00%
TU_1018	-	STM2166	beta-glucosidase	100.00%
TU_1019	-	STM1856	hypothetical protein	63.00%
TU_1020	-	STM3084	putative gntR family regulatory protein	100.00%
TU_1021	-	STM1682	lipid hydroperoxide peroxidase	100.00%
TU_1022	-	STM3153	hypothetical protein	87.00%
TU_1023	-	STM2936	aminopeptidase	73.00%
TU_1024	-	STM2399	MFS transporter	88.00%
TU_1025	-	STM4117	AraC family transcriptional regulator	100.00%
TU_1026	-	STM0258	putative cytoplasmic protein	100.00%
TU_1027	-	STM3609	MFS transporter	99.00%
TU_1028	-	STM3195	3|4-dihydroxy-2-butanone-4-phosphate synthase	100.00%
TU_1029	-	STM2420	LysR family transcriptional regulator	62.00%
TU_1030	-	STM3067	mechanosensitive ion channel protein MscS	100.00%
TU_1031	-	STM3228	hypothetical protein	100.00%
TU_1032	-	STM1254	hypothetical protein	92.00%
TU_1033	-	STM1092	DUF3950 domain-containing protein	100.00%
TU_1034	-	STM1110	anti-adapter protein IraM	100.00%
TU_1035	-	STM2635	Gifsy-1 prophage protein	85.00%
TU_1036	-	STM3065	oxidative stress defense protein	100.00%
TU_1037	-	STM1163	dihydroorotase	95.00%
TU_1038	-	STM3346	cell division protein ZapE	100.00%
TU_1039	-	STM2979	transcriptional regulator	100.00%
TU_1040	-	STM2772	DNA-invertase	100.00%
TU_1041	-	STM1629	putative dipicolinate reductase	100.00%
TU_1042	-	STM3591	universal stress global response regulator UspA	100.00%
TU_1043	-	STM1066	ribosome modulation factor	100.00%
TU_1044	-	STM4405	hypothetical protein	55.00%
TU_1045	-	STM1160	N-methyltryptophan oxidase	100.00%
TU_1046	-	STM4580	trifunctional nicotinamide-nucleotide adenylyltransferase/ribosylnicotinamide kinase/transcriptional regulator NadR	100.00%
TU_1047	-	STM3582	permease	100.00%
TU_1048	-	STM3296	ATP-dependent metalloprotease	98.00%
TU_1049	-	STM1931	DJ-1 family protein	100.00%
TU_1050	-	STM2161	hypothetical protein	100.00%
TU_1051	-	STM4521	DUF1127 domain-containing protein	100.00%
TU_1052	-	STM3641	hypothetical protein	100.00%
TU_1053	-	STM2266	FAD:protein FMN transferase ApbE	71.00%
TU_1054	-	STM0904	Fels-1 prophage protein	100.00%
TU_1055	-	STM2372	arabinose transporter	100.00%
TU_1056	-	STM1337	phenylalanine--tRNA ligase subunit alpha	91.00%
TU_1057	-	STM0628	PhoPQ-activated gene	100.00%
TU_1058	-	STM3444	bacterioferritin-associated ferredoxin	96.00%
TU_1059	-	STM1847	putative GAF domain-containing protein	100.00%
TU_1060	-	STM0715	hypothetical protein	100.00%
TU_1061	-	STM3834	putative LysR family transcriptional regulator	100.00%
TU_1062	-	STM4009	GTP-binding protein TypA	76.00%
TU_1063	-	STM0891	arginine ABC transporter ATP-binding protein ArtP	100.00%
TU_1064	-	STM2221	Bcr/CflA family drug resistance efflux transporter	70.00%
TU_1065	-	STM2764	putative integrase core domain protein	100.00%
TU_1066	-	STM2336	hypothetical protein	47.00%
TU_1067	-	STM2294	putative inner membrane protein	100.00%
TU_1068	-	STM4104	multifunctional 2'|3'-cyclic-nucleotide 2'-phosphodiesterase/5'-nucleotidase/3'-nucleotidase	100.00%
TU_1069	-	STM0082	hypothetical protein	100.00%
TU_1070	-	STM1556	Na+/H+ antiporter NhaC	99.00%
TU_1071	-	STM1530	phosphoporin PhoE	52.00%
TU_1072	-	STM1984	hypothetical protein	100.00%
TU_1073	-	STM0960	DNA translocase FtsK	100.00%
TU_1074	-	STM0035	putative arylsulfatase	98.00%
TU_1075	-	STM0311	class II glutamine amidotransferase	52.00%
TU_1076	-	STM1855	type III secretion protein SopE2	67.00%
TU_1077	-	STM3200	bifunctional heptose 7-phosphate kinase/heptose 1-phosphate adenyltransferase	83.00%
TU_1078	-	STM3128	FAD-dependent oxidoreductase	100.00%
TU_1079	-	STM3715	3-deoxy-D-manno-oct-2-ulosonate III transferase WaaZ	96.00%
TU_1080	-	STM3206	dihydroneopterin aldolase	100.00%
TU_1081	-	STM0472	maltose O-acetyltransferase	100.00%
TU_1082	-	STM4550	siderophore-iron reductase FhuF	100.00%
TU_1083	-	STM1349	phosphoenolpyruvate synthase	96.00%
TU_1084	-	STM3390	multidrug exporter AcrE	100.00%
TU_1085	-	STM1083	acylphosphatase	100.00%
TU_1086	-	STM0999	phosphoporin PhoE	100.00%
TU_1087	-	STM0982	integration host factor subunit beta	100.00%
TU_1088	-	STM1435	lactoylglutathione lyase	100.00%
TU_1089	-	STM0898A	Fels-1 prophage protein	100.00%
TU_1090	-	STM4390	putative cytoplasmic protein	100.00%
TU_1091	-	STM1770	cation transport regulator	76.00%
TU_1092	-	STM2616	hypothetical protein	61.00%
TU_1093	-	STM3203	hypothetical protein	72.00%
TU_1094	-	STM2641	L-aspartate oxidase	62.00%
TU_1095	-	STM3386	adenine-specific DNA-methyltransferase	100.00%
TU_1096	-	STM2650	DTW domain-containing protein	100.00%
TU_1097	-	STM2226	nucleoid-associated protein YejK	92.00%
TU_1098	-	STM4285	formate dehydrogenase	100.00%
TU_1099	-	STM0410	DNA-binding transcriptional regulator	100.00%
TU_1100	-	STM2439	hypothetical protein	79.00%
TU_1101	-	STM1426	riboflavin synthase subunit alpha	97.00%
TU_1102	-	STM1514	competence protein ComA	61.00%
TU_1103	-	STM1719	23S rRNA pseudouridylate synthase	100.00%
TU_1104	-	STM1585	DUF903 domain-containing protein	100.00%
TU_1105	-	STM1554	putative coiled-coil protein	95.00%
TU_1106	-	STM3580	hypothetical protein	98.00%
TU_1107	-	STM3690	hypothetical protein	100.00%
TU_1108	-	STM1677	putative LysR family transcriptional regulator	100.00%
TU_1109	-	STM3066	arginine transporter	100.00%
TU_1110	-	STM0171	carbonate dehydratase	99.00%
TU_1111	-	STM0057	citrate:sodium symporter	94.00%
TU_1112	-	STM0397	phosphate regulon transcriptional regulatory protein PhoB	98.00%
TU_1113	-	STM3681	sugar kinase	100.00%
TU_1114	-	STM0777	hypothetical protein	100.00%
TU_1115	-	STM2373	hypothetical protein	100.00%
TU_1116	-	STM1023	Gifsy-2 prophage protein	94.00%
TU_1117	-	STM4263	hypothetical protein	100.00%
TU_1118	-	STM0115	transcriptional regulator LeuO	100.00%
TU_1119	-	STM1584	amino acid permease	65.00%
TU_1120	-	STM1376	hypothetical protein	100.00%
TU_1121	-	STM4057	hypothetical protein	65.00%
TU_1122	-	STM2480	two-component system sensor histidine kinase NarQ	100.00%
TU_1123	-	STM0685	PTS N-acetyl glucosamine transporter subunit IIABC	94.00%
TU_1124	-	STM1167	ribosomal protein S5 alanine N-acetyltransferase	100.00%
TU_1125	-	STM4503	putative inner membrane protein	100.00%
TU_1126	-	STM3729	hypothetical protein	100.00%
TU_1127	-	STM2983	hypothetical protein	100.00%
TU_1128	-	STM0065	putative viral protein	100.00%
TU_1129	-	STM3887	MFS transporter	100.00%
TU_1130	-	STM4502	hypothetical protein	100.00%
TU_1131	-	STM1811	putative cytoplasmic protein	100.00%
TU_1132	-	STM2478	penicillin-binding protein PBP4B	100.00%
TU_1133	-	STM3644	trimethylamine N-oxide reductase I catalytic subunit	79.00%
TU_1134	-	STM2645	amino acid transporter	94.00%
TU_1135	-	STM1080	23S rRNA (cytosine(1962)-C(5))-methyltransferase	100.00%
TU_1136	-	STM3756	transcriptional regulator	100.00%
TU_1137	-	STM4118	hypothetical protein	77.00%
TU_1138	-	STM0709	deoxyribodipyrimidine photo-lyase	61.00%
TU_1139	-	STM4423	putative AraC-type DNA-binding domain-containing protein	100.00%
TU_1140	-	STM0897	Fels-1 prophage protein	100.00%
TU_1141	-	STM1760	hypothetical protein	100.00%
TU_1142	-	STM2830	hypothetical protein	100.00%
TU_1143	-	STM1851	hypothetical protein	100.00%
TU_1144	-	STM1651	putative pyruvate-flavodoxin oxidoreductase	100.00%
TU_1145	-	STM2652	phosphatidylserine synthase	100.00%
TU_1146	-	STM0224	outer membrane protein assembly factor BamA	91.00%
TU_1147	-	STM3595	phosphoesterase PA-phosphatase	75.00%
TU_1148	-	STM1938	hypothetical protein	100.00%
TU_1149	-	STM3023	transcriptional regulator	100.00%
TU_1150	-	STM3205	bacitracin resistance	89.00%
TU_1151	-	STM0179	hypothetical protein	96.00%
TU_1152	-	STM2437	putative GMP synthase	100.00%
TU_1153	-	STM4389	hypothetical protein	100.00%
TU_1154	-	STM4428	arabinose transporter	100.00%
TU_1155	-	STM2653	hypothetical protein	100.00%
TU_1156	-	STM2203	deoxyribonuclease IV	100.00%
TU_1157	-	STM3048	tRNA-modifying protein YgfZ	100.00%
TU_1158	-	STM3198	hypothetical protein	100.00%
TU_1159	-	STM4334	elongation factor P	100.00%
TU_1160	-	STM4004	oxygen-independent coproporphyrinogen III oxidase	100.00%
TU_1161	-	STM4247	alanine racemase	100.00%
TU_1162	-	STM0009	hypothetical protein	100.00%
TU_1163	-	STM0260	murein transglycosylase D	88.00%
TU_1164	-	STM0380	D-alanine--D-alanine ligase A	100.00%
TU_1165	-	STM2080	UDP-glucose 6-dehydrogenase	100.00%
TU_1166	-	STM2487	phosphoribosylaminoimidazolesuccinocarboxamide synthase	100.00%
TU_1167	-	STM1477	putative amino acid transporter	60.00%
TU_1168	-	STM3602	GntR family transcriptional regulator	100.00%
TU_1169	-	STM0209	serine endoprotease	100.00%
TU_1170	-	STM0394	MFS transporter AraJ	43.00%
TU_1171	-	STM1844	zinc metalloprotease HtpX	100.00%
TU_1172	-	STM3494	putative NTP pyrophosphohydrolase	100.00%
TU_1173	-	STM4248	aromatic amino acid aminotransferase	95.00%
TU_1174	-	STM2215	phage resistance protein	100.00%
TU_1175	-	STM3851	putative xanthine/uracil permeases family	100.00%
TU_1176	-	STM3112	murein transglycosylase C	62.00%
TU_1177	-	STM0036	anaerobic sulfatase maturase	100.00%
TU_1178	-	STM1263	putative periplasmic protein	100.00%
TU_1179	-	STM4541	phosphoglycerol transferase I	100.00%
TU_1180	-	STM1879	oligopeptidase B	94.00%
TU_1181	-	STM1324	hypothetical protein	100.00%
TU_1182	-	STM0760	3-deoxy-7-phosphoheptulonate synthase	100.00%
TU_1183	-	STM2241	E3 ubiquitin--protein ligase	100.00%
TU_1184	-	STM4382	L-ascorbate 6-phosphate lactonase	100.00%
TU_1185	-	STM3283	30S ribosomal protein S15	60.00%
TU_1186	-	STM4105	methylenetetrahydrofolate reductase [NAD(P)H]	98.00%
TU_1187	-	STM1739	cardiolipin synthase	100.00%
TU_1188	-	STM2925	lipoprotein NlpD	100.00%
TU_1189	-	STM2900	invasion lipoprotein InvH	55.00%
TU_1190	-	STM1328	hypothetical protein	100.00%
TU_1191	-	STM0256	putative LysR family transcriptional regulator	100.00%
TU_1192	-	STM3808	heat-shock protein	65.00%
TU_1193	-	STM1001	putative leucine response regulator	100.00%
TU_1194	-	STM0376	peptide transporter	100.00%
TU_1195	-	STM2504	hypothetical protein	100.00%
TU_1196	-	STM1990	drug/metabolite exporter YedA	89.00%
TU_1197	-	STM0537	cysteine tRNA synthetase	100.00%
TU_1198	-	STM0571	hypothetical protein	86.00%
TU_1199	-	STM1862	EamA family transporter	100.00%
TU_1200	-	STM2804	alkylhydroperoxidase	100.00%
TU_1201	-	STM3167	diadenosine tetraphosphate hydrolase	100.00%
TU_1202	-	STM0727	hypothetical protein	100.00%
TU_1203	-	STM3140	glutathione-dependent disulfide-bond oxidoreductase	100.00%
TU_1204	-	STM0040	transcriptional activator of nhaA	100.00%
TU_1205	-	STM2575	transcriptional regulator	100.00%
TU_1206	-	STM3111	oxidative damage protection protein	100.00%
TU_1207	-	STM0827	mechanosensitive channel protein	100.00%
TU_1208	-	STM0748	Tol-Pal system beta propeller repeat protein TolB	100.00%
TU_1209	-	STM1243	cold-shock protein	74.00%
TU_1210	-	STM1403	CesD/SycD/LcrH family type III secretion system chaperone	100.00%
TU_1211	-	STM0170	hypoxanthine phosphoribosyltransferase	89.00%
TU_1212	-	STM1740	dsDNA-mimic protein	84.00%
TU_1213	-	STM1286	MltA-interacting protein MipA	100.00%
TU_1214	-	STM1156	hypothetical protein	99.00%
TU_1215	-	STM1145	Curli assembly protein CsgC	100.00%
TU_1216	-	STM0895	Fels-1 prophage protein	100.00%
TU_1217	-	STM1216	transcription-repair coupling factor	100.00%
TU_1218	-	STM1308	ATP-independent periplasmic protein-refolding chaperone	99.00%
TU_1219	-	STM2644	putative LysR family transcriptional regulator	100.00%
TU_1220	-	STM0492	Kef family K(+) transporter	100.00%
TU_1221	-	STM3022	transporter	100.00%
TU_1222	-	STM4188	B12-dependent homocysteine-N5-methyltetrahydrofolate transmethylase	100.00%
TU_1223	-	STM1478	hypothetical protein	100.00%
TU_1224	-	STM1710	phosphatidylglycerophosphatase B	99.00%
TU_1225	-	STM4099	transcriptional repressor MetJ	98.00%
TU_1226	-	STM3575	hypothetical protein	100.00%
TU_1227	-	STM3583	ACP synthase	100.00%
TU_1228	-	STM2220	hypothetical protein	100.00%
TU_1229	-	STM0479	putative transposase	86.00%
TU_1230	-	STM1451	glutathione transferase GstA	100.00%
TU_1231	-	STM2759	peptide ABC transporter substrate-binding protein	100.00%
TU_1232	-	STM0006	sodium:alanine symporter family protein	100.00%
TU_1233	-	STM4219	putative cytoplasmic protein	100.00%
TU_1234	-	STM0274A	invasol SirA	100.00%
TU_1235	-	STM1795	putative homolog of glutamic dehydrogenase	88.00%
TU_1236	-	STM3314	calcium/sodium antiporter	99.00%
TU_1237	-	STM2141	class I fructose-bisphosphate aldolase	100.00%
TU_1238	-	STM4102	mechanosensitive ion channel protein MscS	65.00%
TU_1239	-	STM1818	long-chain-fatty-acid--CoA ligase	100.00%
TU_1240	-	STM0944	ATP-dependent Clp protease adapter ClpS	100.00%
TU_1241	-	STM3225	serine/threonine transporter SstT	100.00%
TU_1242	-	STM1820	tRNA (adenosine(37)-N6)-threonylcarbamoyltransferase complex dimerization subunit type 1 TsaB	100.00%
TU_1243	-	STM0366	hypothetical protein	66.00%
TU_1244	-	STM0263	ribonuclease HI	91.00%
TU_1245	-	STM0028	hypothetical protein	75.00%
TU_1246	-	STM4083	hypothetical protein	92.00%
TU_1247	-	STM2183	cytidine deaminase	100.00%
TU_1248	-	STM3716	heptose kinase	100.00%
TU_1249	-	STM2654	alpha-ketoglutarate transporter	100.00%
TU_1250	-	STM3965	5-methyltetrahydropteroyltriglutamate-- homocysteine S-methyltransferase	100.00%
TU_1251	-	STM1070	porin OmpA	100.00%
TU_1252	-	STM0635	putative ligase in lipoate biosynthesis	100.00%
TU_1253	-	STM0188	2'-5' RNA ligase	100.00%
TU_1254	-	STM1806	Na+/H+ antiporter NhaB	100.00%
TU_1255	-	STM1100	homoprotocatechuate degradation operon regulator| HpaR	72.00%
TU_1256	-	STM2068	putative APC family amino acid transport protein	100.00%
TU_1257	-	STM1335	50S ribosomal protein L35	66.00%
TU_1258	-	STM1472	putative periplasmic protein	100.00%
TU_1259	-	STM2379	putative peptidase	66.00%
TU_1260	-	STM1515	TIGR00156 family protein	89.00%
TU_1261	-	STM0997	hypothetical protein	100.00%
TU_1262	-	STM4408	peptide-methionine (S)-S-oxide reductase	85.00%
TU_1263	-	STM4595	fimbrial protein SthA	100.00%
TU_1264	-	STM1203	PTS glucose transporter subunit IIBC	76.00%
TU_1265	-	STM1266	putative transcriptional regulator	98.00%
TU_1266	-	STM1159	DUF2770 domain-containing protein	100.00%
TU_1267	-	STM0601	hypothetical protein	94.00%
TU_1268	-	STM4461	pyrBI operon leader peptide	98.00%
TU_1269	-	STM1503	hypothetical protein	82.00%
TU_1270	-	STM3389	acrEF/envCD operon transcriptional regulator	100.00%
TU_1271	-	STM2972	exonuclease IX| 5'-3' exonuclease	57.00%
TU_1272	-	STM0759	hypothetical protein	100.00%
TU_1273	-	STM3964	LysR family transcriptional regulator	100.00%
TU_1274	-	STM3173	1-acylglycerol-3-phosphate O-acyltransferase	99.00%
TU_1275	-	STM2762	putative inner membrane protein	100.00%
TU_1276	-	STM1865	putative cytoplasmic protein	100.00%
TU_1277	-	STM0094	molecular chaperone DjlA	100.00%
TU_1278	-	STM3052	hypothetical protein	69.00%
TU_1279	-	STM2009	AMP nucleosidase	99.00%
TU_1280	-	STM1838	DUF2627 domain-containing protein	72.00%
TU_1281	-	STM1932	ferritin	100.00%
TU_1282	-	STM0155	hypothetical protein	92.00%
TU_1283	-	STM2599	Gifsy-1 prophage protein	100.00%
TU_1284	-	STM3233	glutathione-dependent reductase	100.00%
TU_1285	-	STM2631	Gifsy-1 prophage protein	100.00%
TU_1286	-	STM2424	putative LysR family transcriptional regulator	100.00%
TU_1287	-	STM3696	putative transcriptional regulator	100.00%
TU_1288	-	STM2148	heavy metal resistance protein	88.00%
TU_1289	-	STM3459	ABC transporter ATP-binding protein	77.00%
TU_1290	-	STM2245	putative outer membrane protein	100.00%
TU_1291	-	STM3019	putative acetyl-CoA acetyltransferase	92.00%
TU_1292	-	STM3581	putative MFS family transport protein	100.00%
TU_1293	-	STM2858	putative hydrogenase expression/formation protein	100.00%
TU_1294	-	STM4515	MFS transporter	61.00%
TU_1295	-	STM1681	L-Ala-D/L-Glu epimerase	100.00%
TU_1296	-	STM3465	hypothetical protein	92.00%
TU_1297	-	STM4415	fructose-bisphosphatase	100.00%
TU_1298	-	STM4032	lipase	100.00%
TU_1299	-	STM0825	hypothetical protein	100.00%
TU_1300	-	STM1576	nitrate/nitrite transporter NarU	100.00%
TU_1301	-	STM0952	LysR family transcriptional regulator	77.00%
TU_1302	-	STM3624A	cystathionine gamma-synthase	96.00%
TU_1303	-	STM0905	Fels-1 prophage hypothetical protein	100.00%
TU_1304	-	STM3695	tRNA (uridine(34)/cytosine(34)/5- carboxymethylaminomethyluridine(34)-2'-O)- methyltransferase TrmL	100.00%
TU_1305	-	STM1002	diaminopropionate ammonia-lyase	56.00%
TU_1306	-	STM1821	ATP-dependent helicase	100.00%
TU_1307	-	STM3329	TIGR01212 family radical SAM protein	100.00%
TU_1308	-	STM0334	putative cytoplasmic protein	98.00%
TU_1309	-	STM2405	indolepyruvate decarboxylase	100.00%
TU_1310	-	STM0680	asparagine synthetase B	64.00%
TU_1311	-	STM3679	hypothetical protein	100.00%
TU_1312	-	STM2454	ethanolamine utilization protein EutR	100.00%
TU_1313	-	STM0205	hypothetical protein	77.00%
TU_1314	-	STM2875	AraC family transcriptional regulator	100.00%
TU_1315	-	STM0465	hypothetical protein	84.00%
TU_1316	-	STM1769	hypothetical protein	99.00%
TU_1317	-	STM2392	phospholipid-binding lipoprotein MlaA	100.00%
TU_1318	-	STM1345	hypothetical protein	100.00%
TU_1319	-	STM2777	TonB-dependent siderophore receptor protein	100.00%
TU_1320	-	STM1872	putative cytoplasmic protein	100.00%
TU_1321	-	STM2168	D-alanyl-D-alanine endopeptidase	88.00%
TU_1322	-	STM4526	type I restriction-modification system endonuclease	100.00%
TU_1323	-	STM1085	BAX inhibitor protein	100.00%
TU_1324	-	STM2866	transcriptional regulator	100.00%
TU_1325	-	STM2157	hypothetical protein	100.00%
TU_1326	-	STM2758	PTS glucose transporter subunit IIABC	100.00%
TU_1327	-	STM1238	NADP-dependent isocitrate dehydrogenase	100.00%
TU_1328	-	STM4344	elongation factor P lysine(34) lysyltransferase	95.00%
TU_1329	-	STM0958	thioredoxin-disulfide reductase	100.00%
TU_1330	-	STM0667	magnesium/cobalt efflux protein	100.00%
TU_1331	-	STM3735	YicC family protein	53.00%
TU_1332	-	STM1784	redox-regulated ATPase YchF	100.00%
TU_1333	-	STM2955	putative transcriptional regulators containing the CopG/Arc/MetJ DNA-binding domain and a metal-binding domain	88.00%
TU_1334	-	STM1251	heat-shock protein	81.00%
TU_1335	-	STM0861	putative dehydrogenase	100.00%
TU_1336	-	STM1153	secY/secA suppressor protein	100.00%
TU_1337	-	STM1074	hypothetical protein	100.00%
TU_1338	-	STM0118	DNA-binding transcriptional regulator FruR	100.00%
TU_1339	-	STM3016	arabinose:proton symporter	99.00%
TU_1340	-	STM1842	DNA-binding transcriptional regulator KdgR	100.00%
TU_1341	-	STM2238	NTPase	100.00%
TU_1342	-	STM3512	gluconate transporter	100.00%
TU_1343	-	STM3873	16S rRNA (guanine(527)-N(7))-methyltransferase RsmG	79.00%
TU_1344	-	STM3495	Intracellular growth attenuator protein igaA	90.00%
TU_1345	-	STM0490	acetylesterase	100.00%
TU_1346	-	STM2688	SsrA-binding protein	98.00%
TU_1347	-	STM0807	hypothetical protein	86.00%
TU_1348	-	STM1630	hypothetical protein	100.00%
TU_1349	-	STM2402	alanine transaminase	92.00%
TU_1350	-	STM0837	L|D-transpeptidase	100.00%
TU_1351	-	STM2622	Gifsy-1 prophage protein	92.00%
TU_1352	-	STM1113	copper resistance protein	90.00%
TU_1353	-	STM0008	molybdopterin adenylyltransferase	100.00%
TU_1354	-	STM3199	flotillin	100.00%
TU_1355	-	STM2344	PTS ascorbate transporter subunit IIA	92.00%
TU_1356	-	STM4587	hypothetical protein	100.00%
TU_1357	-	STM4308	putative component of anaerobic dehydrogenases	84.00%
TU_1358	-	STM4507	GntR family transcriptional regulator	100.00%
TU_1359	-	STM1933	hypothetical protein	96.00%
TU_1360	-	STM1288	putative aldehyde reductase	96.00%
TU_1361	-	STM3645	OmpA family lipoprotein	96.00%
TU_1362	-	STM1098	4-hydroxyphenylacetate 3-monooxygenase| reductase component	100.00%
TU_1363	-	STM4331	putative outer membrane lipoprotein	100.00%
TU_1364	-	STM1473	hypothetical protein	100.00%
TU_1365	-	STM4245	quinone oxidoreductase	100.00%
TU_1366	-	STM1643	aldehyde-activating protein	100.00%
TU_1367	-	STM2167	D-lactate dehydrogenase	100.00%
TU_1368	-	STM0976	hypothetical protein	100.00%
TU_1369	-	STM3197	glycogen synthase	93.00%
TU_1370	-	STM3250	galactarate dehydratase	100.00%
TU_1371	-	STM4089	ribonuclease E activity regulator RraA	100.00%
TU_1372	-	STM3898	hypothetical protein	100.00%
TU_1373	-	STM0220	1-deoxy-D-xylulose-5-phosphate reductoisomerase	100.00%
TU_1374	-	STM4310	hypothetical protein	100.00%
TU_1375	-	STM0963	serine--tRNA ligase	100.00%
TU_1376	-	STM1097	hydroxyisourate hydrolase	100.00%
TU_1377	-	STM4332	hypothetical protein	60.00%
TU_1378	-	STM1267	histidine kinase	67.00%
TU_1379	-	STM3008	NADP(H)-dependent aldo-keto reductase	92.00%
TU_1380	-	STM2505	putative inner membrane protein	96.00%
TU_1381	-	STM3503	transcription elongation factor GreB	100.00%
TU_1382	-	STM4290	proline/betaine transporter	100.00%
TU_1383	-	STM3967	dienelactone hydrolase family protein	82.00%
TU_1384	-	STM4499	putative cytoplasmic protein	100.00%
TU_1385	-	STM1835	23S rRNA (guanine(745)-N(1))-methyltransferase	100.00%
TU_1386	-	STM0945	ATP-dependent Clp protease ATP-binding subunit ClpA	100.00%
TU_1387	-	STM2425	hypothetical protein	98.00%
TU_1388	-	STM1012	Gifsy-2 prophage putative regulatory protein	90.00%
TU_1389	-	STM3588	hypothetical protein	100.00%
TU_1390	-	STM4584	inosine/xanthosine triphosphatase	99.00%
TU_1391	-	STM3219	NADPH-dependent 2|4-dienoyl-CoA reductase	99.00%
TU_1392	-	STM3196	putative cytoplasmic protein	100.00%
TU_1393	-	STM1452	dipeptide/tripeptide permease A	100.00%
TU_1394	-	STM2513	C-terminal region of AIDA-like protein	100.00%
TU_1395	-	STM1278	hypothetical protein	88.00%
TU_1396	-	STM1954	cystine ABC transporter substrate-binding protein	60.00%
TU_1397	-	STM2518	hypothetical protein	100.00%
TU_1398	-	STM0436	putative MFS family transporter	99.00%
TU_1399	-	STM4337	LuxR family transcriptional regulator	100.00%
TU_1400	-	STM1661	universal stress protein UspE	100.00%
TU_1401	-	STM3568	RNA polymerase factor sigma-32	100.00%
TU_1402	-	STM2514	hypothetical protein	99.00%
TU_1403	-	STM1574	MFS transporter	100.00%
TU_1404	-	STM0446	BolA family transcriptional regulator	63.00%
TU_1405	-	STM1319	cell division modulator	100.00%
TU_1406	-	STM3071	putative DNA-binding protein	91.00%
TU_1407	-	STM1325	hypothetical protein	99.00%
TU_1408	-	STM4583	Trp operon repressor	56.00%
TU_1409	-	STM1378	pyruvate kinase	100.00%
TU_1410	-	STM3411	alternative ribosome-rescue factor A	100.00%
TU_1411	-	STM2059	hypothetical protein	75.00%
TU_1412	-	STM3021	putative inner membrane protein	100.00%
TU_1413	-	STM0295	putative cytoplasmic protein	100.00%
TU_1414	-	STM4551	GGDEF domain-containing protein	100.00%
TU_1415	-	STM1311	transcriptional regulator	100.00%
TU_1416	-	STM2355	histidine ABC transporter substrate-binding protein HisJ	53.00%
TU_1417	-	STM2779	putative inner membrane protein	99.00%
TU_1418	-	STM2386	hypothetical protein	86.00%
TU_1419	-	STM3546	N-acetyltransferase	100.00%
TU_1420	-	STM1524	putative succinate-semialdehyde dehydrogenase	100.00%
TU_1421	-	STM0823	hypothetical protein	100.00%
TU_1422	-	STM1610	hypothetical protein	100.00%
TU_1423	-	STM4107	DUF1287 domain-containing protein	100.00%
TU_1424	-	STM3515	transcriptional regulator MalT	98.00%
TU_1425	-	STM1500	putative outer membrane protein	89.00%
TU_1426	-	STM0708	hypothetical protein	87.00%
TU_1427	-	STM1290	type I glyceraldehyde-3-phosphate dehydrogenase	94.00%
TU_1428	-	STM0021	fimbrial protein	100.00%
TU_1429	-	STM0636	hypothetical protein	100.00%
TU_1430	-	STM3095	glutathione synthase	100.00%
TU_1431	-	STM1211	FAD-dependent oxidoreductase	56.00%
TU_1432	-	STM0852	ribosomal protein S12 methylthiotransferase	100.00%
TU_1433	-	STM1013	Gifsy-2 prophage putative regulatory protein	85.00%
TU_1434	-	STM4165	anti-RNA polymerase sigma 70 factor	94.00%
TU_1435	-	STM1331	hypothetical protein	54.00%
TU_1436	-	STM1667	putative thiol peroxidase	96.00%
TU_1437	-	STM0582	hypothetical protein	87.00%
TU_1438	-	STM1006	Gifsy-2 prophage excisionase	65.00%
TU_1439	-	STM4510	putative aspartate racemase	96.00%
TU_1440	-	STM1269	putative chorismate mutase	86.00%
TU_1441	-	STM1886	glucose-6-phosphate dehydrogenase	100.00%
TU_1442	-	STM0402	peroxiredoxin	94.00%
TU_1443	-	STM3897	putative LysR family transcriptional regulator	92.00%
TU_1444	-	STM2651	protein acetyltransferase	100.00%
TU_1445	-	STM3776	MFS transporter	58.00%
TU_1446	-	STM2837	glucitol operon transcriptional repressor	100.00%
TU_1447	-	STM0392	recombination-associated protein RdgC	100.00%
TU_1448	-	STM2907	serine/threonine protein phosphatase	100.00%
TU_1449	-	STM4127	DNA-binding transcriptional regulator FabR	89.00%
TU_1450	-	STM0670	tRNA (N6-isopentenyl adenosine(37)-C2)-methylthiotransferase MiaB	100.00%
TU_1451	-	STM2120	outer membrane assembly protein AsmA	100.00%
TU_1452	-	STM0367	propionate catabolism operon regulatory protein PrpR	100.00%
TU_1453	-	STM3204	multifunctional CCA tRNA nucleotidyl transferase/2'3'-cyclic phosphodiesterase/2'nucleotidase/phosphatase	95.00%
TU_1454	-	STM3545	putative oxidoreductase	91.00%
TU_1455	-	STM0447	trigger factor	100.00%
TU_1456	-	STM0969	transporter	68.00%
TU_1457	-	STM4284	hypothetical protein	100.00%
TU_1458	-	STM1155	lipid A biosynthesis lauroyl acyltransferase	100.00%
TU_1459	-	STM0430	phosphonate utilization transcriptional regulator PhnR	100.00%
TU_1460	-	STM2200	lysine transporter	100.00%
TU_1461	-	STM0603	methionine aminotransferase	100.00%
TU_1462	-	STM2214	bifunctional murein DD-endopeptidase/murein LD-carboxypeptidase	100.00%
TU_1463	-	STM0552	helix-turn-helix transcriptional regulator	92.00%
TU_1464	-	STM3464	putative phosphoribulokinase	100.00%
TU_1465	-	STM0305	hypothetical protein	48.00%
TU_1466	-	STM2988	murein transglycosylase A	100.00%
TU_1467	-	STM0972	pathogenicity island 1 protein SopD2	100.00%
TU_1468	-	STM2339	hypothetical protein	100.00%
TU_1469	-	STM0689	citrate-proton symporter	92.00%
TU_1470	-	STM2867	AraC family transcriptional regulator	100.00%
TU_1471	-	STM3467	hypothetical protein	100.00%
TU_1472	-	STM1440	superoxide dismutase	100.00%
TU_1473	-	STM3998	acyltransferase	94.00%
TU_1474	-	STM3138	chemotaxis protein	100.00%
TU_1475	-	STM0696	alpha/beta hydrolase	93.00%
TU_1476	-	STM1873	hypothetical protein	100.00%
TU_1477	-	STM3301	GTPase ObgE	100.00%
TU_1478	-	STM0071	crotonobetaine/carnitine-CoA ligase	100.00%
TU_1479	-	STM2666	hypothetical protein	100.00%
TU_1480	-	STM3270	hypothetical protein	100.00%
TU_1481	-	STM4402	putative transcriptional regulator	59.00%
TU_1482	-	STM2508	putative cytoplasmic protein	99.00%
TU_1483	-	STM2262	ecotin	100.00%
TU_1484	-	STM3279	tryptophan permease	80.00%
TU_1485	-	STM2576	putative ferredoxin	100.00%
TU_1486	-	STM0607	thiol:disulfide interchange protein DsbG	100.00%
TU_1487	-	STM3099	type IV pili twitching motility protein PilT	100.00%
TU_1488	-	STM1246	hypothetical protein	100.00%
TU_1489	-	STM3110	A/G-specific adenine glycosylase	100.00%
TU_1490	-	STM0493	MFS transporter	92.00%
TU_1491	-	STM1388	hypothetical protein	100.00%
TU_1492	-	STM1861	integrase	68.00%
TU_1493	-	STM4556	16S rRNA (guanine(1207)-N(2))-methyltransferase	100.00%
TU_1494	-	STM3930	amino acid permease	100.00%
TU_1495	-	STM2492	putative glycerate kinase	97.00%
TU_1496	-	STM4597	hypothetical protein	100.00%
TU_1497	-	STM0820	ATP-dependent RNA helicase RhlE	100.00%
TU_1498	-	STM1557	putative aminotransferase	100.00%
TU_1499	-	STM3007	hypothetical protein	100.00%
TU_1500	-	STM1732	outer membrane protein OmpW	100.00%
TU_1501	-	STM1827	putative diguanylate cyclase/phosphodiesterase	100.00%
TU_1502	-	STM4171	hypothetical protein	67.00%
TU_1503	-	STM4485	gluconate kinase	100.00%
TU_1504	-	STM4235	glycerol-3-phosphate 1-O-acyltransferase	61.00%
TU_1505	-	STM4196	hypothetical protein	100.00%
TU_1506	-	STM1072	Crp/Fnr family transcriptional regulator	100.00%
TU_1507	-	STM2192	hypothetical protein	89.00%
TU_1508	-	STM3941	hypothetical protein	100.00%
TU_1509	-	STM3044	site-specific tyrosine recombinase XerD	100.00%
TU_1510	-	STM2410	hypothetical protein	97.00%
TU_1511	-	STM2263	multidrug ABC transporter permease/ATP-binding protein	100.00%
TU_1512	-	STM2584	type III secretion system protein	89.00%
TU_1513	-	STM3018	pectin-degrading enzyme	100.00%
TU_1514	-	STM0386	pyrroline-5-carboxylate reductase	100.00%
TU_1515	-	STM2330	transcriptional regulator LrhA	86.00%
TU_1516	-	STM2452	hypothetical protein	100.00%
TU_1517	-	STM1044	Gifsy-2 prophage superoxide dismutase precursor (Cu-Zn)	100.00%
TU_1518	-	STM2408	divalent metal cation transporter	100.00%
TU_1519	-	STM1672	hypothetical protein	100.00%
TU_1520	-	STM1989	hypothetical protein	100.00%
TU_1521	-	STM0325	transposase	100.00%
TU_1522	-	STM3181	DNA topoisomerase IV subunit B	100.00%
TU_1523	-	STM0069	phenylacetic acid degradation protein PaaY	100.00%
TU_1524	-	STM2506	DUF2633 domain-containing protein	100.00%
TU_1525	-	STM3923	glucose-1-phosphate thymidyl transferase	100.00%
TU_1526	-	STM2011	hypothetical protein	100.00%
TU_1527	-	STM2969	LOG family protein	100.00%
TU_1528	-	STM3614	C4-dicarboxylate transporter DctA	49.00%
TU_1529	-	STM1275	hypothetical protein	100.00%
TU_1530	-	STM3910	peptidylprolyl isomerase	100.00%
TU_1531	-	STM1691	phage shock protein operon transcriptional activator	100.00%
TU_1532	-	STM1073	TIGR01666 family membrane protein	98.00%
TU_1533	-	STM4268	permease	100.00%
TU_1534	-	STM1563	OsmC family peroxiredoxin	99.00%
TU_1535	-	STM4000	spot 42 RNA| inhibition of DNA synthesis	78.00%
TU_1536	-	STM0568	phenylalanine transporter	100.00%
TU_1537	-	STM3714	UDP-glucose--(glucosyl)LPS alpha-1|2-glucosyltransferase	95.00%
TU_1538	-	STM2945	secreted protein in the Sop family| transferred to eukaryotic cells	100.00%
TU_1539	-	STM0998	aromatic amino acid aminotransferase	100.00%
TU_1540	-	STM0452	peptidylprolyl isomerase	100.00%
TU_1541	-	STM0769	hypothetical protein	98.00%
TU_1542	-	STM3223	oxidoreductase	100.00%
TU_1543	-	STM3468	bifunctional succinylornithine transaminase/acetylornithine transaminase	96.00%
TU_1544	-	STM4311	IS200/IS605 family transposase	99.00%
TU_1545	-	STM2554	3-phenylpropionic acid transporter	100.00%
TU_1546	-	STM4106	catalase/peroxidase HPI	100.00%
TU_1547	-	STM3909	ketol-acid reductoisomerase	100.00%
TU_1548	-	STM0830	glutamine ABC transporter substrate-binding protein GlnH	100.00%
TU_1549	-	STM3091	MFS transporter	100.00%
TU_1550	-	STM3277	hypothetical protein	75.00%
TU_1551	-	STM3288	putative cytoplasmic protein	91.00%
TU_1552	-	STM0284	putative shiga-like toxin A subunit	100.00%
TU_1553	-	STM3707	putative glycosyltransferase	100.00%
TU_1554	-	STM3063	ribose 5-phosphate isomerase A	100.00%
TU_1555	-	STM2475	hypothetical protein	92.00%
TU_1556	-	STM0913	Fels-1 prophage protein	100.00%
TU_1557	-	STM4090	1|4-dihydroxy-2-naphthoate polyprenyltransferase	100.00%
TU_1558	-	STM1430	transcriptional repressor	100.00%
TU_1559	-	STM0114	leu operon leader peptide	100.00%
TU_1560	-	STM3763	magnesium-translocating P-type ATPase	100.00%
TU_1561	-	STM1425	MATE family efflux transporter	100.00%
TU_1562	-	STM4194	hypothetical protein	100.00%
TU_1563	-	STM2931	cell division protein FtsB	100.00%
TU_1564	-	STM2920	putative transcriptional regulator	100.00%
TU_1565	-	STM1185	ribonuclease E	100.00%
TU_1566	-	STM3078	agmatinase	100.00%
TU_1567	-	STM0633	lipoyl synthase	100.00%
TU_1568	-	STM3498	heat shock protein 33	100.00%
TU_1569	-	STM3584	nickel-responsive transcriptional regulator	55.00%
TU_1570	-	STM2296	histidine phosphatase family protein	100.00%
TU_1571	-	STM0261	hydroxyacylglutathione hydrolase	100.00%
TU_1572	-	STM0294	phosphotriesterase	62.00%
TU_1573	-	STM2224	50S ribosomal protein L25	100.00%
TU_1574	-	STM4294	arginine:agmatine antiporter	100.00%
TU_1575	-	STM0425	tRNA 4-thiouridine(8) synthase ThiI	100.00%
TU_1576	-	STM0869	DNA-binding transcriptional regulator	74.00%
TU_1577	-	STM0167	hypothetical protein	100.00%
TU_1578	-	STM2628	Gifsy-1 prophage protein	100.00%
TU_1579	-	STM3077	metalloprotease	100.00%
TU_1580	-	STM4096	50S ribosomal protein L31	100.00%
TU_1581	-	STM1603	hypothetical protein	100.00%
TU_1582	-	STM4062	6-phosphofructokinase	100.00%
TU_1583	-	STM2062	serine-type D-Ala-D-Ala carboxypeptidase	100.00%
TU_1584	-	STM2331	aminotransferase	100.00%
TU_1585	-	STM3135	mannonate dehydratase	100.00%
TU_1586	-	STM3218	putative acetylornithine aminotransferase	100.00%
TU_1587	-	STM1287	anaerobic sulfatase maturase	100.00%
TU_1588	-	STM4226	phosphate-starvation-inducible protein PsiE	100.00%
TU_1589	-	STM1089	Pathogenicity island encoded protein: SPI5	89.00%
TU_1590	-	STM1318	catalase HPII	100.00%
TU_1591	-	STM1963	alpha-amylase	99.00%
TU_1592	-	STM0160	UPF0231 family protein	100.00%
TU_1593	-	STM1771	sodium-potassium/proton antiporter ChaA	100.00%
TU_1594	-	STM1357	putative acetyl-CoA:acetoacetyl-CoA transferase beta subunit	100.00%
TU_1595	-	STM2010	hypothetical protein	100.00%
TU_1596	-	STM3807	transporter	100.00%
TU_1597	-	STM0692	putative LysR family transcriptional regulator	100.00%
TU_1598	-	STM2827	alanine--tRNA ligase	97.00%
TU_1599	-	STM0405	tRNA guanosine(34) transglycosylase Tgt	69.00%
TU_1600	-	STM3387	DUF2556 domain-containing protein	100.00%
TU_1601	-	STM0554	homology to integrase protein of phage	100.00%
TU_1602	-	STM1146	hypothetical protein	81.00%
TU_1603	-	STM0768	oxaloacetate decarboxylase subunit beta	100.00%
TU_1604	-	STM3874	tRNA uridine-5-carboxymethylaminomethyl(34) synthesis enzyme MnmG	99.00%
TU_1605	-	STM3237	hypothetical protein	100.00%
TU_1606	-	STM0457	thiamin pyrimidine pyrophosphate hydrolase	58.00%
TU_1607	-	STM1164	hypothetical protein	100.00%
TU_1608	-	STM2865	putative inner membrane protein	100.00%
TU_1609	-	STM1332	polymerase	100.00%
TU_1610	-	STM1809	GnsA/GnsB family toxin	98.00%
TU_1611	-	STM2428	cell division protein ZipA	100.00%
TU_1612	-	STM3479	IS200 family transposase	100.00%
TU_1613	-	STM2476	hypothetical protein	100.00%
TU_1614	-	STM4336	putative entericidin B precursor	100.00%
TU_1615	-	STM4269	Na+/H+ antiporter	64.00%
TU_1616	-	STM2509	hypothetical protein	100.00%
TU_1617	-	STM2694	Fels-2 prophage protein	99.00%
TU_1618	-	STM3966	putative arylsulfatase regulator	90.00%
TU_1619	-	STM3943	iron donor protein CyaY	100.00%
TU_1620	-	STM3900	ilvG operon leader peptide	100.00%
TU_1621	-	STM1641	ATP-dependent RNA helicase HrpA	95.00%
TU_1622	-	STM4081	triose-phosphate isomerase	100.00%
TU_1623	-	STM4038	sulfurtransferase FdhD	94.00%
TU_1624	-	STM1606	benzoate transporter	100.00%
TU_1625	-	STM0141	GMP reductase	96.00%
TU_1626	-	STM0058	putative citrate lyase synthetase	65.00%
TU_1627	-	STM4600	tRNA/rRNA methyltransferase	100.00%
TU_1628	-	STM1853	serine/threonine-protein phosphatase	100.00%
TU_1629	-	STM4240	putative cytoplasmic protein	95.00%
TU_1630	-	STM2557	transcriptional regulator CadC	100.00%
TU_1631	-	STM2415	glutamate--tRNA ligase	100.00%
TU_1632	-	STM1807	disulfide bond formation protein B	83.00%
TU_1633	-	STM4267	putative glutathione S-transferase	100.00%
TU_1634	-	STM2874	type III secretion system protein PrgH	97.00%
TU_1635	-	STM0151	transcriptional regulator PdhR	100.00%
TU_1636	-	STM2280	MFS transporter	100.00%
TU_1637	-	STM2924	RNA polymerase sigma factor RpoS	100.00%
TU_1638	-	STM2813	transcriptional repressor MprA	100.00%
TU_1639	-	STM0785	6-phosphogluconolactonase	100.00%
TU_1640	-	STM3764	magnesium transporter MgtC	100.00%
TU_1641	-	STM0450	endopeptidase La	99.00%
TU_1642	-	STM2287	putative cytoplasmic protein	100.00%
TU_1643	-	STM1239	hypothetical protein	100.00%
TU_1644	-	STM2295	nucleoside triphosphatase	100.00%
TU_1645	-	STM1250	putative cytoplasmic protein	100.00%
TU_1646	-	STM0614	universal stress protein UspG	100.00%
TU_1647	-	STM4452	anaerobic ribonucleoside-triphosphate reductase	81.00%
TU_1648	-	STM0373	autotransporter outer membrane beta-barrel domain-containing protein	100.00%
TU_1649	-	STM0562	putative transport protein	100.00%
TU_1650	-	STM1911	glycoside hydrolase 105 family protein	51.00%
TU_1651	-	STM3299	transcription elongation factor GreA	100.00%
TU_1652	-	STM4128	hypothetical protein	75.00%
TU_1653	-	STM1676	aldo/keto reductase	100.00%
TU_1654	-	STM0627	anaerobic C4-dicarboxylate transporter DcuC	100.00%
TU_1655	-	STM4582	soluble lytic murein transglycosylase	100.00%
TU_1656	-	STM4255	hypothetical protein	100.00%
TU_1657	-	STM0499	Cu(I)-responsive transcriptional regulator	96.00%
TU_1658	-	STM0840	sugar-phosphatase	96.00%
TU_1659	-	STM3079	putative hydrolase or acyltransferase	97.00%
TU_1660	-	STM1712	aconitate hydratase 1	100.00%
TU_1661	-	STM3748	hypothetical protein	100.00%
TU_1662	-	STM4316	hypothetical protein	100.00%
TU_1663	-	STM3085	hypothetical protein	67.00%
TU_1664	-	STM1653	cation transporter	70.00%
TU_1665	-	STM2826	carbon storage regulator	86.00%
TU_1666	-	STM2333	SLC13 family permease	100.00%
TU_1667	-	STM1197	beta-ketoacyl-[acyl-carrier-protein] synthase II	100.00%
TU_1668	-	STM1548	putative S-adenosylmethionine:tRNA-ribosyltransferase-isomerase	100.00%
TU_1669	-	STM0758	cation transporter	75.00%
TU_1670	-	STM0506	multifunctional acyl-CoA thioesterase I/protease I/lysophospholipase L1	94.00%
TU_1671	-	STM0864	DNA-binding transcriptional repressor DeoR	99.00%
TU_1672	-	STM4401	NAD(P)-dependent oxidoreductase	100.00%
TU_1673	-	STM0631	putative hydrolase	100.00%
TU_1674	-	STM4319	phosphatase PAP2 family protein	100.00%
TU_1675	-	STM0255	2|5-didehydrogluconate reductase B	81.00%
TU_1676	-	STM2991	N-acetylmuramoyl-L-alanine amidase	100.00%
TU_1677	-	STM4511	putative LysR family transcriptional regulator	97.00%
TU_1678	-	STM3308	putative BolA family transcriptional regulator	100.00%
TU_1679	-	STM3234	hypothetical protein	100.00%
TU_1680	-	STM2169	hypothetical protein	63.00%
TU_1681	-	STM1988	putative cytoplasmic protein	100.00%
TU_1682	-	STM1968	flagellar hook-basal body complex protein FliE	100.00%
TU_1683	-	STM3376	putative oxidoreductase	43.00%
TU_1684	-	STM4458	reactive intermediate/imine deaminase	100.00%
TU_1685	-	STM2481	aminoglycoside/multidrug transporter subunit AcrD	100.00%
TU_1686	-	STM0257	MFS sugar transporter	79.00%
TU_1687	-	STM1268	hypothetical protein	100.00%
TU_1688	-	STM3521	RNA-binding protein	100.00%
TU_1689	-	STM3539	aspartate-semialdehyde dehydrogenase	92.00%
TU_1690	-	STM2556	nitric oxide dioxygenase	99.00%
TU_1691	-	STM0187	sugar fermentation stimulation protein SfsA	82.00%
TU_1692	-	STM2371	flagella biosynthesis regulator	100.00%
TU_1693	-	STM2201	putative LysR family transcriptional regulator	100.00%
TU_1694	-	STM4146	translation elongation factor Tu	100.00%
TU_1695	-	STM0644	threonine-phosphate decarboxylase	94.00%
TU_1696	-	STM3220	23S rRNA (guanine(1835)-N(2))-methyltransferase	100.00%
TU_1697	-	STM4328	L-methionine/branched-chain amino acid transporter	100.00%
TU_1698	-	STM1805	fatty acid metabolism regulator	100.00%
TU_1699	-	STM4266	redox-sensitive transcriptional activator SoxR	92.00%
TU_1700	-	STM1149	membrane protein	66.00%
TU_1701	-	STM1749	bifunctional acetaldehyde-CoA/alcohol dehydrogenase	100.00%
TU_1702	-	STM1697	putative diguanylate cyclase/phosphodiesterase domain 2	100.00%
TU_1703	-	STM1011	Gifsy-2 prophage protein	100.00%
TU_1704	-	STM3100	YggS family pyridoxal phosphate enzyme	100.00%
TU_1705	-	STM3853	phosphate transport system regulatory protein PhoU	99.00%
TU_1706	-	STM0935	pyruvate oxidase	100.00%
TU_1707	-	STM0666	apolipoprotein N-acyltransferase	94.00%
TU_1708	-	STM1282	putative cytoplasmic protein	100.00%
TU_1709	-	STM2816	porin	100.00%
TU_1710	-	STM2119	hypothetical protein	100.00%
TU_1711	-	STM3208	tRNA threonylcarbamoyl adenosine modification protein TsaD	100.00%
TU_1712	-	STM1522	sugar transporter	100.00%
TU_1713	-	STM3325	hypothetical protein	100.00%
TU_1714	-	STM3152	putative methyl-accepting chemotaxis protein	55.00%
TU_1715	-	STM2153	hypothetical protein	100.00%
TU_1716	-	STM2429	sulfate transporter CysZ	100.00%
TU_1717	-	STM3509	pimeloyl-[acyl-carrier protein] methyl ester esterase	100.00%
TU_1718	-	STM3224	hypothetical protein	89.00%
TU_1719	-	STM0594	Fe2+-enterobactin ABC transporter substrate-binding protein	88.00%
TU_1720	-	STM0437	hypothetical protein	100.00%
TU_1721	-	STM3912	ATP-dependent DNA helicase Rep	100.00%
TU_1722	-	STM3332	hypothetical protein	100.00%
TU_1723	-	STM4249	acid phosphatase/phosphotransferase	72.00%
TU_1724	-	STM1094	dipeptidase	63.00%
TU_1725	-	STM0550	fimbriae Y protein	70.00%
TU_1726	-	STM1907	copper homeostasis protein CutC	99.00%
TU_1727	-	STM3466	transcriptional regulator Crp	100.00%
TU_1728	-	STM2565	phosphoribosylformylglycinamidine synthase	70.00%
TU_1729	-	STM2446	peroxidase	100.00%
TU_1730	-	STM4319a	ethyl tert-butyl ether degradation protein EthD	100.00%
TU_1731	-	STM4462	putative cytoplasmic protein	100.00%
TU_1732	-	STM1582	N-hydroxyarylamine O-acetyltransferase	100.00%
TU_1733	-	STM0319	sigma factor-binding protein Crl	100.00%
TU_1734	-	STM0881	hypothetical protein	100.00%
TU_1735	-	STM3523	DeoR/GlpR family transcriptional regulator	84.00%
TU_1736	-	STM1516	transporter	98.00%
TU_1737	-	STM2332	5'-deoxynucleotidase	100.00%
TU_1738	-	STM0870	transporter	83.00%
TU_1739	-	STM3762	hypothetical protein	100.00%
TU_1740	-	STM2560	MFS transporter	100.00%
TU_1741	-	STM1799	lytic murein transglycosylase	100.00%
TU_1742	-	STM2304	signal transduction protein PmrD	70.00%
TU_1743	-	STM1531	hydrogenase maturation nickel metallochaperone HypA	100.00%
TU_1744	-	STM3388	histidine kinase	95.00%
TU_1745	-	STM4296	arginine decarboxylase	100.00%
TU_1746	-	STM1652	universal stress protein F	65.00%
TU_1747	-	STM3300	serine-type D-Ala-D-Ala carboxypeptidase	100.00%
TU_1748	-	STM1800	muramoyltetrapeptide carboxypeptidase	57.00%
TU_1749	-	STM0435	putative cytoplasmic protein	84.00%
TU_1750	-	STM3876	transcriptional regulator AsnC	92.00%
TU_1751	-	STM2572	hypothetical protein	99.00%
TU_1752	-	STM2919	DeoR family transcriptional regulator	100.00%
TU_1753	-	STM0634	putative LysR family transcriptional regulator	100.00%
TU_1754	-	STM3646	bifunctional glyoxylate/hydroxypyruvate reductase B	100.00%
TU_1755	-	STM1057	aminopeptidase N	100.00%
TU_1756	-	STM3035	hypothetical protein	98.00%
TU_1757	-	STM4126	NAD(P)(+) transhydrogenase	100.00%
TU_1758	-	STM3361	hypothetical protein	100.00%
TU_1759	-	STM1611	ribosomal protein L7/L12-serine acetyltransferase	96.00%
TU_1760	-	STM0318	fermentation/respiration switch protein	100.00%
TU_1761	-	STM1437	TetR family transcriptional regulator	69.00%
TU_1762	-	STM1898	crossover junction endodeoxyribonuclease RuvC	79.00%
TU_1763	-	STM1277	MarR family transcriptional regulator	99.00%
TU_1764	-	STM0382	multidrug transporter subunit MdtG	100.00%
TU_1765	-	STM0072	L-carnitine CoA-transferase	88.00%
TU_1766	-	STM0871	hypothetical protein	83.00%
[truncated: 1,000 more rows]

## Sheet: 14028S
Supplementary Table S2. Identified TUs in the five S. typhimurium strains.
[truncated: 2,924 more rows]

[truncated: 2 more sheets: ST4_74, D23580]
