# Supplementary material for: A transcription unit based systems biology study on Salmonella typhimurium gene organization, evolution, co-expression, and regulation
Source: Front Microbiol. 2026 May 21;17:1816957. doi: 10.3389/fmicb.2026.1816957 (PMC13233679; doi:10.3389/fmicb.2026.1816957)
Supplement: Supplementary file 3 [file Table_3.xlsx]

## Sheet: core
Supplementary Table S3. Core TU and pan-TU networks of S. typhimurium.
Sheet1. Core TU of five representative strains
TUs_ID	14028S	SL1344	LT2	ST4_74	D23580
CO0001	STM14_RS19760	SL1344_RS19255	STM3738	STM474_RS19255	D5R57_RS20510
CO0002	STM14_RS19355	SL1344_RS18850	STM3658	STM474_RS18850	D5R57_RS20075
CO0003	STM14_RS09460	SL1344_RS08555	STM1712	STM474_RS08555	D5R57_RS09315
CO0004	STM14_RS07105	SL1344_RS06205	STM1251	STM474_RS06205	D5R57_RS06840
CO0005	STM14_RS13230	SL1344_RS12325	STM2401	STM474_RS12325	D5R57_RS13295
CO0006	STM14_RS12375	SL1344_RS11470	STM2233	STM474_RS11470	D5R57_RS12395
CO0007	STM14_RS07675	SL1344_RS06775	STM1364	STM474_RS06775	D5R57_RS07460
CO0008	STM14_RS23600	SL1344_RS23105	STM4504	STM474_RS23105	D5R57_RS24580
CO0009	STM14_RS24015	SL1344_RS23520	STM4585	STM474_RS23520	D5R57_RS25000
CO0010	STM14_RS19360	SL1344_RS18855	STM3659	STM474_RS18855	D5R57_RS20080
CO0011	STM14_RS02355	SL1344_RS01785	STM0349	STM474_RS01785	D5R57_RS02180
CO0012	STM14_RS22245	SL1344_RS21745	STM4236	STM474_RS21745	D5R57_RS23145
CO0013	STM14_RS23060	SL1344_RS22565	STM4396	STM474_RS22565	D5R57_RS23990
CO0014	STM14_RS17245	SL1344_RS16715	STM3234	STM474_RS16715	D5R57_RS17840
CO0015	STM14_RS07450	SL1344_RS06550	STM1318	STM474_RS06550	D5R57_RS07220
CO0016	STM14_RS06295	SL1344_RS05710	STM1159	STM474_RS05710	D5R57_RS06350
CO0017	operon_776(STM14_RS03120,STM14_RS03115)	operon_771(SL1344_RS02550,SL1344_RS02545)	operon_796(STM0501,STM0500)	operon_820(STM474_RS02550,STM474_RS02545)	operon_807(D5R57_RS02990,D5R57_RS02985)
CO0018	operon_145(STM14_RS07345,STM14_RS07350)	operon_139(SL1344_RS06445,SL1344_RS06450)	operon_139(STM1297,STM1298)	operon_146(STM474_RS06445,STM474_RS06450)	operon_150(D5R57_RS07100,D5R57_RS07105)
CO0019	STM14_RS05820	SL1344_RS05235	STM1066	STM474_RS05235	D5R57_RS05830
CO0020	STM14_RS02770	SL1344_RS02200	STM0430	STM474_RS02200	D5R57_RS02600
CO0021	STM14_RS10100	SL1344_RS09195	STM1841	STM474_RS09195	D5R57_RS10030
CO0022	STM14_RS11830	SL1344_RS10925	STM2125	STM474_RS10925	D5R57_RS11815
CO0023	STM14_RS14735	SL1344_RS14210	STM2745	STM474_RS14210	D5R57_RS14965
CO0024	operon_237(STM14_RS14885,STM14_RS14890,STM14_RS14895,STM14_RS14900)	operon_237(SL1344_RS14355,SL1344_RS14360,SL1344_RS14365,SL1344_RS14370)	operon_232(STM2773,STM2774,STM2775,STM2776)	operon_248(STM474_RS14355,STM474_RS14360,STM474_RS14365,STM474_RS14370)	operon_238(D5R57_RS15110,D5R57_RS15115,D5R57_RS15120,D5R57_RS15125)
CO0025	STM14_RS14480	SL1344_RS13585	STM2645	STM474_RS13585	D5R57_RS14695
CO0026	STM14_RS03750	SL1344_RS03175	STM0629	STM474_RS03175	D5R57_RS03660
CO0027	STM14_RS06330	SL1344_RS05745	STM1166	STM474_RS05745	D5R57_RS06385
CO0028	STM14_RS13355	SL1344_RS12450	STM2425	STM474_RS12450	D5R57_RS13435
CO0029	operon_780(STM14_RS02790,STM14_RS02785)	operon_775(SL1344_RS02220,SL1344_RS02215)	operon_800(STM0434,STM0433)	operon_825(STM474_RS02220,STM474_RS02215)	operon_811(D5R57_RS02620,D5R57_RS02615)
CO0030	STM14_RS05600	SL1344_RS05015	STM1025	STM474_RS05015	D5R57_RS05595
CO0031	STM14_RS06055	SL1344_RS05470	STM1113	STM474_RS05470	D5R57_RS06080
CO0032	operon_190(STM14_RS10710,STM14_RS10715,STM14_RS10720)	operon_188(SL1344_RS09805,SL1344_RS09810,SL1344_RS09815)	operon_191(STM1960,STM1961,STM1962)	operon_195(STM474_RS09805,STM474_RS09810,STM474_RS09815)	operon_198(D5R57_RS10610,D5R57_RS10615,D5R57_RS10620)
CO0033	STM14_RS07310	SL1344_RS06410	STM1290	STM474_RS06410	D5R57_RS07065
CO0034	STM14_RS09030	SL1344_RS08130	STM1632	STM474_RS08130	D5R57_RS08855
CO0035	STM14_RS22985	SL1344_RS22490	STM4381	STM474_RS22490	D5R57_RS23910
CO0036	STM14_RS09175	SL1344_RS08275	STM1658	STM474_RS08275	D5R57_RS09020
CO0037	STM14_RS10635	SL1344_RS09730	STM1945	STM474_RS09730	D5R57_RS10530
CO0038	STM14_RS15580	SL1344_RS15050	STM2908	STM474_RS15050	D5R57_RS15840
CO0039	STM14_RS15050	SL1344_RS14520	STM2804	STM474_RS14520	D5R57_RS15280
CO0040	STM14_RS15170	SL1344_RS14640	STM2827	STM474_RS14640	D5R57_RS15410
CO0041	operon_199(STM14_RS11835,STM14_RS11840,STM14_RS11845,STM14_RS11850,STM14_RS11855,STM14_RS11860)	operon_196(SL1344_RS10930,SL1344_RS10935,SL1344_RS10940,SL1344_RS10945,SL1344_RS10950,SL1344_RS10955)	operon_196(STM2126,STM2127,STM2128,STM2129,STM2130,STM2131)	operon_204(STM474_RS10930,STM474_RS10935,STM474_RS10940,STM474_RS10945,STM474_RS10950,STM474_RS10955)	operon_205(D5R57_RS11825,D5R57_RS11830,D5R57_RS11835,D5R57_RS11840,D5R57_RS11845,D5R57_RS11850)
CO0042	operon_690(STM14_RS09435,STM14_RS09430)	operon_692(SL1344_RS08530,SL1344_RS08525)	operon_705(STM1707,STM1706)	operon_725(STM474_RS08530,STM474_RS08525)	operon_716(D5R57_RS09285,D5R57_RS09280)
CO0043	STM14_RS05365	SL1344_RS04780	STM0983	STM474_RS04780	D5R57_RS05350
CO0044	STM14_RS13080	SL1344_RS12175	STM2373	STM474_RS12175	D5R57_RS13150
CO0045	STM14_RS03510	SL1344_RS02935	STM0581	STM474_RS02935	D5R57_RS03395
CO0046	operon_773(STM14_RS03290,STM14_RS03285)	operon_768(SL1344_RS02720,SL1344_RS02715)	operon_792(STM0536,STM0535)	operon_817(STM474_RS02720,STM474_RS02715)	operon_803(D5R57_RS03160,D5R57_RS03155)
CO0047	STM14_RS15790	SL1344_RS15260	STM2950	STM474_RS15260	D5R57_RS16060
CO0048	STM14_RS22665	SL1344_RS22170	STM4319	STM474_RS22170	D5R57_RS23585
CO0049	STM14_RS14750	SL1344_RS14225	STM2748	STM474_RS14225	D5R57_RS14980
CO0050	STM14_RS19810	SL1344_RS19305	STM3748	STM474_RS19305	D5R57_RS20560
CO0051	STM14_RS20885	SL1344_RS20385	STM3965	STM474_RS20385	D5R57_RS21725
CO0052	STM14_RS16945	SL1344_RS16415	STM3174	STM474_RS16415	D5R57_RS17290
CO0053	STM14_RS13640	SL1344_RS12735	STM2481	STM474_RS12735	D5R57_RS13740
CO0054	STM14_RS18670	SL1344_RS18165	STM3522	STM474_RS18165	D5R57_RS19370
CO0055	STM14_RS08785	SL1344_RS07885	STM1582	STM474_RS07885	D5R57_RS08590
CO0056	STM14_RS08030	SL1344_RS07130	STM1435	STM474_RS07130	D5R57_RS07830
CO0057	STM14_RS12860	SL1344_RS11955	STM2330	STM474_RS11955	D5R57_RS12915
CO0058	STM14_RS17360	SL1344_RS16855	STM3263	STM474_RS16855	D5R57_RS18015
CO0059	STM14_RS13020	SL1344_RS12115	STM2361	STM474_RS12115	D5R57_RS13090
CO0060	STM14_RS17680	SL1344_RS17175	STM3325	STM474_RS17175	D5R57_RS18345
CO0061	STM14_RS12305	SL1344_RS11400	STM2220	STM474_RS11400	D5R57_RS12325
CO0062	STM14_RS13380	SL1344_RS12475	STM2430	STM474_RS12475	D5R57_RS13460
CO0063	STM14_RS05210	SL1344_RS04625	STM0952	STM474_RS04625	D5R57_RS05190
CO0064	STM14_RS12015	SL1344_RS11110	STM2161	STM474_RS11110	D5R57_RS12005
CO0065	STM14_RS13180	SL1344_RS12275	STM2393	STM474_RS12275	D5R57_RS13250
CO0066	operon_238(STM14_RS14955,STM14_RS14960,STM14_RS14965)	operon_238(SL1344_RS14425,SL1344_RS14430,SL1344_RS14435)	operon_233(STM2786,STM2787,STM2788)	operon_250(STM474_RS14425,STM474_RS14430,STM474_RS14435)	operon_240(D5R57_RS15175,D5R57_RS15180,D5R57_RS15185)
CO0067	STM14_RS13215	SL1344_RS12310	STM2399	STM474_RS12310	D5R57_RS13285
CO0068	STM14_RS19275	SL1344_RS18770	STM3641	STM474_RS18770	D5R57_RS19985
CO0069	STM14_RS07050	SL1344_RS06150	STM1244	STM474_RS06150	D5R57_RS06805
CO0070	operon_502(STM14_RS17850,STM14_RS17845)	operon_497(SL1344_RS17345,SL1344_RS17340)	operon_513(STM3358,STM3357)	operon_524(STM474_RS17345,STM474_RS17340)	operon_523(D5R57_RS18520,D5R57_RS18515)
CO0071	STM14_RS07745	SL1344_RS06845	STM1378	STM474_RS06845	D5R57_RS07530
CO0072	STM14_RS21510	SL1344_RS21010	STM4089	STM474_RS21010	D5R57_RS22370
CO0073	STM14_RS23095	SL1344_RS22600	STM4403	STM474_RS22600	D5R57_RS24030
CO0074	STM14_RS13460	SL1344_RS12555	STM2445	STM474_RS12555	D5R57_RS13540
CO0075	STM14_RS08925	SL1344_RS08025	STM1610	STM474_RS08025	D5R57_RS08740
CO0076	STM14_RS19740	SL1344_RS19235	STM3734	STM474_RS19235	D5R57_RS20480
CO0077	STM14_RS02130	SL1344_RS01560	STM0304	STM474_RS01560	D5R57_RS01620
CO0078	STM14_RS14230|STM14_RS06925	SL1344_RS13325	STM2599	STM474_RS13325	D5R57_RS14425
CO0079	STM14_RS01870	SL1344_RS01300	STM0257	STM474_RS01300	D5R57_RS01350
CO0080	STM14_RS01880	SL1344_RS01310	STM0259	STM474_RS01310	D5R57_RS01360
CO0081	operon_405(STM14_RS22330,STM14_RS22325)	operon_404(SL1344_RS21830,SL1344_RS21825)	operon_412(STM4253,STM4252)	operon_427(STM474_RS21830,STM474_RS21825)	operon_425(D5R57_RS23235,D5R57_RS23230)
CO0082	STM14_RS18425	SL1344_RS17920	STM3472	STM474_RS17920	D5R57_RS19110
CO0083	STM14_RS19320	SL1344_RS18815	STM3650	STM474_RS18815	D5R57_RS20030
CO0084	operon_338(STM14_RS21710,STM14_RS21715)	operon_341(SL1344_RS21210,SL1344_RS21215)	operon_335(STM4130,STM4131)	operon_352(STM474_RS21210,STM474_RS21215)	operon_349(D5R57_RS22585,D5R57_RS22590)
CO0085	STM14_RS23995	SL1344_RS23500	STM4581	STM474_RS23500	D5R57_RS24980
CO0086	STM14_RS10605	SL1344_RS09700	STM1939	STM474_RS09700	D5R57_RS10500
CO0087	STM14_RS15340	SL1344_RS14810	STM2860	STM474_RS14810	D5R57_RS15590
CO0088	STM14_RS02900	SL1344_RS02330	STM0456	STM474_RS02330	D5R57_RS02750
CO0089	STM14_RS04760	SL1344_RS04175	STM0825	STM474_RS04175	D5R57_RS04685
CO0090	STM14_RS18625	SL1344_RS18120	STM3512	STM474_RS18120	D5R57_RS19325
CO0091	STM14_RS19290	SL1344_RS18785	STM3644	STM474_RS18785	D5R57_RS20000
CO0092	operon_222(STM14_RS13740,STM14_RS13745)	operon_217(SL1344_RS12835,SL1344_RS12840)	operon_217(STM2501,STM2502)	operon_227(STM474_RS12835,STM474_RS12840)	operon_225(D5R57_RS13865,D5R57_RS13870)
CO0093	STM14_RS03060	SL1344_RS02490	STM0489	STM474_RS02490	D5R57_RS02930
CO0094	STM14_RS19550	SL1344_RS19045	STM3696	STM474_RS19045	D5R57_RS20280
CO0095	STM14_RS13620	SL1344_RS12715	STM2477	STM474_RS12715	D5R57_RS13710
CO0096	STM14_RS15810	SL1344_RS15280	STM2954	STM474_RS15280	D5R57_RS16080
CO0097	STM14_RS14475	SL1344_RS13580	STM2644	STM474_RS13580	D5R57_RS14690
CO0098	STM14_RS00705	SL1344_RS00140	STM0028	STM474_RS00140	D5R57_RS00140
CO0099	operon_526(STM14_RS16720,STM14_RS16715)	operon_522(SL1344_RS16195,SL1344_RS16190)	operon_539(STM3131,STM3130)	operon_556(STM474_RS16195,STM474_RS16190)	operon_555(D5R57_RS17055,D5R57_RS17050)
CO0100	STM14_RS18285	SL1344_RS17780	STM3444	STM474_RS17780	D5R57_RS18960
CO0101	STM14_RS22565	SL1344_RS22065	STM4297	STM474_RS22065	D5R57_RS23480
CO0102	operon_12(STM14_RS01315,STM14_RS01320)	operon_15(SL1344_RS00745,SL1344_RS00750)	operon_18(STM0146,STM0147)	operon_17(STM474_RS00745,STM474_RS00750)	operon_21(D5R57_RS00770,D5R57_RS00775)
CO0103	STM14_RS17395	SL1344_RS16890	STM3270	STM474_RS16890	D5R57_RS18050
CO0104	operon_485(STM14_RS18660,STM14_RS18655)	operon_481(SL1344_RS18155,SL1344_RS18150)	operon_495(STM3519,STM3518)	operon_508(STM474_RS18155,STM474_RS18150)	operon_505(D5R57_RS19360,D5R57_RS19355)
CO0105	STM14_RS19315	SL1344_RS18810	STM3649	STM474_RS18810	D5R57_RS20025
CO0106	operon_409(STM14_RS22115,STM14_RS22110,STM14_RS22105,STM14_RS22100,STM14_RS22095)	operon_408(SL1344_RS21615,SL1344_RS21610,SL1344_RS21605,SL1344_RS21600,SL1344_RS21595)	operon_416(STM4211,STM4210,STM4209,STM4208,STM4207)	operon_431(STM474_RS21615,STM474_RS21610,STM474_RS21605,STM474_RS21600,STM474_RS21595)	operon_430(D5R57_RS23010,D5R57_RS23005,D5R57_RS23000,D5R57_RS22995,D5R57_RS22990)
CO0107	STM14_RS21255	SL1344_RS20755	STM4039	STM474_RS20755	D5R57_RS22110
CO0108	STM14_RS03010	SL1344_RS02440	STM0479	STM474_RS02440	D5R57_RS02870
CO0109	STM14_RS01905	SL1344_RS01335	STM0264	STM474_RS01335	D5R57_RS01385
CO0110	operon_178(STM14_RS09780,STM14_RS09785)	operon_174(SL1344_RS08875,SL1344_RS08880)	operon_176(STM1778,STM1779)	operon_183(STM474_RS08875,STM474_RS08880)	operon_188(D5R57_RS09695,D5R57_RS09700)
CO0111	operon_510(STM14_RS17575,STM14_RS17570)	operon_505(SL1344_RS17070,SL1344_RS17065)	operon_522(STM3304,STM3303)	operon_533(STM474_RS17070,STM474_RS17065)	operon_532(D5R57_RS18235,D5R57_RS18230)
CO0112	STM14_RS19080	SL1344_RS18575	STM3605	STM474_RS18575	D5R57_RS19785
CO0113	STM14_RS16630	SL1344_RS16105	STM3114	STM474_RS16105	D5R57_RS16970
CO0114	STM14_RS23845	SL1344_RS23350	STM4551	STM474_RS23350	D5R57_RS24825
CO0115	STM14_RS21880	SL1344_RS21380	STM4165	STM474_RS21380	D5R57_RS22770
CO0116	STM14_RS17860	SL1344_RS17355	STM3360	STM474_RS17355	D5R57_RS18530
CO0117	STM14_RS04985	SL1344_RS04400	STM0869	STM474_RS04400	D5R57_RS04935
CO0118	STM14_RS03495	SL1344_RS02920	STM0578	STM474_RS02920	D5R57_RS03380
CO0119	STM14_RS16090	SL1344_RS15565	STM3008	STM474_RS15565	D5R57_RS16375
CO0120	STM14_RS19130	SL1344_RS18625	STM3615	STM474_RS18625	D5R57_RS19835
CO0121	STM14_RS04995	SL1344_RS04410	STM0871	STM474_RS04410	D5R57_RS04955
CO0122	STM14_RS19830	SL1344_RS19325	STM3752	STM474_RS19325	D5R57_RS20580
CO0123	operon_309(STM14_RS20080,STM14_RS20085)	operon_312(SL1344_RS19575,SL1344_RS19580)	operon_304(STM3801,STM3802)	operon_324(STM474_RS19575,STM474_RS19580)	operon_316(D5R57_RS20870,D5R57_RS20875)
CO0124	STM14_RS07470	SL1344_RS06570	STM1322	STM474_RS06570	D5R57_RS07240
CO0125	STM14_RS04250	SL1344_RS03675	STM0727	STM474_RS03675	D5R57_RS04165
CO0126	STM14_RS23500	SL1344_RS23005	STM4485	STM474_RS23005	D5R57_RS24470
CO0127	STM14_RS03675	SL1344_RS03100	STM0614	STM474_RS03100	D5R57_RS03565
CO0128	STM14_RS18780	SL1344_RS18275	STM3545	STM474_RS18275	D5R57_RS19485
CO0129	STM14_RS20880	SL1344_RS20380	STM3964	STM474_RS20380	D5R57_RS21720
CO0130	STM14_RS08705	SL1344_RS07805	STM1567	STM474_RS07805	D5R57_RS08510
CO0131	STM14_RS08010	SL1344_RS07110	STM1431	STM474_RS07110	D5R57_RS07805
CO0132	STM14_RS07250	SL1344_RS06350	STM1278	STM474_RS06350	D5R57_RS06995
CO0133	STM14_RS09020	SL1344_RS08120	STM1630	STM474_RS08120	D5R57_RS08845
CO0134	STM14_RS02140	SL1344_RS01570	STM0306	STM474_RS01570	D5R57_RS01630
CO0135	STM14_RS05450	SL1344_RS04865	STM1000	STM474_RS04865	D5R57_RS05440
CO0136	STM14_RS06320	SL1344_RS05735	STM1164	STM474_RS05735	D5R57_RS06375
CO0137	STM14_RS08355	SL1344_RS07455	STM1500	STM474_RS07455	D5R57_RS08170
CO0138	STM14_RS04155	SL1344_RS03580	STM0708	STM474_RS03580	D5R57_RS04065
CO0139	STM14_RS22165	SL1344_RS21665	STM4220	STM474_RS21665	D5R57_RS23065
CO0140	STM14_RS22995	SL1344_RS22500	STM4383	STM474_RS22500	D5R57_RS23920
CO0141	operon_191(STM14_RS10735,STM14_RS10740)	operon_189(SL1344_RS09830,SL1344_RS09835)	operon_192(STM1965,STM1966)	operon_196(STM474_RS09830,STM474_RS09835)	operon_199(D5R57_RS10635,D5R57_RS10640)
CO0142	STM14_RS12875	SL1344_RS11970	STM2333	STM474_RS11970	D5R57_RS12940
CO0143	STM14_RS23150	SL1344_RS22655	STM4414	STM474_RS22655	D5R57_RS24095
CO0144	STM14_RS12215	SL1344_RS11310	STM2202	STM474_RS11310	D5R57_RS12225
CO0145	STM14_RS22405	SL1344_RS21905	STM4268	STM474_RS21905	D5R57_RS23320
CO0146	STM14_RS23080	SL1344_RS22585	STM4400	STM474_RS22585	D5R57_RS24015
CO0147	operon_96(STM14_RS05100,STM14_RS05105)	operon_98(SL1344_RS04515,SL1344_RS04520)	operon_104(STM0930,STM0931)	operon_103(STM474_RS04515,STM474_RS04520)	operon_111(D5R57_RS05065,D5R57_RS05070)
CO0148	STM14_RS16145	SL1344_RS15620	STM3019	STM474_RS15620	D5R57_RS16445
CO0149	STM14_RS19715	SL1344_RS19210	STM3729	STM474_RS19210	D5R57_RS20455
CO0150	STM14_RS12220	SL1344_RS11315	STM2203	STM474_RS11315	D5R57_RS12230
CO0151	STM14_RS14780	SL1344_RS14255	STM2754	STM474_RS14255	D5R57_RS15010
CO0152	operon_516(STM14_RS17410,STM14_RS17405)	operon_511(SL1344_RS16905,SL1344_RS16900)	operon_526(STM3273,STM3272)	operon_538(STM474_RS16905,STM474_RS16900)	operon_538(D5R57_RS18065,D5R57_RS18060)
CO0153	operon_364(STM14_RS23125,STM14_RS23130,STM14_RS23135)	operon_366(SL1344_RS22630,SL1344_RS22635,SL1344_RS22640)	operon_364(STM4409,STM4410,STM4411)	operon_380(STM474_RS22630,STM474_RS22635,STM474_RS22640)	operon_375(D5R57_RS24070,D5R57_RS24075,D5R57_RS24080)
CO0154	operon_369(STM14_RS23470,STM14_RS23475)	operon_371(SL1344_RS22975,SL1344_RS22980)	operon_371(STM4479,STM4480)	operon_388(STM474_RS22975,STM474_RS22980)	operon_381(D5R57_RS24440,D5R57_RS24445)
CO0155	STM14_RS06245	SL1344_RS05660	STM1149	STM474_RS05660	D5R57_RS06290
CO0156	STM14_RS13150	SL1344_RS12245	STM2387	STM474_RS12245	D5R57_RS13220
CO0157	STM14_RS04990	SL1344_RS04405	STM0870	STM474_RS04405	D5R57_RS04945
CO0158	STM14_RS14435	SL1344_RS13540	STM2636	STM474_RS13540	D5R57_RS14640
CO0159	operon_707(STM14_RS08325,STM14_RS08320,STM14_RS08315,STM14_RS08310)	operon_709(SL1344_RS07425,SL1344_RS07420,SL1344_RS07415,SL1344_RS07410)	operon_722(STM1494,STM1493,STM1492,STM1491)	operon_743(STM474_RS07425,STM474_RS07420,STM474_RS07415,STM474_RS07410)	operon_734(D5R57_RS08140,D5R57_RS08135,D5R57_RS08130,D5R57_RS08125)
CO0160	STM14_RS02630	SL1344_RS02060	STM0402	STM474_RS02060	D5R57_RS02450
CO0161	STM14_RS01825	SL1344_RS01255	STM0248	STM474_RS01255	D5R57_RS01300
CO0162	operon_88(STM14_RS04810,STM14_RS04815)	operon_90(SL1344_RS04225,SL1344_RS04230)	operon_90(STM0835,STM0836)	operon_96(STM474_RS04225,STM474_RS04230)	operon_104(D5R57_RS04740,D5R57_RS04745)
CO0163	STM14_RS12610	SL1344_RS11705	STM2280	STM474_RS11705	D5R57_RS12650
CO0164	STM14_RS01595	SL1344_RS01025	STM0202	STM474_RS01025	D5R57_RS01060
CO0165	STM14_RS04440	SL1344_RS03865	STM0763	STM474_RS03865	D5R57_RS04365
CO0166	STM14_RS21600	SL1344_RS21100	STM4106	STM474_RS21100	D5R57_RS22460
CO0167	operon_487(STM14_RS18635,STM14_RS18630)	operon_483(SL1344_RS18130,SL1344_RS18125)	operon_497(STM3514,STM3513)	operon_510(STM474_RS18130,STM474_RS18125)	operon_507(D5R57_RS19335,D5R57_RS19330)
CO0168	operon_277(STM14_RS17725,STM14_RS17730)	operon_280(SL1344_RS17220,SL1344_RS17225)	operon_275(STM3333,STM3334)	operon_293(STM474_RS17220,STM474_RS17225)	operon_285(D5R57_RS18390,D5R57_RS18395)
CO0169	STM14_RS19735	SL1344_RS19230	STM3733	STM474_RS19230	D5R57_RS20475
CO0170	STM14_RS16245	SL1344_RS15720	STM3039	STM474_RS15720	D5R57_RS16555
CO0171	STM14_RS01750	SL1344_RS01180	STM0233	STM474_RS01180	D5R57_RS01225
CO0172	STM14_RS08405	SL1344_RS07505	STM1510	STM474_RS07505	D5R57_RS08225
CO0173	STM14_RS05780	SL1344_RS05195	STM1058	STM474_RS05195	D5R57_RS05790
CO0174	STM14_RS16410	SL1344_RS15885	STM3070	STM474_RS15885	D5R57_RS16735
CO0175	operon_185(STM14_RS10370,STM14_RS10375)	operon_183(SL1344_RS09465,SL1344_RS09470)	operon_185(STM1892,STM1893)	operon_190(STM474_RS09465,STM474_RS09470)	operon_194(D5R57_RS10255,D5R57_RS10260)
CO0176	STM14_RS09005	SL1344_RS08105	STM1626	STM474_RS08105	D5R57_RS08820
CO0177	STM14_RS20480	SL1344_RS19975	STM3880	STM474_RS19975	D5R57_RS21290
CO0178	STM14_RS04765	SL1344_RS04180	STM0826	STM474_RS04180	D5R57_RS04690
CO0179	STM14_RS11985	SL1344_RS11080	STM2156	STM474_RS11080	D5R57_RS11975
CO0180	STM14_RS09815	SL1344_RS08910	STM1785	STM474_RS08910	D5R57_RS09730
CO0181	STM14_RS10465	SL1344_RS09560	STM1911	STM474_RS09560	D5R57_RS10360
CO0182	STM14_RS09135	SL1344_RS08235	STM1652	STM474_RS08235	D5R57_RS08970
CO0183	STM14_RS14145	SL1344_RS13240	STM2584	STM474_RS13240	D5R57_RS14315
CO0184	STM14_RS17940	SL1344_RS17435	STM3375	STM474_RS17435	D5R57_RS18610
CO0185	STM14_RS16240	SL1344_RS15715	STM3038	STM474_RS15715	D5R57_RS16545
CO0186	operon_772(STM14_RS03310,STM14_RS03305,STM14_RS03300)	operon_767(SL1344_RS02740,SL1344_RS02735,SL1344_RS02730)	operon_791(STM0540,STM0539,STM0538)	operon_816(STM474_RS02740,STM474_RS02735,STM474_RS02730)	operon_802(D5R57_RS03180,D5R57_RS03175,D5R57_RS03170)
CO0187	operon_476(STM14_RS18990,STM14_RS18985,STM14_RS18980)	operon_472(SL1344_RS18485,SL1344_RS18480,SL1344_RS18475)	operon_487(STM3587,STM3586,STM3585)	operon_499(STM474_RS18485,STM474_RS18480,STM474_RS18475)	operon_497(D5R57_RS19695,D5R57_RS19690,D5R57_RS19685)
CO0188	STM14_RS22285	SL1344_RS21785	STM4244	STM474_RS21785	D5R57_RS23185
CO0189	STM14_RS09870	SL1344_RS08965	STM1796	STM474_RS08965	D5R57_RS09785
CO0190	STM14_RS07180	SL1344_RS06280	STM1265	STM474_RS06280	D5R57_RS06910
CO0191	STM14_RS12590	SL1344_RS11685	STM2276	STM474_RS11685	D5R57_RS12630
CO0192	STM14_RS25140	SL1344_RS25640	STM2507	STM474_RS25620	D5R57_RS13890
CO0193	STM14_RS05975	SL1344_RS05390	STM1097	STM474_RS05390	D5R57_RS05980
CO0194	STM14_RS20620	SL1344_RS20120	STM3910	STM474_RS20120	D5R57_RS21430
CO0195	STM14_RS09865	SL1344_RS08960	STM1795	STM474_RS08960	D5R57_RS09780
CO0196	STM14_RS13190	SL1344_RS12285	STM2395	STM474_RS12285	D5R57_RS13260
CO0197	STM14_RS00985	SL1344_RS00415	STM0081	STM474_RS00415	D5R57_RS00415
CO0198	operon_250(STM14_RS15545,STM14_RS15550)	operon_250(SL1344_RS15015,SL1344_RS15020)	operon_245(STM2901,STM2902)	operon_262(STM474_RS15015,STM474_RS15020)	operon_252(D5R57_RS15800,D5R57_RS15805)
CO0199	STM14_RS25860	SL1344_RS26525	STM0334	STM474_RS26505	D5R57_RS02100
CO0200	STM14_RS05550	SL1344_RS04965	STM2622|STM1018	STM474_RS04965	D5R57_RS05545
CO0201	STM14_RS16510	SL1344_RS15985	STM3090	STM474_RS15985	D5R57_RS16850
CO0202	STM14_RS18385	SL1344_RS17880	STM3464	STM474_RS17880	D5R57_RS19070
CO0203	STM14_RS09085	SL1344_RS08185	STM1643	STM474_RS08185	D5R57_RS08920
CO0204	STM14_RS13255	SL1344_RS12350	STM2406	STM474_RS12350	D5R57_RS13330
CO0205	STM14_RS10725	SL1344_RS09820	STM1963	STM474_RS09820	D5R57_RS10625
CO0206	operon_661(STM14_RS10895,STM14_RS10890)	operon_665(SL1344_RS09990,SL1344_RS09985)	operon_680(STM1998,STM1997)	operon_694(STM474_RS09990,STM474_RS09985)	operon_689(D5R57_RS10800,D5R57_RS10795)
CO0207	STM14_RS23700	SL1344_RS23205	STM4522	STM474_RS23205	D5R57_RS24680
CO0208	operon_130(STM14_RS06495,STM14_RS06500,STM14_RS06505,STM14_RS06510,STM14_RS06515)	operon_133(SL1344_RS05910,SL1344_RS05915,SL1344_RS05920,SL1344_RS05925,SL1344_RS05930)	operon_132(STM1198,STM1199,STM1200,STM1201,STM1202)	operon_138(STM474_RS05910,STM474_RS05915,STM474_RS05920,STM474_RS05925,STM474_RS05930)	operon_141(D5R57_RS06555,D5R57_RS06560,D5R57_RS06565,D5R57_RS06570,D5R57_RS06575)
CO0209	operon_512(STM14_RS17520,STM14_RS17515)	operon_507(SL1344_RS17015,SL1344_RS17010)	operon_523(STM3295,STM3294)	operon_535(STM474_RS17015,STM474_RS17010)	operon_534(D5R57_RS18175,D5R57_RS18170)
CO0210	STM14_RS01290	SL1344_RS00720	STM0141	STM474_RS00720	D5R57_RS00740
CO0211	STM14_RS15720	SL1344_RS15190	STM2936	STM474_RS15190	D5R57_RS15980
CO0212	STM14_RS15175	SL1344_RS14645	STM2828	STM474_RS14645	D5R57_RS15420
CO0213	STM14_RS12730	SL1344_RS11825	STM2304	STM474_RS11825	D5R57_RS12775
CO0214	STM14_RS15540	SL1344_RS15010	STM2900	STM474_RS15010	D5R57_RS15795
CO0215	operon_607(STM14_RS13410,STM14_RS13405)	operon_612(SL1344_RS12505,SL1344_RS12500)	operon_630(STM2435,STM2434)	operon_643(STM474_RS12505,STM474_RS12500)	operon_633(D5R57_RS13485,D5R57_RS13480)
CO0216	operon_683(STM14_RS09905,STM14_RS09900)	operon_685(SL1344_RS09000,SL1344_RS08995)	operon_699(STM1803,STM1802)	operon_717(STM474_RS09000,STM474_RS08995)	operon_708(D5R57_RS09820,D5R57_RS09815)
CO0217	STM14_RS23610	SL1344_RS23115	STM4506	STM474_RS23115	D5R57_RS24590
CO0218	STM14_RS01380	SL1344_RS00810	STM0159	STM474_RS00810	D5R57_RS00840
CO0219	STM14_RS24005	SL1344_RS23510	STM4583	STM474_RS23510	D5R57_RS24990
CO0220	operon_162(STM14_RS08485,STM14_RS08490)	operon_155(SL1344_RS07585,SL1344_RS07590)	operon_159(STM1525,STM1526)	operon_163(STM474_RS07585,STM474_RS07590)	operon_168(D5R57_RS08315,D5R57_RS08320)
CO0221	STM14_RS06265	SL1344_RS05680	STM1153	STM474_RS05680	D5R57_RS06310
CO0222	STM14_RS17580	SL1344_RS17075	STM3305	STM474_RS17075	D5R57_RS18240
CO0223	STM14_RS19030	SL1344_RS18525	STM3595	STM474_RS18525	D5R57_RS19735
CO0224	STM14_RS18535	SL1344_RS18030	STM3494	STM474_RS18030	D5R57_RS19230
CO0225	STM14_RS02210	SL1344_RS01640	STM0320	STM474_RS01640	D5R57_RS01705
CO0226	STM14_RS10600	SL1344_RS09695	STM1938	STM474_RS09695	D5R57_RS10495
CO0227	STM14_RS22765	SL1344_RS22270	STM4337	STM474_RS22270	D5R57_RS23690
CO0228	operon_537(STM14_RS16285,STM14_RS16280)	operon_532(SL1344_RS15760,SL1344_RS15755)	operon_551(STM3047,STM3046)	operon_565(STM474_RS15760,STM474_RS15755)	operon_565(D5R57_RS16595,D5R57_RS16590)
CO0229	STM14_RS13635	SL1344_RS12730	STM2480	STM474_RS12730	D5R57_RS13735
CO0230	STM14_RS08815	SL1344_RS07915	STM1588	STM474_RS07915	D5R57_RS08625
CO0231	STM14_RS22760	SL1344_RS22265	STM4336	STM474_RS22265	D5R57_RS23685
CO0232	STM14_RS14720	SL1344_RS14195	STM2742	STM474_RS14195	D5R57_RS14950
CO0233	STM14_RS15980	SL1344_RS15455	STM2988	STM474_RS15455	D5R57_RS16270
CO0234	STM14_RS05790	SL1344_RS05205	STM1060	STM474_RS05205	D5R57_RS05800
CO0235	STM14_RS08360	SL1344_RS07460	STM1501	STM474_RS07460	D5R57_RS08175
CO0236	STM14_RS21470	SL1344_RS20970	STM4081	STM474_RS20970	D5R57_RS22330
CO0237	operon_173(STM14_RS09490,STM14_RS09495)	operon_168(SL1344_RS08585,SL1344_RS08590)	operon_171(STM1717,STM1718)	operon_179(STM474_RS08585,STM474_RS08590)	operon_182(D5R57_RS09360,D5R57_RS09365)
CO0238	STM14_RS01895	SL1344_RS01325	STM0262	STM474_RS01325	D5R57_RS01375
CO0239	STM14_RS21590	SL1344_RS21090	STM4104	STM474_RS21090	D5R57_RS22450
CO0240	STM14_RS10030	SL1344_RS09125	STM1827	STM474_RS09125	D5R57_RS09955
CO0241	operon_425(STM14_RS21270,STM14_RS21265)	operon_423(SL1344_RS20770,SL1344_RS20765)	operon_432(STM4042,STM4041)	operon_448(STM474_RS20770,STM474_RS20765)	operon_446(D5R57_RS22125,D5R57_RS22120)
CO0242	STM14_RS19750	SL1344_RS19245	STM3736	STM474_RS19245	D5R57_RS20495
CO0243	operon_210(STM14_RS12630,STM14_RS12635,STM14_RS12640)	operon_205(SL1344_RS11725,SL1344_RS11730,SL1344_RS11735)	operon_205(STM2284,STM2285,STM2286)	operon_214(STM474_RS11725,STM474_RS11730,STM474_RS11735)	operon_214(D5R57_RS12670,D5R57_RS12675,D5R57_RS12680)
CO0244	STM14_RS00720	SL1344_RS00155	STM0030	STM474_RS00155	D5R57_RS00155
CO0245	STM14_RS07260	SL1344_RS06360	STM1280	STM474_RS06360	D5R57_RS07005
CO0246	operon_346(STM14_RS22180,STM14_RS22185,STM14_RS22190)	operon_349(SL1344_RS21680,SL1344_RS21685,SL1344_RS21690)	operon_342(STM4223,STM4224,STM4225)	operon_359(STM474_RS21680,STM474_RS21685,STM474_RS21690)	operon_355(D5R57_RS23080,D5R57_RS23085,D5R57_RS23090)
CO0247	STM14_RS20890	SL1344_RS20390	STM3966	STM474_RS20390	D5R57_RS21730
CO0248	STM14_RS04190	SL1344_RS03615	STM0715	STM474_RS03615	D5R57_RS04105
CO0249	STM14_RS22380	SL1344_RS21880	STM4263	STM474_RS21880	D5R57_RS23290
CO0250	STM14_RS13240	SL1344_RS12335	STM2403	STM474_RS12335	D5R57_RS13315
CO0251	operon_803(STM14_RS00835,STM14_RS00830)	operon_797(SL1344_RS00270,SL1344_RS00265)	operon_824(STM0053,STM0052)	operon_851(STM474_RS00270,STM474_RS00265)	operon_838(D5R57_RS00270,D5R57_RS00265)
CO0252	STM14_RS20105	SL1344_RS19600	STM3807	STM474_RS19600	D5R57_RS20895
CO0253	operon_181(STM14_RS10015,STM14_RS10020)	operon_179(SL1344_RS09110,SL1344_RS09115)	operon_179(STM1824,STM1825)	operon_186(STM474_RS09110,STM474_RS09115)	operon_191(D5R57_RS09940,D5R57_RS09945)
CO0254	STM14_RS14825	SL1344_RS14300	STM2762	STM474_RS14300	D5R57_RS15055
CO0255	operon_287(STM14_RS18435,STM14_RS18440)	operon_288(SL1344_RS17930,SL1344_RS17935)	operon_282(STM3474,STM3475)	operon_301(STM474_RS17930,STM474_RS17935)	operon_293(D5R57_RS19120,D5R57_RS19125)
CO0256	STM14_RS09080	SL1344_RS08180	STM1642	STM474_RS08180	D5R57_RS08915
CO0257	STM14_RS19400	SL1344_RS18895	STM3666	STM474_RS18895	D5R57_RS20125
CO0258	STM14_RS16355	SL1344_RS15830	STM3060	STM474_RS15830	D5R57_RS16675
CO0259	STM14_RS09000	SL1344_RS08100	STM1625	STM474_RS08100	D5R57_RS08815
CO0260	STM14_RS02195	SL1344_RS01625	STM0317	STM474_RS01625	D5R57_RS01690
CO0261	STM14_RS09585	SL1344_RS08680	STM1737	STM474_RS08680	D5R57_RS09460
CO0262	STM14_RS16940	SL1344_RS16410	STM3173	STM474_RS16410	D5R57_RS17285
CO0263	STM14_RS07990	SL1344_RS07090	STM1427	STM474_RS07090	D5R57_RS07780
CO0264	STM14_RS13950	SL1344_RS13045	STM2545	STM474_RS13045	D5R57_RS14115
CO0265	operon_674(STM14_RS10365,STM14_RS10360)	operon_677(SL1344_RS09460,SL1344_RS09455)	operon_693(STM1891,STM1890)	operon_707(STM474_RS09460,STM474_RS09455)	operon_701(D5R57_RS10250,D5R57_RS10245)
CO0266	STM14_RS03180	SL1344_RS02610	STM0513	STM474_RS02610	D5R57_RS03050
CO0267	STM14_RS06230	SL1344_RS05645	STM1146	STM474_RS05645	D5R57_RS06275
CO0268	STM14_RS08780	SL1344_RS07880	STM1581	STM474_RS07880	D5R57_RS08585
CO0269	STM14_RS09195	SL1344_RS08295	STM1662	STM474_RS08295	D5R57_RS09040
CO0270	STM14_RS01650	SL1344_RS01080	STM0213	STM474_RS01080	D5R57_RS01115
CO0271	STM14_RS02585	SL1344_RS02015	STM0394	STM474_RS02015	D5R57_RS02410
CO0272	operon_255(STM14_RS15960,STM14_RS15965)	operon_254(SL1344_RS15435,SL1344_RS15440)	operon_250(STM2984,STM2985)	operon_267(STM474_RS15435,STM474_RS15440)	operon_257(D5R57_RS16250,D5R57_RS16255)
CO0273	STM14_RS23675	SL1344_RS23180	STM4517	STM474_RS23180	D5R57_RS24655
CO0274	STM14_RS16295	SL1344_RS15770	STM3048	STM474_RS15770	D5R57_RS16605
CO0275	STM14_RS05475	SL1344_RS04890	STM1004	STM474_RS04890	D5R57_RS05465
CO0276	STM14_RS17255	SL1344_RS16725	STM3236	STM474_RS16725	D5R57_RS17850
CO0277	STM14_RS16760	SL1344_RS16230	STM3138	STM474_RS16230	D5R57_RS17090
CO0278	STM14_RS23065	SL1344_RS22570	STM4397	STM474_RS22570	D5R57_RS24000
CO0279	operon_410(STM14_RS22090,STM14_RS22085,STM14_RS22080)	operon_409(SL1344_RS21590,SL1344_RS21585,SL1344_RS21580)	operon_417(STM4206,STM4205,STM4204)	operon_432(STM474_RS21590,STM474_RS21585,STM474_RS21580)	operon_431(D5R57_RS22985,D5R57_RS22980,D5R57_RS22975)
CO0280	STM14_RS18775	SL1344_RS18270	STM3544	STM474_RS18270	D5R57_RS19480
CO0281	STM14_RS13760	SL1344_RS12855	STM2506	STM474_RS12855	D5R57_RS13885
CO0282	STM14_RS20335	SL1344_RS19830	STM3851	STM474_RS19830	D5R57_RS21135
CO0283	STM14_RS19870	SL1344_RS04615|SL1344_RS19365	STM3761	STM474_RS19365	D5R57_RS20640
CO0284	operon_413(STM14_RS21935,STM14_RS21930)	operon_412(SL1344_RS21435,SL1344_RS21430)	operon_420(STM4176,STM4175)	operon_435(STM474_RS21435,STM474_RS21430)	operon_434(D5R57_RS22825,D5R57_RS22820)
CO0285	STM14_RS04445	SL1344_RS03870	STM0764	STM474_RS03870	D5R57_RS04370
CO0286	STM14_RS13890	SL1344_RS12985	STM2533	STM474_RS12985	D5R57_RS14035
CO0287	STM14_RS07290	SL1344_RS06390	STM1286	STM474_RS06390	D5R57_RS07040
CO0288	operon_650(STM14_RS11555,STM14_RS11550)	operon_656(SL1344_RS10650,SL1344_RS10645)	operon_676(STM2070,STM2069)	operon_685(STM474_RS10650,STM474_RS10645)	operon_678(D5R57_RS11520,D5R57_RS11515)
CO0289	operon_148(STM14_RS07505,STM14_RS07510)	operon_142(SL1344_RS06605,SL1344_RS06610)	operon_143(STM1329,STM1330)	operon_150(STM474_RS06605,STM474_RS06610)	operon_154(D5R57_RS07275,D5R57_RS07280)
CO0290	STM14_RS02945	SL1344_RS02375	STM0465	STM474_RS02375	D5R57_RS02800
CO0291	STM14_RS03880	SL1344_RS03305	STM0654	STM474_RS03305	D5R57_RS03785
CO0292	STM14_RS10325	SL1344_RS09420	STM1883	STM474_RS09420	D5R57_RS10200
CO0293	STM14_RS23030	SL1344_RS22535	STM4390	STM474_RS22535	D5R57_RS23960
CO0294	STM14_RS13960	SL1344_RS13055	STM2547	STM474_RS13055	D5R57_RS14125
CO0295	STM14_RS20460	SL1344_RS19955	STM3876	STM474_RS19955	D5R57_RS21270
CO0296	operon_652(STM14_RS11530,STM14_RS11525,STM14_RS11520)	operon_658(SL1344_RS10625,SL1344_RS10620,SL1344_RS10615)	operon_677(STM2065,STM2064,STM2063)	operon_687(STM474_RS10625,STM474_RS10620,STM474_RS10615)	operon_680(D5R57_RS11480,D5R57_RS11475,D5R57_RS11470)
CO0297	STM14_RS17545	SL1344_RS17040	STM3299	STM474_RS17040	D5R57_RS18210
CO0298	STM14_RS03740	SL1344_RS03165	STM0627	STM474_RS03165	D5R57_RS03645
CO0299	STM14_RS14630	SL1344_RS13805	STM2677	STM474_RS13805	D5R57_RS14855
CO0300	operon_2(STM14_RS00625,STM14_RS00630)	operon_2(SL1344_RS00060,SL1344_RS00065)	operon_2(STM0012,STM0013)	operon_2(STM474_RS00060,STM474_RS00065)	operon_2(D5R57_RS00060,D5R57_RS00065)
CO0301	operon_692(STM14_RS09315,STM14_RS09310)	operon_695(SL1344_RS08410,SL1344_RS08405)	operon_707(STM1685,STM1684)	operon_727(STM474_RS08410,STM474_RS08405)	operon_718(D5R57_RS09160,D5R57_RS09155)
CO0302	STM14_RS12045	SL1344_RS11140	STM2167	STM474_RS11140	D5R57_RS12035
CO0303	STM14_RS02150	SL1344_RS01580	STM0308	STM474_RS01580	D5R57_RS01645
CO0304	STM14_RS10450	SL1344_RS09545	STM1908	STM474_RS09545	D5R57_RS10345
CO0305	STM14_RS06095	SL1344_RS05510	STM1122	STM474_RS05510	D5R57_RS06120
CO0306	STM14_RS23440	SL1344_RS22945	STM4473	STM474_RS22945	D5R57_RS24405
CO0307	STM14_RS08235	SL1344_RS07335	STM1476	STM474_RS07335	D5R57_RS08040
CO0308	STM14_RS15635	SL1344_RS15105	STM2919	STM474_RS15105	D5R57_RS15895
CO0309	STM14_RS05515	SL1344_RS04930	STM1012|STM2628	STM474_RS04930	D5R57_RS05510
CO0310	STM14_RS12585	SL1344_RS11680	STM2275	STM474_RS11680	D5R57_RS12625
CO0311	STM14_RS10355	SL1344_RS09450	STM1889	STM474_RS09450	D5R57_RS10235
CO0312	STM14_RS17400	SL1344_RS16895	STM3271	STM474_RS16895	D5R57_RS18055
CO0313	STM14_RS23120	SL1344_RS22625	STM4408	STM474_RS22625	D5R57_RS24065
CO0314	operon_100(STM14_RS05270,STM14_RS05275,STM14_RS05280)	operon_102(SL1344_RS04685,SL1344_RS04690,SL1344_RS04695)	operon_107(STM0964,STM0965,STM0966)	operon_108(STM474_RS04685,STM474_RS04690,STM474_RS04695)	operon_114(D5R57_RS05260,D5R57_RS05265,D5R57_RS05270)
CO0315	operon_494(STM14_RS18325,STM14_RS18320,STM14_RS18315,STM14_RS18310)	operon_490(SL1344_RS17820,SL1344_RS17815,SL1344_RS17810,SL1344_RS17805)	operon_504(STM3452,STM3451,STM3450,STM3449)	operon_516(STM474_RS17820,STM474_RS17815,STM474_RS17810,STM474_RS17805)	operon_514(D5R57_RS19010,D5R57_RS19005,D5R57_RS19000,D5R57_RS18995)
CO0316	operon_482(STM14_RS18750,STM14_RS18745,STM14_RS18740,STM14_RS18735,STM14_RS18730)	operon_478(SL1344_RS18245,SL1344_RS18240,SL1344_RS18235,SL1344_RS18230,SL1344_RS18225)	operon_493(STM3538,STM3537,STM3536,STM3535,STM3534)	operon_505(STM474_RS18245,STM474_RS18240,STM474_RS18235,STM474_RS18230,STM474_RS18225)	operon_503(D5R57_RS19450,D5R57_RS19445,D5R57_RS19440,D5R57_RS19435,D5R57_RS19430)
CO0317	STM14_RS05915	SL1344_RS05330	STM1085	STM474_RS05330	D5R57_RS05925
CO0318	STM14_RS23670	SL1344_RS23175	STM4516	STM474_RS23175	D5R57_RS24650
CO0319	operon_217(STM14_RS13485,STM14_RS13490)	operon_212(SL1344_RS12580,SL1344_RS12585)	operon_211(STM2450,STM2451)	operon_221(STM474_RS12580,STM474_RS12585)	operon_220(D5R57_RS13565,D5R57_RS13570)
CO0320	STM14_RS06300	SL1344_RS05715	STM1160	STM474_RS05715	D5R57_RS06355
CO0321	STM14_RS18115	SL1344_RS17610	STM3410	STM474_RS17610	D5R57_RS18785
CO0322	operon_768(STM14_RS03400,STM14_RS03395,STM14_RS03390)	operon_763(SL1344_RS02825,SL1344_RS02820,SL1344_RS02815)	operon_789(STM0559,STM0558,STM0557)	operon_812(STM474_RS02825,STM474_RS02820,STM474_RS02815)	operon_799(D5R57_RS03275,D5R57_RS03270,D5R57_RS03265)
CO0323	STM14_RS03295	SL1344_RS02725	STM0537	STM474_RS02725	D5R57_RS03165
CO0324	operon_57(STM14_RS03125,STM14_RS03130)	operon_56(SL1344_RS02555,SL1344_RS02560)	operon_58(STM0502,STM0503)	operon_60(STM474_RS02555,STM474_RS02560)	operon_69(D5R57_RS02995,D5R57_RS03000)
CO0325	STM14_RS05490	SL1344_RS04905|SL1344_RS13530	STM2634|STM1007	STM474_RS13530|STM474_RS04905	D5R57_RS14630|D5R57_RS05480
CO0326	STM14_RS01640	SL1344_RS01070	STM0211	STM474_RS01070	D5R57_RS01105
CO0327	STM14_RS03420	SL1344_RS02845	STM0563	STM474_RS02845	D5R57_RS03295
CO0328	STM14_RS19300	SL1344_RS18795	STM3646	STM474_RS18795	D5R57_RS20010
CO0329	STM14_RS07255	SL1344_RS06355	STM1279	STM474_RS06355	D5R57_RS07000
CO0330	STM14_RS12675	SL1344_RS11770	STM2293	STM474_RS11770	D5R57_RS12720
CO0331	STM14_RS08230	SL1344_RS07330	STM1475	STM474_RS07330	D5R57_RS08035
CO0332	STM14_RS22335	SL1344_RS21835	STM4254	STM474_RS21835	D5R57_RS23240
CO0333	STM14_RS22170	SL1344_RS21670	STM4221	STM474_RS21670	D5R57_RS23070
CO0334	STM14_RS12210	SL1344_RS11305	STM2201	STM474_RS11305	D5R57_RS12220
CO0335	STM14_RS17200	SL1344_RS16670	STM3225	STM474_RS16670	D5R57_RS17790
CO0336	STM14_RS18610	SL1344_RS18105	STM3509	STM474_RS18105	D5R57_RS19310
CO0337	STM14_RS20395	SL1344_RS19890	STM3863	STM474_RS19890	D5R57_RS21200
CO0338	STM14_RS13300	SL1344_RS12395	STM2415	STM474_RS12395	D5R57_RS13380
CO0339	STM14_RS09075	SL1344_RS08175	STM1641	STM474_RS08175	D5R57_RS08910
CO0340	STM14_RS20570	SL1344_RS20070	STM3900	STM474_RS20070	D5R57_RS21380
CO0341	STM14_RS23850	SL1344_RS23355	STM4552	STM474_RS23355	D5R57_RS24830
CO0342	STM14_RS05770|STM14_RS07035	SL1344_RS05185|SL1344_RS06135	STM1241|STM1056	STM474_RS05185|STM474_RS06135	D5R57_RS05780|D5R57_RS06790
CO0343	STM14_RS13170	SL1344_RS12265	STM2391	STM474_RS12265	D5R57_RS13240
CO0344	STM14_RS03830	SL1344_RS03255	STM0644	STM474_RS03255	D5R57_RS03735
CO0345	STM14_RS04545	SL1344_RS03970	STM0784	STM474_RS03970	D5R57_RS04475
CO0346	operon_241(STM14_RS15060,STM14_RS15065,STM14_RS15070,STM14_RS15075)	operon_241(SL1344_RS14530,SL1344_RS14535,SL1344_RS14540,SL1344_RS14545)	operon_237(STM2805,STM2806,STM2807,STM2808)	operon_253(STM474_RS14530,STM474_RS14535,STM474_RS14540,STM474_RS14545)	operon_243(D5R57_RS15290,D5R57_RS15295,D5R57_RS15300,D5R57_RS15305)
CO0347	STM14_RS04630	SL1344_RS04055	STM0801	STM474_RS04055	D5R57_RS04565
CO0348	STM14_RS05990	SL1344_RS05405	STM1100	STM474_RS05405	D5R57_RS06005
CO0349	STM14_RS22650	SL1344_RS22155	STM4316	STM474_RS22155	D5R57_RS23570
CO0350	operon_403(STM14_RS22540,STM14_RS22535,STM14_RS22530)	operon_402(SL1344_RS22040,SL1344_RS22035,SL1344_RS22030)	operon_409(STM4293,STM4292,STM4291)	operon_424(STM474_RS22040,STM474_RS22035,STM474_RS22030)	operon_423(D5R57_RS23460,D5R57_RS23455,D5R57_RS23450)
CO0351	STM14_RS12530	SL1344_RS11625	STM2263	STM474_RS11625	D5R57_RS12565
CO0352	STM14_RS08685	SL1344_RS07785	STM1563	STM474_RS07785	D5R57_RS08490
CO0353	operon_74(STM14_RS04275,STM14_RS04280,STM14_RS04285,STM14_RS04290)	operon_75(SL1344_RS03700,SL1344_RS03705,SL1344_RS03710,SL1344_RS03715)	operon_76(STM0732,STM0733,STM0734,STM0735)	operon_84(STM474_RS03700,STM474_RS03705,STM474_RS03710,STM474_RS03715)	operon_90(D5R57_RS04195,D5R57_RS04200,D5R57_RS04205,D5R57_RS04210)
CO0354	STM14_RS06425	SL1344_RS05840	STM1185	STM474_RS05840	D5R57_RS06485
CO0355	STM14_RS02135	SL1344_RS01565	STM0305	STM474_RS01565	D5R57_RS01625
CO0356	operon_102(STM14_RS05385,STM14_RS05390)	operon_104(SL1344_RS04800,SL1344_RS04805)	operon_111(STM0987,STM0988)	operon_111(STM474_RS04800,STM474_RS04805)	operon_117(D5R57_RS05370,D5R57_RS05375)
CO0357	STM14_RS07400	SL1344_RS06500	STM1308	STM474_RS06500	D5R57_RS07165
CO0358	STM14_RS23435	SL1344_RS22940	STM4472	STM474_RS22940	D5R57_RS24400
CO0359	STM14_RS04895	SL1344_RS04310	STM0852	STM474_RS04310	D5R57_RS04840
CO0360	STM14_RS00715	SL1344_RS00150	STM0029	STM474_RS00150	D5R57_RS00150
CO0361	STM14_RS15190	SL1344_RS14660	STM2831	STM474_RS14660	D5R57_RS15440
CO0362	STM14_RS08415	SL1344_RS07515	STM1512	STM474_RS07515	D5R57_RS08235
CO0363	STM14_RS23425	SL1344_RS22930	STM4470	STM474_RS22930	D5R57_RS24390
CO0364	STM14_RS02910	SL1344_RS02340	STM0458	STM474_RS02340	D5R57_RS02760
CO0365	operon_505(STM14_RS17785,STM14_RS17780)	operon_499(SL1344_RS17280,SL1344_RS17275)	operon_516(STM3345,STM3344)	operon_527(STM474_RS17280,STM474_RS17275)	operon_526(D5R57_RS18455,D5R57_RS18450)
CO0366	STM14_RS05480	SL1344_RS04895	STM1005	STM474_RS04895	D5R57_RS05470
CO0367	STM14_RS12325	SL1344_RS11420	STM2223	STM474_RS11420	D5R57_RS12340
CO0368	STM14_RS09110	SL1344_RS08210	STM1648	STM474_RS08210	D5R57_RS08945
CO0369	STM14_RS13670	SL1344_RS12765	STM2487	STM474_RS12765	D5R57_RS13775
CO0370	STM14_RS13235	SL1344_RS12330	STM2402	STM474_RS12330	D5R57_RS13305
CO0371	STM14_RS11820	SL1344_RS10915	STM2123	STM474_RS10915	D5R57_RS11800
CO0372	STM14_RS08800	SL1344_RS07900	STM1585	STM474_RS07900	D5R57_RS08610
CO0373	operon_414(STM14_RS21875,STM14_RS21870,STM14_RS21865,STM14_RS21860,STM14_RS21855,STM14_RS21850)	operon_413(SL1344_RS21375,SL1344_RS21370,SL1344_RS21365,SL1344_RS21360,SL1344_RS21355,SL1344_RS21350)	operon_421(STM4164,STM4163,STM4162,STM4161,STM4160,STM4159)	operon_436(STM474_RS21375,STM474_RS21370,STM474_RS21365,STM474_RS21360,STM474_RS21355,STM474_RS21350)	operon_435(D5R57_RS22765,D5R57_RS22760,D5R57_RS22755,D5R57_RS22750,D5R57_RS22745,D5R57_RS22740)
CO0374	STM14_RS23615	SL1344_RS23120	STM4507	STM474_RS23120	D5R57_RS24600
CO0375	STM14_RS16310	SL1344_RS15785	STM3051	STM474_RS15785	D5R57_RS16625
CO0376	STM14_RS02110	SL1344_RS01540	STM0302	STM474_RS01540	D5R57_RS01605
CO0377	STM14_RS20850	SL1344_RS20350	STM3958	STM474_RS20350	D5R57_RS21690
CO0378	STM14_RS19375	SL1344_RS18870	STM3662	STM474_RS18870	D5R57_RS20100
CO0379	STM14_RS12330	SL1344_RS11425	STM2224	STM474_RS11425	D5R57_RS12345
CO0380	STM14_RS05265	SL1344_RS04680	STM0963	STM474_RS04680	D5R57_RS05255
CO0381	operon_263(STM14_RS16960,STM14_RS16965)	operon_264(SL1344_RS16430,SL1344_RS16435)	operon_260(STM3177,STM3178)	operon_277(STM474_RS16430,STM474_RS16435)	operon_267(D5R57_RS17305,D5R57_RS17310)
CO0382	STM14_RS03005	SL1344_RS02435	STM0478	STM474_RS02435	D5R57_RS02865
CO0383	STM14_RS14490	SL1344_RS13595	STM2647	STM474_RS13595	D5R57_RS14705
CO0384	STM14_RS09260	SL1344_RS08360	STM1675	STM474_RS08360	D5R57_RS09110
CO0385	STM14_RS23590	SL1344_RS23095	STM4502	STM474_RS23095	D5R57_RS24570
CO0386	operon_437(STM14_RS20475,STM14_RS20470)	operon_437(SL1344_RS19970,SL1344_RS19965)	operon_446(STM3879,STM3878)	operon_462(STM474_RS19970,STM474_RS19965)	operon_457(D5R57_RS21285,D5R57_RS21280)
CO0387	STM14_RS17855	SL1344_RS17350	STM3359	STM474_RS17350	D5R57_RS18525
CO0388	STM14_RS18945	SL1344_RS18440	STM3578	STM474_RS18440	D5R57_RS19650
CO0389	operon_221(STM14_RS13730,STM14_RS13735)	operon_216(SL1344_RS12825,SL1344_RS12830)	operon_216(STM2499,STM2500)	operon_226(STM474_RS12825,STM474_RS12830)	operon_224(D5R57_RS13855,D5R57_RS13860)
CO0390	operon_380(STM14_RS23920,STM14_RS23915)	operon_382(SL1344_RS23425,SL1344_RS23420)	operon_385(STM4566,STM4565)	operon_400(STM474_RS23425,STM474_RS23420)	operon_397(D5R57_RS24900,D5R57_RS24895)
CO0391	STM14_RS08905	SL1344_RS08005	STM1606	STM474_RS08005	D5R57_RS08720
CO0392	operon_160(STM14_RS08265,STM14_RS08270)	operon_153(SL1344_RS07365,SL1344_RS07370)	operon_156(STM1482,STM1483)	operon_161(STM474_RS07365,STM474_RS07370)	operon_166(D5R57_RS08075,D5R57_RS08080)
CO0393	STM14_RS19005	SL1344_RS18500	STM3590	STM474_RS18500	D5R57_RS19710
CO0394	STM14_RS09810	SL1344_RS08905	STM1784	STM474_RS08905	D5R57_RS09725
CO0395	operon_75(STM14_RS04295,STM14_RS04300,STM14_RS04305,STM14_RS04310)	operon_76(SL1344_RS03720,SL1344_RS03725,SL1344_RS03730,SL1344_RS03735)	operon_77(STM0736,STM0737,STM0738,STM0739)	operon_85(STM474_RS03720,STM474_RS03725,STM474_RS03730,STM474_RS03735)	operon_91(D5R57_RS04215,D5R57_RS04220,D5R57_RS04225,D5R57_RS04230)
CO0396	STM14_RS23355	SL1344_RS22860	STM4455	STM474_RS22860	D5R57_RS24300
CO0397	STM14_RS20340	SL1344_RS19835	STM3852	STM474_RS19835	D5R57_RS21140
CO0398	STM14_RS02885	SL1344_RS02315	STM0453	STM474_RS02315	D5R57_RS02735
CO0399	STM14_RS21065	SL1344_RS20565	STM4002	STM474_RS20565	D5R57_RS21910
CO0400	operon_268(STM14_RS17205,STM14_RS17210)	operon_269(SL1344_RS16675,SL1344_RS16680)	operon_264(STM3226,STM3227)	operon_282(STM474_RS16675,STM474_RS16680)	operon_274(D5R57_RS17800,D5R57_RS17805)
CO0401	operon_10(STM14_RS01160,STM14_RS01165)	operon_11(SL1344_RS00590,SL1344_RS00595)	operon_12(STM0116,STM0117)	operon_14(STM474_RS00590,STM474_RS00595)	operon_16(D5R57_RS00605,D5R57_RS00610)
CO0402	STM14_RS20860	SL1344_RS20360	STM3960	STM474_RS20360	D5R57_RS21700
CO0403	STM14_RS03030	SL1344_RS02460	STM0483	STM474_RS02460	D5R57_RS02890
CO0404	operon_771(STM14_RS03320,STM14_RS03315)	operon_766(SL1344_RS02750,SL1344_RS02745)	operon_790(STM0542,STM0541)	operon_815(STM474_RS02750,STM474_RS02745)	operon_801(D5R57_RS03190,D5R57_RS03185)
CO0405	STM14_RS09975	SL1344_RS09070	STM1817	STM474_RS09070	D5R57_RS09890
CO0406	STM14_RS15600	SL1344_RS15070	STM2912	STM474_RS15070	D5R57_RS15860
CO0407	STM14_RS02285	SL1344_RS01715	STM0335	STM474_RS01715	D5R57_RS02105
CO0408	STM14_RS08395	SL1344_RS07495	STM1508	STM474_RS07495	D5R57_RS08215
CO0409	STM14_RS09105	SL1344_RS08205	STM1647	STM474_RS08205	D5R57_RS08940
CO0410	STM14_RS04035	SL1344_RS03460	STM0685	STM474_RS03460	D5R57_RS03940
CO0411	STM14_RS16130	SL1344_RS15605	STM3016	STM474_RS15605	D5R57_RS16425
CO0412	STM14_RS23415	SL1344_RS22920	STM4468	STM474_RS22920	D5R57_RS24380
CO0413	operon_666(STM14_RS10645,STM14_RS10640)	operon_669(SL1344_RS09740,SL1344_RS09735)	operon_686(STM1947,STM1946)	operon_701(STM474_RS09740,STM474_RS09735)	operon_696(D5R57_RS10540,D5R57_RS10535)
CO0414	STM14_RS09885	SL1344_RS08980	STM1799	STM474_RS08980	D5R57_RS09800
CO0415	operon_727(STM14_RS06635,STM14_RS06630)	operon_724(SL1344_RS06050,SL1344_RS06045)	operon_740(STM1226,STM1225)	operon_762(STM474_RS06050,STM474_RS06045)	operon_753(D5R57_RS06695,D5R57_RS06690)
CO0416	STM14_RS21845	SL1344_RS21345	STM4158	STM474_RS21345	D5R57_RS22735
CO0417	STM14_RS26180	SL1344_RS26820	STM3540	STM474_RS26800	D5R57_RS19460
CO0418	STM14_RS08425	SL1344_RS07525	STM1514	STM474_RS07525	D5R57_RS08250
CO0419	STM14_RS15095	SL1344_RS14565	STM2812	STM474_RS14565	D5R57_RS15330
CO0420	STM14_RS03440	SL1344_RS02865	STM0567	STM474_RS02865	D5R57_RS03320
CO0421	STM14_RS23575	SL1344_RS23080	STM4499	STM474_RS23080	D5R57_RS24545
CO0422	STM14_RS11880	SL1344_RS10975	STM2136	STM474_RS10975	D5R57_RS11875
CO0423	STM14_RS22345	SL1344_RS21845	STM4256	STM474_RS21845	D5R57_RS23250
CO0424	operon_252(STM14_RS15645,STM14_RS15650,STM14_RS15655)	operon_252(SL1344_RS15115,SL1344_RS15120,SL1344_RS15125)	operon_247(STM2921,STM2922,STM2923)	operon_264(STM474_RS15115,STM474_RS15120,STM474_RS15125)	operon_254(D5R57_RS15905,D5R57_RS15910,D5R57_RS15915)
CO0425	STM14_RS04550	SL1344_RS03975	STM0785	STM474_RS03975	D5R57_RS04480
CO0426	STM14_RS10165	SL1344_RS09260	STM1854	STM474_RS09260	D5R57_RS10095
CO0427	STM14_RS10155	SL1344_RS09250	STM1852	STM474_RS09250	D5R57_RS10085
CO0428	STM14_RS17720	SL1344_RS17215	STM3332	STM474_RS17215	D5R57_RS18385
CO0429	STM14_RS12905	SL1344_RS12000	STM2339	STM474_RS12000	D5R57_RS12970
CO0430	STM14_RS21060	SL1344_RS20560	STM4001	STM474_RS20560	D5R57_RS21905
CO0431	operon_372(STM14_RS23825,STM14_RS23830)	operon_374(SL1344_RS23330,SL1344_RS23335)	operon_375(STM4547,STM4548)	operon_391(STM474_RS23330,STM474_RS23335)	operon_385(D5R57_RS24805,D5R57_RS24810)
CO0432	STM14_RS07740|STM14_RS07735	SL1344_RS06835|SL1344_RS06840	STM1376|STM1377	STM474_RS06835|STM474_RS06840	D5R57_RS07520|D5R57_RS07525
CO0433	STM14_RS23605	SL1344_RS23110	STM4505	STM474_RS23110	D5R57_RS24585
CO0434	STM14_RS11265	SL1344_RS10360	STM2013	STM474_RS10360	D5R57_RS11215
CO0435	operon_384(STM14_RS23715,STM14_RS23710)	operon_386(SL1344_RS23220,SL1344_RS23215)	operon_389(STM4525,STM4524)	operon_404(STM474_RS23220,STM474_RS23215)	operon_401(D5R57_RS24695,D5R57_RS24690)
CO0436	STM14_RS15235	SL1344_RS14705	STM2839	STM474_RS14705	D5R57_RS15480
CO0437	STM14_RS01900	SL1344_RS01330	STM0263	STM474_RS01330	D5R57_RS01380
CO0438	STM14_RS02955	SL1344_RS02385	STM0468	STM474_RS02385	D5R57_RS02815
CO0439	operon_214(STM14_RS13090,STM14_RS13095)	operon_207(SL1344_RS12185,SL1344_RS12190)	operon_208(STM2375,STM2376)	operon_218(STM474_RS12185,STM474_RS12190)	operon_217(D5R57_RS13160,D5R57_RS13165)
CO0440	STM14_RS01860	SL1344_RS01290	STM0255	STM474_RS01290	D5R57_RS01340
CO0441	STM14_RS23115	SL1344_RS22620	STM4407	STM474_RS22620	D5R57_RS24060
CO0442	STM14_RS16375	SL1344_RS15850	STM3064	STM474_RS15850	D5R57_RS16700
CO0443	STM14_RS09425	SL1344_RS08520	STM1705	STM474_RS08520	D5R57_RS09275
CO0444	STM14_RS09915	SL1344_RS09010	STM1805	STM474_RS09010	D5R57_RS09830
CO0445	STM14_RS03105	SL1344_RS02535	STM0498	STM474_RS02535	D5R57_RS02975
CO0446	operon_495(STM14_RS18305,STM14_RS18300,STM14_RS18295,STM14_RS18290)	operon_491(SL1344_RS17800,SL1344_RS17795,SL1344_RS17790,SL1344_RS17785)	operon_505(STM3448,STM3447,STM3446,STM3445)	operon_517(STM474_RS17800,STM474_RS17795,STM474_RS17790,STM474_RS17785)	operon_515(D5R57_RS18990,D5R57_RS18985,D5R57_RS18980,D5R57_RS18975)
CO0447	STM14_RS22390	SL1344_RS21890	STM4265	STM474_RS21890	D5R57_RS23300
CO0448	STM14_RS23445	SL1344_RS22950	STM4474	STM474_RS22950	D5R57_RS24410
CO0449	STM14_RS07340	SL1344_RS06440	STM1296	STM474_RS06440	D5R57_RS07095
CO0450	STM14_RS22675	SL1344_RS22180	STM4320	STM474_RS22180	D5R57_RS23595
CO0451	STM14_RS24090	SL1344_RS23595	STM4600	STM474_RS23595	D5R57_RS25075
CO0452	STM14_RS21040	SL1344_RS20540	STM3997	STM474_RS20540	D5R57_RS21885
CO0453	STM14_RS02690	SL1344_RS02120	STM0414	STM474_RS02120	D5R57_RS02520
CO0454	operon_211(STM14_RS12695,STM14_RS12700,STM14_RS12705,STM14_RS12710,STM14_RS12715,STM14_RS12720,STM14_RS12725)	operon_206(SL1344_RS11790,SL1344_RS11795,SL1344_RS11800,SL1344_RS11805,SL1344_RS11810,SL1344_RS11815,SL1344_RS11820)	operon_206(STM2297,STM2298,STM2299,STM2300,STM2301,STM2302,STM2303)	operon_215(STM474_RS11790,STM474_RS11795,STM474_RS11800,STM474_RS11805,STM474_RS11810,STM474_RS11815,STM474_RS11820)	operon_215(D5R57_RS12740,D5R57_RS12745,D5R57_RS12750,D5R57_RS12755,D5R57_RS12760,D5R57_RS12765,D5R57_RS12770)
CO0455	STM14_RS23185	SL1344_RS22690	STM4419	STM474_RS22690	D5R57_RS24130
CO0456	STM14_RS21290	SL1344_RS20790	STM4045	STM474_RS20790	D5R57_RS22145
CO0457	operon_421(STM14_RS21365,STM14_RS21360)	operon_419(SL1344_RS20865,SL1344_RS20860)	operon_428(STM4059,STM4058)	operon_444(STM474_RS20865,STM474_RS20860)	operon_442(D5R57_RS22220,D5R57_RS22215)
CO0458	STM14_RS02875	SL1344_RS02305	STM0451	STM474_RS02305	D5R57_RS02725
CO0459	STM14_RS05050	SL1344_RS04465	STM0882	STM474_RS04465	D5R57_RS05010
CO0460	operon_370(STM14_RS23730,STM14_RS23735)	operon_372(SL1344_RS23235,SL1344_RS23240)	operon_373(STM4528,STM4529)	operon_389(STM474_RS23235,STM474_RS23240)	operon_383(D5R57_RS24710,D5R57_RS24715)
CO0461	STM14_RS10570	SL1344_RS09665	STM1932	STM474_RS09665	D5R57_RS10465
CO0462	STM14_RS10565	SL1344_RS09660	STM1931	STM474_RS09660	D5R57_RS10460
CO0463	STM14_RS17700	SL1344_RS17195	STM3329	STM474_RS17195	D5R57_RS18365
CO0464	STM14_RS18060	SL1344_RS17555	STM3399	STM474_RS17555	D5R57_RS18730
CO0465	STM14_RS01765	SL1344_RS01195	STM0236	STM474_RS01195	D5R57_RS01240
CO0466	STM14_RS10590	SL1344_RS09685	STM1936	STM474_RS09685	D5R57_RS10485
CO0467	STM14_RS08080	SL1344_RS07180	STM1445	STM474_RS07180	D5R57_RS07880
CO0468	STM14_RS22720	SL1344_RS22225	STM4328	STM474_RS22225	D5R57_RS23640
CO0469	STM14_RS09275	SL1344_RS08375	STM1678	STM474_RS08375	D5R57_RS09125
CO0470	STM14_RS05875	SL1344_RS05290	STM1077	STM474_RS05290	D5R57_RS05885
CO0471	STM14_RS23075	SL1344_RS22580	STM4399	STM474_RS22580	D5R57_RS24010
CO0472	STM14_RS23515	SL1344_RS23020	STM4488	STM474_RS23020	D5R57_RS11130|D5R57_RS24485
CO0473	STM14_RS21055	SL1344_RS20555	STM3999	STM474_RS20555	D5R57_RS21900
CO0474	operon_180(STM14_RS09960,STM14_RS09965,STM14_RS09970)	operon_178(SL1344_RS09055,SL1344_RS09060,SL1344_RS09065)	operon_178(STM1814,STM1815,STM1816)	operon_185(STM474_RS09055,STM474_RS09060,STM474_RS09065)	operon_190(D5R57_RS09875,D5R57_RS09880,D5R57_RS09885)
CO0475	operon_712(STM14_RS08070,STM14_RS08065,STM14_RS08060)	operon_714(SL1344_RS07170,SL1344_RS07165,SL1344_RS07160)	operon_727(STM1443,STM1442,STM1441)	operon_749(STM474_RS07170,STM474_RS07165,STM474_RS07160)	operon_738(D5R57_RS07870,D5R57_RS07865,D5R57_RS07860)
CO0476	STM14_RS07190	SL1344_RS06290	STM1267	STM474_RS06290	D5R57_RS06925
CO0477	STM14_RS15250	SL1344_RS14720	STM2842	STM474_RS14720	D5R57_RS15495
CO0478	STM14_RS09305	SL1344_RS08400	STM1683	STM474_RS08400	D5R57_RS09150
CO0479	STM14_RS14485	SL1344_RS13590	STM2646	STM474_RS13590	D5R57_RS14700
CO0480	STM14_RS09805	SL1344_RS08900	STM1783	STM474_RS08900	D5R57_RS09720
CO0481	operon_687(STM14_RS09510,STM14_RS09505)	operon_689(SL1344_RS08605,SL1344_RS08600)	operon_703(STM1721,STM1720)	operon_722(STM474_RS08605,STM474_RS08600)	operon_713(D5R57_RS09380,D5R57_RS09375)
CO0482	operon_738(STM14_RS05500,STM14_RS05495)	operon_736(SL1344_RS04915,SL1344_RS04910)	operon_222(STM2632,STM2633)|operon_754(STM1009,STM1008)	operon_777(STM474_RS04915,STM474_RS04910)	operon_230(D5R57_RS14620,D5R57_RS14625)|operon_765(D5R57_RS05490,D5R57_RS05485)
CO0483	STM14_RS23100	SL1344_RS22605	STM4404	STM474_RS22605	D5R57_RS24040
CO0484	STM14_RS07040	SL1344_RS06140	STM1242	STM474_RS06140	D5R57_RS06795
CO0485	STM14_RS01625	SL1344_RS01055	STM0208	STM474_RS01055	D5R57_RS01090
CO0486	STM14_RS13765	SL1344_RS12860	STM2508	STM474_RS12860	D5R57_RS13900
CO0487	STM14_RS06110	SL1344_RS05525	STM1125	STM474_RS05525	D5R57_RS06140
CO0488	STM14_RS05345	SL1344_RS04760	STM0979	STM474_RS04760	D5R57_RS05330
CO0489	STM14_RS22910	SL1344_RS22415	STM4366	STM474_RS22415	D5R57_RS23835
CO0490	STM14_RS19460	SL1344_RS18955	STM3678	STM474_RS18955	D5R57_RS20185
CO0491	operon_448(STM14_RS20100,STM14_RS20095,STM14_RS20090)	operon_447(SL1344_RS19595,SL1344_RS19590,SL1344_RS19585)	operon_459(STM3805,STM3804,STM3803)	operon_474(STM474_RS19595,STM474_RS19590,STM474_RS19585)	operon_469(D5R57_RS20890,D5R57_RS20885,D5R57_RS20880)
CO0492	STM14_RS21560	SL1344_RS21060	STM4099	STM474_RS21060	D5R57_RS22420
CO0493	STM14_RS22480	SL1344_RS21980	STM4283	STM474_RS21980	D5R57_RS23405
CO0494	STM14_RS22000	SL1344_RS21500	STM4188	STM474_RS21500	D5R57_RS22895
CO0495	operon_667(STM14_RS10555,STM14_RS10550)	operon_670(SL1344_RS09650,SL1344_RS09645)	operon_687(STM1929,STM1928)	operon_702(STM474_RS09650,STM474_RS09645)	operon_697(D5R57_RS10450,D5R57_RS10445)
CO0496	operon_363(STM14_RS23035,STM14_RS23040,STM14_RS23045,STM14_RS23050)	operon_365(SL1344_RS22540,SL1344_RS22545,SL1344_RS22550,SL1344_RS22555)	operon_363(STM4391,STM4392,STM4393,STM4394)	operon_379(STM474_RS22540,STM474_RS22545,STM474_RS22550,STM474_RS22555)	operon_374(D5R57_RS23965,D5R57_RS23970,D5R57_RS23975,D5R57_RS23980)
CO0497	STM14_RS08170	SL1344_RS07270	STM1462	STM474_RS07270	D5R57_RS07970
CO0498	STM14_RS21475	SL1344_RS20975	STM4082	STM474_RS20975	D5R57_RS22335
CO0499	STM14_RS11240	SL1344_RS10335	STM2010	STM474_RS10335	D5R57_RS11190
CO0500	STM14_RS13265	SL1344_RS12360	STM2408	STM474_RS12360	D5R57_RS13340
CO0501	STM14_RS08465	SL1344_RS07565	STM1521	STM474_RS07565	D5R57_RS08290
CO0502	STM14_RS20945	SL1344_RS20445	STM3977	STM474_RS20445	D5R57_RS21785
CO0503	STM14_RS05485	SL1344_RS04900	STM1006	STM474_RS04900	D5R57_RS05475
CO0504	STM14_RS18935	SL1344_RS18430	STM3576	STM474_RS18430	D5R57_RS19640
CO0505	STM14_RS08790	SL1344_RS07890	STM1583	STM474_RS07890	D5R57_RS08595
CO0506	STM14_RS04795	SL1344_RS04210	STM0832	STM474_RS04210	D5R57_RS04720
CO0507	STM14_RS06040	SL1344_RS05455	STM1110	STM474_RS05455	D5R57_RS06055
CO0508	STM14_RS16490	SL1344_RS15965	STM3085	STM474_RS15965	D5R57_RS16825
CO0509	operon_386(STM14_RS23585,STM14_RS23580)	operon_388(SL1344_RS23090,SL1344_RS23085)	operon_391(STM4501,STM4500)	operon_406(STM474_RS23090,STM474_RS23085)	operon_403(D5R57_RS24555,D5R57_RS24550)
CO0510	operon_282(STM14_RS17985,STM14_RS17990)	operon_284(SL1344_RS17480,SL1344_RS17485)	operon_279(STM3384,STM3385)	operon_297(STM474_RS17480,STM474_RS17485)	operon_289(D5R57_RS18655,D5R57_RS18660)
CO0511	STM14_RS23090	SL1344_RS22595	STM4402	STM474_RS22595	D5R57_RS24025
CO0512	STM14_RS09890	SL1344_RS08985	STM1800	STM474_RS08985	D5R57_RS09805
CO0513	STM14_RS09880	SL1344_RS08975	STM1798	STM474_RS08975	D5R57_RS09795
CO0514	operon_440(STM14_RS20375,STM14_RS20370)	operon_439(SL1344_RS19870,SL1344_RS19865)	operon_450(STM3859,STM3858)	operon_466(STM474_RS19870,STM474_RS19865)	operon_460(D5R57_RS21175,D5R57_RS21170)
CO0515	STM14_RS15785	SL1344_RS15255	STM2949	STM474_RS15255	D5R57_RS16055
CO0516	operon_201(STM14_RS11915,STM14_RS11920,STM14_RS11925)	operon_198(SL1344_RS11010,SL1344_RS11015,SL1344_RS11020)	operon_198(STM2142,STM2143,STM2144)	operon_206(STM474_RS11010,STM474_RS11015,STM474_RS11020)	operon_207(D5R57_RS11905,D5R57_RS11910,D5R57_RS11915)
CO0517	operon_411(STM14_RS22075,STM14_RS22070,STM14_RS22065,STM14_RS22060,STM14_RS22055,STM14_RS22050)	operon_410(SL1344_RS21575,SL1344_RS21570,SL1344_RS21565,SL1344_RS21560,SL1344_RS21555,SL1344_RS21550)	operon_418(STM4203,STM4202,STM4201,STM4200,STM4199,STM4198)	operon_433(STM474_RS21575,STM474_RS21570,STM474_RS21565,STM474_RS21560,STM474_RS21555,STM474_RS21550)	operon_432(D5R57_RS22970,D5R57_RS22965,D5R57_RS22960,D5R57_RS22955,D5R57_RS22950,D5R57_RS22945)
CO0518	STM14_RS19100	SL1344_RS18595	STM3609	STM474_RS18595	D5R57_RS19805
CO0519	STM14_RS18940	SL1344_RS18435	STM3577	STM474_RS18435	D5R57_RS19645
CO0520	STM14_RS23620	SL1344_RS23125	STM4508	STM474_RS23125	D5R57_RS24605
CO0521	STM14_RS05325	SL1344_RS04740	STM0975	STM474_RS04740	D5R57_RS05310
CO0522	STM14_RS03970	SL1344_RS03395	STM0672	STM474_RS03395	D5R57_RS03875
CO0523	STM14_RS06575	SL1344_RS05990	STM1214	STM474_RS05990	D5R57_RS06635
CO0524	operon_258(STM14_RS16540,STM14_RS16545)	operon_260(SL1344_RS16015,SL1344_RS16020)	operon_254(STM3096,STM3097)	operon_271(STM474_RS16015,STM474_RS16020)	operon_260(D5R57_RS16880,D5R57_RS16885)
CO0525	STM14_RS10855	SL1344_RS09950	STM1990	STM474_RS09950	D5R57_RS10755
CO0526	STM14_RS15025	SL1344_RS14495	STM2799	STM474_RS14495	D5R57_RS15250
CO0527	operon_291(STM14_RS18880,STM14_RS18885)	operon_294(SL1344_RS18375,SL1344_RS18380)	operon_286(STM3565,STM3566)	operon_306(STM474_RS18375,STM474_RS18380)	operon_300(D5R57_RS19585,D5R57_RS19590)
CO0528	STM14_RS06315	SL1344_RS05730	STM1163	STM474_RS05730	D5R57_RS06370
CO0529	STM14_RS08985	SL1344_RS08085	STM1622	STM474_RS08085	D5R57_RS08800
CO0530	operon_166(STM14_RS08825,STM14_RS08830)	operon_160(SL1344_RS07925,SL1344_RS07930)	operon_162(STM1590,STM1591)	operon_168(STM474_RS07925,STM474_RS07930)	operon_171(D5R57_RS08635,D5R57_RS08640)
CO0531	STM14_RS22485	SL1344_RS21985	STM4284	STM474_RS21985	D5R57_RS23410
CO0532	operon_273(STM14_RS17415,STM14_RS17420)	operon_276(SL1344_RS16910,SL1344_RS16915)	operon_270(STM3274,STM3275)	operon_288(STM474_RS16910,STM474_RS16915)	operon_281(D5R57_RS18070,D5R57_RS18075)
CO0533	STM14_RS13495	SL1344_RS12590	STM2452	STM474_RS12590	D5R57_RS13575
CO0534	STM14_RS09940	SL1344_RS09035	STM1810	STM474_RS09035	D5R57_RS09855
CO0535	STM14_RS05095	SL1344_RS04510	STM0892	STM474_RS04510	D5R57_RS05060
CO0536	STM14_RS06435	SL1344_RS05850	STM1187	STM474_RS05850	D5R57_RS06495
CO0537	STM14_RS16555	SL1344_RS16030	STM3099	STM474_RS16030	D5R57_RS16895
CO0538	STM14_RS07080	SL1344_RS06180	STM1249	STM474_RS06180	D5R57_RS06825
CO0539	STM14_RS12785	SL1344_RS11880	STM2315	STM474_RS11880	D5R57_RS12830
CO0540	STM14_RS07635	SL1344_RS06735	STM1355	STM474_RS06735	D5R57_RS07415
CO0541	STM14_RS10460	SL1344_RS09555	STM1910	STM474_RS09555	D5R57_RS10355
CO0542	STM14_RS09180	SL1344_RS08280	STM1659	STM474_RS08280	D5R57_RS09025
CO0543	STM14_RS22750	SL1344_RS22255	STM4334	STM474_RS22255	D5R57_RS23670
CO0544	STM14_RS18950	SL1344_RS18445	STM3579	STM474_RS18445	D5R57_RS19655
CO0545	STM14_RS20035	SL1344_RS19530	STM3794	STM474_RS19530	D5R57_RS20820
CO0546	STM14_RS10105	SL1344_RS09200	STM1842	STM474_RS09200	D5R57_RS10035
CO0547	STM14_RS17145	SL1344_RS16615	STM3214	STM474_RS16615	D5R57_RS17735
CO0548	STM14_RS04070	SL1344_RS03495	STM0692	STM474_RS03495	D5R57_RS03980
CO0549	STM14_RS16485	SL1344_RS15960	STM3084	STM474_RS15960	D5R57_RS16820
CO0550	STM14_RS09455	SL1344_RS08550	STM1711	STM474_RS08550	D5R57_RS09310
CO0551	STM14_RS09380	SL1344_RS08475	STM1698	STM474_RS08475	D5R57_RS09225
CO0552	STM14_RS17260	SL1344_RS16730	STM3237	STM474_RS16730	D5R57_RS17855
CO0553	STM14_RS21760	SL1344_RS21260	STM4141	STM474_RS21260	D5R57_RS22635
CO0554	operon_749(STM14_RS04700,STM14_RS04695,STM14_RS04690)	operon_746(SL1344_RS04115,SL1344_RS04110,SL1344_RS04105)	operon_767(STM0813,STM0812,STM0811)	operon_789(STM474_RS04115,STM474_RS04110,STM474_RS04105)	operon_777(D5R57_RS04630,D5R57_RS04625,D5R57_RS04620)
CO0555	STM14_RS03075	SL1344_RS02505	STM0492	STM474_RS02505	D5R57_RS02945
CO0556	STM14_RS02805	SL1344_RS02235	STM0437	STM474_RS02235	D5R57_RS02640
CO0557	STM14_RS04955	SL1344_RS04370	STM0863	STM474_RS04370	D5R57_RS04905
CO0558	STM14_RS03575	SL1344_RS03000	STM0594	STM474_RS03000	D5R57_RS03460
CO0559	STM14_RS06580	SL1344_RS05995	STM1215	STM474_RS05995	D5R57_RS06640
CO0560	STM14_RS05850	SL1344_RS05265	STM1072	STM474_RS05265	D5R57_RS05860
CO0561	STM14_RS12200	SL1344_RS11295	STM2199	STM474_RS11295	D5R57_RS12205
CO0562	STM14_RS19310	SL1344_RS18805	STM3648	STM474_RS18805	D5R57_RS20020
CO0563	STM14_RS00600	SL1344_RS00035	STM0007	STM474_RS00035	D5R57_RS00035
CO0564	STM14_RS12010	SL1344_RS11105	STM2160	STM474_RS11105	D5R57_RS12000
CO0565	STM14_RS07360	SL1344_RS06460	STM1300	STM474_RS06460	D5R57_RS07115
CO0566	operon_528(STM14_RS16695,STM14_RS16690)	operon_523(SL1344_RS16170,SL1344_RS16165)	operon_540(STM3126,STM3125)	operon_557(STM474_RS16170,STM474_RS16165)	operon_556(D5R57_RS17030,D5R57_RS17025)
CO0567	STM14_RS22310	SL1344_RS21810	STM4249	STM474_RS21810	D5R57_RS23215
CO0568	STM14_RS08730	SL1344_RS07830	STM1571	STM474_RS07830	D5R57_RS08530
CO0569	STM14_RS22410	SL1344_RS21910	STM4269	STM474_RS21910	D5R57_RS23330
CO0570	STM14_RS09635	SL1344_RS08730	STM1748	STM474_RS08730	D5R57_RS09515
CO0571	STM14_RS14050	SL1344_RS13145	STM2565	STM474_RS13145	D5R57_RS14215
CO0572	STM14_RS07220	SL1344_RS06320	STM1273	STM474_RS06320	D5R57_RS06960
CO0573	STM14_RS22990	SL1344_RS22495	STM4382	STM474_RS22495	D5R57_RS23915
CO0574	STM14_RS08500	SL1344_RS07600	STM1528	STM474_RS07600	D5R57_RS08330
CO0575	STM14_RS15555	SL1344_RS15025	STM2903	STM474_RS15025	D5R57_RS15810
CO0576	operon_9(STM14_RS01005,STM14_RS01010)	operon_10(SL1344_RS00435,SL1344_RS00440)	operon_11(STM0085,STM0086)	operon_13(STM474_RS00435,STM474_RS00440)	operon_14(D5R57_RS00440,D5R57_RS00445)
CO0577	STM14_RS11905	SL1344_RS11000	STM2140	STM474_RS11000	D5R57_RS11895
CO0578	STM14_RS16685	SL1344_RS16160	STM3124	STM474_RS16160	D5R57_RS08430|D5R57_RS17020
CO0579	operon_276(STM14_RS17710,STM14_RS17715)	operon_279(SL1344_RS17205,SL1344_RS17210)	operon_274(STM3330,STM3331)	operon_292(STM474_RS17205,STM474_RS17210)	operon_284(D5R57_RS18375,D5R57_RS18380)
CO0580	STM14_RS05165	SL1344_RS04580	STM0943	STM474_RS04580	D5R57_RS05140
CO0581	STM14_RS15030	SL1344_RS14500	STM2800	STM474_RS14500	D5R57_RS15260
CO0582	STM14_RS05180|STM14_RS06645|STM14_RS18460|STM14_RS13590|STM14_RS10695|STM14_RS17525|STM14_RS09300|STM14_RS09980|STM14_RS04670|STM14_RS00910	SL1344_RS12685|SL1344_RS06060|SL1344_RS17020|SL1344_RS09790|SL1344_RS04595|SL1344_RS17955|SL1344_RS09075	STM2471|STM4311|STM3479|STM1957|STM0946|STM3032	STM474_RS04595|STM474_RS12685|STM474_RS09790|STM474_RS09075|STM474_RS17955|STM474_RS17020|STM474_RS06060	D5R57_RS13835|D5R57_RS09895|D5R57_RS18180|D5R57_RS05160|D5R57_RS19145|D5R57_RS10590|D5R57_RS13670|D5R57_RS06710
CO0583	STM14_RS08700	SL1344_RS07800	STM1566	STM474_RS07800	D5R57_RS08505
CO0584	STM14_RS20630	SL1344_RS20130	STM3912	STM474_RS20130	D5R57_RS21445
CO0585	operon_72(STM14_RS04200,STM14_RS04205)	operon_72(SL1344_RS03625,SL1344_RS03630)	operon_74(STM0717,STM0718)	operon_81(STM474_RS03625,STM474_RS03630)	operon_87(D5R57_RS04115,D5R57_RS04120)
CO0586	STM14_RS09290	SL1344_RS08390	STM1681	STM474_RS08390	D5R57_RS09140
CO0587	STM14_RS03085	SL1344_RS02515	STM0494	STM474_RS02515	D5R57_RS02955
CO0588	operon_783(STM14_RS02595,STM14_RS02590)	operon_778(SL1344_RS02025,SL1344_RS02020)	operon_803(STM0396,STM0395)	operon_828(STM474_RS02025,STM474_RS02020)	operon_814(D5R57_RS02420,D5R57_RS02415)
CO0589	STM14_RS17120	SL1344_RS16590	STM3209	STM474_RS16590	D5R57_RS17485
CO0590	STM14_RS12690	SL1344_RS11785	STM2296	STM474_RS11785	D5R57_RS12735
CO0591	STM14_RS21275	SL1344_RS20775	STM4042A	STM474_RS20775	D5R57_RS22130
CO0592	STM14_RS11505	SL1344_RS10600	STM2060	STM474_RS10600	D5R57_RS11450
CO0593	STM14_RS18930	SL1344_RS18425	STM3575	STM474_RS18425	D5R57_RS19635
CO0594	STM14_RS06270	SL1344_RS05685	STM1154	STM474_RS05685	D5R57_RS06315
CO0595	operon_85(STM14_RS04620,STM14_RS04625)	operon_86(SL1344_RS04045,SL1344_RS04050)	operon_87(STM0799,STM0800)	operon_93(STM474_RS04045,STM474_RS04050)	operon_101(D5R57_RS04555,D5R57_RS04560)
CO0596	STM14_RS08480	SL1344_RS07580	STM1524	STM474_RS07580	D5R57_RS08310
CO0597	STM14_RS04485	SL1344_RS03910	STM0772	STM474_RS03910	D5R57_RS04410
CO0598	STM14_RS02160	SL1344_RS01590	STM0310	STM474_RS01590	D5R57_RS01655
CO0599	operon_486(STM14_RS18650,STM14_RS18645)	operon_482(SL1344_RS18145,SL1344_RS18140)	operon_496(STM3517,STM3516)	operon_509(STM474_RS18145,STM474_RS18140)	operon_506(D5R57_RS19350,D5R57_RS19345)
CO0600	STM14_RS16855	SL1344_RS16325	STM3157	STM474_RS16325	D5R57_RS17200
CO0601	operon_733(STM14_RS05970,STM14_RS05965)	operon_732(SL1344_RS05385,SL1344_RS05380)	operon_749(STM1096,STM1095)	operon_771(STM474_RS05385,STM474_RS05380)	operon_761(D5R57_RS05975,D5R57_RS05970)
CO0602	STM14_RS15640	SL1344_RS15110	STM2920	STM474_RS15110	D5R57_RS15900
CO0603	operon_142(STM14_RS07130,STM14_RS07135,STM14_RS07140,STM14_RS07145,STM14_RS07150)	operon_136(SL1344_RS06230,SL1344_RS06235,SL1344_RS06240,SL1344_RS06245,SL1344_RS06250)	operon_136(STM1255,STM1256,STM1257,STM1258,STM1259)	operon_141(STM474_RS06230,STM474_RS06235,STM474_RS06240,STM474_RS06245,STM474_RS06250)	operon_144(D5R57_RS06860,D5R57_RS06865,D5R57_RS06870,D5R57_RS06875,D5R57_RS06880)
CO0604	operon_412(STM14_RS21995,STM14_RS21990)	operon_411(SL1344_RS21495,SL1344_RS21490)	operon_419(STM4187,STM4186)	operon_434(STM474_RS21495,STM474_RS21490)	operon_433(D5R57_RS22890,D5R57_RS22885)
CO0605	STM14_RS22045	SL1344_RS21545	STM4197	STM474_RS21545	D5R57_RS22940
CO0606	STM14_RS12445	SL1344_RS11540	STM2246	STM474_RS11540	D5R57_RS12475
CO0607	operon_65(STM14_RS03535,STM14_RS03540,STM14_RS03545)	operon_63(SL1344_RS02960,SL1344_RS02965,SL1344_RS02970)	operon_66(STM0586,STM0587,STM0588)	operon_70(STM474_RS02960,STM474_RS02965,STM474_RS02970)	operon_79(D5R57_RS03420,D5R57_RS03425,D5R57_RS03430)
CO0608	STM14_RS16875	SL1344_RS16345	STM3161	STM474_RS16345	D5R57_RS17220
CO0609	STM14_RS02675	SL1344_RS02105	STM0411	STM474_RS02105	D5R57_RS02500
CO0610	STM14_RS16155	SL1344_RS15630	STM3021	STM474_RS15630	D5R57_RS16455
CO0611	STM14_RS17945	SL1344_RS17440	STM3376	STM474_RS17440	D5R57_RS18615
CO0612	STM14_RS02745	SL1344_RS02175	STM0425	STM474_RS02175	D5R57_RS02575
CO0613	STM14_RS10820	SL1344_RS09915	STM1982	STM474_RS09915	D5R57_RS10720
CO0614	STM14_RS14725	SL1344_RS14200	STM2743	STM474_RS14200	D5R57_RS14955
CO0615	operon_465(STM14_RS19615,STM14_RS19610)	operon_462(SL1344_RS19110,SL1344_RS19105)	operon_475(STM3709,STM3708)	operon_489(STM474_RS19110,STM474_RS19105)	operon_484(D5R57_RS20350,D5R57_RS20345)
CO0616	STM14_RS04845|STM14_RS04835	SL1344_RS04260	STM0840|STM0842	STM474_RS04260|STM474_RS04250	D5R57_RS04790
CO0617	STM14_RS17355	SL1344_RS16850	STM3262	STM474_RS16850	D5R57_RS18010
CO0618	STM14_RS03640	SL1344_RS03065	STM0607	STM474_RS03065	D5R57_RS03530
CO0619	STM14_RS07030	SL1344_RS06130	STM1240	STM474_RS06130	D5R57_RS06785
CO0620	STM14_RS23385	SL1344_RS22890	STM4461	STM474_RS22890	D5R57_RS24335
CO0621	STM14_RS05145	SL1344_RS04560	STM0939	STM474_RS04560	D5R57_RS05115
CO0622	operon_501(STM14_RS17890,STM14_RS17885,STM14_RS17880)	operon_496(SL1344_RS17385,SL1344_RS17380,SL1344_RS17375)	operon_512(STM3366,STM3365,STM3364)	operon_523(STM474_RS17385,STM474_RS17380,STM474_RS17375)	operon_522(D5R57_RS18560,D5R57_RS18555,D5R57_RS18550)
CO0623	STM14_RS14430	SL1344_RS13535	STM2635	STM474_RS13535	D5R57_RS14635
CO0624	STM14_RS22980	SL1344_RS22485	STM4380	STM474_RS22485	D5R57_RS23905
CO0625	STM14_RS02970	SL1344_RS02400	STM0471	STM474_RS02400	D5R57_RS02830
CO0626	STM14_RS08750	SL1344_RS07850	STM1575	STM474_RS07850	D5R57_RS08555
CO0627	STM14_RS01865	SL1344_RS01295	STM0256	STM474_RS01295	D5R57_RS01345
CO0628	STM14_RS03445	SL1344_RS02870	STM0568	STM474_RS02870	D5R57_RS03325
CO0629	operon_799(STM14_RS01115,STM14_RS01110,STM14_RS01105)	operon_794(SL1344_RS00545,SL1344_RS00540,SL1344_RS00535)	operon_819(STM0108,STM0107,STM0106)	operon_845(STM474_RS00545,STM474_RS00540,STM474_RS00535)	operon_834(D5R57_RS00560,D5R57_RS00555,D5R57_RS00550)
CO0630	STM14_RS17775	SL1344_RS17270	STM3343	STM474_RS17270	D5R57_RS18440
CO0631	STM14_RS07980	SL1344_RS07080	STM1425	STM474_RS07080	D5R57_RS07770
CO0632	STM14_RS07155	SL1344_RS06255	STM1260	STM474_RS06255	D5R57_RS06885
CO0633	operon_154(STM14_RS07785,STM14_RS07790)	operon_148(SL1344_RS06885,SL1344_RS06890)	operon_148(STM1386,STM1387)	operon_156(STM474_RS06885,STM474_RS06890)	operon_162(D5R57_RS07575,D5R57_RS07580)
CO0634	STM14_RS09985	SL1344_RS09080	STM1818	STM474_RS09080	D5R57_RS09905
CO0635	operon_51(STM14_RS02775,STM14_RS02780)	operon_51(SL1344_RS02205,SL1344_RS02210)	operon_53(STM0431,STM0432)	operon_54(STM474_RS02205,STM474_RS02210)	operon_63(D5R57_RS02605,D5R57_RS02610)
CO0636	STM14_RS00760	SL1344_RS00195	STM0038	STM474_RS00195	D5R57_RS00195
CO0637	STM14_RS22855	SL1344_RS22360	STM4355	STM474_RS22360	D5R57_RS23780
CO0638	STM14_RS18770	SL1344_RS18265	STM3543	STM474_RS18265	D5R57_RS19475
CO0639	operon_334(STM14_RS21565,STM14_RS21570)	operon_337(SL1344_RS21065,SL1344_RS21070)	operon_332(STM4100,STM4101)	operon_348(STM474_RS21065,STM474_RS21070)	operon_346(D5R57_RS22425,D5R57_RS22430)
CO0640	STM14_RS23360	SL1344_RS22865	STM4456	STM474_RS22865	D5R57_RS24310
CO0641	STM14_RS02165	SL1344_RS01595	STM0311	STM474_RS01595	D5R57_RS01660
CO0642	STM14_RS10445	SL1344_RS09540	STM1907	STM474_RS09540	D5R57_RS10340
CO0643	STM14_RS14570	SL1344_RS13675	STM2663	STM474_RS13675	D5R57_RS14790
CO0644	STM14_RS04085	SL1344_RS03510	STM0695	STM474_RS03510	D5R57_RS03995
CO0645	STM14_RS15880	SL1344_RS15355	STM2968	STM474_RS15355	D5R57_RS16165
CO0646	STM14_RS17005	SL1344_RS16475	STM3186	STM474_RS16475	D5R57_RS17350
CO0647	operon_774(STM14_RS03280,STM14_RS03275)	operon_769(SL1344_RS02710,SL1344_RS02705)	operon_793(STM0534,STM0533)	operon_818(STM474_RS02710,STM474_RS02705)	operon_804(D5R57_RS03145,D5R57_RS03140)
CO0648	STM14_RS23840	SL1344_RS23345	STM4550	STM474_RS23345	D5R57_RS24820
CO0649	STM14_RS05445	SL1344_RS04860	STM0999	STM474_RS04860	D5R57_RS05435
CO0650	STM14_RS05000	SL1344_RS04415	STM0872	STM474_RS04415	D5R57_RS04960
CO0651	STM14_RS09930	SL1344_RS09025	STM1808	STM474_RS09025	D5R57_RS09845
CO0652	STM14_RS22800	SL1344_RS22305	STM4344	STM474_RS22305	D5R57_RS23725
CO0653	STM14_RS18615	SL1344_RS18110	STM3510	STM474_RS18110	D5R57_RS19315
CO0654	STM14_RS16885	SL1344_RS16355	STM3163	STM474_RS16355	D5R57_RS17230
CO0655	STM14_RS13245	SL1344_RS12340	STM2404	STM474_RS12340	D5R57_RS13320
CO0656	STM14_RS08930	SL1344_RS08030	STM1611	STM474_RS08030	D5R57_RS08745
CO0657	STM14_RS00745	SL1344_RS00180	STM0035	STM474_RS00180	D5R57_RS00180
CO0658	operon_555(STM14_RS15780,STM14_RS15775,STM14_RS15770)	operon_548(SL1344_RS15250,SL1344_RS15245,SL1344_RS15240)	operon_568(STM2948,STM2947,STM2946)	operon_579(STM474_RS15250,STM474_RS15245,STM474_RS15240)	operon_581(D5R57_RS16045,D5R57_RS16040,D5R57_RS16035)
CO0659	STM14_RS20615	SL1344_RS20115	STM3909	STM474_RS20115	D5R57_RS21425
CO0660	operon_426(STM14_RS21240,STM14_RS21235,STM14_RS21230,STM14_RS21225)	operon_424(SL1344_RS20740,SL1344_RS20735,SL1344_RS20730,SL1344_RS20725)	operon_433(STM4037,STM4036,STM4035,STM4034)	operon_449(STM474_RS20740,STM474_RS20735,STM474_RS20730,STM474_RS20725)	operon_447(D5R57_RS22100,D5R57_RS22095,D5R57_RS22090,D5R57_RS22085)
CO0661	STM14_RS16670	SL1344_RS16145	STM3121	STM474_RS16145	D5R57_RS17005
CO0662	STM14_RS20780	SL1344_RS20280	STM3943	STM474_RS20280	D5R57_RS21605
CO0663	STM14_RS17555	SL1344_RS17050	STM3300	STM474_RS17050	D5R57_RS18215
CO0664	STM14_RS13100	SL1344_RS12195	STM2377	STM474_RS12195	D5R57_RS13170
CO0665	STM14_RS10730	SL1344_RS09825	STM1964	STM474_RS09825	D5R57_RS10630
CO0666	operon_567(STM14_RS15135,STM14_RS15130)	operon_561(SL1344_RS14605,SL1344_RS14600)	operon_579(STM2820,STM2819)	operon_589(STM474_RS14605,STM474_RS14600)	operon_592(D5R57_RS15370,D5R57_RS15365)
CO0667	STM14_RS23070	SL1344_RS22575	STM4398	STM474_RS22575	D5R57_RS24005
CO0668	operon_319(STM14_RS20600,STM14_RS20605)	operon_321(SL1344_RS20100,SL1344_RS20105)	operon_313(STM3906,STM3907)	operon_333(STM474_RS20100,STM474_RS20105)	operon_325(D5R57_RS21410,D5R57_RS21415)
CO0669	STM14_RS16450	SL1344_RS15925	STM3078	STM474_RS15925	D5R57_RS16785
CO0670	STM14_RS19035	SL1344_RS18530	STM3596	STM474_RS18530	D5R57_RS19740
CO0671	STM14_RS12175	SL1344_RS11270	STM2194	STM474_RS11270	D5R57_RS12180
CO0672	operon_84(STM14_RS04595,STM14_RS04600,STM14_RS04605,STM14_RS04610)	operon_85(SL1344_RS04020,SL1344_RS04025,SL1344_RS04030,SL1344_RS04035)	operon_86(STM0794,STM0795,STM0796,STM0797)	operon_92(STM474_RS04020,STM474_RS04025,STM474_RS04030,STM474_RS04035)	operon_100(D5R57_RS04525,D5R57_RS04530,D5R57_RS04535,D5R57_RS04540)
CO0673	STM14_RS24085	SL1344_RS23590	STM4599	STM474_RS23590	D5R57_RS25070
CO0674	STM14_RS09580	SL1344_RS08675	STM1736	STM474_RS08675	D5R57_RS09455
CO0675	STM14_RS09730	SL1344_RS08825	STM1768	STM474_RS08825	D5R57_RS09645
CO0676	STM14_RS17435	SL1344_RS16930	STM3278	STM474_RS16930	D5R57_RS18090
CO0677	operon_729(STM14_RS06290,STM14_RS06285)	operon_726(SL1344_RS05705,SL1344_RS05700)	operon_743(STM1158,STM1157)	operon_765(STM474_RS05705,STM474_RS05700)	operon_756(D5R57_RS06340,D5R57_RS06335)
CO0678	STM14_RS18690	SL1344_RS18185	STM3526	STM474_RS18185	D5R57_RS19390
CO0679	STM14_RS01360	SL1344_RS00790	STM0155	STM474_RS00790	D5R57_RS00815
CO0680	STM14_RS07065	SL1344_RS06165	STM1246	STM474_RS06165	D5R57_RS06815
CO0681	STM14_RS03070	SL1344_RS02500	STM0491	STM474_RS02500	D5R57_RS02940
CO0682	operon_312(STM14_RS20305,STM14_RS20310)	operon_314(SL1344_RS19800,SL1344_RS19805)	operon_307(STM3845,STM3846)	operon_327(STM474_RS19800,STM474_RS19805)	operon_319(D5R57_RS21100,D5R57_RS21105)
CO0683	STM14_RS07605	SL1344_RS06705	STM1349	STM474_RS06705	D5R57_RS07385
CO0684	STM14_RS17440	SL1344_RS16935	STM3279	STM474_RS16935	D5R57_RS18095
CO0685	STM14_RS18335	SL1344_RS17830	STM3454	STM474_RS17830	D5R57_RS19020
CO0686	STM14_RS14880	SL1344_RS14350	STM2772	STM474_RS14350	D5R57_RS15100
CO0687	STM14_RS18445	SL1344_RS17940	STM3476	STM474_RS17940	D5R57_RS19130
CO0688	STM14_RS00890	SL1344_RS00325	STM0064	STM474_RS00325	D5R57_RS00325
CO0689	STM14_RS15765	SL1344_RS15235	STM2945	STM474_RS15235	D5R57_RS16030
CO0690	STM14_RS02580	SL1344_RS02010	STM0393	STM474_RS02010	D5R57_RS02405
CO0691	STM14_RS18465	SL1344_RS17960	STM3480	STM474_RS17960	D5R57_RS19155
CO0692	STM14_RS11535	SL1344_RS10630	STM2066	STM474_RS10630	D5R57_RS11495
CO0693	STM14_RS06325	SL1344_RS05740	STM1165	STM474_RS05740	D5R57_RS06380
CO0694	STM14_RS15035	SL1344_RS14505	STM2801	STM474_RS14505	D5R57_RS15265
CO0695	STM14_RS24010	SL1344_RS23515	STM4584	STM474_RS23515	D5R57_RS24995
CO0696	STM14_RS02475	SL1344_RS01905	STM0372	STM474_RS01905	D5R57_RS02295
CO0697	STM14_RS16640	SL1344_RS16115	STM3115	STM474_RS16115	D5R57_RS16975
CO0698	operon_481(STM14_RS18765,STM14_RS18760)	operon_477(SL1344_RS18260,SL1344_RS18255)	operon_492(STM3542,STM3541)	operon_504(STM474_RS18260,STM474_RS18255)	operon_502(D5R57_RS19470,D5R57_RS19465)
CO0699	STM14_RS18810	SL1344_RS18305	STM3551	STM474_RS18305	D5R57_RS19515
CO0700	STM14_RS02145	SL1344_RS01575	STM0307	STM474_RS01575	D5R57_RS01635
CO0701	STM14_RS04790	SL1344_RS04205	STM0831	STM474_RS04205	D5R57_RS04715
CO0702	STM14_RS05700	SL1344_RS05115	STM1044	STM474_RS05115	D5R57_RS05695
CO0703	STM14_RS14085	SL1344_RS13180	STM2572	STM474_RS13180	D5R57_RS14250
CO0704	STM14_RS16165	SL1344_RS15640	STM3023	STM474_RS15640	D5R57_RS16465
CO0705	STM14_RS22005	SL1344_RS21505	STM4189	STM474_RS21505	D5R57_RS22900
CO0706	STM14_RS17495	SL1344_RS16990	STM3290	STM474_RS16990	D5R57_RS18150
CO0707	STM14_RS15835	SL1344_RS15305	STM2958	STM474_RS15305	D5R57_RS16110
CO0708	STM14_RS12780	SL1344_RS11875	STM2314	STM474_RS11875	D5R57_RS12825
CO0709	STM14_RS06280	SL1344_RS05695	STM1156	STM474_RS05695	D5R57_RS06330
CO0710	STM14_RS22770	SL1344_RS22275	STM4338	STM474_RS22275	D5R57_RS23695
CO0711	operon_624(STM14_RS12625,STM14_RS12620)	operon_632(SL1344_RS11720,SL1344_RS11715)	operon_648(STM2283,STM2282)	operon_661(STM474_RS11720,STM474_RS11715)	operon_651(D5R57_RS12665,D5R57_RS12660)
CO0712	STM14_RS04090	SL1344_RS03515	STM0696	STM474_RS03515	D5R57_RS04000
CO0713	operon_461(STM14_RS19710,STM14_RS19705)	operon_459(SL1344_RS19205,SL1344_RS19200)	operon_472(STM3728,STM3727)	operon_487(STM474_RS19205,STM474_RS19200)	operon_481(D5R57_RS20450,D5R57_RS20445)
CO0714	STM14_RS05310	SL1344_RS04725	STM0972	STM474_RS04725	D5R57_RS05295
CO0715	STM14_RS21685	SL1344_RS21185	STM4125	STM474_RS21185	D5R57_RS22555
CO0716	STM14_RS04935	SL1344_RS04350	STM0859	STM474_RS04350	D5R57_RS04885
CO0717	STM14_RS22400	SL1344_RS21900	STM4267	STM474_RS21900	D5R57_RS23310
CO0718	STM14_RS05775	SL1344_RS05190	STM1057	STM474_RS05190	D5R57_RS05785
CO0719	STM14_RS01015	SL1344_RS00445	STM0087	STM474_RS00445	D5R57_RS00455
CO0720	STM14_RS09795	SL1344_RS08890	STM1781	STM474_RS08890	D5R57_RS09710
CO0721	STM14_RS05890	SL1344_RS05305	STM1080	STM474_RS05305	D5R57_RS05900
CO0722	STM14_RS09945	SL1344_RS09040	STM1811	STM474_RS09040	D5R57_RS09860
CO0723	STM14_RS17535	SL1344_RS17030	STM3297	STM474_RS17030	D5R57_RS18200
CO0724	STM14_RS02450	SL1344_RS01880	STM0367	STM474_RS01880	D5R57_RS02270
CO0725	operon_613(STM14_RS13040,STM14_RS13035)	operon_618(SL1344_RS12135,SL1344_RS12130)	operon_636(STM2365,STM2364)	operon_650(STM474_RS12135,STM474_RS12130)	operon_639(D5R57_RS13110,D5R57_RS13105)
CO0726	operon_215(STM14_RS13290,STM14_RS13295)	operon_208(SL1344_RS12385,SL1344_RS12390)	operon_209(STM2413,STM2414)	operon_219(STM474_RS12385,STM474_RS12390)	operon_218(D5R57_RS13370,D5R57_RS13375)
CO0727	STM14_RS10350	SL1344_RS09445	STM1888	STM474_RS09445	D5R57_RS10230
CO0728	STM14_RS04750	SL1344_RS04165	STM0823	STM474_RS04165	D5R57_RS04680
CO0729	STM14_RS03690	SL1344_RS03115	STM0617	STM474_RS03115	D5R57_RS03590
CO0730	STM14_RS07590	SL1344_RS06690	STM1346	STM474_RS06690	D5R57_RS07370
CO0731	STM14_RS18450	SL1344_RS17945	STM3477	STM474_RS17945	D5R57_RS19135
CO0732	STM14_RS13595	SL1344_RS12690	STM2472	STM474_RS12690	D5R57_RS13680
CO0733	STM14_RS17185	SL1344_RS16655	STM3222	STM474_RS16655	D5R57_RS17775
CO0734	STM14_RS21485	SL1344_RS20985	STM4084	STM474_RS20985	D5R57_RS22345
CO0735	operon_7(STM14_RS00900,STM14_RS00905)	operon_8(SL1344_RS00335,SL1344_RS00340)	operon_9(STM0066,STM0067)	operon_11(STM474_RS00335,STM474_RS00340)	operon_12(D5R57_RS00335,D5R57_RS00340)
CO0736	STM14_RS19070	SL1344_RS18565	STM3603	STM474_RS18565	D5R57_RS19775
CO0737	operon_242(STM14_RS15080,STM14_RS15085,STM14_RS15090)	operon_242(SL1344_RS14550,SL1344_RS14555,SL1344_RS14560)	operon_238(STM2809,STM2810,STM2811)	operon_254(STM474_RS14550,STM474_RS14555,STM474_RS14560)	operon_244(D5R57_RS15315,D5R57_RS15320,D5R57_RS15325)
CO0738	STM14_RS06570	SL1344_RS05985	STM1213	STM474_RS05985	D5R57_RS06630
CO0739	STM14_RS14470	SL1344_RS13575	STM2643	STM474_RS13575	D5R57_RS14685
CO0740	STM14_RS13895	SL1344_RS12990	STM2534	STM474_RS12990	D5R57_RS14045
CO0741	STM14_RS18340	SL1344_RS17835	STM3455	STM474_RS17835	D5R57_RS19025
CO0742	STM14_RS16150	SL1344_RS15625	STM3020	STM474_RS15625	D5R57_RS16450
CO0743	STM14_RS06275	SL1344_RS05690	STM1155	STM474_RS05690	D5R57_RS06325
CO0744	STM14_RS06520	SL1344_RS05935	STM1203	STM474_RS05935	D5R57_RS06580
CO0745	operon_235(STM14_RS14760,STM14_RS14765,STM14_RS14770,STM14_RS14775)	operon_236(SL1344_RS14235,SL1344_RS14240,SL1344_RS14245,SL1344_RS14250)	operon_231(STM2750,STM2751,STM2752,STM2753)	operon_247(STM474_RS14235,STM474_RS14240,STM474_RS14245,STM474_RS14250)	operon_237(D5R57_RS14990,D5R57_RS14995,D5R57_RS15000,D5R57_RS15005)
CO0746	STM14_RS01385	SL1344_RS00815	STM0160	STM474_RS00815	D5R57_RS00845
CO0747	STM14_RS18725	SL1344_RS18220	STM3533	STM474_RS18220	D5R57_RS19425
CO0748	operon_424(STM14_RS21285,STM14_RS21280)	operon_422(SL1344_RS20785,SL1344_RS20780)	operon_431(STM4044,STM4043)	operon_447(STM474_RS20785,STM474_RS20780)	operon_445(D5R57_RS22140,D5R57_RS22135)
CO0749	STM14_RS14460	SL1344_RS13565	STM2641	STM474_RS13565	D5R57_RS14675
CO0750	STM14_RS16160	SL1344_RS15635	STM3022	STM474_RS15635	D5R57_RS16460
CO0751	STM14_RS11800	SL1344_RS10895	STM2119	STM474_RS10895	D5R57_RS11780
CO0752	STM14_RS20560	SL1344_RS20060	STM3898	STM474_RS20060	D5R57_RS21370
CO0753	STM14_RS13085	SL1344_RS12180	STM2374	STM474_RS12180	D5R57_RS13155
CO0754	STM14_RS15955	SL1344_RS15430	STM2983	STM474_RS15430	D5R57_RS16245
CO0755	operon_316(STM14_RS20505,STM14_RS20510)	operon_318(SL1344_RS20000,SL1344_RS20005)	operon_311(STM3885,STM3886)	operon_331(STM474_RS20000,STM474_RS20005)	operon_323(D5R57_RS21315,D5R57_RS21320)
CO0756	STM14_RS02800	SL1344_RS02230	STM0436	STM474_RS02230	D5R57_RS02630
CO0757	STM14_RS07560	SL1344_RS06660	STM1340	STM474_RS06660	D5R57_RS07340
CO0758	STM14_RS09270	SL1344_RS08370	STM1677	STM474_RS08370	D5R57_RS09120
CO0759	STM14_RS18390	SL1344_RS17885	STM3465	STM474_RS17885	D5R57_RS19075
CO0760	STM14_RS09860	SL1344_RS08955	STM1794	STM474_RS08955	D5R57_RS09775
CO0761	STM14_RS07045	SL1344_RS06145	STM1243	STM474_RS06145	D5R57_RS06800
CO0762	STM14_RS09125	SL1344_RS08225	STM1651	STM474_RS08225	D5R57_RS08960
CO0763	STM14_RS03080	SL1344_RS02510	STM0493	STM474_RS02510	D5R57_RS02950
CO0764	STM14_RS05840	SL1344_RS05255	STM1070	STM474_RS05255	D5R57_RS05850
CO0765	STM14_RS11510	SL1344_RS10605	STM2061	STM474_RS10605	D5R57_RS11460
CO0766	STM14_RS23690	SL1344_RS23195	STM4520	STM474_RS23195	D5R57_RS24670
CO0767	STM14_RS07670	SL1344_RS06770	STM1362	STM474_RS06770	D5R57_RS07450
CO0768	STM14_RS21835	SL1344_RS21335	STM4156	STM474_RS21335	D5R57_RS22715
CO0769	STM14_RS20190	SL1344_RS19685	STM3824	STM474_RS19685	D5R57_RS20980
CO0770	operon_234(STM14_RS14740,STM14_RS14745)	operon_235(SL1344_RS14215,SL1344_RS14220)	operon_230(STM2746,STM2747)	operon_246(STM474_RS14215,STM474_RS14220)	operon_236(D5R57_RS14970,D5R57_RS14975)
CO0771	STM14_RS21515	SL1344_RS21015	STM4090	STM474_RS21015	D5R57_RS22375
CO0772	STM14_RS08745	SL1344_RS07845	STM1574	STM474_RS07845	D5R57_RS08550
CO0773	STM14_RS17175	SL1344_RS16645	STM3220	STM474_RS16645	D5R57_RS17765
CO0774	STM14_RS01950	SL1344_RS01380	STM0272	STM474_RS01380	D5R57_RS01425
CO0775	STM14_RS19845	SL1344_RS19340	STM3755	STM474_RS19340	D5R57_RS20605
CO0776	STM14_RS09140	SL1344_RS08240	STM1653	STM474_RS08240	D5R57_RS08975
CO0777	STM14_RS09690	SL1344_RS08785	STM1760	STM474_RS08785	D5R57_RS09595
CO0778	STM14_RS07175	SL1344_RS06275	STM1264	STM474_RS06275	D5R57_RS06905
CO0779	STM14_RS00635	SL1344_RS00070	STM0014	STM474_RS00070	D5R57_RS00070
CO0780	operon_423(STM14_RS21300,STM14_RS21295)	operon_421(SL1344_RS20800,SL1344_RS20795)	operon_430(STM4047,STM4046)	operon_446(STM474_RS20800,STM474_RS20795)	operon_444(D5R57_RS22155,D5R57_RS22150)
CO0781	STM14_RS01050	SL1344_RS00480	STM0094	STM474_RS00480	D5R57_RS00490
CO0782	STM14_RS23720	SL1344_RS23225	STM4526	STM474_RS23225	D5R57_RS24700
CO0783	STM14_RS02550	SL1344_RS01980	STM0387	STM474_RS01980	D5R57_RS02375
CO0784	STM14_RS16445	SL1344_RS15920	STM3077	STM474_RS15920	D5R57_RS16775
CO0785	STM14_RS01885	SL1344_RS01315	STM0260	STM474_RS01315	D5R57_RS01365
CO0786	STM14_RS14755	SL1344_RS14230	STM2749	STM474_RS14230	D5R57_RS14985
CO0787	STM14_RS15045	SL1344_RS14515	STM2803	STM474_RS14515	D5R57_RS15275
CO0788	STM14_RS07465	SL1344_RS06565	STM1321	STM474_RS06565	D5R57_RS07235
CO0789	STM14_RS02510	SL1344_RS01940	STM0379	STM474_RS01940	D5R57_RS02335
CO0790	STM14_RS04340	SL1344_RS03765	STM0743	STM474_RS03765	D5R57_RS04255
CO0791	STM14_RS08260	SL1344_RS07360	STM1481	STM474_RS07360	D5R57_RS08065
CO0792	STM14_RS06870|STM14_RS14285	SL1344_RS13380	STM2610	STM474_RS13380	D5R57_RS14480
CO0793	STM14_RS07460	SL1344_RS06560	STM1320	STM474_RS06560	D5R57_RS07230
CO0794	STM14_RS21250	SL1344_RS20750	STM4038	STM474_RS20750	D5R57_RS22105
CO0795	STM14_RS21070	SL1344_RS20570	STM4003	STM474_RS20570	D5R57_RS21915
CO0796	operon_159(STM14_RS08250,STM14_RS08255)	operon_152(SL1344_RS07350,SL1344_RS07355)	operon_155(STM1479,STM1480)	operon_160(STM474_RS07350,STM474_RS07355)	operon_165(D5R57_RS08055,D5R57_RS08060)
CO0797	operon_167(STM14_RS08840,STM14_RS08845,STM14_RS08850)	operon_161(SL1344_RS07940,SL1344_RS07945,SL1344_RS07950)	operon_163(STM1593,STM1594,STM1595)	operon_169(STM474_RS07940,STM474_RS07945,STM474_RS07950)	operon_172(D5R57_RS08650,D5R57_RS08655,D5R57_RS08660)
CO0798	STM14_RS01435	SL1344_RS00865	STM0170	STM474_RS00865	D5R57_RS00895
CO0799	STM14_RS05880	SL1344_RS05295	STM1078	STM474_RS05295	D5R57_RS05890
CO0800	STM14_RS08805	SL1344_RS07905	STM1586	STM474_RS07905	D5R57_RS08615
CO0801	STM14_RS16075	SL1344_RS15550	STM3005	STM474_RS15550	D5R57_RS16360
CO0802	STM14_RS08470	SL1344_RS07570	STM1522	STM474_RS07570	D5R57_RS08295
CO0803	STM14_RS03785	SL1344_RS03210	STM0636	STM474_RS03210	D5R57_RS03695
CO0804	operon_488(STM14_RS18575,STM14_RS18570)	operon_484(SL1344_RS18070,SL1344_RS18065)	operon_498(STM3502,STM3501)	operon_511(STM474_RS18070,STM474_RS18065)	operon_508(D5R57_RS19270,D5R57_RS19265)
CO0805	STM14_RS22735	SL1344_RS22240	STM4331	STM474_RS22240	D5R57_RS23655
CO0806	STM14_RS09655	SL1344_RS08750	STM1752	STM474_RS08750	D5R57_RS09535
CO0807	STM14_RS01420	SL1344_RS00850	STM0167	STM474_RS00850	D5R57_RS00880
CO0808	STM14_RS17385	SL1344_RS16880	STM3268	STM474_RS16880	D5R57_RS18040
CO0809	STM14_RS09640	SL1344_RS08735	STM1749	STM474_RS08735	D5R57_RS09520
CO0810	STM14_RS19075	SL1344_RS18570	STM3604	STM474_RS18570	D5R57_RS19780
CO0811	operon_562(STM14_RS15595,STM14_RS15590)	operon_555(SL1344_RS15065,SL1344_RS15060)	operon_573(STM2911,STM2910)	operon_584(STM474_RS15065,STM474_RS15060)	operon_587(D5R57_RS15855,D5R57_RS15850)
CO0812	STM14_RS01480	SL1344_RS00910	STM0179	STM474_RS00910	D5R57_RS00940
CO0813	STM14_RS08040	SL1344_RS07140	STM1437	STM474_RS07140	D5R57_RS07840
CO0814	STM14_RS20465	SL1344_RS19960	STM3877	STM474_RS19960	D5R57_RS21275
CO0815	STM14_RS00980	SL1344_RS00410	STM0080	STM474_RS00410	D5R57_RS00410
CO0816	STM14_RS18025	SL1344_RS17520	STM3392	STM474_RS17520	D5R57_RS18695
CO0817	STM14_RS21705	SL1344_RS21205	STM4129	STM474_RS21205	D5R57_RS22580
CO0818	STM14_RS04970	SL1344_RS04385	STM0866	STM474_RS04385	D5R57_RS04920
CO0819	STM14_RS19010	SL1344_RS18505	STM3591	STM474_RS18505	D5R57_RS19715
CO0820	STM14_RS01000	SL1344_RS00430	STM0084	STM474_RS00430	D5R57_RS00430
CO0821	STM14_RS01630	SL1344_RS01060	STM0209	STM474_RS01060	D5R57_RS01095
CO0822	STM14_RS18010	SL1344_RS17505	STM3389	STM474_RS17505	D5R57_RS18680
CO0823	STM14_RS16880	SL1344_RS16350	STM3162	STM474_RS16350	D5R57_RS17225
CO0824	STM14_RS19475	SL1344_RS18970	STM3681	STM474_RS18970	D5R57_RS20200
CO0825	STM14_RS08810	SL1344_RS07910	STM1587	STM474_RS07910	D5R57_RS08620
CO0826	operon_123(STM14_RS06235,STM14_RS06240)	operon_125(SL1344_RS05650,SL1344_RS05655)	operon_126(STM1147,STM1148)	operon_133(STM474_RS05650,STM474_RS05655)	operon_135(D5R57_RS06280,D5R57_RS06285)
CO0827	STM14_RS04160	SL1344_RS03585	STM0709	STM474_RS03585	D5R57_RS04070
CO0828	STM14_RS01970	SL1344_RS01400|SL1344_RS01415	STM0276	STM474_RS01415|STM474_RS01400	D5R57_RS01450|D5R57_RS01470
CO0829	STM14_RS02445	SL1344_RS01875	STM0366	STM474_RS01875	D5R57_RS02265
CO0830	operon_609(STM14_RS13205,STM14_RS13200,STM14_RS13195)	operon_614(SL1344_RS12300,SL1344_RS12295,SL1344_RS12290)	operon_632(STM2398,STM2397,STM2396)	operon_646(STM474_RS12300,STM474_RS12295,STM474_RS12290)	operon_635(D5R57_RS13275,D5R57_RS13270,D5R57_RS13265)
CO0831	STM14_RS15995	SL1344_RS15470	STM2991	STM474_RS15470	D5R57_RS16285
CO0832	STM14_RS13250	SL1344_RS12345	STM2405	STM474_RS12345	D5R57_RS13325
CO0833	STM14_RS23755	SL1344_RS23260	STM4533	STM474_RS23260	D5R57_RS24735
CO0834	STM14_RS09925	SL1344_RS09020	STM1807	STM474_RS09020	D5R57_RS09840
CO0835	STM14_RS19230	SL1344_RS18725	STM3633	STM474_RS18725	D5R57_RS19940
CO0836	STM14_RS15935	SL1344_RS15410	STM2979	STM474_RS15410	D5R57_RS16225
CO0837	STM14_RS12360	SL1344_RS11455	STM2230	STM474_RS11455	D5R57_RS12375
CO0838	STM14_RS02520	SL1344_RS01950	STM0381	STM474_RS01950	D5R57_RS02345
CO0839	operon_432(STM14_RS20970,STM14_RS20965)	operon_432(SL1344_RS20470,SL1344_RS20465)	operon_441(STM3983,STM3982)	operon_456(STM474_RS20470,STM474_RS20465)	operon_454(D5R57_RS21810,D5R57_RS21805)
CO0840	STM14_RS08035	SL1344_RS07135	STM1436	STM474_RS07135	D5R57_RS07835
CO0841	STM14_RS20195	SL1344_RS19690	STM3825	STM474_RS19690	D5R57_RS20985
CO0842	STM14_RS16905	SL1344_RS16375	STM3167	STM474_RS16375	D5R57_RS17250
CO0843	STM14_RS03065	SL1344_RS02495	STM0490	STM474_RS02495	D5R57_RS02935
CO0844	operon_192(STM14_RS10755,STM14_RS10760,STM14_RS10765,STM14_RS10770,STM14_RS10775,STM14_RS10780,STM14_RS10785,STM14_RS10790,STM14_RS10795,STM14_RS10800,STM14_RS10805,STM14_RS10810,STM14_RS10815)	operon_190(SL1344_RS09850,SL1344_RS09855,SL1344_RS09860,SL1344_RS09865,SL1344_RS09870,SL1344_RS09875,SL1344_RS09880,SL1344_RS09885,SL1344_RS09890,SL1344_RS09895,SL1344_RS09900,SL1344_RS09905,SL1344_RS09910)	operon_193(STM1969,STM1970,STM1971,STM1972,STM1973,STM1974,STM1975,STM1976,STM1977,STM1978,STM1979,STM1980,STM1981)	operon_197(STM474_RS09850,STM474_RS09855,STM474_RS09860,STM474_RS09865,STM474_RS09870,STM474_RS09875,STM474_RS09880,STM474_RS09885,STM474_RS09890,STM474_RS09895,STM474_RS09900,STM474_RS09905,STM474_RS09910)	operon_200(D5R57_RS10655,D5R57_RS10660,D5R57_RS10665,D5R57_RS10670,D5R57_RS10675,D5R57_RS10680,D5R57_RS10685,D5R57_RS10690,D5R57_RS10695,D5R57_RS10700,D5R57_RS10705,D5R57_RS10710,D5R57_RS10715)
CO0845	operon_572(STM14_RS14675,STM14_RS14670)	operon_577(SL1344_RS13850,SL1344_RS13845)	operon_595(STM2687,STM2686)	operon_608(STM474_RS13850,STM474_RS13845)	operon_599(D5R57_RS14905,D5R57_RS14900)
CO0846	STM14_RS23795	SL1344_RS23300	STM4541	STM474_RS23300	D5R57_RS24775
CO0847	STM14_RS19700	SL1344_RS19195	STM3726	STM474_RS19195	D5R57_RS20440
CO0848	STM14_RS03185	SL1344_RS02615	STM0514	STM474_RS02615	D5R57_RS03055
CO0849	STM14_RS13955	SL1344_RS13050	STM2546	STM474_RS13050	D5R57_RS14120
CO0850	STM14_RS02685	SL1344_RS02115	STM0413	STM474_RS02115	D5R57_RS02515
CO0851	STM14_RS15900	SL1344_RS15375	STM2972	STM474_RS15375	D5R57_RS16190
CO0852	STM14_RS22290	SL1344_RS21790	STM4245	STM474_RS21790	D5R57_RS23190
CO0853	STM14_RS17170	SL1344_RS16640	STM3219	STM474_RS16640	D5R57_RS17760
CO0854	STM14_RS18565	SL1344_RS18060	STM3500	STM474_RS18060	D5R57_RS19260
CO0855	STM14_RS07195	SL1344_RS06295	STM1268	STM474_RS06295	D5R57_RS06930
CO0856	STM14_RS23390	SL1344_RS22895	STM4463	STM474_RS22895	D5R57_RS24345
CO0857	STM14_RS19515	SL1344_RS19010	STM3689	STM474_RS19010	D5R57_RS20245
CO0858	STM14_RS12370	SL1344_RS11465	STM2232	STM474_RS11465	D5R57_RS12390
CO0859	STM14_RS19065	SL1344_RS18560	STM3602	STM474_RS18560	D5R57_RS19770
CO0860	operon_311(STM14_RS20270,STM14_RS20275,STM14_RS20280,STM14_RS20285)	operon_313(SL1344_RS19765,SL1344_RS19770,SL1344_RS19775,SL1344_RS19780)	operon_306(STM3839,STM3840,STM3841,STM3842)	operon_326(STM474_RS19765,STM474_RS19770,STM474_RS19775,STM474_RS19780)	operon_318(D5R57_RS21060,D5R57_RS21065,D5R57_RS21070,D5R57_RS21075)
CO0861	STM14_RS26075|STM14_RS26735	SL1344_RS26715	STM2242	STM474_RS27450|STM474_RS26695	D5R57_RS12450
CO0862	operon_570(STM14_RS14855,STM14_RS14850)	operon_564(SL1344_RS14325,SL1344_RS14320)	operon_583(STM2767,STM2766)	operon_594(STM474_RS14325,STM474_RS14320)	operon_597(D5R57_RS15075,D5R57_RS15070)
CO0863	STM14_RS19510	SL1344_RS19005	STM3688	STM474_RS19005	D5R57_RS20240
CO0864	operon_739(STM14_RS05235,STM14_RS05230,STM14_RS05225,STM14_RS05220,STM14_RS05215)	operon_737(SL1344_RS04650,SL1344_RS04645,SL1344_RS04640,SL1344_RS04635,SL1344_RS04630)	operon_757(STM0957,STM0956,STM0955,STM0954,STM0953)	operon_779(STM474_RS04650,STM474_RS04645,STM474_RS04640,STM474_RS04635,STM474_RS04630)	operon_767(D5R57_RS05215,D5R57_RS05210,D5R57_RS05205,D5R57_RS05200,D5R57_RS05195)
CO0865	STM14_RS07995	SL1344_RS07095	STM1428	STM474_RS07095	D5R57_RS07785
CO0866	STM14_RS04940	SL1344_RS04355	STM0860	STM474_RS04355	D5R57_RS04890
CO0867	STM14_RS03570	SL1344_RS02995	STM0593	STM474_RS02995	D5R57_RS03455
CO0868	STM14_RS11500	SL1344_RS10595	STM2059	STM474_RS10595	D5R57_RS11445
CO0869	STM14_RS09935	SL1344_RS09030	STM1809	STM474_RS09030	D5R57_RS09850
CO0870	STM14_RS09265	SL1344_RS08365	STM1676	STM474_RS08365	D5R57_RS09115
CO0871	STM14_RS03825	SL1344_RS03250	STM0643	STM474_RS03250	D5R57_RS03730
CO0872	STM14_RS02855	SL1344_RS02285	STM0447	STM474_RS02285	D5R57_RS02705
CO0873	STM14_RS05845	SL1344_RS05260	STM1071	STM474_RS05260	D5R57_RS05855
CO0874	STM14_RS03620	SL1344_RS03045	STM0603	STM474_RS03045	D5R57_RS03505
CO0875	STM14_RS13610	SL1344_RS12705	STM2475	STM474_RS12705	D5R57_RS13700
CO0876	STM14_RS07160	SL1344_RS06260	STM1261	STM474_RS06260	D5R57_RS06890
CO0877	STM14_RS06305	SL1344_RS05720	STM1161	STM474_RS05720	D5R57_RS06360
CO0878	STM14_RS13260	SL1344_RS12355	STM2407	STM474_RS12355	D5R57_RS13335
CO0879	STM14_RS16275	SL1344_RS15750	STM3045	STM474_RS15750	D5R57_RS16585
CO0880	STM14_RS03770	SL1344_RS03195	STM0633	STM474_RS03195	D5R57_RS03680
CO0881	STM14_RS09065	SL1344_RS08165	STM1639	STM474_RS08165	D5R57_RS08900
CO0882	STM14_RS04555	SL1344_RS03980	STM0786	STM474_RS03980	D5R57_RS04485
CO0883	STM14_RS13500	SL1344_RS12595	STM2453	STM474_RS12595	D5R57_RS13580
CO0884	operon_451(STM14_RS20015,STM14_RS20010,STM14_RS20005)	operon_449(SL1344_RS19510,SL1344_RS19505,SL1344_RS19500)	operon_462(STM3790,STM3789,STM3788)	operon_478(STM474_RS19510,STM474_RS19505,STM474_RS19500)	operon_472(D5R57_RS20800,D5R57_RS20795,D5R57_RS20790)
CO0885	STM14_RS05885	SL1344_RS05300	STM1079	STM474_RS05300	D5R57_RS05895
CO0886	operon_593(STM14_RS13985,STM14_RS13980)	operon_598(SL1344_RS13080,SL1344_RS13075)	operon_614(STM2552,STM2551)	operon_627(STM474_RS13080,STM474_RS13075)	operon_619(D5R57_RS14150,D5R57_RS14145)
CO0887	STM14_RS16120	SL1344_RS15595	STM3014	STM474_RS15595	D5R57_RS16415
CO0888	STM14_RS07185	SL1344_RS06285	STM1266	STM474_RS06285	D5R57_RS06915
CO0889	operon_795(STM14_RS01330,STM14_RS01325)	operon_790(SL1344_RS00760,SL1344_RS00755)	operon_815(STM0149,STM0148)	operon_841(STM474_RS00760,STM474_RS00755)	operon_830(D5R57_RS00785,D5R57_RS00780)
CO0890	STM14_RS09560	SL1344_RS08655	STM1732	STM474_RS08655	D5R57_RS09435
CO0891	STM14_RS14530	SL1344_RS13635	STM2655	STM474_RS13635	D5R57_RS14745
CO0892	STM14_RS17320	SL1344_RS16790	STM3250	STM474_RS16790	D5R57_RS17945
CO0893	STM14_RS14465	SL1344_RS13570	STM2642	STM474_RS13570	D5R57_RS14680
CO0894	STM14_RS18955	SL1344_RS18450	STM3580	STM474_RS18450	D5R57_RS19660
CO0895	STM14_RS12545	SL1344_RS11640	STM2266	STM474_RS11640	D5R57_RS12580
CO0896	operon_489(STM14_RS18525,STM14_RS18520,STM14_RS18515,STM14_RS18510,STM14_RS18505)	operon_485(SL1344_RS18020,SL1344_RS18015,SL1344_RS18010,SL1344_RS18005,SL1344_RS18000)	operon_499(STM3492,STM3491,STM3490,STM3489,STM3488)	operon_512(STM474_RS18020,STM474_RS18015,STM474_RS18010,STM474_RS18005,STM474_RS18000)	operon_509(D5R57_RS19220,D5R57_RS19215,D5R57_RS19210,D5R57_RS19205,D5R57_RS19200)
CO0897	STM14_RS22670	SL1344_RS22175	STM4319a	STM474_RS22175	D5R57_RS23590
CO0898	operon_188(STM14_RS10540,STM14_RS10545)	operon_186(SL1344_RS09635,SL1344_RS09640)	operon_188(STM1926,STM1927)	operon_193(STM474_RS09635,STM474_RS09640)	operon_196(D5R57_RS10435,D5R57_RS10440)
CO0899	STM14_RS17695	SL1344_RS17190	STM3328	STM474_RS17190	D5R57_RS18360
CO0900	STM14_RS15165	SL1344_RS14635	STM2826	STM474_RS14635	D5R57_RS15405
CO0901	STM14_RS17165	SL1344_RS16635	STM3218	STM474_RS16635	D5R57_RS17755
CO0902	STM14_RS11695	SL1344_RS10790	STM2098	STM474_RS10790	D5R57_RS11670
CO0903	STM14_RS10395	SL1344_RS09490	STM1897	STM474_RS09490	D5R57_RS10285
CO0904	STM14_RS10880	SL1344_RS09975	STM1995	STM474_RS09975	D5R57_RS10780
CO0905	STM14_RS11210	SL1344_RS10305	STM2005	STM474_RS10305	D5R57_RS11140
CO0906	STM14_RS18275	SL1344_RS17770	STM3442	STM474_RS17770	D5R57_RS18950
CO0907	STM14_RS22030	SL1344_RS21530	STM4194	STM474_RS21530	D5R57_RS22925
CO0908	STM14_RS20815	SL1344_RS20315	STM3951	STM474_RS20315	D5R57_RS21650
CO0909	STM14_RS09875	SL1344_RS08970	STM1797	STM474_RS08970	D5R57_RS09790
CO0910	STM14_RS07245	SL1344_RS06345	STM1277	STM474_RS06345	D5R57_RS06990
CO0911	STM14_RS13105	SL1344_RS12200	STM2378	STM474_RS12200	D5R57_RS13175
CO0912	STM14_RS21370	SL1344_RS20870	STM4060	STM474_RS20870	D5R57_RS22225
CO0913	STM14_RS02515	SL1344_RS01945	STM0380	STM474_RS01945	D5R57_RS02340
CO0914	operon_750(STM14_RS04505,STM14_RS04500,STM14_RS04495,STM14_RS04490)	operon_747(SL1344_RS03930,SL1344_RS03925,SL1344_RS03920,SL1344_RS03915)	operon_770(STM0776,STM0775,STM0774,STM0773)	operon_791(STM474_RS03930,STM474_RS03925,STM474_RS03920,STM474_RS03915)	operon_779(D5R57_RS04435,D5R57_RS04430,D5R57_RS04425,D5R57_RS04420)
CO0915	STM14_RS14805	SL1344_RS14280	STM2759	STM474_RS14280	D5R57_RS15035
CO0916	STM14_RS12525	SL1344_RS11620	STM2262	STM474_RS11620	D5R57_RS12560
CO0917	operon_68(STM14_RS03730,STM14_RS03735)	operon_66(SL1344_RS03155,SL1344_RS03160)	operon_69(STM0625,STM0626)	operon_75(STM474_RS03155,STM474_RS03160)	operon_82(D5R57_RS03635,D5R57_RS03640)
CO0918	STM14_RS02940	SL1344_RS02370	STM0464	STM474_RS02370	D5R57_RS02795
CO0919	STM14_RS17500	SL1344_RS16995	STM3291	STM474_RS16995	D5R57_RS18155
CO0920	STM14_RS12565	SL1344_RS11660	STM2271	STM474_RS11660	D5R57_RS12600
CO0921	STM14_RS20715	SL1344_RS20215	STM3930	STM474_RS20215	D5R57_RS21540
CO0922	STM14_RS19015	SL1344_RS18510	STM3592	STM474_RS18510	D5R57_RS19720
CO0923	STM14_RS12075	SL1344_RS11170	STM2174	STM474_RS11170	D5R57_RS12075
CO0924	STM14_RS10575	SL1344_RS09670	STM1933	STM474_RS09670	D5R57_RS10470
CO0925	STM14_RS04820	SL1344_RS04235	STM0837	STM474_RS04235	D5R57_RS04750
CO0926	STM14_RS16080	SL1344_RS15555	STM3006	STM474_RS15555	D5R57_RS16365
CO0927	STM14_RS04800	SL1344_RS04215	STM0833	STM474_RS04215	D5R57_RS04725
CO0928	STM14_RS10340	SL1344_RS09435	STM1886	STM474_RS09435	D5R57_RS10215
CO0929	operon_445(STM14_RS20185,STM14_RS20180,STM14_RS20175)	operon_444(SL1344_RS19680,SL1344_RS19675,SL1344_RS19670)	operon_456(STM3823,STM3822,STM3821)	operon_470(STM474_RS19680,STM474_RS19675,STM474_RS19670)	operon_465(D5R57_RS20975,D5R57_RS20970,D5R57_RS20965)
CO0930	STM14_RS21605	SL1344_RS21105	STM4107	STM474_RS21105	D5R57_RS22465
CO0931	STM14_RS05395	SL1344_RS04810	STM0989	STM474_RS04810	D5R57_RS05380
CO0932	STM14_RS10170	SL1344_RS09265	STM1855	STM474_RS09265	D5R57_RS10100
CO0933	STM14_RS03615	SL1344_RS03040	STM0602	STM474_RS03040	D5R57_RS03500
CO0934	STM14_RS20120	SL1344_RS19615	STM3810	STM474_RS19615	D5R57_RS20910
CO0935	STM14_RS20650	SL1344_RS20150	STM3917	STM474_RS20150	D5R57_RS21475
CO0936	STM14_RS18530	SL1344_RS18025	STM3493	STM474_RS18025	D5R57_RS19225
CO0937	STM14_RS03110	SL1344_RS02540	STM0499	STM474_RS02540	D5R57_RS02980
CO0938	STM14_RS17180	SL1344_RS16650	STM3221	STM474_RS16650	D5R57_RS17770
CO0939	STM14_RS17510	SL1344_RS17005	STM3293	STM474_RS17005	D5R57_RS18165
CO0940	STM14_RS18330	SL1344_RS17825	STM3453	STM474_RS17825	D5R57_RS19015
CO0941	STM14_RS04950	SL1344_RS04365	STM0862	STM474_RS04365	D5R57_RS04900
CO0942	STM14_RS08410	SL1344_RS07510	STM1511	STM474_RS07510	D5R57_RS08230
CO0943	STM14_RS20245	SL1344_RS19740	STM3834	STM474_RS19740	D5R57_RS21035
CO0944	STM14_RS18005	SL1344_RS17500	STM3388	STM474_RS17500	D5R57_RS18675
CO0945	operon_219(STM14_RS13645,STM14_RS13650)	operon_213(SL1344_RS12740,SL1344_RS12745)	operon_213(STM2482,STM2483)	operon_223(STM474_RS12740,STM474_RS12745)	operon_222(D5R57_RS13750,D5R57_RS13755)
CO0946	STM14_RS18120	SL1344_RS17615	STM3411	STM474_RS17615	D5R57_RS18790
CO0947	STM14_RS15575	SL1344_RS15045	STM2907	STM474_RS15045	D5R57_RS15835
CO0948	STM14_RS23260	SL1344_RS22765	STM4437	STM474_RS22765	D5R57_RS24210
CO0949	STM14_RS14510	SL1344_RS13615	STM2651	STM474_RS13615	D5R57_RS14725
CO0950	STM14_RS11980	SL1344_RS11075	STM2155	STM474_RS11075	D5R57_RS11970
CO0951	STM14_RS13625	SL1344_RS12720	STM2478	STM474_RS12720	D5R57_RS13715
CO0952	STM14_RS07695	SL1344_RS06795	STM1368	STM474_RS06795	D5R57_RS07480
CO0953	operon_81(STM14_RS04530,STM14_RS04535,STM14_RS04540)	operon_82(SL1344_RS03955,SL1344_RS03960,SL1344_RS03965)	operon_84(STM0781,STM0782,STM0783)	operon_90(STM474_RS03955,STM474_RS03960,STM474_RS03965)	operon_97(D5R57_RS04460,D5R57_RS04465,D5R57_RS04470)
CO0954	STM14_RS19855	SL1344_RS19350	STM3757	STM474_RS19350	D5R57_RS20620
CO0955	STM14_RS23170	SL1344_RS22675	STM4417	STM474_RS22675	D5R57_RS24115
CO0956	STM14_RS20290	SL1344_RS19785	STM3843	STM474_RS19785	D5R57_RS21080
CO0957	STM14_RS22010	SL1344_RS21510	STM4190	STM474_RS21510	D5R57_RS22905
CO0958	STM14_RS05870	SL1344_RS05285	STM1076	STM474_RS05285	D5R57_RS05880
CO0959	STM14_RS21915	SL1344_RS21415	STM4172	STM474_RS21415	D5R57_RS22805
CO0960	STM14_RS04010	SL1344_RS03435	STM0680	STM474_RS03435	D5R57_RS03915
CO0961	STM14_RS02530	SL1344_RS01960	STM0383	STM474_RS01960	D5R57_RS02355
CO0962	STM14_RS21045	SL1344_RS20545	STM3998	STM474_RS20545	D5R57_RS21890
CO0963	STM14_RS06310	SL1344_RS05725	STM1162	STM474_RS05725	D5R57_RS06365
CO0964	STM14_RS13855	SL1344_RS12950	STM2526	STM474_RS12950	D5R57_RS14000
CO0965	STM14_RS18360	SL1344_RS17855	STM3459	STM474_RS17855	D5R57_RS19045
CO0966	STM14_RS08055	SL1344_RS07155	STM1440	STM474_RS07155	D5R57_RS07855
CO0967	STM14_RS20645	SL1344_RS20145	STM3915	STM474_RS20145	D5R57_RS21465
CO0968	operon_762(STM14_RS03725,STM14_RS03720,STM14_RS03715,STM14_RS03710,STM14_RS03705,STM14_RS03700,STM14_RS03695)	operon_757(SL1344_RS03150,SL1344_RS03145,SL1344_RS03140,SL1344_RS03135,SL1344_RS03130,SL1344_RS03125,SL1344_RS03120)	operon_783(STM0624,STM0623,STM0622,STM0621,STM0620,STM0619,STM0618)	operon_805(STM474_RS03150,STM474_RS03145,STM474_RS03140,STM474_RS03135,STM474_RS03130,STM474_RS03125,STM474_RS03120)	operon_793(D5R57_RS03625,D5R57_RS03620,D5R57_RS03615,D5R57_RS03610,D5R57_RS03605,D5R57_RS03600,D5R57_RS03595)
CO0969	STM14_RS14730	SL1344_RS14205	STM2744	STM474_RS14205	D5R57_RS14960
CO0970	STM14_RS13220	SL1344_RS12315	STM2400	STM474_RS12315	D5R57_RS13290
CO0971	operon_746(STM14_RS04855,STM14_RS04850)	operon_742(SL1344_RS04270,SL1344_RS04265)	operon_764(STM0844,STM0843)	operon_786(STM474_RS04270,STM474_RS04265)	operon_774(D5R57_RS04800,D5R57_RS04795)
CO0972	STM14_RS07520	SL1344_RS06620	STM1332	STM474_RS06620	D5R57_RS07290
CO0973	operon_146(STM14_RS07375,STM14_RS07380,STM14_RS07385,STM14_RS07390,STM14_RS07395)	operon_140(SL1344_RS06475,SL1344_RS06480,SL1344_RS06485,SL1344_RS06490,SL1344_RS06495)	operon_140(STM1303,STM1304,STM1305,STM1306,STM1307)	operon_147(STM474_RS06475,STM474_RS06480,STM474_RS06485,STM474_RS06490,STM474_RS06495)	operon_151(D5R57_RS07135,D5R57_RS07140,D5R57_RS07145,D5R57_RS07150,D5R57_RS07155)
CO0974	STM14_RS09645	SL1344_RS08740	STM1750	STM474_RS08740	D5R57_RS09525
CO0975	STM14_RS21075	SL1344_RS20575	STM4004	STM474_RS20575	D5R57_RS21920
CO0976	STM14_RS22560	SL1344_RS22060	STM4296	STM474_RS22060	D5R57_RS23475
CO0977	STM14_RS14680	SL1344_RS13855	STM2688	STM474_RS13855	D5R57_RS14910
CO0978	STM14_RS02950	SL1344_RS02380	STM0466	STM474_RS02380	D5R57_RS02805
CO0979	STM14_RS00915	SL1344_RS00345	STM0068	STM474_RS00345	D5R57_RS00345
CO0980	STM14_RS10290	SL1344_RS09385	STM1876	STM474_RS09385	D5R57_RS10165
CO0981	STM14_RS20845	SL1344_RS20345	STM3957	STM474_RS20345	D5R57_RS21685
CO0982	STM14_RS02575	SL1344_RS02005	STM0392	STM474_RS02005	D5R57_RS02400
CO0983	STM14_RS02890	SL1344_RS02320	STM0454	STM474_RS02320	D5R57_RS02740
CO0984	STM14_RS07795	SL1344_RS06895	STM1388	STM474_RS06895	D5R57_RS07585
CO0985	STM14_RS10595	SL1344_RS09690	STM1937	STM474_RS09690	D5R57_RS10490
CO0986	operon_524(STM14_RS16780,STM14_RS16775)	operon_520(SL1344_RS16250,SL1344_RS16245)	operon_537(STM3142,STM3141)	operon_554(STM474_RS16250,STM474_RS16245)	operon_553(D5R57_RS17115,D5R57_RS17110)
CO0987	operon_575(STM14_RS14565,STM14_RS14560)	operon_581(SL1344_RS13670,SL1344_RS13665)	operon_599(STM2662,STM2661)	operon_612(STM474_RS13670,STM474_RS13665)	operon_602(D5R57_RS14785,D5R57_RS14780)
CO0988	STM14_RS07020	SL1344_RS06120	STM1239	STM474_RS06120	D5R57_RS06770
CO0989	STM14_RS03550	SL1344_RS02975	STM0589	STM474_RS02975	D5R57_RS03435
CO0990	operon_204(STM14_RS12135,STM14_RS12140)	operon_201(SL1344_RS11230,SL1344_RS11235)	operon_201(STM2186,STM2187)	operon_209(STM474_RS11230,STM474_RS11235)	operon_210(D5R57_RS12135,D5R57_RS12140)
CO0991	STM14_RS17150	SL1344_RS16620	STM3215	STM474_RS16620	D5R57_RS17740
CO0992	STM14_RS02525	SL1344_RS01955	STM0382	STM474_RS01955	D5R57_RS02350
CO0993	STM14_RS18405	SL1344_RS17900	STM3468	STM474_RS17900	D5R57_RS19090
CO0994	operon_189(STM14_RS10650,STM14_RS10655)	operon_187(SL1344_RS09745,SL1344_RS09750)	operon_190(STM1948,STM1949)	operon_194(STM474_RS09745,STM474_RS09750)	operon_197(D5R57_RS10545,D5R57_RS10550)
CO0995	STM14_RS21755	SL1344_RS21255	STM4139	STM474_RS21255	D5R57_RS22630
CO0996	operon_151(STM14_RS07565,STM14_RS07570)	operon_145(SL1344_RS06665,SL1344_RS06670)	operon_145(STM1341,STM1342)	operon_153(STM474_RS06665,STM474_RS06670)	operon_158(D5R57_RS07345,D5R57_RS07350)
CO0997	STM14_RS04900	SL1344_RS04315	STM0853	STM474_RS04315	D5R57_RS04845
CO0998	STM14_RS16385	SL1344_RS15860	STM3065	STM474_RS15860	D5R57_RS16710
CO0999	STM14_RS03685	SL1344_RS03110	STM0616	STM474_RS03110	D5R57_RS03580
CO1000	STM14_RS12940	SL1344_RS12035	STM2345	STM474_RS12035	D5R57_RS13005
CO1001	STM14_RS14655	SL1344_RS13830	STM2683	STM474_RS13830	D5R57_RS14885
CO1002	STM14_RS20125	SL1344_RS19620	STM3811	STM474_RS19620	D5R57_RS20915
CO1003	STM14_RS05595	SL1344_RS05010	STM1024	STM474_RS05010	D5R57_RS05590
CO1004	STM14_RS03450	SL1344_RS02875	STM0569	STM474_RS02875	D5R57_RS03330
CO1005	STM14_RS07305	SL1344_RS06405	STM1289	STM474_RS06405	D5R57_RS07055
CO1006	STM14_RS24995|STM14_RS02795	SL1344_RS25495|SL1344_RS02225	STM0435	STM474_RS25475|STM474_RS02225	D5R57_RS02625|D5R57_RS11175
CO1007	operon_766(STM14_RS03505,STM14_RS03500)	operon_761(SL1344_RS02930,SL1344_RS02925)	operon_787(STM0580,STM0579)	operon_809(STM474_RS02930,STM474_RS02925)	operon_797(D5R57_RS03390,D5R57_RS03385)
CO1008	STM14_RS10660	SL1344_RS09755	STM1950	STM474_RS09755	D5R57_RS10555
CO1009	STM14_RS02850	SL1344_RS02280	STM0446	STM474_RS02280	D5R57_RS02690
CO1010	STM14_RS19000	SL1344_RS18495	STM3589	STM474_RS18495	D5R57_RS19705
CO1011	STM14_RS06560	SL1344_RS05975	STM1211	STM474_RS05975	D5R57_RS06620
CO1012	STM14_RS13995	SL1344_RS13090	STM2554	STM474_RS13090	D5R57_RS14160
CO1013	STM14_RS22415	SL1344_RS21915	STM4270	STM474_RS21915	D5R57_RS23335
CO1014	STM14_RS06350	SL1344_RS05765	STM1170	STM474_RS05765	D5R57_RS06405
CO1015	STM14_RS17250	SL1344_RS16720	STM3235	STM474_RS16720	D5R57_RS17845
CO1016	STM14_RS08475	SL1344_RS07575	STM1523	STM474_RS07575	D5R57_RS08305
CO1017	STM14_RS01430	SL1344_RS00860	STM0169	STM474_RS00860	D5R57_RS00890
CO1018	STM14_RS10295	SL1344_RS09390	STM1877	STM474_RS09390	D5R57_RS10170
CO1019	STM14_RS23175	SL1344_RS22680	STM4418	STM474_RS22680	D5R57_RS24120
CO1020	STM14_RS14580	SL1344_RS13685	STM2667	STM474_RS13685	D5R57_RS14805
CO1021	STM14_RS08025	SL1344_RS07125	STM1434	STM474_RS07125	D5R57_RS07825
CO1022	STM14_RS07600	SL1344_RS06700	STM1348	STM474_RS06700	D5R57_RS07380
CO1023	STM14_RS08015	SL1344_RS07115	STM1432	STM474_RS07115	D5R57_RS07810
CO1024	STM14_RS17585	SL1344_RS17080	STM3306	STM474_RS17080	D5R57_RS18245
CO1025	operon_731(STM14_RS06085,STM14_RS06080)	operon_729(SL1344_RS05500,SL1344_RS05495)	operon_747(STM1119,STM1118)	operon_768(STM474_RS05500,STM474_RS05495)	operon_759(D5R57_RS06110,D5R57_RS06105)
CO1026	operon_251(STM14_RS15560,STM14_RS15565)	operon_251(SL1344_RS15030,SL1344_RS15035)	operon_246(STM2904,STM2905)	operon_263(STM474_RS15030,STM474_RS15035)	operon_253(D5R57_RS15820,D5R57_RS15825)
CO1027	STM14_RS08835	SL1344_RS07935	STM1592	STM474_RS07935	D5R57_RS08645
CO1028	STM14_RS25390	SL1344_RS25905	STM3089	STM474_RS25885	D5R57_RS16845
CO1029	STM14_RS06120	SL1344_RS05535	STM1126	STM474_RS05535	D5R57_RS06150
CO1030	STM14_RS07415	SL1344_RS06515	STM1311	STM474_RS06515	D5R57_RS07180
CO1031	operon_634(STM14_RS12250,STM14_RS12245)	operon_641(SL1344_RS11345,SL1344_RS11340)	operon_656(STM2209,STM2208)	operon_669(STM474_RS11345,STM474_RS11340)	operon_660(D5R57_RS12260,D5R57_RS12255)
CO1032	STM14_RS17275|STM14_RS10025	SL1344_RS15370|SL1344_RS09120	STM1826	STM474_RS09120	D5R57_RS09950|D5R57_RS17870
CO1033	STM14_RS09205	SL1344_RS08305	STM1664	STM474_RS08305	D5R57_RS09050
CO1034	STM14_RS23430	SL1344_RS22935	STM4471	STM474_RS22935	D5R57_RS24395
CO1035	STM14_RS04425	SL1344_RS03850	STM0760	STM474_RS03850	D5R57_RS04350
CO1036	STM14_RS08505	SL1344_RS07605	STM1530	STM474_RS07605	D5R57_RS08335
CO1037	STM14_RS20050	SL1344_RS19545	STM3797	STM474_RS19545	D5R57_RS20835
CO1038	STM14_RS22740	SL1344_RS22245	STM4332	STM474_RS22245	D5R57_RS23660
CO1039	operon_781(STM14_RS02765,STM14_RS02760,STM14_RS02755,STM14_RS02750)	operon_776(SL1344_RS02195,SL1344_RS02190,SL1344_RS02185,SL1344_RS02180)	operon_801(STM0429,STM0428,STM0427,STM0426)	operon_826(STM474_RS02195,STM474_RS02190,STM474_RS02185,STM474_RS02180)	operon_812(D5R57_RS02595,D5R57_RS02590,D5R57_RS02585,D5R57_RS02580)
CO1040	operon_231(STM14_RS14635,STM14_RS14640)	operon_229(SL1344_RS13810,SL1344_RS13815)	operon_224(STM2678,STM2679)	operon_240(STM474_RS13810,STM474_RS13815)	operon_233(D5R57_RS14860,D5R57_RS14865)
CO1041	STM14_RS15885	SL1344_RS15360	STM2969	STM474_RS15360	D5R57_RS16170
CO1042	operon_752(STM14_RS04150,STM14_RS04145,STM14_RS04140,STM14_RS04135,STM14_RS04130,STM14_RS04125)	operon_748(SL1344_RS03575,SL1344_RS03570,SL1344_RS03565,SL1344_RS03560,SL1344_RS03555,SL1344_RS03550)	operon_772(STM0707,STM0706,STM0705,STM0704,STM0703,STM0702)	operon_794(STM474_RS03575,STM474_RS03570,STM474_RS03565,STM474_RS03560,STM474_RS03555,STM474_RS03550)	operon_782(D5R57_RS04060,D5R57_RS04055,D5R57_RS04050,D5R57_RS04045,D5R57_RS04040,D5R57_RS04035)
CO1043	STM14_RS00730	SL1344_RS00165	STM0032	STM474_RS00165	D5R57_RS00165
CO1044	STM14_RS05835	SL1344_RS05250	STM1069	STM474_RS05250	D5R57_RS05845
CO1045	STM14_RS14500	SL1344_RS13605	STM2649	STM474_RS13605	D5R57_RS14715
CO1046	operon_431(STM14_RS21025,STM14_RS21020)	operon_431(SL1344_RS20525,SL1344_RS20520)	operon_440(STM3994,STM3993)	operon_455(STM474_RS20525,STM474_RS20520)	operon_453(D5R57_RS21870,D5R57_RS21865)
CO1047	operon_734(STM14_RS05945,STM14_RS05940)	operon_733(SL1344_RS05360,SL1344_RS05355)	operon_750(STM1091,STM1090)	operon_772(STM474_RS05360,STM474_RS05355)	operon_762(D5R57_RS05960,D5R57_RS05955)
CO1048	operon_796(STM14_RS01305,STM14_RS01300,STM14_RS01295)	operon_791(SL1344_RS00735,SL1344_RS00730,SL1344_RS00725)	operon_816(STM0144,STM0143,STM0142)	operon_842(STM474_RS00735,STM474_RS00730,STM474_RS00725)	operon_831(D5R57_RS00755,D5R57_RS00750,D5R57_RS00745)
CO1049	STM14_RS09920	SL1344_RS09015	STM1806	STM474_RS09015	D5R57_RS09835
CO1050	STM14_RS03960	SL1344_RS03385	STM0670	STM474_RS03385	D5R57_RS03865
CO1051	STM14_RS02440	SL1344_RS01870	STM0365	STM474_RS01870	D5R57_RS02260
CO1052	operon_626(STM14_RS12540,STM14_RS12535)	operon_633(SL1344_RS11635,SL1344_RS11630)	operon_650(STM2265,STM2264)	operon_663(STM474_RS11635,STM474_RS11630)	operon_652(D5R57_RS12575,D5R57_RS12570)
CO1053	STM14_RS14665	SL1344_RS13840	STM2685	STM474_RS13840	D5R57_RS14895
CO1054	STM14_RS14005	SL1344_RS13100	STM2556	STM474_RS13100	D5R57_RS14170
CO1055	STM14_RS10750	SL1344_RS09845	STM1968	STM474_RS09845	D5R57_RS10650
CO1056	STM14_RS03765	SL1344_RS03190	STM0632	STM474_RS03190	D5R57_RS03675
CO1057	STM14_RS08795	SL1344_RS07895	STM1584	STM474_RS07895	D5R57_RS08605
CO1058	STM14_RS16710	SL1344_RS16185	STM3129	STM474_RS16185	D5R57_RS17045
CO1059	STM14_RS19245	SL1344_RS18740	STM3635	STM474_RS18740	D5R57_RS19955
CO1060	STM14_RS07500	SL1344_RS06600	STM1328	STM474_RS06600	D5R57_RS07270
CO1061	STM14_RS07515	SL1344_RS06615	STM1331	STM474_RS06615	D5R57_RS07285
CO1062	STM14_RS04195	SL1344_RS03620	STM0716	STM474_RS03620	D5R57_RS04110
CO1063	STM14_RS17060	SL1344_RS16530	STM3197	STM474_RS16530	D5R57_RS17410
CO1064	operon_59(STM14_RS03165,STM14_RS03170,STM14_RS03175)	operon_58(SL1344_RS02595,SL1344_RS02600,SL1344_RS02605)	operon_60(STM0510,STM0511,STM0512)	operon_62(STM474_RS02595,STM474_RS02600,STM474_RS02605)	operon_71(D5R57_RS03035,D5R57_RS03040,D5R57_RS03045)
CO1065	STM14_RS08430	SL1344_RS07530	STM1515	STM474_RS07530	D5R57_RS08255
CO1066	operon_546(STM14_RS16055,STM14_RS16050)	operon_540(SL1344_RS15530,SL1344_RS15525)	operon_559(STM3002,STM3001)	operon_572(STM474_RS15530,STM474_RS15525)	operon_573(D5R57_RS16345,D5R57_RS16340)
CO1067	STM14_RS20895	SL1344_RS20395	STM3967	STM474_RS20395	D5R57_RS21735
CO1068	STM14_RS10160	SL1344_RS09255	STM1853	STM474_RS09255	D5R57_RS10090
CO1069	STM14_RS20610	SL1344_RS20110	STM3908	STM474_RS20110	D5R57_RS21420
CO1070	STM14_RS05935	SL1344_RS05350	STM1089	STM474_RS05350	D5R57_RS05950
CO1071	STM14_RS17390	SL1344_RS16885	STM3269	STM474_RS16885	D5R57_RS18045
CO1072	STM14_RS17455	SL1344_RS16950	STM3282	STM474_RS16950	D5R57_RS18110
CO1073	STM14_RS21315	SL1344_RS20815	STM4050	STM474_RS20815	D5R57_RS22175
CO1074	STM14_RS00990	SL1344_RS00420	STM0082	STM474_RS00420	D5R57_RS00420
CO1075	STM14_RS23870	SL1344_RS23375	STM4556	STM474_RS23375	D5R57_RS24850
CO1076	STM14_RS08640	SL1344_RS07740	STM1554	STM474_RS07740	D5R57_RS08445
CO1077	STM14_RS04770	SL1344_RS04185	STM0827	STM474_RS04185	D5R57_RS04695
CO1078	STM14_RS15115	SL1344_RS14585	STM2816	STM474_RS14585	D5R57_RS15350
CO1079	STM14_RS05865	SL1344_RS05280	STM1075	STM474_RS05280	D5R57_RS05875
CO1080	STM14_RS04470	SL1344_RS03895	STM0769	STM474_RS03895	D5R57_RS04395
CO1081	operon_744(STM14_RS04980,STM14_RS04975)	operon_740(SL1344_RS04395,SL1344_RS04390)	operon_762(STM0868,STM0867)	operon_783(STM474_RS04395,STM474_RS04390)	operon_771(D5R57_RS04930,D5R57_RS04925)
CO1082	STM14_RS21970	SL1344_RS21470	STM4182	STM474_RS21470	D5R57_RS22865
CO1083	STM14_RS16315	SL1344_RS15790	STM3052	STM474_RS15790	D5R57_RS16630
CO1084	STM14_RS18455	SL1344_RS17950	STM3478	STM474_RS17950	D5R57_RS19140
CO1085	operon_540(STM14_RS16220,STM14_RS16215)	operon_535(SL1344_RS15695,SL1344_RS15690)	operon_554(STM3034,STM3033)	operon_567(STM474_RS15695,STM474_RS15690)	operon_568(D5R57_RS16525,D5R57_RS16520)
CO1086	STM14_RS16360	SL1344_RS15835	STM3061	STM474_RS15835	D5R57_RS16685
CO1087	STM14_RS16390	SL1344_RS15865	STM3066	STM474_RS15865	D5R57_RS16715
CO1088	STM14_RS04165	SL1344_RS03590	STM0710	STM474_RS03590	D5R57_RS04075
CO1089	STM14_RS08400	SL1344_RS07500	STM1509	STM474_RS07500	D5R57_RS08220
CO1090	STM14_RS12855	SL1344_RS11950	STM2329	STM474_RS11950	D5R57_RS12910
CO1091	STM14_RS12365	SL1344_RS11460	STM2231	STM474_RS11460	D5R57_RS12380
CO1092	STM14_RS02155	SL1344_RS01585	STM0309	STM474_RS01585	D5R57_RS01650
CO1093	STM14_RS05455	SL1344_RS04870	STM1001	STM474_RS04870	D5R57_RS05445
CO1094	operon_536(STM14_RS16330,STM14_RS16325,STM14_RS16320)	operon_531(SL1344_RS15805,SL1344_RS15800,SL1344_RS15795)	operon_550(STM3055,STM3054,STM3053)	operon_564(STM474_RS15805,STM474_RS15800,STM474_RS15795)	operon_564(D5R57_RS16650,D5R57_RS16645,D5R57_RS16640)
CO1095	STM14_RS19040	SL1344_RS18535	STM3597	STM474_RS18535	D5R57_RS19745
CO1096	STM14_RS05360	SL1344_RS04775	STM0982	STM474_RS04775	D5R57_RS05345
CO1097	STM14_RS13350	SL1344_RS12445	STM2424	STM474_RS12445	D5R57_RS13430
CO1098	STM14_RS07495	SL1344_RS06595	STM1327	STM474_RS06595	D5R57_RS07265
CO1099	STM14_RS04825	SL1344_RS04240	STM0838	STM474_RS04240	D5R57_RS04755
CO1100	STM14_RS14525	SL1344_RS13630	STM2654	STM474_RS13630	D5R57_RS14740
CO1101	operon_295(STM14_RS19280,STM14_RS19285)	operon_299(SL1344_RS18775,SL1344_RS18780)	operon_290(STM3642,STM3643)	operon_311(STM474_RS18775,STM474_RS18780)	operon_303(D5R57_RS19990,D5R57_RS19995)
CO1102	STM14_RS05330	SL1344_RS04745	STM0976	STM474_RS04745	D5R57_RS05315
CO1103	STM14_RS18995	SL1344_RS18490	STM3588	STM474_RS18490	D5R57_RS19700
CO1104	STM14_RS19495	SL1344_RS18990	STM3685	STM474_RS18990	D5R57_RS20220
CO1105	STM14_RS19295	SL1344_RS18790	STM3645	STM474_RS18790	D5R57_RS20005
CO1106	STM14_RS13175	SL1344_RS12270	STM2392	STM474_RS12270	D5R57_RS13245
CO1107	STM14_RS12435	SL1344_RS11530	STM2244	STM474_RS11530	D5R57_RS12460
CO1108	STM14_RS14830	SL1344_RS14305	STM2763	STM474_RS14305	D5R57_RS15060
CO1109	STM14_RS24395	SL1344_RS24945	STM0296	STM474_RS24925	D5R57_RS01580
CO1110	STM14_RS01600	SL1344_RS01030	STM0203	STM474_RS01030	D5R57_RS01065
CO1111	STM14_RS17805	SL1344_RS17300	STM3349	STM474_RS17300	D5R57_RS18475
CO1112	STM14_RS24070	SL1344_RS23575	STM4596	STM474_RS23575	D5R57_RS25055
CO1113	STM14_RS16300	SL1344_RS15775	STM3049	STM474_RS15775	D5R57_RS16615
CO1114	STM14_RS16915	SL1344_RS16385	STM3168	STM474_RS16385	D5R57_RS17260
CO1115	STM14_RS19305	SL1344_RS18800	STM3647	STM474_RS18800	D5R57_RS20015
CO1116	operon_55(STM14_RS02960,STM14_RS02965)	operon_54(SL1344_RS02390,SL1344_RS02395)	operon_56(STM0469,STM0470)	operon_58(STM474_RS02390,STM474_RS02395)	operon_67(D5R57_RS02820,D5R57_RS02825)
CO1117	STM14_RS00925	SL1344_RS00355	STM0070	STM474_RS00355	D5R57_RS00355
CO1118	STM14_RS19930	SL1344_RS19425	STM3773	STM474_RS19425	D5R57_RS20715
CO1119	STM14_RS18960	SL1344_RS18455	STM3581	STM474_RS18455	D5R57_RS19665
CO1120	STM14_RS03745	SL1344_RS03170	STM0628	STM474_RS03170	D5R57_RS03655
CO1121	STM14_RS03680	SL1344_RS03105	STM0615	STM474_RS03105	D5R57_RS03575
CO1122	STM14_RS04705	SL1344_RS04120	STM0814	STM474_RS04120	D5R57_RS04635
CO1123	operon_223(STM14_RS13965,STM14_RS13970,STM14_RS13975)	operon_218(SL1344_RS13060,SL1344_RS13065,SL1344_RS13070)	operon_218(STM2548,STM2549,STM2550)	operon_228(STM474_RS13060,STM474_RS13065,STM474_RS13070)	operon_226(D5R57_RS14130,D5R57_RS14135,D5R57_RS14140)
CO1124	STM14_RS11540	SL1344_RS10635	STM2067	STM474_RS10635	D5R57_RS11500
CO1125	operon_764(STM14_RS03565,STM14_RS03560,STM14_RS03555)	operon_759(SL1344_RS02990,SL1344_RS02985,SL1344_RS02980)	operon_785(STM0592,STM0591,STM0590)	operon_807(STM474_RS02990,STM474_RS02985,STM474_RS02980)	operon_795(D5R57_RS03450,D5R57_RS03445,D5R57_RS03440)
CO1126	STM14_RS13165	SL1344_RS12260	STM2390	STM474_RS12260	D5R57_RS13235
CO1127	operon_292(STM14_RS18915,STM14_RS18920)	operon_295(SL1344_RS18410,SL1344_RS18415)	operon_287(STM3572,STM3573)	operon_307(STM474_RS18410,STM474_RS18415)	operon_301(D5R57_RS19620,D5R57_RS19625)
CO1128	STM14_RS05905	SL1344_RS05320	STM1083	STM474_RS05320	D5R57_RS05915
CO1129	STM14_RS01440	SL1344_RS00870	STM0171	STM474_RS00870	D5R57_RS00900
CO1130	STM14_RS08020	SL1344_RS07120	STM1433	STM474_RS07120	D5R57_RS07815
CO1131	operon_469(STM14_RS19345,STM14_RS19340)	operon_465(SL1344_RS18840,SL1344_RS18835)	operon_479(STM3656,STM3655)	operon_492(STM474_RS18840,STM474_RS18835)	operon_488(D5R57_RS20060,D5R57_RS20055)
CO1132	STM14_RS24020	SL1344_RS23525	STM4586	STM474_RS23525	D5R57_RS25005
CO1133	STM14_RS09025	SL1344_RS08125	STM1631	STM474_RS08125	D5R57_RS08850
CO1134	STM14_RS11910	SL1344_RS11005	STM2141	STM474_RS11005	D5R57_RS11900
CO1135	STM14_RS06075	SL1344_RS05490	STM1117	STM474_RS05490	D5R57_RS06100
CO1136	STM14_RS17135	SL1344_RS16605	STM3212	STM474_RS16605	D5R57_RS17500
CO1137	STM14_RS22745	SL1344_RS22250	STM4333	STM474_RS22250	D5R57_RS23665
CO1138	operon_172(STM14_RS09385,STM14_RS09390)	operon_167(SL1344_RS08480,SL1344_RS08485)	operon_170(STM1698A,STM1699)	operon_177(STM474_RS08480,STM474_RS08485)	operon_179(D5R57_RS09230,D5R57_RS09235)
CO1139	STM14_RS22195	SL1344_RS21695	STM4226	STM474_RS21695	D5R57_RS23095
CO1140	STM14_RS16305	SL1344_RS15780	STM3050	STM474_RS15780	D5R57_RS16620
CO1141	STM14_RS08445	SL1344_RS07545	STM1517	STM474_RS07545	D5R57_RS08270
CO1142	operon_396(STM14_RS22795,STM14_RS22790,STM14_RS22785,STM14_RS22780)	operon_397(SL1344_RS22300,SL1344_RS22295,SL1344_RS22290,SL1344_RS22285)	operon_402(STM4343,STM4342,STM4341,STM4340)	operon_418(STM474_RS22300,STM474_RS22295,STM474_RS22290,STM474_RS22285)	operon_416(D5R57_RS23720,D5R57_RS23715,D5R57_RS23710,D5R57_RS23705)
CO1143	STM14_RS01965	SL1344_RS01395	STM0275	STM474_RS01395	D5R57_RS01445
CO1144	STM14_RS03875	SL1344_RS03300	STM0653	STM474_RS03300	D5R57_RS03780
CO1145	STM14_RS23460	SL1344_RS22965	STM4477	STM474_RS22965	D5R57_RS24425
CO1146	STM14_RS13075	SL1344_RS12170	STM2372	STM474_RS12170	D5R57_RS13145
CO1147	STM14_RS11235	SL1344_RS10330	STM2009	STM474_RS10330	D5R57_RS11185
CO1148	STM14_RS19895|STM14_RS26895	SL1344_RS27800|SL1344_RS19390	STM3766	STM474_RS27605|STM474_RS19390	D5R57_RS20675
CO1149	STM14_RS18640	SL1344_RS18135	STM3515	STM474_RS18135	D5R57_RS19340
CO1150	operon_177(STM14_RS09720,STM14_RS09725)	operon_173(SL1344_RS08815,SL1344_RS08820)	operon_175(STM1766,STM1767)	operon_182(STM474_RS08815,STM474_RS08820)	operon_187(D5R57_RS09635,D5R57_RS09640)
CO1151	STM14_RS16770	SL1344_RS16240	STM3140	STM474_RS16240	D5R57_RS17105
CO1152	STM14_RS16170	SL1344_RS15645	STM3024	STM474_RS15645	D5R57_RS16470
CO1153	STM14_RS13070	SL1344_RS12165	STM2371	STM474_RS12165	D5R57_RS13140
CO1154	STM14_RS04510	SL1344_RS03935	STM0777	STM474_RS03935	D5R57_RS04440
CO1155	operon_249(STM14_RS15420,STM14_RS15425)	operon_249(SL1344_RS14890,SL1344_RS14895)	operon_244(STM2876,STM2877)	operon_261(STM474_RS14890,STM474_RS14895)	operon_251(D5R57_RS15675,D5R57_RS15680)
CO1156	STM14_RS01795	SL1344_RS01225	STM0242	STM474_RS01225	D5R57_RS01270
CO1157	STM14_RS09895	SL1344_RS08990	STM1801	STM474_RS08990	D5R57_RS09810
CO1158	STM14_RS03355	SL1344_RS02785	STM0549	STM474_RS02785	D5R57_RS03230
CO1159	STM14_RS12430	SL1344_RS11525	STM2243	STM474_RS11525	D5R57_RS12455
CO1160	STM14_RS12685	SL1344_RS11780	STM2295	STM474_RS11780	D5R57_RS12730
CO1161	STM14_RS02880	SL1344_RS02310	STM0452	STM474_RS02310	D5R57_RS02730
CO1162	STM14_RS20855	SL1344_RS20355	STM3959	STM474_RS20355	D5R57_RS21695
CO1163	STM14_RS22270	SL1344_RS21770	STM4241	STM474_RS21770	D5R57_RS23170
CO1164	STM14_RS12055	SL1344_RS11150	STM2169	STM474_RS11150	D5R57_RS12050
CO1165	STM14_RS22755	SL1344_RS22260	STM4335	STM474_RS22260	D5R57_RS23675
CO1166	STM14_RS19085	SL1344_RS18580	STM3606	STM474_RS18580	D5R57_RS19790
CO1167	STM14_RS09115	SL1344_RS08215	STM1649	STM474_RS08215	D5R57_RS08950
CO1168	STM14_RS02635	SL1344_RS02065	STM0403	STM474_RS02065	D5R57_RS02455
CO1169	STM14_RS12440	SL1344_RS11535	STM2245	STM474_RS11535	D5R57_RS12465
CO1170	STM14_RS05150	SL1344_RS04565	STM0940	STM474_RS04565	D5R57_RS05120
CO1171	STM14_RS22630	SL1344_RS22130	STM4310	STM474_RS22130	D5R57_RS23545
CO1172	STM14_RS01375	SL1344_RS00805	STM0158	STM474_RS00805	D5R57_RS00835
CO1173	operon_473(STM14_RS19160,STM14_RS19155,STM14_RS19150,STM14_RS19145,STM14_RS19140,STM14_RS19135)	operon_469(SL1344_RS18655,SL1344_RS18650,SL1344_RS18645,SL1344_RS18640,SL1344_RS18635,SL1344_RS18630)	operon_484(STM3621,STM3620,STM3619,STM3618,STM3617,STM3616)	operon_496(STM474_RS18655,STM474_RS18650,STM474_RS18645,STM474_RS18640,STM474_RS18635,STM474_RS18630)	operon_493(D5R57_RS19870,D5R57_RS19865,D5R57_RS19860,D5R57_RS19855,D5R57_RS19850,D5R57_RS19845)
CO1174	STM14_RS00975	SL1344_RS00405	STM0079	STM474_RS00405	D5R57_RS00405
CO1175	operon_597(STM14_RS13885,STM14_RS13880)	operon_601(SL1344_RS12980,SL1344_RS12975)	operon_618(STM2532,STM2531)	operon_630(STM474_RS12980,STM474_RS12975)	operon_623(D5R57_RS14030,D5R57_RS14025)
CO1176	STM14_RS03965	SL1344_RS03390	STM0671	STM474_RS03390	D5R57_RS03870
CO1177	STM14_RS16225	SL1344_RS15700	STM3035	STM474_RS15700	D5R57_RS16530
CO1178	STM14_RS04040	SL1344_RS03465	STM0686	STM474_RS03465	D5R57_RS03945
CO1179	STM14_RS06525	SL1344_RS05940	STM1204	STM474_RS05940	D5R57_RS06585
CO1180	operon_389(STM14_RS23455,STM14_RS23450)	operon_391(SL1344_RS22960,SL1344_RS22955)	operon_395(STM4476,STM4475)	operon_409(STM474_RS22960,STM474_RS22955)	operon_407(D5R57_RS24420,D5R57_RS24415)
CO1181	STM14_RS16765	SL1344_RS16235	STM3139	STM474_RS16235	D5R57_RS17100
CO1182	STM14_RS09590	SL1344_RS08685	STM1738	STM474_RS08685	D5R57_RS09465
CO1183	STM14_RS15335	SL1344_RS14805	STM2859	STM474_RS14805	D5R57_RS15585
CO1184	STM14_RS19190	SL1344_RS18685	STM3625	STM474_RS18685	D5R57_RS19900
CO1185	STM14_RS19465	SL1344_RS18960	STM3679	STM474_RS18960	D5R57_RS20190
CO1186	STM14_RS16125	SL1344_RS15600	STM3015	STM474_RS15600	D5R57_RS16420
CO1187	operon_314(STM14_RS20325,STM14_RS20330)	operon_316(SL1344_RS19820,SL1344_RS19825)	operon_309(STM3849,STM3850)	operon_329(STM474_RS19820,STM474_RS19825)	operon_321(D5R57_RS21125,D5R57_RS21130)
CO1188	STM14_RS01335	SL1344_RS00765	STM0150	STM474_RS00765	D5R57_RS00790
CO1189	STM14_RS17425	SL1344_RS16920	STM3276	STM474_RS16920	D5R57_RS18080
CO1190	STM14_RS14000	SL1344_RS13095	STM2555	STM474_RS13095	D5R57_RS14165
CO1191	STM14_RS06260	SL1344_RS05675	STM1152	STM474_RS05675	D5R57_RS06305
CO1192	STM14_RS08000	SL1344_RS07100	STM1429	STM474_RS07100	D5R57_RS07790
CO1193	STM14_RS15040	SL1344_RS14510	STM2802	STM474_RS14510	D5R57_RS15270
CO1194	STM14_RS08285	SL1344_RS07385	STM1486	STM474_RS07385	D5R57_RS08095
CO1195	operon_668(STM14_RS10535,STM14_RS10530)	operon_671(SL1344_RS09630,SL1344_RS09625)	operon_688(STM1925,STM1924)	operon_703(STM474_RS09630,STM474_RS09625)	operon_698(D5R57_RS10430,D5R57_RS10425)
CO1196	STM14_RS09800	SL1344_RS08895	STM1782	STM474_RS08895	D5R57_RS09715
CO1197	STM14_RS18430	SL1344_RS17925	STM3473	STM474_RS17925	D5R57_RS19115
CO1198	STM14_RS09910	SL1344_RS09005	STM1804	STM474_RS09005	D5R57_RS09825
CO1199	STM14_RS05400	SL1344_RS04815	STM0990	STM474_RS04815	D5R57_RS05385
CO1200	STM14_RS17020	SL1344_RS16490	STM3189	STM474_RS16490	D5R57_RS17370
CO1201	STM14_RS00610	SL1344_RS00045	STM0009	STM474_RS00045	D5R57_RS00045
CO1202	STM14_RS08305	SL1344_RS07405	STM1490	STM474_RS07405	D5R57_RS08120
CO1203	STM14_RS02905	SL1344_RS02335	STM0457	STM474_RS02335	D5R57_RS02755
CO1204	STM14_RS06585	SL1344_RS06000	STM1216	STM474_RS06000	D5R57_RS06645
CO1205	STM14_RS14320	SL1344_RS13415	STM2616	STM474_RS13415	D5R57_RS14515
CO1206	STM14_RS19390	SL1344_RS18885	STM3664	STM474_RS18885	D5R57_RS20115
CO1207	operon_58(STM14_RS03150,STM14_RS03155)	operon_57(SL1344_RS02580,SL1344_RS02585)	operon_59(STM0507,STM0508)	operon_61(STM474_RS02580,STM474_RS02585)	operon_70(D5R57_RS03020,D5R57_RS03025)
CO1208	STM14_RS19395	SL1344_RS18890	STM3665	STM474_RS18890	D5R57_RS20120
CO1209	STM14_RS13990	SL1344_RS13085	STM2553	STM474_RS13085	D5R57_RS14155
CO1210	STM14_RS12775	SL1344_RS11870	STM2313	STM474_RS11870	D5R57_RS12820
CO1211	STM14_RS08275	SL1344_RS07375	STM1484	STM474_RS07375	D5R57_RS08085
CO1212	STM14_RS02895	SL1344_RS02325	STM0455	STM474_RS02325	D5R57_RS02745
CO1213	STM14_RS17050	SL1344_RS16520	STM3195	STM474_RS16520	D5R57_RS17400
CO1214	STM14_RS04615	SL1344_RS04040	STM0798	STM474_RS04040	D5R57_RS04550
CO1215	operon_356(STM14_RS22725,STM14_RS22730)	operon_358(SL1344_RS22230,SL1344_RS22235)	operon_354(STM4329,STM4330)	operon_371(STM474_RS22230,STM474_RS22235)	operon_367(D5R57_RS23645,D5R57_RS23650)
CO1216	STM14_RS11945	SL1344_RS11040	STM2148	STM474_RS11040	D5R57_RS11935
CO1217	STM14_RS17875	SL1344_RS17370	STM3363	STM474_RS17370	D5R57_RS18545
CO1218	STM14_RS10680	SL1344_RS09775	STM1954	STM474_RS09775	D5R57_RS10575
CO1219	operon_493(STM14_RS18355,STM14_RS18350,STM14_RS18345)	operon_489(SL1344_RS17850,SL1344_RS17845,SL1344_RS17840)	operon_503(STM3458,STM3457,STM3456)	operon_515(STM474_RS17850,STM474_RS17845,STM474_RS17840)	operon_513(D5R57_RS19040,D5R57_RS19035,D5R57_RS19030)
CO1220	STM14_RS05910	SL1344_RS05325	STM1084	STM474_RS05325	D5R57_RS05920
CO1221	STM14_RS00605	SL1344_RS00040	STM0008	STM474_RS00040	D5R57_RS00040
CO1222	operon_350(STM14_RS22315,STM14_RS22320)	operon_352(SL1344_RS21815,SL1344_RS21820)	operon_347(STM4250,STM4251)	operon_364(STM474_RS21815,STM474_RS21820)	operon_360(D5R57_RS23220,D5R57_RS23225)
CO1223	STM14_RS19405	SL1344_RS18900	STM3667	STM474_RS18900	D5R57_RS20130
CO1224	STM14_RS13850	SL1344_RS12945	STM2525	STM474_RS12945	D5R57_RS13995
CO1225	operon_124(STM14_RS06250,STM14_RS06255)	operon_126(SL1344_RS05665,SL1344_RS05670)	operon_127(STM1150,STM1151)	operon_134(STM474_RS05665,STM474_RS05670)	operon_136(D5R57_RS06295,D5R57_RS06300)
CO1226	STM14_RS13615	SL1344_RS12710	STM2476	STM474_RS12710	D5R57_RS13705
CO1227	STM14_RS16550	SL1344_RS16025	STM3098	STM474_RS16025	D5R57_RS16890
CO1228	operon_225(STM14_RS14055,STM14_RS14060)	operon_220(SL1344_RS13150,SL1344_RS13155)	operon_220(STM2566,STM2567)	operon_230(STM474_RS13150,STM474_RS13155)	operon_228(D5R57_RS14220,D5R57_RS14225)
CO1229	STM14_RS08590	SL1344_RS07690	STM1547	STM474_RS07690	D5R57_RS08420
CO1230	STM14_RS01635	SL1344_RS01065	STM0210	STM474_RS01065	D5R57_RS01100
CO1231	STM14_RS10455	SL1344_RS09550	STM1909	STM474_RS09550	D5R57_RS10350
CO1232	STM14_RS02725	SL1344_RS02155	STM0421	STM474_RS02155	D5R57_RS02555
CO1233	operon_66(STM14_RS03580,STM14_RS03585,STM14_RS03590,STM14_RS03595,STM14_RS03600)	operon_64(SL1344_RS03005,SL1344_RS03010,SL1344_RS03015,SL1344_RS03020,SL1344_RS03025)	operon_67(STM0595,STM0596,STM0597,STM0598,STM0599)	operon_71(STM474_RS03005,STM474_RS03010,STM474_RS03015,STM474_RS03020,STM474_RS03025)	operon_80(D5R57_RS03465,D5R57_RS03470,D5R57_RS03475,D5R57_RS03480,D5R57_RS03485)
CO1234	operon_635(STM14_RS12235,STM14_RS12230,STM14_RS12225)	operon_642(SL1344_RS11330,SL1344_RS11325,SL1344_RS11320)	operon_657(STM2206,STM2205,STM2204)	operon_670(STM474_RS11330,STM474_RS11325,STM474_RS11320)	operon_661(D5R57_RS12245,D5R57_RS12240,D5R57_RS12235)
CO1235	operon_80(STM14_RS04475,STM14_RS04480)	operon_81(SL1344_RS03900,SL1344_RS03905)	operon_83(STM0770,STM0771)	operon_89(STM474_RS03900,STM474_RS03905)	operon_96(D5R57_RS04400,D5R57_RS04405)
CO1236	STM14_RS14660	SL1344_RS13835	STM2684	STM474_RS13835	D5R57_RS14890
CO1237	STM14_RS07410	SL1344_RS06510	STM1310	STM474_RS06510	D5R57_RS07175
CO1238	STM14_RS13630	SL1344_RS12725	STM2479	STM474_RS12725	D5R57_RS13725
CO1239	STM14_RS11975	SL1344_RS11070	STM2154	STM474_RS11070	D5R57_RS11965
CO1240	STM14_RS15585	SL1344_RS15055	STM2909	STM474_RS15055	D5R57_RS15845
CO1241	STM14_RS17195	SL1344_RS16665	STM3224	STM474_RS16665	D5R57_RS17785
CO1242	operon_529(STM14_RS16680,STM14_RS16675)	operon_524(SL1344_RS16155,SL1344_RS16150)	operon_541(STM3123,STM3122)	operon_558(STM474_RS16155,STM474_RS16150)	operon_557(D5R57_RS17015,D5R57_RS17010)
CO1243	operon_732(STM14_RS06050,STM14_RS06045)	operon_730(SL1344_RS05465,SL1344_RS05460)	operon_748(STM1112,STM1111)	operon_769(STM474_RS05465,STM474_RS05460)	operon_760(D5R57_RS06070,D5R57_RS06065)
CO1244	operon_18(STM14_RS01575,STM14_RS01580,STM14_RS01585,STM14_RS01590)	operon_21(SL1344_RS01005,SL1344_RS01010,SL1344_RS01015,SL1344_RS01020)	operon_25(STM0198,STM0199,STM0200,STM0201)	operon_23(STM474_RS01005,STM474_RS01010,STM474_RS01015,STM474_RS01020)	operon_28(D5R57_RS01040,D5R57_RS01045,D5R57_RS01050,D5R57_RS01055)
CO1245	STM14_RS22490	SL1344_RS21990	STM4285	STM474_RS21990	D5R57_RS23415
CO1246	operon_573(STM14_RS14625,STM14_RS14620,STM14_RS14615,STM14_RS14610)	operon_578(SL1344_RS13800,SL1344_RS13795,SL1344_RS13790,SL1344_RS13785)	operon_597(STM2676,STM2675,STM2674,STM2673)	operon_609(STM474_RS13800,STM474_RS13795,STM474_RS13790,STM474_RS13785)	operon_600(D5R57_RS14850,D5R57_RS14845,D5R57_RS14840,D5R57_RS14835)
CO1247	STM14_RS01070	SL1344_RS00500	STM0098	STM474_RS00500	D5R57_RS00510
CO1248	STM14_RS09280	SL1344_RS08380	STM1679	STM474_RS08380	D5R57_RS09130
CO1249	operon_400(STM14_RS22600,STM14_RS22595)	operon_400(SL1344_RS22100,SL1344_RS22095)	operon_407(STM4304,STM4303)	operon_422(STM474_RS22100,STM474_RS22095)	operon_420(D5R57_RS23515,D5R57_RS23510)
CO1250	STM14_RS18540	SL1344_RS18035	STM3495	STM474_RS18035	D5R57_RS19235
CO1251	STM14_RS03095	SL1344_RS02525	STM0496	STM474_RS02525	D5R57_RS02965
CO1252	STM14_RS14505	SL1344_RS13610	STM2650	STM474_RS13610	D5R57_RS14720
CO1253	operon_323(STM14_RS20910,STM14_RS20915,STM14_RS20920)	operon_326(SL1344_RS20410,SL1344_RS20415,SL1344_RS20420)	operon_320(STM3970,STM3971,STM3972)	operon_338(STM474_RS20410,STM474_RS20415,STM474_RS20420)	operon_331(D5R57_RS21750,D5R57_RS21755,D5R57_RS21760)
CO1254	STM14_RS14575	SL1344_RS13680	STM2665	STM474_RS13680	D5R57_RS14795
CO1255	STM14_RS16515	SL1344_RS15990	STM3091	STM474_RS15990	D5R57_RS16855
CO1256	STM14_RS08085	SL1344_RS07185	STM1446	STM474_RS07185	D5R57_RS07885
CO1257	STM14_RS19380	SL1344_RS18875	STM3663	STM474_RS18875	D5R57_RS20105
CO1258	STM14_RS01075	SL1344_RS00505	STM0100	STM474_RS00505	D5R57_RS00520
CO1259	STM14_RS05020	SL1344_RS04435	STM0876	STM474_RS04435	D5R57_RS04980
CO1260	STM14_RS05290	SL1344_RS04705	STM0968	STM474_RS04705	D5R57_RS05275
CO1261	STM14_RS08175	SL1344_RS07275	STM1463	STM474_RS07275	D5R57_RS07975
CO1262	STM14_RS07405	SL1344_RS06505	STM1309	STM474_RS06505	D5R57_RS07170
CO1263	STM14_RS23665	SL1344_RS23170	STM4515	STM474_RS23170	D5R57_RS24645
CO1264	STM14_RS22385	SL1344_RS21885	STM4264	STM474_RS21885	D5R57_RS23295
CO1265	operon_264(STM14_RS17010,STM14_RS17015)	operon_266(SL1344_RS16480,SL1344_RS16485)	operon_262(STM3187,STM3188)	operon_278(STM474_RS16480,STM474_RS16485)	operon_268(D5R57_RS17360,D5R57_RS17365)
CO1266	STM14_RS07230	SL1344_RS06330	STM1274	STM474_RS06330	D5R57_RS06970
CO1267	STM14_RS16370	SL1344_RS15845	STM3063	STM474_RS15845	D5R57_RS16695
CO1268	STM14_RS01120	SL1344_RS00550	STM0109	STM474_RS00550	D5R57_RS00565
CO1269	operon_757(STM14_RS03955,STM14_RS03950)	operon_753(SL1344_RS03380,SL1344_RS03375)	operon_777(STM0669,STM0668)	operon_799(STM474_RS03380,STM474_RS03375)	operon_787(D5R57_RS03860,D5R57_RS03855)
CO1270	STM14_RS09200	SL1344_RS08300	STM1663	STM474_RS08300	D5R57_RS09045
CO1271	STM14_RS14905	SL1344_RS14375	STM2777	STM474_RS14375	D5R57_RS15130
CO1272	STM14_RS18620	SL1344_RS18115	STM3511	STM474_RS18115	D5R57_RS19320
CO1273	STM14_RS11515	SL1344_RS10610	STM2062	STM474_RS10610	D5R57_RS11465
CO1274	operon_598(STM14_RS13875,STM14_RS13870,STM14_RS13865,STM14_RS13860)	operon_602(SL1344_RS12970,SL1344_RS12965,SL1344_RS12960,SL1344_RS12955)	operon_619(STM2530,STM2529,STM2528,STM2527)	operon_631(STM474_RS12970,STM474_RS12965,STM474_RS12960,STM474_RS12955)	operon_624(D5R57_RS14020,D5R57_RS14015,D5R57_RS14010,D5R57_RS14005)
CO1275	STM14_RS18815	SL1344_RS18310	STM3552	STM474_RS18310	D5R57_RS19520
CO1276	STM14_RS18605	SL1344_RS18100	STM3508	STM474_RS18100	D5R57_RS19305
CO1277	STM14_RS20200	SL1344_RS19695	STM3826	STM474_RS19695	D5R57_RS20990
CO1278	STM14_RS22715	SL1344_RS22220	STM4327	STM474_RS22220	D5R57_RS23635
CO1279	STM14_RS04255	SL1344_RS03680	STM0728	STM474_RS03680	D5R57_RS04170
CO1280	STM14_RS05070	SL1344_RS04485	STM0887	STM474_RS04485	D5R57_RS05035
CO1281	STM14_RS01875	SL1344_RS01305	STM0258	STM474_RS01305	D5R57_RS01355
CO1282	STM14_RS17430	SL1344_RS16925	STM3277	STM474_RS16925	D5R57_RS18085
CO1283	STM14_RS24075	SL1344_RS23580	STM4597	STM474_RS23580	D5R57_RS25060
CO1284	operon_118(STM14_RS06060,STM14_RS06065,STM14_RS06070)	operon_121(SL1344_RS05475,SL1344_RS05480,SL1344_RS05485)	operon_122(STM1114,STM1115,STM1116)	operon_130(STM474_RS05475,STM474_RS05480,STM474_RS05485)	operon_132(D5R57_RS06085,D5R57_RS06090,D5R57_RS06095)
CO1285	STM14_RS03090	SL1344_RS02520	STM0495	STM474_RS02520	D5R57_RS02960
CO1286	STM14_RS02065	SL1344_RS01495	STM0294	STM474_RS01495	D5R57_RS01560
CO1287	operon_394(STM14_RS23145,STM14_RS23140)	operon_395(SL1344_RS22650,SL1344_RS22645)	operon_400(STM4413,STM4412)	operon_415(STM474_RS22650,STM474_RS22645)	operon_413(D5R57_RS24090,D5R57_RS24085)
CO1288	STM14_RS21505	SL1344_RS21005	STM4088	STM474_RS21005	D5R57_RS22365
CO1289	STM14_RS04830	SL1344_RS04245	STM0839	STM474_RS04245	D5R57_RS04765
CO1290	STM14_RS09070	SL1344_RS08170	STM1640	STM474_RS08170	D5R57_RS08905
CO1291	STM14_RS18895	SL1344_RS18390	STM3568	STM474_RS18390	D5R57_RS19600
CO1292	STM14_RS22775	SL1344_RS22280	STM4339	STM474_RS22280	D5R57_RS23700
CO1293	STM14_RS23055	SL1344_RS22560	STM4395	STM474_RS22560	D5R57_RS23985
CO1294	operon_375(STM14_RS23905,STM14_RS23910)	operon_376(SL1344_RS23410,SL1344_RS23415)	operon_379(STM4563,STM4564)	operon_394(STM474_RS23410,STM474_RS23415)	operon_389(D5R57_RS24885,D5R57_RS24890)
CO1295	STM14_RS10150	SL1344_RS09245	STM1851	STM474_RS09245	D5R57_RS10080
CO1296	STM14_RS03515	SL1344_RS02940	STM0582	STM474_RS02940	D5R57_RS03400
CO1297	STM14_RS07120	SL1344_RS06220	STM1253	STM474_RS06220	D5R57_RS06850
CO1298	STM14_RS08005	SL1344_RS07105	STM1430	STM474_RS07105	D5R57_RS07795
CO1299	STM14_RS21545	SL1344_RS21045	STM4096	STM474_RS21045	D5R57_RS22405
CO1300	STM14_RS09250	SL1344_RS08350	STM1673	STM474_RS08350	D5R57_RS09100
CO1301	STM14_RS19805	SL1344_RS19300	STM3747	STM474_RS19300	D5R57_RS20555
CO1302	STM14_RS08740	SL1344_RS07840	STM1573	STM474_RS07840	D5R57_RS08545
CO1303	STM14_RS20820	SL1344_RS20320	STM3952	STM474_RS20320	D5R57_RS21660
CO1304	STM14_RS13275	SL1344_RS12370	STM2410	STM474_RS12370	D5R57_RS13350
CO1305	STM14_RS12240	SL1344_RS11335	STM2207	STM474_RS11335	D5R57_RS12250
CO1306	STM14_RS00640	SL1344_RS00075	STM0015	STM474_RS00075	D5R57_RS00075
CO1307	STM14_RS17450	SL1344_RS16945	STM3281	STM474_RS16945	D5R57_RS18105
CO1308	STM14_RS12550	SL1344_RS11645	STM2267	STM474_RS11645	D5R57_RS12585
CO1309	STM14_RS20230	SL1344_RS19725	STM3831	STM474_RS19725	D5R57_RS21020
CO1310	STM14_RS24080	SL1344_RS23585	STM4598	STM474_RS23585	D5R57_RS25065
CO1311	STM14_RS12615	SL1344_RS11710	STM2281	STM474_RS11710	D5R57_RS12655
CO1312	operon_203(STM14_RS12125,STM14_RS12130)	operon_200(SL1344_RS11220,SL1344_RS11225)	operon_200(STM2184,STM2185)	operon_208(STM474_RS11220,STM474_RS11225)	operon_209(D5R57_RS12125,D5R57_RS12130)
CO1313	STM14_RS16365	SL1344_RS15840	STM3062	STM474_RS15840	D5R57_RS16690
CO1314	STM14_RS07455	SL1344_RS06555	STM1319	STM474_RS06555	D5R57_RS07225
CO1315	STM14_RS06440	SL1344_RS05855	STM1188	STM474_RS05855	D5R57_RS06500
CO1316	STM14_RS09470	SL1344_RS08565	STM1713	STM474_RS08565	D5R57_RS09335
CO1317	STM14_RS19755	SL1344_RS19250	STM3737	STM474_RS19250	D5R57_RS20500
CO1318	STM14_RS23630	SL1344_RS23135	STM4509	STM474_RS23135	D5R57_RS24610
CO1319	STM14_RS16455	SL1344_RS15930	STM3079	STM474_RS15930	D5R57_RS16790
CO1320	STM14_RS22395	SL1344_RS21895	STM4266	STM474_RS21895	D5R57_RS23305
CO1321	STM14_RS12205	SL1344_RS11300	STM2200	STM474_RS11300	D5R57_RS12215
CO1322	STM14_RS03755	SL1344_RS03180	STM0630	STM474_RS03180	D5R57_RS03665
CO1323	STM14_RS13325	SL1344_RS12420	STM2420	STM474_RS12420	D5R57_RS13405
CO1324	operon_15(STM14_RS01445,STM14_RS01450)	operon_18(SL1344_RS00875,SL1344_RS00880)	operon_21(STM0172,STM0173)	operon_20(STM474_RS00875,STM474_RS00880)	operon_24(D5R57_RS00905,D5R57_RS00910)
CO1325	STM14_RS00725	SL1344_RS00160	STM0031	STM474_RS00160	D5R57_RS00160
CO1326	STM14_RS13115	SL1344_RS12210	STM2380	STM474_RS12210	D5R57_RS13185
CO1327	STM14_RS02190	SL1344_RS01620	STM0316	STM474_RS01620	D5R57_RS01685
CO1328	STM14_RS17025	SL1344_RS16495	STM3190	STM474_RS16495	D5R57_RS17375
CO1329	STM14_RS21585	SL1344_RS21085	STM4103	STM474_RS21085	D5R57_RS22445
CO1330	operon_101(STM14_RS05370,STM14_RS05375,STM14_RS05380)	operon_103(SL1344_RS04785,SL1344_RS04790,SL1344_RS04795)	operon_110(STM0984,STM0985,STM0986)	operon_110(STM474_RS04785,STM474_RS04790,STM474_RS04795)	operon_116(D5R57_RS05355,D5R57_RS05360,D5R57_RS05365)
CO1331	operon_508(STM14_RS17690,STM14_RS17685)	operon_502(SL1344_RS17185,SL1344_RS17180)	operon_519(STM3327,STM3326)	operon_530(STM474_RS17185,STM474_RS17180)	operon_529(D5R57_RS18355,D5R57_RS18350)
CO1332	operon_449(STM14_RS20045,STM14_RS20040)	operon_448(SL1344_RS19540,SL1344_RS19535)	operon_460(STM3796,STM3795)	operon_476(STM474_RS19540,STM474_RS19535)	operon_470(D5R57_RS20830,D5R57_RS20825)
CO1333	STM14_RS23025	SL1344_RS22530	STM4389	STM474_RS22530	D5R57_RS23950
CO1334	STM14_RS09740	SL1344_RS08835	STM1770	STM474_RS08835	D5R57_RS09655
CO1335	STM14_RS17900	SL1344_RS17395	STM3368	STM474_RS17395	D5R57_RS18570
CO1336	STM14_RS08075	SL1344_RS07175	STM1444	STM474_RS07175	D5R57_RS07875
CO1337	STM14_RS06565	SL1344_RS05980	STM1212	STM474_RS05980	D5R57_RS06625
CO1338	STM14_RS22830	SL1344_RS22335	STM4350	STM474_RS22335	D5R57_RS23755
CO1339	operon_14(STM14_RS01390,STM14_RS01395,STM14_RS01400,STM14_RS01405)	operon_17(SL1344_RS00820,SL1344_RS00825,SL1344_RS00830,SL1344_RS00835)	operon_20(STM0161,STM0162,STM0163,STM0164)	operon_19(STM474_RS00820,STM474_RS00825,STM474_RS00830,STM474_RS00835)	operon_23(D5R57_RS00850,D5R57_RS00855,D5R57_RS00860,D5R57_RS00865)
CO1340	STM14_RS07610	SL1344_RS06710	STM1350	STM474_RS06710	D5R57_RS07390
CO1341	STM14_RS10345	SL1344_RS09440	STM1887	STM474_RS09440	D5R57_RS10225
CO1342	STM14_RS23105	SL1344_RS22610	STM4405	STM474_RS22610	D5R57_RS24045
CO1343	STM14_RS19850	SL1344_RS19345	STM3756	STM474_RS19345	D5R57_RS20615
CO1344	STM14_RS14555	SL1344_RS13660	STM2660	STM474_RS13660	D5R57_RS14775
CO1345	STM14_RS01155	SL1344_RS00585	STM0115	STM474_RS00585	D5R57_RS00600
CO1346	STM14_RS22175	SL1344_RS21675	STM4222	STM474_RS21675	D5R57_RS23075
CO1347	STM14_RS18665	SL1344_RS18160	STM3521	STM474_RS18160	D5R57_RS19365
CO1348	STM14_RS10175	SL1344_RS09270	STM1856	STM474_RS09270	D5R57_RS10105
CO1349	STM14_RS23085	SL1344_RS22590	STM4401	STM474_RS22590	D5R57_RS24020
CO1350	operon_797(STM14_RS01285,STM14_RS01280,STM14_RS01275)	operon_792(SL1344_RS00715,SL1344_RS00710,SL1344_RS00705)	operon_817(STM0140,STM0139,STM0138)	operon_843(STM474_RS00715,STM474_RS00710,STM474_RS00705)	operon_832(D5R57_RS00735,D5R57_RS00730,D5R57_RS00725)
CO1351	operon_313(STM14_RS20315,STM14_RS20320)	operon_315(SL1344_RS19810,SL1344_RS19815)	operon_308(STM3847,STM3848)	operon_328(STM474_RS19810,STM474_RS19815)	operon_320(D5R57_RS21115,D5R57_RS21120)
CO1352	STM14_RS11185	SL1344_RS10280	STM2001	STM474_RS10280	D5R57_RS11120
CO1353	operon_745(STM14_RS04865,STM14_RS04860)	operon_741(SL1344_RS04280,SL1344_RS04275)	operon_763(STM0846,STM0845)	operon_785(STM474_RS04280,STM474_RS04275)	operon_773(D5R57_RS04810,D5R57_RS04805)
CO1354	STM14_RS10305	SL1344_RS09400	STM1879	STM474_RS09400	D5R57_RS10180
CO1355	STM14_RS18925	SL1344_RS18420	STM3574	STM474_RS18420	D5R57_RS19630
CO1356	STM14_RS23835	SL1344_RS23340	STM4549	STM474_RS23340	D5R57_RS24815
CO1357	STM14_RS17190	SL1344_RS16660	STM3223	STM474_RS16660	D5R57_RS17780
CO1358	STM14_RS16115	SL1344_RS15590	STM3013	STM474_RS15590	D5R57_RS16410
CO1359	STM14_RS13110	SL1344_RS12205	STM2379	STM474_RS12205	D5R57_RS13180
CO1360	STM14_RS05785	SL1344_RS05200	STM1059	STM474_RS05200	D5R57_RS05795
CO1361	STM14_RS04735	SL1344_RS04150	STM0820	STM474_RS04150	D5R57_RS04665
CO1362	STM14_RS03160	SL1344_RS02590	STM0509	STM474_RS02590	D5R57_RS03030
CO1363	STM14_RS19890	SL1344_RS19385	STM3765	STM474_RS19385	D5R57_RS20670
CO1364	STM14_RS13700	SL1344_RS12795	STM2493	STM474_RS12795	D5R57_RS13805
CO1365	STM14_RS09185	SL1344_RS08285	STM1660	STM474_RS08285	D5R57_RS09030
CO1366	operon_298(STM14_RS19500,STM14_RS19505)	operon_302(SL1344_RS18995,SL1344_RS19000)	operon_292(STM3686,STM3687)	operon_314(STM474_RS18995,STM474_RS19000)	operon_306(D5R57_RS20230,D5R57_RS20235)
CO1367	operon_246(STM14_RS15240,STM14_RS15245)	operon_246(SL1344_RS14710,SL1344_RS14715)	operon_241(STM2840,STM2841)	operon_258(STM474_RS14710,STM474_RS14715)	operon_248(D5R57_RS15485,D5R57_RS15490)
CO1368	STM14_RS02245	SL1344_RS01675	STM0327	STM474_RS01675	D5R57_RS02065
CO1369	STM14_RS01475	SL1344_RS00905	STM0178	STM474_RS00905	D5R57_RS00935
CO1370	STM14_RS07170	SL1344_RS06270	STM1263	STM474_RS06270	D5R57_RS06900
CO1371	STM14_RS26015	SL1344_RS26655	STM1650	STM474_RS26635	D5R57_RS08955
CO1372	operon_789(STM14_RS01775,STM14_RS01770)	operon_784(SL1344_RS01205,SL1344_RS01200)	operon_809(STM0238,STM0237)	operon_834(STM474_RS01205,STM474_RS01200)	operon_823(D5R57_RS01250,D5R57_RS01245)
CO1373	operon_694(STM14_RS09100,STM14_RS09095,STM14_RS09090)	operon_696(SL1344_RS08200,SL1344_RS08195,SL1344_RS08190)	operon_709(STM1646,STM1645,STM1644)	operon_730(STM474_RS08200,STM474_RS08195,STM474_RS08190)	operon_721(D5R57_RS08935,D5R57_RS08930,D5R57_RS08925)
CO1374	STM14_RS08680	SL1344_RS07780	STM1562	STM474_RS07780	D5R57_RS08485
CO1375	STM14_RS12275	SL1344_RS11370	STM2214	STM474_RS11370	D5R57_RS12290
CO1376	STM14_RS17530	SL1344_RS17025	STM3296	STM474_RS17025	D5R57_RS18190
CO1377	STM14_RS15875	SL1344_RS15350	STM2967	STM474_RS15350	D5R57_RS16160
CO1378	operon_544(STM14_RS16100,STM14_RS16095)	operon_538(SL1344_RS15575,SL1344_RS15570)	operon_557(STM3010,STM3009)	operon_571(STM474_RS15575,STM474_RS15570)	operon_571(D5R57_RS16385,D5R57_RS16380)
CO1379	operon_248(STM14_RS15345,STM14_RS15350,STM14_RS15355,STM14_RS15360)	operon_248(SL1344_RS14815,SL1344_RS14820,SL1344_RS14825,SL1344_RS14830)	operon_243(STM2861,STM2862,STM2863,STM2864)	operon_260(STM474_RS14815,STM474_RS14820,STM474_RS14825,STM474_RS14830)	operon_250(D5R57_RS15595,D5R57_RS15600,D5R57_RS15605,D5R57_RS15610)
CO1380	STM14_RS10115	SL1344_RS09210	STM1844	STM474_RS09210	D5R57_RS10045
CO1381	operon_610(STM14_RS13160,STM14_RS13155)	operon_615(SL1344_RS12255,SL1344_RS12250)	operon_633(STM2389,STM2388)	operon_647(STM474_RS12255,STM474_RS12250)	operon_636(D5R57_RS13230,D5R57_RS13225)
CO1382	STM14_RS22625	SL1344_RS22125	STM4309	STM474_RS22125	D5R57_RS23540
CO1383	STM14_RS05240	SL1344_RS04655	STM0958	STM474_RS04655	D5R57_RS05220
CO1384	STM14_RS02505	SL1344_RS01935	STM0378	STM474_RS01935	D5R57_RS02330
CO1385	operon_355(STM14_RS22655,STM14_RS22660)	operon_357(SL1344_RS22160,SL1344_RS22165)	operon_353(STM4317,STM4318)	operon_370(STM474_RS22160,STM474_RS22165)	operon_366(D5R57_RS23575,D5R57_RS23580)
CO1386	STM14_RS18755	SL1344_RS18250	STM3539	STM474_RS18250	D5R57_RS19455
CO1387	STM14_RS10005	SL1344_RS09100	STM1822	STM474_RS09100	D5R57_RS09930
CO1388	STM14_RS23200	SL1344_RS22705	STM4423	STM474_RS22705	D5R57_RS24150
CO1389	STM14_RS19125	SL1344_RS18620	STM3614	STM474_RS18620	D5R57_RS19830
CO1390	STM14_RS26235	SL1344_RS26875	STM4462	STM474_RS26855	D5R57_RS24340
CO1391	STM14_RS19350	SL1344_RS18845	STM3657	STM474_RS18845	D5R57_RS20065
CO1392	operon_673(STM14_RS10385,STM14_RS10380)	operon_676(SL1344_RS09480,SL1344_RS09475)	operon_692(STM1895,STM1894)	operon_706(STM474_RS09480,STM474_RS09475)	operon_700(D5R57_RS10270,D5R57_RS10265)
CO1393	STM14_RS19115	SL1344_RS18610	STM3612	STM474_RS18610	D5R57_RS19820
CO1394	STM14_RS11990	SL1344_RS11085	STM2156A	STM474_RS11085	D5R57_RS11980
CO1395	STM14_RS07475	SL1344_RS06575	STM1323	STM474_RS06575	D5R57_RS07245
CO1396	STM14_RS00665	SL1344_RS00100	STM0020	STM474_RS00100	D5R57_RS00100
CO1397	operon_22(STM14_RS01720,STM14_RS01725,STM14_RS01730,STM14_RS01735,STM14_RS01740,STM14_RS01745)	operon_25(SL1344_RS01150,SL1344_RS01155,SL1344_RS01160,SL1344_RS01165,SL1344_RS01170,SL1344_RS01175)	operon_30(STM0227,STM0228,STM0229,STM0230,STM0231,STM0232)	operon_26(STM474_RS01150,STM474_RS01155,STM474_RS01160,STM474_RS01165,STM474_RS01170,STM474_RS01175)	operon_32(D5R57_RS01195,D5R57_RS01200,D5R57_RS01205,D5R57_RS01210,D5R57_RS01215,D5R57_RS01220)
CO1398	STM14_RS17895	SL1344_RS17390	STM3367	STM474_RS17390	D5R57_RS18565
CO1399	STM14_RS09745	SL1344_RS08840	STM1771	STM474_RS08840	D5R57_RS09660
CO1400	operon_261(STM14_RS16845,STM14_RS16850)	operon_262(SL1344_RS16315,SL1344_RS16320)	operon_257(STM3155,STM3156)	operon_275(STM474_RS16315,STM474_RS16320)	operon_264(D5R57_RS17190,D5R57_RS17195)
CO1401	STM14_RS09500	SL1344_RS08595	STM1719	STM474_RS08595	D5R57_RS09370
CO1402	operon_307(STM14_RS19950,STM14_RS19955)	operon_310(SL1344_RS19445,SL1344_RS19450)	operon_302(STM3777,STM3778)	operon_322(STM474_RS19445,STM474_RS19450)	operon_314(D5R57_RS20735,D5R57_RS20740)
CO1403	operon_477(STM14_RS18910,STM14_RS18905,STM14_RS18900)	operon_473(SL1344_RS18405,SL1344_RS18400,SL1344_RS18395)	operon_488(STM3571,STM3570,STM3569)	operon_500(STM474_RS18405,STM474_RS18400,STM474_RS18395)	operon_498(D5R57_RS19615,D5R57_RS19610,D5R57_RS19605)
CO1404	STM14_RS23695	SL1344_RS23200	STM4521	STM474_RS23200	D5R57_RS24675
CO1405	STM14_RS04525	SL1344_RS03950	STM0780	STM474_RS03950	D5R57_RS04455
CO1406	STM14_RS09190	SL1344_RS08290	STM1661	STM474_RS08290	D5R57_RS09035
CO1407	STM14_RS06125	SL1344_RS05540	STM1127	STM474_RS05540	D5R57_RS06155
CO1408	STM14_RS07125	SL1344_RS06225	STM1254	STM474_RS06225	D5R57_RS06855
CO1409	STM14_RS06450	SL1344_RS05865	STM1189	STM474_RS05865	D5R57_RS06510
CO1410	STM14_RS01890	SL1344_RS01320	STM0261	STM474_RS01320	D5R57_RS01370
CO1411	STM14_RS21690	SL1344_RS21190	STM4126	STM474_RS21190	D5R57_RS22560
CO1412	STM14_RS03760	SL1344_RS03185	STM0631	STM474_RS03185	D5R57_RS03670
CO1413	STM14_RS16000	SL1344_RS15475	STM2992	STM474_RS15475	D5R57_RS16290
CO1414	STM14_RS09285	SL1344_RS08385	STM1680	STM474_RS08385	D5R57_RS09135
CO1415	operon_636(STM14_RS12185,STM14_RS12180)	operon_643(SL1344_RS11280,SL1344_RS11275)	operon_658(STM2196,STM2195)	operon_671(STM474_RS11280,STM474_RS11275)	operon_662(D5R57_RS12190,D5R57_RS12185)
CO1416	STM14_RS03425	SL1344_RS02850	STM0564	STM474_RS02850	D5R57_RS03300
CO1417	STM14_RS14495	SL1344_RS13600	STM2648	STM474_RS13600	D5R57_RS14710
CO1418	STM14_RS21840	SL1344_RS21340	STM4157	STM474_RS21340	D5R57_RS22725
CO1419	STM14_RS05140	SL1344_RS04555	STM0938	STM474_RS04555	D5R57_RS05105
CO1420	STM14_RS15415	SL1344_RS14885	STM2875	STM474_RS14885	D5R57_RS15670
CO1421	STM14_RS09790	SL1344_RS08885	STM1780	STM474_RS08885	D5R57_RS09705
CO1422	STM14_RS22240	SL1344_RS21740	STM4235	STM474_RS21740	D5R57_RS23140
CO1423	STM14_RS26010	SL1344_RS26650	STM1629	STM474_RS26630	D5R57_RS08840
CO1424	STM14_RS09295	SL1344_RS08395	STM1682	STM474_RS08395	D5R57_RS09145
CO1425	STM14_RS19120	SL1344_RS18615	STM3613	STM474_RS18615	D5R57_RS19825
CO1426	STM14_RS16935	SL1344_RS16405	STM3172	STM474_RS16405	D5R57_RS17280
CO1427	STM14_RS03025	SL1344_RS02455	STM0482	STM474_RS02455	D5R57_RS02885
CO1428	STM14_RS05440	SL1344_RS04855	STM0998	STM474_RS04855	D5R57_RS05430
CO1429	STM14_RS10300	SL1344_RS09395	STM1878	STM474_RS09395	D5R57_RS10175
CO1430	STM14_RS23725	SL1344_RS23230	STM4527	STM474_RS23230	D5R57_RS24705
CO1431	STM14_RS20760	SL1344_RS20260	STM3939	STM474_RS20260	D5R57_RS21585
CO1432	STM14_RS11610	SL1344_RS10705	STM2081	STM474_RS10705	D5R57_RS11585
CO1433	STM14_RS12650	SL1344_RS11745	STM2287	STM474_RS11745	D5R57_RS12690
CO1434	STM14_RS02490	SL1344_RS01920	STM0375	STM474_RS01920	D5R57_RS02310
CO1435	STM14_RS15975	SL1344_RS15450	STM2987	STM474_RS15450	D5R57_RS16265
CO1436	STM14_RS08645	SL1344_RS07745	STM1555	STM474_RS07745	D5R57_RS08450
CO1437	STM14_RS09255	SL1344_RS08355	STM1674	STM474_RS08355	D5R57_RS09105
CO1438	STM14_RS02170	SL1344_RS01600	STM0312	STM474_RS01600	D5R57_RS01665
CO1439	STM14_RS09480	SL1344_RS08575	STM1715	STM474_RS08575	D5R57_RS09350
CO1440	STM14_RS08495	SL1344_RS07595	STM1527	STM474_RS07595	D5R57_RS08325
CO1441	STM14_RS10065	SL1344_RS09160	STM1834	STM474_RS09160	D5R57_RS09995
CO1442	STM14_RS08820	SL1344_RS07920	STM1589	STM474_RS07920	D5R57_RS08630
CO1443	STM14_RS13345	SL1344_RS12440	STM2423	STM474_RS12440	D5R57_RS13425
CO1444	operon_475(STM14_RS19025,STM14_RS19020)	operon_471(SL1344_RS18520,SL1344_RS18515)	operon_486(STM3594,STM3593)	operon_498(STM474_RS18520,STM474_RS18515)	operon_496(D5R57_RS19730,D5R57_RS19725)
CO1445	STM14_RS21595	SL1344_RS21095	STM4105	STM474_RS21095	D5R57_RS22455
CO1446	STM14_RS21965	SL1344_RS21465	STM4181	STM474_RS21465	D5R57_RS22860
CO1447	operon_479(STM14_RS18850,STM14_RS18845)	operon_475(SL1344_RS18345,SL1344_RS18340)	operon_490(STM3559,STM3558)	operon_502(STM474_RS18345,STM474_RS18340)	operon_500(D5R57_RS19555,D5R57_RS19550)
CO1448	STM14_RS18785	SL1344_RS18280	STM3546	STM474_RS18280	D5R57_RS19490
CO1449	STM14_RS16085	SL1344_RS15560	STM3007	STM474_RS15560	D5R57_RS16370
CO1450	STM14_RS19875	SL1344_RS19370	STM3762	STM474_RS19370	D5R57_RS20650
CO1451	STM14_RS11970	SL1344_RS11065	STM2153	STM474_RS11065	D5R57_RS11960
CO1452	STM14_RS12060	SL1344_RS11155	STM2170	STM474_RS11155	D5R57_RS12055
CO1453	STM14_RS20765	SL1344_RS20265	STM3940	STM474_RS20265	D5R57_RS21590
CO1454	operon_498(STM14_RS18130,STM14_RS18125)	operon_493(SL1344_RS17625,SL1344_RS17620)	operon_508(STM3413,STM3412)	operon_520(STM474_RS17625,STM474_RS17620)	operon_518(D5R57_RS18800,D5R57_RS18795)
CO1455	operon_352(STM14_RS22420,STM14_RS22425)	operon_354(SL1344_RS21920,SL1344_RS21925)	operon_349(STM4271,STM4272)	operon_366(STM474_RS21920,STM474_RS21925)	operon_362(D5R57_RS23340,D5R57_RS23345)
CO1456	STM14_RS22305	SL1344_RS21805	STM4248	STM474_RS21805	D5R57_RS23205
CO1457	STM14_RS10745	SL1344_RS09840	STM1967	STM474_RS09840	D5R57_RS10645
CO1458	STM14_RS12050	SL1344_RS11145	STM2168	STM474_RS11145	D5R57_RS12040
CO1459	STM14_RS13655	SL1344_RS12750	STM2484	STM474_RS12750	D5R57_RS13760
CO1460	STM14_RS05295	SL1344_RS04710	STM0969	STM474_RS04710	D5R57_RS05280
CO1461	STM14_RS09475	SL1344_RS08570	STM1714	STM474_RS08570	D5R57_RS09340
CO1462	operon_784(STM14_RS02370,STM14_RS02365,STM14_RS02360)	operon_779(SL1344_RS01800,SL1344_RS01795,SL1344_RS01790)	operon_804(STM0352,STM0351,STM0350)	operon_829(STM474_RS01800,STM474_RS01795,STM474_RS01790)	operon_815(D5R57_RS02195,D5R57_RS02190,D5R57_RS02185)
CO1463	STM14_RS18560	SL1344_RS18055	STM3499	STM474_RS18055	D5R57_RS19255
CO1464	STM14_RS13145	SL1344_RS12240	STM2386	STM474_RS12240	D5R57_RS13215
CO1465	STM14_RS05015	SL1344_RS04430	STM0875	STM474_RS04430	D5R57_RS04975
CO1466	STM14_RS03775	SL1344_RS03200	STM0634	STM474_RS03200	D5R57_RS03685
CO1467	STM14_RS23155	SL1344_RS22660	STM4415	STM474_RS22660	D5R57_RS24100
CO1468	STM14_RS19765	SL1344_RS19260	STM3739	STM474_RS19260	D5R57_RS20515
CO1469	STM14_RS21480	SL1344_RS20980	STM4083	STM474_RS20980	D5R57_RS22340
CO1470	STM14_RS00855	SL1344_RS00290	STM0057	STM474_RS00290	D5R57_RS00290
CO1471	STM14_RS02545	SL1344_RS01975	STM0386	STM474_RS01975	D5R57_RS02370
CO1472	STM14_RS21095	SL1344_RS20595	STM4009	STM474_RS20595	D5R57_RS21955
CO1473	STM14_RS19470	SL1344_RS18965	STM3680	STM474_RS18965	D5R57_RS20195
CO1474	STM14_RS10185	SL1344_RS09280	STM1857	STM474_RS09280	D5R57_RS10115
CO1475	STM14_RS12570	SL1344_RS11665	STM2272	STM474_RS11665	D5R57_RS12605
CO1476	STM14_RS10615	SL1344_RS09710	STM1941	STM474_RS09710	D5R57_RS10510
CO1477	STM14_RS18370	SL1344_RS17865	STM3461	STM474_RS17865	D5R57_RS19055
CO1478	STM14_RS15970	SL1344_RS15445	STM2986	STM474_RS15445	D5R57_RS16260
CO1479	STM14_RS16395	SL1344_RS15870	STM3067	STM474_RS15870	D5R57_RS16720
CO1480	STM14_RS09735	SL1344_RS08830	STM1769	STM474_RS08830	D5R57_RS09650
CO1481	STM14_RS07985	SL1344_RS07085	STM1426	STM474_RS07085	D5R57_RS07775
CO1482	operon_230(STM14_RS14600,STM14_RS14605)	operon_224(SL1344_RS13705,SL1344_RS13710)	operon_223(STM2671,STM2672)	operon_235(STM474_RS13705,STM474_RS13710)	operon_232(D5R57_RS14825,D5R57_RS14830)
CO1483	STM14_RS09650	SL1344_RS08745	STM1751	STM474_RS08745	D5R57_RS09530
CO1484	STM14_RS03055	SL1344_RS02485	STM0488	STM474_RS02485	D5R57_RS02920
CO1485	STM14_RS19745	SL1344_RS19240	STM3735	STM474_RS19240	D5R57_RS20490
CO1486	STM14_RS03100	SL1344_RS02530	STM0497	STM474_RS02530	D5R57_RS02970
CO1487	STM14_RS02175	SL1344_RS01605	STM0313	STM474_RS01605	D5R57_RS01670
CO1488	STM14_RS23685	SL1344_RS23190	STM4519	STM474_RS23190	D5R57_RS24665
CO1489	STM14_RS14010	SL1344_RS13105	STM2557	STM474_RS13105	D5R57_RS14175
CO1490	STM14_RS23505	SL1344_RS23010	STM4486	STM474_RS23010	D5R57_RS24475
CO1491	STM14_RS21260	SL1344_RS20760	STM4040	STM474_RS20760	D5R57_RS22115
CO1492	STM14_RS03000	SL1344_RS02430	STM0477	STM474_RS02430	D5R57_RS02860
CO1493	STM14_RS07265	SL1344_RS06365	STM1281	STM474_RS06365	D5R57_RS07010
CO1494	STM14_RS11825	SL1344_RS10920	STM2124	STM474_RS10920	D5R57_RS11805
CO1495	operon_470(STM14_RS19330,STM14_RS19325)	operon_466(SL1344_RS18825,SL1344_RS18820)	operon_480(STM3652,STM3651)	operon_493(STM474_RS18825,STM474_RS18820)	operon_489(D5R57_RS20040,D5R57_RS20035)
CO1496	operon_517(STM14_RS17330,STM14_RS17325)	operon_512(SL1344_RS16800,SL1344_RS16795)	operon_527(STM3252,STM3251)	operon_539(STM474_RS16800,STM474_RS16795)	operon_539(D5R57_RS17955,D5R57_RS17950)
CO1497	STM14_RS07595	SL1344_RS06695	STM1347	STM474_RS06695	D5R57_RS07375
CO1498	STM14_RS07115	SL1344_RS06215	STM1252	STM474_RS06215	D5R57_RS06845
CO1499	STM14_RS20065	SL1344_RS19560	STM3798	STM474_RS19560	D5R57_RS20855
CO1500	STM14_RS23635	SL1344_RS23140	STM4510	STM474_RS23140	D5R57_RS24620
CO1501	STM14_RS13785	SL1344_RS12880	STM2512	STM474_RS12880	D5R57_RS13920
CO1502	STM14_RS01425	SL1344_RS00855	STM0168	STM474_RS00855	D5R57_RS00885
CO1503	STM14_RS22835	SL1344_RS22340	STM4351	STM474_RS22340	D5R57_RS23760
CO1504	STM14_RS19605	SL1344_RS19100	STM3707	STM474_RS19100	D5R57_RS20340
CO1505	STM14_RS16230	SL1344_RS15705	STM3036	STM474_RS15705	D5R57_RS16535
CO1506	STM14_RS13270	SL1344_RS12365	STM2409	STM474_RS12365	D5R57_RS13345
CO1507	STM14_RS09485	SL1344_RS08580	STM1716	STM474_RS08580	D5R57_RS09355
CO1508	STM14_RS08375	SL1344_RS07475	STM1504	STM474_RS07475	D5R57_RS08190
CO1509	STM14_RS09245	SL1344_RS08345	STM1672	STM474_RS08345	D5R57_RS09095
CO1510	STM14_RS15795	SL1344_RS15265	STM2951	STM474_RS15265	D5R57_RS16065
CO1511	operon_793(STM14_RS01415,STM14_RS01410)	operon_788(SL1344_RS00845,SL1344_RS00840)	operon_814(STM0166,STM0165)	operon_840(STM474_RS00845,STM474_RS00840)	operon_829(D5R57_RS00875,D5R57_RS00870)
CO1512	STM14_RS01265	SL1344_RS00695	STM0137	STM474_RS00695	D5R57_RS00710
CO1513	operon_344(STM14_RS21920,STM14_RS21925)	operon_347(SL1344_RS21420,SL1344_RS21425)	operon_339(STM4173,STM4174)	operon_356(STM474_RS21420,STM474_RS21425)	operon_353(D5R57_RS22810,D5R57_RS22815)
CO1514	STM14_RS20380	SL1344_RS19875	STM3860	STM474_RS19875	D5R57_RS21180
CO1515	STM14_RS18280	SL1344_RS17775	STM3443	STM474_RS17775	D5R57_RS18955
CO1516	STM14_RS08240	SL1344_RS07340	STM1477	STM474_RS07340	D5R57_RS08045
CO1517	operon_455(STM14_RS19925,STM14_RS19920)	operon_453(SL1344_RS19420,SL1344_RS19415)	operon_467(STM3772,STM3771)	operon_481(STM474_RS19420,STM474_RS19415)	operon_476(D5R57_RS20705,D5R57_RS20700)
CO1518	STM14_RS08735	SL1344_RS07835	STM1572	STM474_RS07835	D5R57_RS08540
CO1519	STM14_RS13375	SL1344_RS12470	STM2429	STM474_RS12470	D5R57_RS13455
CO1520	operon_408(STM14_RS22140,STM14_RS22135,STM14_RS22130,STM14_RS22125)	operon_407(SL1344_RS21640,SL1344_RS21635,SL1344_RS21630,SL1344_RS21625)	operon_415(STM4215,STM4214,STM4213,STM4212)	operon_430(STM474_RS21640,STM474_RS21635,STM474_RS21630,STM474_RS21625)	operon_428(D5R57_RS23040,D5R57_RS23035,D5R57_RS23030,D5R57_RS23025)
CO1521	STM14_RS10010	SL1344_RS09105	STM1823	STM474_RS09105	D5R57_RS09935
CO1522	STM14_RS10110	SL1344_RS09205	STM1843	STM474_RS09205	D5R57_RS10040
CO1523	STM14_RS21325	SL1344_RS20825	STM4051	STM474_RS20825	D5R57_RS22180
CO1524	STM14_RS17790	SL1344_RS17285	STM3346	STM474_RS17285	D5R57_RS18460
CO1525	STM14_RS12105	SL1344_RS11200	STM2180	STM474_RS11200	D5R57_RS12105
CO1526	STM14_RS23705	SL1344_RS23210	STM4523	STM474_RS23210	D5R57_RS24685
CO1527	STM14_RS01310	SL1344_RS00740	STM0145	STM474_RS00740	D5R57_RS00765
CO1528	operon_339(STM14_RS21745,STM14_RS21750)	operon_342(SL1344_RS21245,SL1344_RS21250)	operon_336(STM4137,STM4138)	operon_353(STM474_RS21245,STM474_RS21250)	operon_350(D5R57_RS22620,D5R57_RS22625)
CO1529	STM14_RS00920	SL1344_RS00350	STM0069	STM474_RS00350	D5R57_RS00350
CO1530	STM14_RS00785	SL1344_RS00220	STM0043	STM474_RS00220	D5R57_RS00220
CO1531	STM14_RS18965	SL1344_RS18460	STM3582	STM474_RS18460	D5R57_RS19670
CO1532	STM14_RS19335	SL1344_RS18830	STM3653	STM474_RS18830	D5R57_RS20045
CO1533	operon_279(STM14_RS17950,STM14_RS17955)	operon_281(SL1344_RS17445,SL1344_RS17450)	operon_276(STM3377,STM3378)	operon_295(STM474_RS17445,STM474_RS17450)	operon_286(D5R57_RS18620,D5R57_RS18625)
CO1534	operon_304(STM14_RS19690,STM14_RS19695)	operon_307(SL1344_RS19185,SL1344_RS19190)	operon_297(STM3724,STM3725)	operon_319(STM474_RS19185,STM474_RS19190)	operon_311(D5R57_RS20430,D5R57_RS20435)
CO1535	STM14_RS25970	SL1344_RS26610	STM1250	STM474_RS26590	D5R57_RS06835
CO1536	STM14_RS24000	SL1344_RS23505	STM4582	STM474_RS23505	D5R57_RS24985
CO1537	STM14_RS01170	SL1344_RS00600	STM0118	STM474_RS00600	D5R57_RS00615
CO1538	STM14_RS06625	SL1344_RS06040	STM1224	STM474_RS06040	D5R57_RS06685
CO1539	STM14_RS01605	SL1344_RS01035	STM0204	STM474_RS01035	D5R57_RS01070
CO1540	STM14_RS25840	SL1344_RS26505	STM0274A	STM474_RS26485	D5R57_RS01440
CO1541	operon_36(STM14_RS02315,STM14_RS25865)	operon_37(SL1344_RS01745,SL1344_RS26530)	operon_42(STM0341,STM0342)	operon_39(STM474_RS01745,STM474_RS26510)	operon_50(D5R57_RS02135,D5R57_RS02140)
CO1542	STM14_RS02810	SL1344_RS02240	STM0438	STM474_RS02240	D5R57_RS02645
CO1543	STM14_RS03780	SL1344_RS03205	STM0635	STM474_RS03205	D5R57_RS03690
CO1544	STM14_RS26540	SL1344_RS27370	STM0731	STM474_RS27235	D5R57_RS26420
CO1545	operon_93(STM14_RS05005,STM14_RS05010)	operon_95(SL1344_RS04420,SL1344_RS04425)	operon_94(STM0873,STM0874)	operon_100(STM474_RS04420,STM474_RS04425)	operon_108(D5R57_RS04965,D5R57_RS04970)
CO1546	operon_97(STM14_RS05155,STM14_RS05160)	operon_99(SL1344_RS04570,SL1344_RS04575)	operon_105(STM0941,STM0942)	operon_104(STM474_RS04570,STM474_RS04575)	operon_112(D5R57_RS05125,D5R57_RS05130)
CO1547	STM14_RS05605|STM14_RS14305	SL1344_RS13400|SL1344_RS05020	STM1026|STM2614	STM474_RS05020|STM474_RS13400	D5R57_RS05600|D5R57_RS14500
CO1548	STM14_RS05960	SL1344_RS05375	STM1094	STM474_RS05375	D5R57_RS05965
CO1549	STM14_RS06700|STM14_RS24705	SL1344_RS06115	STM1238	STM474_RS06115	D5R57_RS06765
CO1550	STM14_RS10225|STM14_RS24685|STM14_RS14155	SL1344_RS13250|SL1344_RS09320	STM1867|STM2585A	STM474_RS13250|STM474_RS09320	D5R57_RS14350
CO1551	operon_143(STM14_RS07210,STM14_RS07215)	operon_137(SL1344_RS06310,SL1344_RS06315)	operon_137(STM1271,STM1272)	operon_143(STM474_RS06310,STM474_RS06315)	operon_146(D5R57_RS06950,D5R57_RS06955)
CO1552	STM14_RS08280	SL1344_RS07380	STM1485	STM474_RS07380	D5R57_RS08090
CO1553	STM14_RS08420|STM14_RS06090	SL1344_RS07520|SL1344_RS05505	STM1513|STM1121	STM474_RS05505|STM474_RS07520	D5R57_RS08245|D5R57_RS06115
CO1554	STM14_RS08440	SL1344_RS07540	STM1516	STM474_RS07540	D5R57_RS08265
CO1555	STM14_RS08595	SL1344_RS07695	STM1548	STM474_RS07695	D5R57_RS08425
CO1556	STM14_RS08855	SL1344_RS07955	STM1596	STM474_RS07955	D5R57_RS08665
CO1557	STM14_RS09060	SL1344_RS08160	STM1638	STM474_RS08160	D5R57_RS08895
CO1558	STM14_RS09375	SL1344_RS08470	STM1697	STM474_RS08470	D5R57_RS09220
CO1559	STM14_RS10200	SL1344_RS09295	STM1860	STM474_RS09295	D5R57_RS10135
CO1560	STM14_RS10610	SL1344_RS09705	STM1940	STM474_RS09705	D5R57_RS10505
CO1561	operon_200(STM14_RS11865,STM14_RS11870,STM14_RS11875)	operon_197(SL1344_RS10960,SL1344_RS10965,SL1344_RS10970)	operon_197(STM2133,STM2134,STM2135)	operon_205(STM474_RS10960,STM474_RS10965,STM474_RS10970)	operon_206(D5R57_RS11860,D5R57_RS11865,D5R57_RS11870)
CO1562	STM14_RS12260	SL1344_RS11355	STM2211	STM474_RS11355	D5R57_RS12270
CO1563	operon_447(STM14_RS20155,STM14_RS20150,STM14_RS20145,STM14_RS20140,STM14_RS20135,STM14_RS20130)|operon_630(STM14_RS12475,STM14_RS12470,STM14_RS12465,STM14_RS12460,STM14_RS12455,STM14_RS12450)	operon_446(SL1344_RS19650,SL1344_RS19645,SL1344_RS19640,SL1344_RS19635,SL1344_RS19630,SL1344_RS19625)|operon_637(SL1344_RS11570,SL1344_RS11565,SL1344_RS11560,SL1344_RS11555,SL1344_RS11550,SL1344_RS11545)	operon_458(STM3817,STM3816,STM3815,STM3814,STM3813,STM3812)|operon_652(STM2252,STM2251,STM2250,STM2249,STM2248,STM2247)	operon_472(STM474_RS19650,STM474_RS19645,STM474_RS19640,STM474_RS19635,STM474_RS19630,STM474_RS19625)|operon_666(STM474_RS11570,STM474_RS11565,STM474_RS11560,STM474_RS11555,STM474_RS11550,STM474_RS11545)	operon_467(D5R57_RS20945,D5R57_RS20940,D5R57_RS20935,D5R57_RS20930,D5R57_RS20925,D5R57_RS20920)|operon_655(D5R57_RS12505,D5R57_RS12500,D5R57_RS12495,D5R57_RS12490,D5R57_RS12485,D5R57_RS12480)
CO1564	STM14_RS12680	SL1344_RS11775	STM2294	STM474_RS11775	D5R57_RS12725
CO1565	operon_220(STM14_RS13685,STM14_RS13690)	operon_214(SL1344_RS12780,SL1344_RS12785)	operon_214(STM2490,STM2491)	operon_224(STM474_RS12780,STM474_RS12785)	operon_223(D5R57_RS13790,D5R57_RS13795)
CO1566	STM14_RS13770	SL1344_RS12865	STM2509	STM474_RS12865	D5R57_RS13905
CO1567	STM14_RS13790	SL1344_RS12885	STM2513	STM474_RS12885	D5R57_RS13925
CO1568	operon_233(STM14_RS14705,STM14_RS14715)	operon_234(SL1344_RS14180,SL1344_RS14190)	operon_229(STM2740,STM2741)	operon_245(STM474_RS14180,STM474_RS14190)	operon_235(D5R57_RS14940,D5R57_RS14945)
CO1569	STM14_RS14865	SL1344_RS14335	STM0325	STM474_RS14335	D5R57_RS15080
CO1570	operon_558(STM14_RS15715,STM14_RS15710,STM14_RS15705,STM14_RS15700)	operon_550(SL1344_RS15185,SL1344_RS15180,SL1344_RS15175,SL1344_RS15170)	operon_570(STM2935,STM2934,STM2933,STM2932)	operon_581(STM474_RS15185,STM474_RS15180,STM474_RS15175,STM474_RS15170)	operon_584(D5R57_RS15975,D5R57_RS15970,D5R57_RS15965,D5R57_RS15960)
CO1571	operon_256(STM14_RS16105,STM14_RS16110)	operon_255(SL1344_RS15580,SL1344_RS15585)	operon_251(STM3011,STM3012)	operon_268(STM474_RS15580,STM474_RS15585)	operon_258(D5R57_RS16400,D5R57_RS16405)
CO1572	STM14_RS17055	SL1344_RS16525	STM3196	STM474_RS16525	D5R57_RS17405
CO1573	STM14_RS17540	SL1344_RS17035	STM3298	STM474_RS17035	D5R57_RS18205
CO1574	STM14_RS18875|STM14_RS18890	SL1344_RS18385|SL1344_RS18370	STM3567	STM474_RS18385	D5R57_RS19595
CO1575	operon_294(STM14_RS19165,STM14_RS19170,STM14_RS19175)	operon_298(SL1344_RS18660,SL1344_RS18665,SL1344_RS18670)	operon_289(STM3622,STM3623,STM3624)	operon_310(STM474_RS18660,STM474_RS18665,STM474_RS18670)	operon_302(D5R57_RS19875,D5R57_RS19880,D5R57_RS19885)
CO1576	STM14_RS26850	SL1344_RS27755	STM3624A	STM474_RS27560	D5R57_RS19895
CO1577	operon_460(STM14_RS19800,STM14_RS19795)	operon_458(SL1344_RS19295,SL1344_RS19290)	operon_471(STM3746,STM3745)	operon_486(STM474_RS19295,STM474_RS19290)	operon_480(D5R57_RS20550,D5R57_RS20545)
CO1578	operon_456(STM14_RS19915,STM14_RS19910,STM14_RS19905,STM14_RS19900)	operon_454(SL1344_RS19410,SL1344_RS19405,SL1344_RS19400,SL1344_RS19395)	operon_468(STM3770,STM3769,STM3768,STM3767)	operon_482(STM474_RS19410,STM474_RS19405,STM474_RS19400,STM474_RS19395)	operon_477(D5R57_RS20695,D5R57_RS20690,D5R57_RS20685,D5R57_RS20680)
CO1579	STM14_RS19945	SL1344_RS19440	STM3776	STM474_RS19440	D5R57_RS20730
CO1580	operon_308(STM14_RS26665,STM14_RS20055)	operon_311(SL1344_RS27525,SL1344_RS19550)	operon_303(STM3797A,STM3796B)	operon_323(STM474_RS27355,STM474_RS19550)	operon_315(D5R57_RS20840,D5R57_RS20845)
CO1581	operon_446(STM14_RS20170,STM14_RS20165,STM14_RS20160)	operon_445(SL1344_RS19665,SL1344_RS19660,SL1344_RS19655)	operon_457(STM3820,STM3819,STM3818)	operon_471(STM474_RS19665,STM474_RS19660,STM474_RS19655)	operon_466(D5R57_RS20960,D5R57_RS20955,D5R57_RS20950)
CO1582	STM14_RS25610	SL1344_RS26120	STM3911	STM474_RS26100	D5R57_RS21440
CO1583	STM14_RS22035	SL1344_RS21535	STM4195	STM474_RS21535	D5R57_RS22930
CO1584	STM14_RS22160	SL1344_RS21660	STM4219	STM474_RS21660	D5R57_RS23060
CO1585	STM14_RS23110	SL1344_RS22615	STM4406	STM474_RS22615	D5R57_RS24055
CO1586	STM14_RS23595	SL1344_RS23100	STM4503	STM474_RS23100	D5R57_RS24575
CO1587	operon_381(STM14_RS23820,STM14_RS23815)	operon_383(SL1344_RS23325,SL1344_RS23320)	operon_386(STM4546,STM4545)	operon_401(STM474_RS23325,STM474_RS23320)	operon_398(D5R57_RS24800,D5R57_RS24795)
CO1588	STM14_RS10905|STM14_RS11885	SL1344_RS10000|SL1344_RS10980	STM2137	STM474_RS10980|STM474_RS10000	D5R57_RS11880|D5R57_RS10825
CO1589	STM14_RS16440	SL1344_RS12700|SL1344_RS15915	STM3076	STM474_RS15915	D5R57_RS16770
CO1590	STM14_RS23160	SL1344_RS22665	STM4416	STM474_RS22665	D5R57_RS24105
CO1591	STM14_RS10205|STM14_RS26045	SL1344_RS26685|SL1344_RS09300	STM1861	STM474_RS09300|STM474_RS26665	D5R57_RS26350
CO1592	STM14_RS25045	SL1344_RS25545	STM2173	STM474_RS25525	D5R57_RS12070
CO1593	STM14_RS10900	SL1344_RS09995	STM1999	STM474_RS09995	D5R57_RS10805
CO1594	STM14_RS26430	SL1344_RS27140	STM2666	STM474_RS27060	D5R57_RS14800

## Sheet: pan5
Supplementary Table S3. Core TU and pan-TU networks of S. typhimurium.
Sheet2. Pan5 TU networks of five representative strains
TUs_ID	14028S	SL1344	LT2	ST4_74	D23580
5PO001	operon_525(STM14_RS16730,STM14_RS16725)|STM14_RS16740	operon_521(SL1344_RS16205,SL1344_RS16200)|SL1344_RS16210	operon_538(STM3134,STM3133,STM3132)	operon_555(STM474_RS16205,STM474_RS16200)|STM474_RS16210	operon_554(D5R57_RS17065,D5R57_RS17060)|D5R57_RS17070
5PO002	operon_581(STM14_RS14245,STM14_RS14240)|operon_109(STM14_RS05670,STM14_RS05675,STM14_RS05680)|operon_139(STM14_RS06940,STM14_RS06945,STM14_RS06950,STM14_RS06955,STM14_RS06960,STM14_RS06965,STM14_RS06970)| operon_583(STM14_RS14215,STM14_RS14210,STM14_RS14205,STM14_RS14200,STM14_RS14195,STM14_RS14190,STM14_RS14185)|operon_140(STM14_RS06975,STM14_RS06980)| operon_584(STM14_RS14180,STM14_RS14175)|ope…	operon_112(SL1344_RS05090,SL1344_RS05095)|operon_590(SL1344_RS13320,SL1344_RS13315,SL1344_RS13310,SL1344_RS13305,SL1344_RS13300,SL1344_RS13295,SL1344_RS13290,SL1344_RS13285,SL1344_RS13280)|operon_115(SL1344_RS05145,SL1344_RS05150)|operon_591(SL1344_RS13265,SL1344_RS13260,SL1344_RS13255)|operon_111(SL1344_RS05065,SL1344_RS05070,SL1344_RS05075,SL1344_RS05080)|operon_588(SL1344_RS13375,SL1344_RS1337…	operon_102(STM0920,STM0921,STM0922,STM0923)|operon_99(STM0909,STM0910,STM0911,STM0912)|operon_115(STM1030,STM1031,STM1032,STM1033,STM1034,STM1035,STM1036,STM1037,STM1038,STM1039,STM1040,STM1041,STM1042,STM1043)|operon_116(STM1045,STM1046,STM1047,STM1048)|operon_607(STM2591,STM2590)|operon_605(STM2603,STM2602,STM2601,STM2600)|operon_100(STM0914,STM0915,STM0916)|operon_606(STM2598,STM2597,STM2596,S…	operon_122(STM474_RS26950,STM474_RS27445,STM474_RS05140)|operon_119(STM474_RS05040,STM474_RS05045,STM474_RS05050,STM474_RS05055,STM474_RS05060,STM474_RS05065,STM474_RS05070,STM474_RS05075,STM474_RS05080,STM474_RS05085,STM474_RS05090,STM474_RS05095)|operon_617(STM474_RS13375,STM474_RS13370,STM474_RS13365,STM474_RS13360,STM474_RS13355,STM474_RS13350,STM474_RS13345)|operon_618(STM474_RS13340,STM474_…	operon_125(D5R57_RS05645,D5R57_RS05650,D5R57_RS05655,D5R57_RS05660,D5R57_RS05665)|operon_126(D5R57_RS05670,D5R57_RS05675,D5R57_RS05680,D5R57_RS05685)|operon_127(D5R57_RS05700,D5R57_RS05705,D5R57_RS05710,D5R57_RS05715)|operon_611(D5R57_RS14420,D5R57_RS14415,D5R57_RS14410,D5R57_RS14405,D5R57_RS14400,D5R57_RS14395,D5R57_RS14390,D5R57_RS14385,D5R57_RS14380,D5R57_RS14375)|operon_612(D5R57_RS14365,D5R5…
5PO003	operon_229(STM14_RS26830,STM14_RS14515)|STM14_RS14520	operon_223(SL1344_RS27730,SL1344_RS13620)|SL1344_RS13625	STM2652|STM2653	operon_234(STM474_RS27535,STM474_RS13620,STM474_RS13625)	operon_231(D5R57_RS14730,D5R57_RS14735)
5PO004	operon_390(STM14_RS26885,STM14_RS23420)	SL1344_RS22925	STM4469	STM474_RS22925	D5R57_RS24385
5PO005	operon_577(STM14_RS25210,STM14_RS14375,STM14_RS14370,STM14_RS14365,STM14_RS14360)|operon_133(STM14_RS06760,STM14_RS06765,STM14_RS06770,STM14_RS06775,STM14_RS06780,STM14_RS06785,STM14_RS06790,STM14_RS06795)|operon_104(STM14_RS05520,STM14_RS05525,STM14_RS05530,STM14_RS05535,STM14_RS05540,STM14_RS05545)	operon_583(SL1344_RS13495,SL1344_RS13490)|operon_584(SL1344_RS13485,SL1344_RS13480)|operon_585(SL1344_RS13475,SL1344_RS13470,SL1344_RS13465,SL1344_RS13460)|operon_107(SL1344_RS04935,SL1344_RS04940,SL1344_RS04945,SL1344_RS04950,SL1344_RS04955,SL1344_RS04960)	operon_113(STM1014,STM1015,STM1016,STM1017)| operon_601(STM2626,STM2625,STM2624,STM2623)|STM1013| STM2627	operon_115(STM474_RS04935,STM474_RS04940)|operon_614(STM474_RS13495,STM474_RS13490,STM474_RS13485,STM474_RS13480,STM474_RS13475,STM474_RS13470,STM474_RS13465,STM474_RS13460)|operon_116(STM474_RS04945,STM474_RS04950,STM474_RS04955,STM474_RS04960)	operon_819(D5R57_RS01770,D5R57_RS01765,D5R57_RS01760,D5R57_RS01755,D5R57_RS01750,D5R57_RS01745,D5R57_RS01740,D5R57_RS01735,D5R57_RS01730,D5R57_RS26280)|operon_605(D5R57_RS14575,D5R57_RS14570,D5R57_RS14565)|operon_604(D5R57_RS14585,D5R57_RS14580)|operon_120(D5R57_RS05515,D5R57_RS05520,D5R57_RS05525,D5R57_RS05530,D5R57_RS05535,D5R57_RS05540)
5PO006	operon_25(STM14_RS26690,STM14_RS01975,STM14_RS01980,STM14_RS01985)|operon_26(STM14_RS01990,STM14_RS01995,STM14_RS02000,STM14_RS02005)	operon_27(SL1344_RS01405,SL1344_RS01410)|operon_28(SL1344_RS01420,SL1344_RS01425,SL1344_RS01430,SL1344_RS01435)	operon_35(STM0279,STM0280,STM0281,STM0282,STM0283)|operon_34(STM0277,STM0278)	operon_28(STM474_RS01405,STM474_RS01410)|operon_29(STM474_RS01420,STM474_RS01425,STM474_RS01430,STM474_RS01435)	operon_34(D5R57_RS01460,D5R57_RS01465)|operon_35(D5R57_RS01475,D5R57_RS01480,D5R57_RS01485,D5R57_RS01490)
5PO007	operon_578(STM14_RS25205,STM14_RS14345,STM14_RS26820,STM14_RS14335,STM14_RS14330,STM14_RS14325)|operon_105(STM14_RS05565,STM14_RS26725,STM14_RS05575,STM14_RS05580,STM14_RS05585)|STM14_RS05560|STM14_RS24670|STM14_RS05555| STM14_RS14350| STM14_RS06805	operon_586(SL1344_RS13440,SL1344_RS27720,SL1344_RS13430,SL1344_RS13425,SL1344_RS13420)|operon_108(SL1344_RS04980,SL1344_RS27635,SL1344_RS04990,SL1344_RS04995,SL1344_RS05000)|SL1344_RS04975|SL1344_RS25705|SL1344_RS13450| SL1344_RS04970	operon_602(STM2619,STM2618,STM2617)|STM1021|STM1022|STM1020| STM2620|STM1019| STM2621	operon_117(STM474_RS04970,STM474_RS04975,STM474_RS04980,STM474_RS27440,STM474_RS04990,STM474_RS04995,STM474_RS05000)|operon_615(STM474_RS13450,STM474_RS25685,STM474_RS13440,STM474_RS27525,STM474_RS13430,STM474_RS13425,STM474_RS13420)	operon_121(D5R57_RS05550,D5R57_RS05555)|operon_606(D5R57_RS14555,D5R57_RS14550,D5R57_RS14545)|operon_607(D5R57_RS14535,D5R57_RS14530,D5R57_RS14525)|operon_122(D5R57_RS05570,D5R57_RS05575,D5R57_RS05580)|D5R57_RS05560
5PO008	operon_633(STM14_RS26390,STM14_RS12385,STM14_RS12380)|operon_632(STM14_RS12395,STM14_RS12390)	operon_639(SL1344_RS11490,SL1344_RS11485,SL1344_RS27085,SL1344_RS11480,SL1344_RS11475)	operon_655(STM2235,STM2234)|operon_654(STM2237,STM2236)	operon_668(STM474_RS11490,STM474_RS11485,STM474_RS27020,STM474_RS11480,STM474_RS11475)	operon_657(D5R57_RS12410,D5R57_RS12405,D5R57_RS12400)|D5R57_RS12420
5PO009	operon_660(STM14_RS10955,STM14_RS10950,STM14_RS10945,STM14_RS10940,STM14_RS10935,STM14_RS26795,STM14_RS10920,STM14_RS10915,STM14_RS10910,STM14_RS26790)|operon_658(STM14_RS11040,STM14_RS11035)|operon_659(STM14_RS11025,STM14_RS11020,STM14_RS11015,STM14_RS11010,STM14_RS11005,STM14_RS11000,STM14_RS10995,STM14_RS10990,STM14_RS10985,STM14_RS10980,STM14_RS10975,STM14_RS24225,STM14_RS10970,STM14_RS10965,…	operon_664(SL1344_RS10045,SL1344_RS10040,SL1344_RS10035,SL1344_RS10030,SL1344_RS27695,SL1344_RS10015,SL1344_RS10010,SL1344_RS10005)|operon_663(SL1344_RS10120,SL1344_RS10115,SL1344_RS10110,SL1344_RS10105,SL1344_RS10100,SL1344_RS10095,SL1344_RS10090,SL1344_RS10085,SL1344_RS10080,SL1344_RS10075,SL1344_RS10070,SL1344_RS24850,SL1344_RS10065,SL1344_RS10060,SL1344_RS10055)|operon_574(SL1344_RS13955,SL13…	operon_226(STM2703,STM2704)|operon_592(STM2710,STM2709,STM2708,STM2707,STM2706,STM2705)	operon_693(STM474_RS10130,STM474_RS25450,STM474_RS10120,STM474_RS10115,STM474_RS10110,STM474_RS10105,STM474_RS10100,STM474_RS10095,STM474_RS10090,STM474_RS10085,STM474_RS10080,STM474_RS10075,STM474_RS10070,STM474_RS24830,STM474_RS10065,STM474_RS10060,STM474_RS10055,STM474_RS10050,STM474_RS10045,STM474_RS10040,STM474_RS10035,STM474_RS10030,STM474_RS27500,STM474_RS10015,STM474_RS10010,STM474_RS1000…	operon_546(D5R57_RS17575,D5R57_RS17570,D5R57_RS17565,D5R57_RS17560,D5R57_RS17555,D5R57_RS17550)|operon_688(D5R57_RS10875,D5R57_RS10870,D5R57_RS10865,D5R57_RS10860,D5R57_RS10855,D5R57_RS10850,D5R57_RS10845,D5R57_RS10840,D5R57_RS10835,D5R57_RS10830)|operon_687(D5R57_RS10940,D5R57_RS10935,D5R57_RS10930,D5R57_RS10925,D5R57_RS10920,D5R57_RS10915,D5R57_RS10910,D5R57_RS10905,D5R57_RS10900,D5R57_RS10895,…
5PO010	operon_656(STM14_RS26800,STM14_RS11105,STM14_RS11100,STM14_RS11095,STM14_RS11090,STM14_RS11085,STM14_RS11080,STM14_RS11075,STM14_RS11070,STM14_RS11065,STM14_RS11060)|operon_655(STM14_RS11115,STM14_RS11110)|operon_631(STM14_RS12415,STM14_RS12410)|STM14_RS12405|STM14_RS12420	operon_661(SL1344_RS27700,SL1344_RS10200,SL1344_RS10195,SL1344_RS10190,SL1344_RS10185,SL1344_RS10180,SL1344_RS10175,SL1344_RS10170,SL1344_RS10165,SL1344_RS10160)|operon_638(SL1344_RS11510,SL1344_RS11505)|SL1344_RS10205|SL1344_RS10210|SL1344_RS11500|SL1344_RS10155|SL1344_RS11515	operon_653(STM2240,STM2239)|STM2241	operon_667(STM474_RS11515,STM474_RS11510,STM474_RS11505,STM474_RS11500)|operon_691(STM474_RS27505,STM474_RS10200,STM474_RS10195,STM474_RS10190,STM474_RS10185,STM474_RS10180,STM474_RS10175,STM474_RS10170,STM474_RS10165,STM474_RS10160)|operon_690(STM474_RS10210,STM474_RS10205)|STM474_RS10155	operon_684(D5R57_RS11005,D5R57_RS11000,D5R57_RS10995)|operon_656(D5R57_RS12440,D5R57_RS12435,D5R57_RS12430)|operon_683(D5R57_RS11045,D5R57_RS11040,D5R57_RS11035,D5R57_RS11030,D5R57_RS11025,D5R57_RS11020,D5R57_RS11015,D5R57_RS11010)|D5R57_RS10990|D5R57_RS12445
5PO011	operon_317(STM14_RS26670,STM14_RS20575,STM14_RS20580,STM14_RS20585)|operon_318(STM14_RS20590,STM14_RS20595)	operon_319(SL1344_RS27585,SL1344_RS20075,SL1344_RS20080)|operon_320(SL1344_RS20090,SL1344_RS20095)|SL1344_RS20085	operon_312(STM3901,STM3902,STM3903,STM3904,STM3905)	operon_332(STM474_RS27360,STM474_RS20075,STM474_RS20080,STM474_RS20085,STM474_RS20090,STM474_RS20095)	operon_324(D5R57_RS26535,D5R57_RS21385,D5R57_RS21390,D5R57_RS21395,D5R57_RS21400,D5R57_RS21405)
5PO012	operon_8(STM14_RS00955,STM14_RS00960,STM14_RS00965,STM14_RS00970)|operon_718(STM14_RS07620,STM14_RS07615)|STM14_RS07625|STM14_RS07630	operon_9(SL1344_RS00395,SL1344_RS00400)|operon_719(SL1344_RS06720,SL1344_RS06715)|SL1344_RS00390|SL1344_RS06725|SL1344_RS06730|SL1344_RS00385	operon_10(STM0076,STM0077,STM0078)|operon_734(STM1354,STM1353,STM1352,STM1351)|STM0075	operon_12(STM474_RS00395,STM474_RS00400)|operon_755(STM474_RS06720,STM474_RS06715)|STM474_RS00390|STM474_RS06725|STM474_RS06730|STM474_RS00385	operon_13(D5R57_RS00390,D5R57_RS00395,D5R57_RS00400)|operon_745(D5R57_RS07410,D5R57_RS07405,D5R57_RS07400,D5R57_RS07395)|D5R57_RS00385
5PO013	operon_801(STM14_RS01040,STM14_RS01035,STM14_RS01030,STM14_RS01025,STM14_RS01020)|STM14_RS01045	operon_796(SL1344_RS00475,SL1344_RS00470,SL1344_RS00465,SL1344_RS00460,SL1344_RS00455,SL1344_RS00450)	operon_821(STM0093,STM0092,STM0091,STM0090,STM0089,STM0088)	operon_848(STM474_RS00475,STM474_RS00470,STM474_RS00465,STM474_RS00460,STM474_RS00455,STM474_RS00450)	operon_837(D5R57_RS00485,D5R57_RS00480,D5R57_RS00475,D5R57_RS00470,D5R57_RS00465,D5R57_RS00460)
5PO014	operon_11(STM14_RS01175,STM14_RS01180,STM14_RS01185,STM14_RS01190,STM14_RS01195,STM14_RS01200,STM14_RS01205,STM14_RS01210,STM14_RS01215,STM14_RS01220,STM14_RS01225,STM14_RS01230,STM14_RS01235,STM14_RS01240,STM14_RS01245,STM14_RS01250)	operon_14(SL1344_RS00655,SL1344_RS00660,SL1344_RS00665,SL1344_RS00670,SL1344_RS00675,SL1344_RS00680)|operon_12(SL1344_RS00605,SL1344_RS00610,SL1344_RS00615)|operon_13(SL1344_RS00620,SL1344_RS00625,SL1344_RS00630,SL1344_RS00635,SL1344_RS00640,SL1344_RS00645,SL1344_RS00650)	operon_15(STM0129,STM0130,STM0131,STM0132)|operon_16(STM0133,STM0134)|operon_13(STM0119,STM0120,STM0121)|operon_14(STM0122,STM0123,STM0124,STM0125,STM0126,STM0127,STM0128)	operon_15(STM474_RS00605,STM474_RS00610,STM474_RS00615,STM474_RS00620,STM474_RS00625,STM474_RS00630,STM474_RS00635,STM474_RS00640,STM474_RS00645,STM474_RS00650,STM474_RS00655,STM474_RS00660,STM474_RS00665,STM474_RS00670,STM474_RS00675)|STM474_RS00680	operon_19(D5R57_RS00670,D5R57_RS00675,D5R57_RS00680,D5R57_RS00685,D5R57_RS00690,D5R57_RS00695)|operon_17(D5R57_RS00620,D5R57_RS00625,D5R57_RS00630)|operon_18(D5R57_RS00635,D5R57_RS00640,D5R57_RS00645,D5R57_RS00650,D5R57_RS00655,D5R57_RS00660,D5R57_RS00665)
5PO015	operon_16(STM14_RS01545,STM14_RS01550,STM14_RS01555)|STM14_RS01540	operon_19(SL1344_RS00970,SL1344_RS00975,SL1344_RS00980,SL1344_RS00985)	operon_23(STM0191,STM0192,STM0193,STM0194)	operon_22(STM474_RS00970,STM474_RS00975,STM474_RS00980,STM474_RS00985)	operon_26(D5R57_RS01000,D5R57_RS01005,D5R57_RS01010,D5R57_RS01015)
5PO016	operon_790(STM14_RS01620,STM14_RS01615,STM14_RS01610)	operon_785(SL1344_RS01050,SL1344_RS01045)|SL1344_RS01040	operon_810(STM0207,STM0206)|STM0205	operon_836(STM474_RS01050,STM474_RS01045)|STM474_RS01040	operon_824(D5R57_RS01085,D5R57_RS01080)|D5R57_RS01075
5PO017	operon_27(STM14_RS02015,STM14_RS02020,STM14_RS02025,STM14_RS02030)|STM14_RS02010	operon_29(SL1344_RS01445,SL1344_RS01450,SL1344_RS01455)|SL1344_RS01440|SL1344_RS01460	operon_36(STM0285,STM0286,STM0287)|STM0284|STM0288	operon_30(STM474_RS01445,STM474_RS01450,STM474_RS01455)|STM474_RS01440|STM474_RS01460	operon_36(D5R57_RS01500,D5R57_RS01505,D5R57_RS01510,D5R57_RS01515)|D5R57_RS01520
5PO018	operon_33(STM14_RS02115,STM14_RS02120)	SL1344_RS01545	STM0303	STM474_RS01545	D5R57_RS01610
5PO019	operon_35(STM14_RS02255,STM14_RS02260,STM14_RS02265,STM14_RS02270,STM14_RS02275)|STM14_RS02250	operon_35(SL1344_RS01685,SL1344_RS01690)|operon_36(SL1344_RS01695,SL1344_RS01700,SL1344_RS01705)|SL1344_RS01680	operon_41(STM0328,STM0329,STM0330,STM0331,STM0332,STM0333)	operon_37(STM474_RS01680,STM474_RS01685,STM474_RS01690)|operon_38(STM474_RS01695,STM474_RS01700,STM474_RS01705)	operon_49(D5R57_RS02070,D5R57_RS02075,D5R57_RS02080,D5R57_RS02085,D5R57_RS02090,D5R57_RS02095)
5PO020	operon_37(STM14_RS02325,STM14_RS02330,STM14_RS02335)	operon_38(SL1344_RS01760,SL1344_RS01765)|SL1344_RS01755	operon_43(STM0344,STM0345)|STM0343	operon_40(STM474_RS01760,STM474_RS01765)|STM474_RS01755	operon_51(D5R57_RS02155,D5R57_RS02160)|D5R57_RS02150
5PO021	operon_47(STM14_RS02645,STM14_RS02650,STM14_RS02655,STM14_RS02660)|STM14_RS02640	operon_47(SL1344_RS02085,SL1344_RS02090)|SL1344_RS02075|SL1344_RS02080|SL1344_RS02070	operon_49(STM0407,STM0408)|STM0405|STM0406|STM0404	operon_51(STM474_RS02070,STM474_RS02075,STM474_RS02080,STM474_RS02085,STM474_RS02090)	operon_59(D5R57_RS02460,D5R57_RS02470)|operon_60(D5R57_RS02475,D5R57_RS02480,D5R57_RS02485)
5PO022	operon_60(STM14_RS03200,STM14_RS03205,STM14_RS03210)|operon_61(STM14_RS03215,STM14_RS03220)|STM14_RS03225|STM14_RS03230|STM14_RS03235	SL1344_RS02630|SL1344_RS02635|SL1344_RS02645|SL1344_RS02650|SL1344_RS02640|SL1344_RS02655|SL1344_RS02660|SL1344_RS02665	operon_61(STM0517,STM0518,STM0519,STM0520,STM0521,STM0522,STM0523)|operon_62(STM0524,STM0525)	operon_64(STM474_RS02645,STM474_RS02650,STM474_RS02655,STM474_RS02660,STM474_RS02665)|operon_63(STM474_RS02630,STM474_RS02635)|STM474_RS02640	operon_73(D5R57_RS03080,D5R57_RS03085)|operon_72(D5R57_RS03070,D5R57_RS03075)|operon_75(D5R57_RS03095,D5R57_RS03100)
5PO023	operon_767(STM14_RS03490,STM14_RS03485,STM14_RS03480,STM14_RS03475)|STM14_RS03465|STM14_RS03470	operon_762(SL1344_RS02915,SL1344_RS02910,SL1344_RS02905,SL1344_RS02900,SL1344_RS02895,SL1344_RS02890)	operon_788(STM0577,STM0576,STM0575,STM0574,STM0573,STM0572)	operon_811(STM474_RS02905,STM474_RS02900)|operon_810(STM474_RS02915,STM474_RS02910)|STM474_RS02890|STM474_RS02895	operon_798(D5R57_RS03375,D5R57_RS03370,D5R57_RS03365,D5R57_RS03360,D5R57_RS03355,D5R57_RS03350)
5PO024	operon_67(STM14_RS03655,STM14_RS03660,STM14_RS03665,STM14_RS03670)	operon_65(SL1344_RS03080,SL1344_RS03085,SL1344_RS03090,SL1344_RS03095)	operon_68(STM0610,STM0611,STM0612,STM0613)	operon_74(STM474_RS03080,STM474_RS03085,STM474_RS03090,STM474_RS03095)	operon_81(D5R57_RS03545,D5R57_RS03550,D5R57_RS03555,D5R57_RS03560)
5PO025	operon_756(STM14_RS04030,STM14_RS04025,STM14_RS04020,STM14_RS04015)	operon_752(SL1344_RS03450,SL1344_RS03445,SL1344_RS03440)|SL1344_RS03455	operon_776(STM0683,STM0682,STM0681)|STM0684	operon_798(STM474_RS03455,STM474_RS03450,STM474_RS03445)|STM474_RS03440	operon_786(D5R57_RS03930,D5R57_RS03925,D5R57_RS03920)|D5R57_RS03935
5PO026	operon_76(STM14_RS04320,STM14_RS04325)|STM14_RS04330	operon_77(SL1344_RS03745,SL1344_RS03750,SL1344_RS03755)	operon_78(STM0740,STM0741,STM0742)	operon_86(STM474_RS03745,STM474_RS03750,STM474_RS03755)	operon_92(D5R57_RS04235,D5R57_RS04240,D5R57_RS04245)
5PO027	operon_77(STM14_RS04345,STM14_RS04350,STM14_RS04355,STM14_RS04360)|operon_78(STM14_RS04365,STM14_RS04370,STM14_RS04375)	operon_78(SL1344_RS03770,SL1344_RS03775,SL1344_RS03780)|operon_79(SL1344_RS03790,SL1344_RS03795,SL1344_RS03800)|SL1344_RS03785	operon_80(STM0749,STM0750)|operon_79(STM0744,STM0745,STM0746)|STM0748|STM0747	operon_87(STM474_RS03770,STM474_RS03775,STM474_RS03780,STM474_RS03785,STM474_RS03790,STM474_RS03795,STM474_RS03800)	operon_93(D5R57_RS04260,D5R57_RS04265,D5R57_RS04270)|operon_94(D5R57_RS04280,D5R57_RS04285,D5R57_RS04290)|D5R57_RS04275
5PO028	operon_89(STM14_RS04870,STM14_RS04875)|operon_90(STM14_RS04885,STM14_RS04890)|STM14_RS04880	operon_91(SL1344_RS04285,SL1344_RS04290,SL1344_RS04295)|operon_92(SL1344_RS04300,SL1344_RS04305)	operon_91(STM0847,STM0848,STM0849,STM0850,STM0851)	operon_97(STM474_RS04285,STM474_RS04290,STM474_RS04295,STM474_RS04300,STM474_RS04305)	operon_105(D5R57_RS04815,D5R57_RS04820,D5R57_RS04825,D5R57_RS04830,D5R57_RS04835)
5PO029	operon_742(STM14_RS05120,STM14_RS05115,STM14_RS05110)|STM14_RS05125	operon_738(SL1344_RS04540,SL1344_RS04535,SL1344_RS04530)|SL1344_RS04525	operon_760(STM0934,STM0933)|STM0935|STM0932	operon_781(STM474_RS04540,STM474_RS04535,STM474_RS04530)|STM474_RS04525	operon_769(D5R57_RS05090,D5R57_RS05085,D5R57_RS05080,D5R57_RS05075)
5PO030	operon_228(STM14_RS26825,STM14_RS14405,STM14_RS14410,STM14_RS14415,STM14_RS14420,STM14_RS14425)|operon_737(STM14_RS25910,STM14_RS05510)|STM14_RS05505	operon_222(SL1344_RS13520,SL1344_RS13525)|operon_735(SL1344_RS26575,SL1344_RS04925)|SL1344_RS04920	operon_221(STM2629,STM2630)|STM1011|STM2631| STM1010	operon_233(STM474_RS13520,STM474_RS13525)|operon_776(STM474_RS26555,STM474_RS04925,STM474_RS04920)	operon_764(D5R57_RS05505,D5R57_RS05500,D5R57_RS05495)|D5R57_RS14610|D5R57_RS14615
5PO031	operon_117(STM14_RS06025,STM14_RS06030,STM14_RS06035)|operon_116(STM14_RS06015,STM14_RS06020)|operon_115(STM14_RS05995,STM14_RS06000,STM14_RS06005,STM14_RS06010)	operon_119(SL1344_RS05430,SL1344_RS05435)|operon_120(SL1344_RS05440,SL1344_RS05445)|operon_118(SL1344_RS05410,SL1344_RS05415,SL1344_RS05420,SL1344_RS05425)|SL1344_RS05450	operon_121(STM1105,STM1106,STM1107,STM1108,STM1109)|operon_120(STM1101,STM1102,STM1103,STM1104)	operon_128(STM474_RS05430,STM474_RS05435)|operon_129(STM474_RS05440,STM474_RS05445)|operon_127(STM474_RS05410,STM474_RS05415,STM474_RS05420,STM474_RS05425)|STM474_RS05450	operon_130(D5R57_RS06010,D5R57_RS06015,D5R57_RS06020,D5R57_RS06025,D5R57_RS06030,D5R57_RS06035)|operon_131(D5R57_RS06040,D5R57_RS06045)|D5R57_RS06050
5PO032	operon_121(STM14_RS06180,STM14_RS06185,STM14_RS06190)|STM14_RS06175	operon_124(SL1344_RS05590,SL1344_RS05595,SL1344_RS05600)|SL1344_RS05605	operon_124(STM1137,STM1138)|STM1136|STM1135	operon_132(STM474_RS05595,STM474_RS05600)|STM474_RS05605|STM474_RS05590	D5R57_RS06225|D5R57_RS06220|D5R57_RS06230|D5R57_RS06215
5PO033	operon_122(STM14_RS06215,STM14_RS06220,STM14_RS06225)	SL1344_RS05630|SL1344_RS05635|SL1344_RS05640	operon_125(STM1143,STM1144)|STM1145	STM474_RS05630|STM474_RS05635|STM474_RS05640	D5R57_RS06260|D5R57_RS06265|D5R57_RS06270
5PO034	operon_717(STM14_RS07665,STM14_RS07660,STM14_RS07655)|STM14_RS07650|STM14_RS07640|STM14_RS07645	SL1344_RS06755|SL1344_RS06750|SL1344_RS06765|SL1344_RS06740|SL1344_RS06745	operon_733(STM1359,STM1358)|operon_732(STM1361,STM1360)|STM1356|STM1357	operon_753(STM474_RS06760,STM474_RS06755)|operon_754(STM474_RS06745,STM474_RS06740)|STM474_RS06750|STM474_RS06765	operon_744(D5R57_RS07440,D5R57_RS07435,D5R57_RS07430,D5R57_RS07425,D5R57_RS07420)|D5R57_RS07445
5PO035	operon_156(STM14_RS07840,STM14_RS07845,STM14_RS07850,STM14_RS07855,STM14_RS07860,STM14_RS07865,STM14_RS07870,STM14_RS07875,STM14_RS07880)|operon_157(STM14_RS07885,STM14_RS07890,STM14_RS07895,STM14_RS07900,STM14_RS07905,STM14_RS07910,STM14_RS07915,STM14_RS07920,STM14_RS07925,STM14_RS07930,STM14_RS07935,STM14_RS07940,STM14_RS07945,STM14_RS07950,STM14_RS07955,STM14_RS07960,STM14_RS07965)|operon_155(…	operon_150(SL1344_RS06940,SL1344_RS06945,SL1344_RS06950,SL1344_RS06955,SL1344_RS06960,SL1344_RS06965,SL1344_RS06970,SL1344_RS06975,SL1344_RS06980,SL1344_RS06985,SL1344_RS06990,SL1344_RS06995,SL1344_RS07000,SL1344_RS07005,SL1344_RS07010,SL1344_RS07015,SL1344_RS07020,SL1344_RS07025,SL1344_RS07030,SL1344_RS07035,SL1344_RS07040,SL1344_RS07045,SL1344_RS07050,SL1344_RS07055,SL1344_RS07060,SL1344_RS0706…	operon_150(STM1397,STM1398,STM1399,STM1400)|operon_151(STM1401,STM1402)|operon_152(STM1404,STM1405,STM1406,STM1407,STM1408,STM1409,STM1410,STM1411,STM1412,STM1413,STM1414,STM1415,STM1416,STM1417,STM1418,STM1419,STM1420,STM1421,STM1422)|operon_149(STM1393,STM1394,STM1395,STM1396)|STM1403	operon_157(STM474_RS06920,STM474_RS06925,STM474_RS06930,STM474_RS06935,STM474_RS06940,STM474_RS06945,STM474_RS06950,STM474_RS06955,STM474_RS06960,STM474_RS06965,STM474_RS06970,STM474_RS06975,STM474_RS06980,STM474_RS06985,STM474_RS06990,STM474_RS06995,STM474_RS07000,STM474_RS07005,STM474_RS07010,STM474_RS07015,STM474_RS07020,STM474_RS07025,STM474_RS07030,STM474_RS07035,STM474_RS07040,STM474_RS0704…	operon_163(D5R57_RS07610,D5R57_RS07615,D5R57_RS07620,D5R57_RS07625,D5R57_RS07630,D5R57_RS07635,D5R57_RS07640,D5R57_RS07645,D5R57_RS07650,D5R57_RS07655,D5R57_RS07660,D5R57_RS07665,D5R57_RS07670,D5R57_RS07675,D5R57_RS07680,D5R57_RS07685,D5R57_RS07690,D5R57_RS07695,D5R57_RS07700,D5R57_RS07705,D5R57_RS07710,D5R57_RS07715,D5R57_RS07720,D5R57_RS07725,D5R57_RS07730,D5R57_RS07735,D5R57_RS07740,D5R57_RS07…
5PO036	operon_702(STM14_RS08585,STM14_RS08580,STM14_RS08575)|operon_703(STM14_RS08570,STM14_RS08565)	operon_703(SL1344_RS07685,SL1344_RS07680)|operon_704(SL1344_RS07670,SL1344_RS07665)|SL1344_RS07675	operon_717(STM1546,STM1545)|operon_718(STM1543,STM1542)|STM1544	operon_738(STM474_RS07685,STM474_RS07680,STM474_RS07675,STM474_RS07670,STM474_RS07665)	operon_729(D5R57_RS08415,D5R57_RS08410,D5R57_RS08405,D5R57_RS08400,D5R57_RS08395)
5PO037	operon_698(STM14_RS08870,STM14_RS08865)|operon_697(STM14_RS08880,STM14_RS08875)|STM14_RS08860	operon_699(SL1344_RS07980,SL1344_RS07975)|SL1344_RS07965|SL1344_RS07970|SL1344_RS07960	STM1600|STM1601|STM1598|STM1599|STM1597	operon_734(STM474_RS07980,STM474_RS07975,STM474_RS07970,STM474_RS07965)|STM474_RS07960	operon_726(D5R57_RS08680,D5R57_RS08675)|operon_725(D5R57_RS08695,D5R57_RS08690)|D5R57_RS08685
5PO038	operon_693(STM14_RS09230,STM14_RS09225)|STM14_RS09235|STM14_RS09220	SL1344_RS08325|SL1344_RS08330|SL1344_RS08335|SL1344_RS08320	operon_708(STM1670,STM1669,STM1668)|STM1667	operon_728(STM474_RS08335,STM474_RS08330,STM474_RS08325,STM474_RS08320)	operon_719(D5R57_RS09080,D5R57_RS09075,D5R57_RS09070,D5R57_RS09065)
5PO039	operon_689(STM14_RS09450,STM14_RS09445,STM14_RS09440)	operon_691(SL1344_RS08540,SL1344_RS08535)|SL1344_RS08545	operon_704(STM1709,STM1708)|STM1710	operon_724(STM474_RS08540,STM474_RS08535)|STM474_RS08545	operon_715(D5R57_RS09295,D5R57_RS09290)|D5R57_RS09305
5PO040	operon_686(STM14_RS09620,STM14_RS09615,STM14_RS09610)|STM14_RS09625|STM14_RS09630|STM14_RS09605	operon_688(SL1344_RS08720,SL1344_RS08715,SL1344_RS08710,SL1344_RS08705)|SL1344_RS08725|SL1344_RS08700	operon_702(STM1746,STM1745,STM1744,STM1743,STM1742)|STM1741	operon_721(STM474_RS08725,STM474_RS08720,STM474_RS08715,STM474_RS08710,STM474_RS08705,STM474_RS08700)	operon_712(D5R57_RS09490,D5R57_RS09485)|operon_711(D5R57_RS09500,D5R57_RS09495)|D5R57_RS09505|D5R57_RS09480
5PO041	operon_196(STM14_RS11395,STM14_RS11400,STM14_RS11405,STM14_RS11410,STM14_RS11415,STM14_RS11420,STM14_RS11425)|operon_197(STM14_RS11430,STM14_RS11435,STM14_RS11440,STM14_RS11445,STM14_RS11450,STM14_RS11455,STM14_RS11460,STM14_RS11465,STM14_RS11470,STM14_RS11475,STM14_RS11480,STM14_RS11485,STM14_RS11490)|STM14_RS11495	operon_194(SL1344_RS10490,SL1344_RS10495,SL1344_RS10500,SL1344_RS10505,SL1344_RS10510,SL1344_RS10515,SL1344_RS10520,SL1344_RS10525,SL1344_RS10530,SL1344_RS10535,SL1344_RS10540,SL1344_RS10545,SL1344_RS10550,SL1344_RS10555,SL1344_RS10560,SL1344_RS10565,SL1344_RS10570,SL1344_RS10575,SL1344_RS10580,SL1344_RS10585)|SL1344_RS10590	operon_194(STM2038,STM2039,STM2040,STM2041,STM2042,STM2043,STM2044,STM2045,STM2046,STM2047,STM2048,STM2049,STM2050,STM2051,STM2052,STM2053,STM2054,STM2055,STM2056,STM2057)|STM2058	operon_202(STM474_RS10490,STM474_RS10495,STM474_RS10500,STM474_RS10505,STM474_RS10510,STM474_RS10515,STM474_RS10520,STM474_RS10525,STM474_RS10530,STM474_RS10535,STM474_RS10540,STM474_RS10545,STM474_RS10550,STM474_RS10555,STM474_RS10560,STM474_RS10565,STM474_RS10570,STM474_RS10575,STM474_RS10580,STM474_RS10585,STM474_RS10590)	operon_203(D5R57_RS11340,D5R57_RS11345,D5R57_RS11350,D5R57_RS11355,D5R57_RS11360,D5R57_RS11365,D5R57_RS11370,D5R57_RS11375,D5R57_RS11380,D5R57_RS11385,D5R57_RS11390,D5R57_RS11395,D5R57_RS11400,D5R57_RS11405,D5R57_RS11410,D5R57_RS11415,D5R57_RS11420,D5R57_RS11425,D5R57_RS11430,D5R57_RS11435)|D5R57_RS11440
5PO042	operon_648(STM14_RS11680,STM14_RS11675,STM14_RS11670,STM14_RS11665,STM14_RS11660,STM14_RS11655,STM14_RS11650,STM14_RS11645,STM14_RS11640)|operon_647(STM14_RS11690,STM14_RS11685)|operon_321(STM14_RS20665,STM14_RS20670,STM14_RS20675,STM14_RS26915,STM14_RS20685,STM14_RS20690,STM14_RS20695,STM14_RS20700,STM14_RS20705,STM14_RS20710)|operon_649(STM14_RS11635,STM14_RS11630,STM14_RS11625,STM14_RS11620,ST…	operon_654(SL1344_RS10785,SL1344_RS10780,SL1344_RS10775,SL1344_RS10770,SL1344_RS10765,SL1344_RS10760,SL1344_RS10755,SL1344_RS10750,SL1344_RS10745,SL1344_RS10740,SL1344_RS10735)|operon_323(SL1344_RS20165,SL1344_RS20170,SL1344_RS20175,SL1344_RS27880,SL1344_RS20185,SL1344_RS20190,SL1344_RS20195,SL1344_RS20200,SL1344_RS20205,SL1344_RS20210)|operon_655(SL1344_RS10730,SL1344_RS10725,SL1344_RS10720,SL13…	operon_674(STM2089,STM2088,STM2087)|operon_316(STM3924,STM3925,STM3926,STM3927,STM3928,STM3929)|operon_673(STM2097,STM2096,STM2095,STM2094,STM2093,STM2092,STM2091,STM2090)|operon_315(STM3920,STM3921,STM3922)|operon_675(STM2086,STM2085,STM2084,STM2083,STM2082)|operon_314(STM3918,STM3919)|STM3923	operon_683(STM474_RS10785,STM474_RS10780,STM474_RS10775,STM474_RS10770,STM474_RS10765,STM474_RS10760,STM474_RS10755,STM474_RS10750,STM474_RS10745,STM474_RS10740,STM474_RS10735,STM474_RS10730,STM474_RS10725,STM474_RS10720,STM474_RS10715,STM474_RS10710)|operon_334(STM474_RS20160,STM474_RS20165,STM474_RS20170,STM474_RS20175,STM474_RS27650,STM474_RS20185,STM474_RS20190,STM474_RS20195,STM474_RS20200,S…	operon_677(D5R57_RS11620,D5R57_RS11615,D5R57_RS11610,D5R57_RS11605,D5R57_RS11600,D5R57_RS11595,D5R57_RS11590)|operon_327(D5R57_RS21505,D5R57_RS21510,D5R57_RS21515,D5R57_RS21520,D5R57_RS21525,D5R57_RS21530,D5R57_RS21535)|operon_676(D5R57_RS11665,D5R57_RS11660,D5R57_RS11655,D5R57_RS11650,D5R57_RS11645,D5R57_RS11640,D5R57_RS11635,D5R57_RS11630)|operon_326(D5R57_RS21490,D5R57_RS21495,D5R57_RS21500)|D…
5PO043	operon_646(STM14_RS11720,STM14_RS11715,STM14_RS11710,STM14_RS11705,STM14_RS11700)|operon_645(STM14_RS11795,STM14_RS11790,STM14_RS11785,STM14_RS11780,STM14_RS11775,STM14_RS11770,STM14_RS11765,STM14_RS11760,STM14_RS11755,STM14_RS11750,STM14_RS11745,STM14_RS11740,STM14_RS11735,STM14_RS11730,STM14_RS11725)	operon_651(SL1344_RS10890,SL1344_RS10885,SL1344_RS10880,SL1344_RS10875,SL1344_RS10870,SL1344_RS10865,SL1344_RS10860)|operon_653(SL1344_RS10810,SL1344_RS10805,SL1344_RS10800,SL1344_RS10795)|operon_652(SL1344_RS10845,SL1344_RS10840,SL1344_RS10835,SL1344_RS10830,SL1344_RS10825)|SL1344_RS10815|SL1344_RS10820|SL1344_RS10850|SL1344_RS10855	operon_672(STM2104,STM2103,STM2102,STM2101,STM2100,STM2099)|operon_671(STM2110,STM2109,STM2108,STM2107,STM2106,STM2105)|operon_670(STM2115,STM2114,STM2113,STM2112)|operon_669(STM2118,STM2117,STM2116)|STM2111	operon_680(STM474_RS10890,STM474_RS10885,STM474_RS10880,STM474_RS10875,STM474_RS10870,STM474_RS10865,STM474_RS10860,STM474_RS10855,STM474_RS10850)|operon_682(STM474_RS10810,STM474_RS10805,STM474_RS10800,STM474_RS10795)|operon_681(STM474_RS10845,STM474_RS10840,STM474_RS10835,STM474_RS10830,STM474_RS10825)|STM474_RS10815|STM474_RS10820	operon_675(D5R57_RS11685,D5R57_RS11680,D5R57_RS11675)|operon_674(D5R57_RS11725,D5R57_RS11720,D5R57_RS11715,D5R57_RS11710,D5R57_RS11705,D5R57_RS11700,D5R57_RS11695,D5R57_RS11690)|operon_673(D5R57_RS11755,D5R57_RS11750,D5R57_RS11745,D5R57_RS11740)|operon_672(D5R57_RS11770,D5R57_RS11765,D5R57_RS11760)|D5R57_RS11730|D5R57_RS11735
5PO044	operon_642(STM14_RS11965,STM14_RS11960,STM14_RS11955)|STM14_RS11950	SL1344_RS11050|SL1344_RS11055|SL1344_RS11045|SL1344_RS11060	operon_665(STM2151,STM2150,STM2149)|STM2152	operon_677(STM474_RS11055,STM474_RS11050,STM474_RS11045)|STM474_RS11060	operon_669(D5R57_RS11950,D5R57_RS11945,D5R57_RS11940)|D5R57_RS11955
5PO045	operon_637(STM14_RS12150,STM14_RS12145)|STM14_RS12155|STM14_RS12160	operon_644(SL1344_RS11250,SL1344_RS11245,SL1344_RS11240)|SL1344_RS11255	operon_659(STM2190,STM2189,STM2188)|STM2191	operon_673(STM474_RS11255,STM474_RS11250,STM474_RS11245,STM474_RS11240)	operon_664(D5R57_RS12155,D5R57_RS12150,D5R57_RS12145)|D5R57_RS12160
5PO046	operon_619(STM14_RS12765,STM14_RS12760)|STM14_RS12770	SL1344_RS11860|SL1344_RS11855|SL1344_RS11865	operon_645(STM2312,STM2311)|STM2310	STM474_RS11860|STM474_RS11855|STM474_RS11865	D5R57_RS12810|D5R57_RS12805|D5R57_RS12815
5PO047	operon_212(STM14_RS12865,STM14_RS12870)	SL1344_RS11960|SL1344_RS11965	STM2331|STM2332	STM474_RS11960|STM474_RS11965	D5R57_RS12925|D5R57_RS12930
5PO048	operon_606(STM14_RS13455,STM14_RS13450,STM14_RS13445,STM14_RS13440)|STM14_RS13435	operon_611(SL1344_RS12550,SL1344_RS12545,SL1344_RS12540,SL1344_RS12535,SL1344_RS12530)	operon_629(STM2444,STM2443,STM2442,STM2441,STM2440)	operon_642(STM474_RS12550,STM474_RS12545,STM474_RS12540,STM474_RS12535,STM474_RS12530)	operon_632(D5R57_RS13535,D5R57_RS13530,D5R57_RS13525,D5R57_RS13520,D5R57_RS13515)
5PO049	operon_595(STM14_RS13925,STM14_RS13920,STM14_RS13915,STM14_RS13910)|operon_594(STM14_RS13945,STM14_RS13940,STM14_RS13935,STM14_RS13930)	operon_599(SL1344_RS13040,SL1344_RS13035,SL1344_RS13030,SL1344_RS13025,SL1344_RS13020,SL1344_RS13015,SL1344_RS13010,SL1344_RS13005)	operon_616(STM2539,STM2538,STM2537)|operon_615(STM2544,STM2543)|STM2540|STM2541|STM2542	operon_628(STM474_RS13040,STM474_RS13035,STM474_RS13030,STM474_RS13025,STM474_RS13020,STM474_RS13015,STM474_RS13010,STM474_RS13005)	operon_622(D5R57_RS14085,D5R57_RS14080)|operon_621(D5R57_RS14095,D5R57_RS14090)|operon_620(D5R57_RS14110,D5R57_RS14105)|D5R57_RS14075|D5R57_RS14100
5PO050	operon_226(STM14_RS14100,STM14_RS14105)	SL1344_RS13195|SL1344_RS13200	STM2575|STM2576	STM474_RS13195|STM474_RS13200	D5R57_RS14265|D5R57_RS14270
5PO051	operon_236(STM14_RS14815,STM14_RS14820)	SL1344_RS14290|SL1344_RS14295	STM2760|STM2761	STM474_RS14290|STM474_RS14295	D5R57_RS15045|D5R57_RS15050
5PO052	operon_566(STM14_RS15305,STM14_RS15300,STM14_RS15295,STM14_RS15290,STM14_RS15285,STM14_RS15280,STM14_RS15275,STM14_RS15270,STM14_RS15265,STM14_RS15260)|STM14_RS15255	operon_559(SL1344_RS14755,SL1344_RS14750,SL1344_RS14745,SL1344_RS14740,SL1344_RS14735)|operon_558(SL1344_RS14770,SL1344_RS14765,SL1344_RS14760)|SL1344_RS14730|SL1344_RS14725|SL1344_RS14775	operon_578(STM2844,STM2843)|operon_577(STM2849,STM2848,STM2847,STM2846,STM2845)|operon_576(STM2852,STM2851,STM2850)|STM2853	operon_588(STM474_RS14775,STM474_RS14770,STM474_RS14765,STM474_RS14760,STM474_RS14755,STM474_RS14750,STM474_RS14745,STM474_RS14740,STM474_RS14735,STM474_RS14730,STM474_RS14725)	operon_591(D5R57_RS15550,D5R57_RS15545,D5R57_RS15540,D5R57_RS15535,D5R57_RS15530,D5R57_RS15525,D5R57_RS15520,D5R57_RS15515,D5R57_RS15510,D5R57_RS15505,D5R57_RS15500)
5PO053	operon_564(STM14_RS15470,STM14_RS15465,STM14_RS15460,STM14_RS15455,STM14_RS15450,STM14_RS15445,STM14_RS15440,STM14_RS15435,STM14_RS15430)|operon_563(STM14_RS15535,STM14_RS15530,STM14_RS15525,STM14_RS15520,STM14_RS15515,STM14_RS15510,STM14_RS15505,STM14_RS15500,STM14_RS15495,STM14_RS15490,STM14_RS15485,STM14_RS15480,STM14_RS15475)	operon_556(SL1344_RS15005,SL1344_RS15000,SL1344_RS14995,SL1344_RS14990,SL1344_RS14985,SL1344_RS14980,SL1344_RS14975,SL1344_RS14970,SL1344_RS14965,SL1344_RS14960,SL1344_RS14955,SL1344_RS14950,SL1344_RS14945,SL1344_RS14940,SL1344_RS14935,SL1344_RS14930,SL1344_RS14925,SL1344_RS14920,SL1344_RS14915,SL1344_RS14910,SL1344_RS14905,SL1344_RS14900)	operon_574(STM2899,STM2898,STM2897,STM2896,STM2895,STM2894,STM2893,STM2892,STM2891,STM2890,STM2889,STM2888,STM2887,STM2886,STM2885,STM2884,STM2883,STM2882,STM2881,STM2880,STM2879,STM2878)	operon_585(STM474_RS15005,STM474_RS15000,STM474_RS14995,STM474_RS14990,STM474_RS14985,STM474_RS14980,STM474_RS14975,STM474_RS14970,STM474_RS14965,STM474_RS14960,STM474_RS14955,STM474_RS14950,STM474_RS14945,STM474_RS14940,STM474_RS14935,STM474_RS14930,STM474_RS14925,STM474_RS14920,STM474_RS14915,STM474_RS14910,STM474_RS14905,STM474_RS14900)	operon_588(D5R57_RS15790,D5R57_RS15785,D5R57_RS15780,D5R57_RS15775,D5R57_RS15770,D5R57_RS15765,D5R57_RS15760,D5R57_RS15755,D5R57_RS15750,D5R57_RS15745,D5R57_RS15740,D5R57_RS15735,D5R57_RS15730,D5R57_RS15725,D5R57_RS15720,D5R57_RS15715,D5R57_RS15710,D5R57_RS15705,D5R57_RS15700,D5R57_RS15695,D5R57_RS15690,D5R57_RS15685)
5PO054	operon_547(STM14_RS16040,STM14_RS16035,STM14_RS16030,STM14_RS16025,STM14_RS16020)|operon_548(STM14_RS16015,STM14_RS16010,STM14_RS16005)	operon_542(SL1344_RS15490,SL1344_RS15485,SL1344_RS15480)|operon_541(SL1344_RS15515,SL1344_RS15510,SL1344_RS15505,SL1344_RS15500)|SL1344_RS15495	operon_561(STM2996,STM2995,STM2994,STM2993)|operon_560(STM3000,STM2999,STM2998,STM2997)	operon_573(STM474_RS15515,STM474_RS15510,STM474_RS15505,STM474_RS15500,STM474_RS15495,STM474_RS15490,STM474_RS15485,STM474_RS15480)	operon_575(D5R57_RS16310,D5R57_RS16305,D5R57_RS16300,D5R57_RS16295)|operon_574(D5R57_RS16330,D5R57_RS16325,D5R57_RS16320,D5R57_RS16315)
5PO055	operon_538(STM14_RS16270,STM14_RS16265,STM14_RS16260)|operon_539(STM14_RS16255,STM14_RS16250)	operon_533(SL1344_RS15740,SL1344_RS15735)|operon_534(SL1344_RS15730,SL1344_RS15725)|SL1344_RS15745	operon_552(STM3043,STM3042)|operon_553(STM3041,STM3040)|STM3044	operon_566(STM474_RS15745,STM474_RS15740,STM474_RS15735,STM474_RS15730,STM474_RS15725)	operon_566(D5R57_RS16575,D5R57_RS16570)|operon_567(D5R57_RS16565,D5R57_RS16560)|D5R57_RS16580
5PO056	operon_533(STM14_RS16475,STM14_RS16470,STM14_RS16465,STM14_RS16460)	operon_529(SL1344_RS15950,SL1344_RS15945,SL1344_RS15940)|SL1344_RS15935	operon_547(STM3081,STM3080)|operon_546(STM3083,STM3082)	operon_562(STM474_RS15950,STM474_RS15945,STM474_RS15940)|STM474_RS15935	operon_561(D5R57_RS16810,D5R57_RS16805,D5R57_RS16800)|D5R57_RS16795
5PO057	operon_530(STM14_RS16665,STM14_RS16660,STM14_RS16655)|STM14_RS16650	operon_526(SL1344_RS16130,SL1344_RS16125)|operon_525(SL1344_RS16140,SL1344_RS16135)	operon_542(STM3119,STM3118,STM3117)|STM3120	operon_559(STM474_RS16140,STM474_RS16135,STM474_RS16130,STM474_RS16125)	operon_558(D5R57_RS17000,D5R57_RS16995,D5R57_RS16990,D5R57_RS16985)
5PO058	operon_527(STM14_RS16705,STM14_RS16700)	SL1344_RS16175|SL1344_RS16180	STM3127|STM3128	STM474_RS16175|STM474_RS16180	D5R57_RS17035|D5R57_RS17040
5PO059	operon_260(STM14_RS16745,STM14_RS16750)|STM14_RS16755	SL1344_RS16220|SL1344_RS16215|SL1344_RS16225	operon_256(STM3136,STM3137)|STM3135	operon_274(STM474_RS16215,STM474_RS16220,STM474_RS16225)	operon_263(D5R57_RS17075,D5R57_RS17080,D5R57_RS17085)
5PO060	operon_523(STM14_RS16820,STM14_RS16815,STM14_RS16810,STM14_RS16805,STM14_RS16800,STM14_RS16795,STM14_RS16790)|STM14_RS16785	operon_519(SL1344_RS16290,SL1344_RS16285,SL1344_RS16280,SL1344_RS16275,SL1344_RS16270,SL1344_RS16265,SL1344_RS16260,SL1344_RS16255)	operon_536(STM3150,STM3149,STM3148,STM3147,STM3146,STM3145,STM3144,STM3143)	operon_553(STM474_RS16290,STM474_RS16285,STM474_RS16280,STM474_RS16275,STM474_RS16270,STM474_RS16265,STM474_RS16260,STM474_RS16255)	operon_552(D5R57_RS17155,D5R57_RS17150,D5R57_RS17145,D5R57_RS17140,D5R57_RS17135,D5R57_RS17130,D5R57_RS17125,D5R57_RS17120)
5PO061	operon_521(STM14_RS17000,STM14_RS16995,STM14_RS16990,STM14_RS16985)|STM14_RS16980	operon_517(SL1344_RS16460,SL1344_RS16455,SL1344_RS16450)|operon_516(SL1344_RS16470,SL1344_RS16465)	operon_534(STM3183,STM3182)|operon_533(STM3185,STM3184)|STM3181	operon_548(STM474_RS16460,STM474_RS16455)|operon_547(STM474_RS16470,STM474_RS16465)|STM474_RS16450	operon_550(D5R57_RS17335,D5R57_RS17330)|operon_549(D5R57_RS17345,D5R57_RS17340)|D5R57_RS17325
5PO062	operon_265(STM14_RS17035,STM14_RS17040)|STM14_RS17045	SL1344_RS16510|SL1344_RS16505|SL1344_RS16515	operon_263(STM3191,STM3192,STM3193,STM3194)	operon_279(STM474_RS16505,STM474_RS16510,STM474_RS16515)	operon_269(D5R57_RS17390,D5R57_RS17395)|D5R57_RS17385
5PO063	operon_519(STM14_RS17300,STM14_RS17295,STM14_RS17290)|operon_253(STM14_RS15890,STM14_RS15895)|STM14_RS17285|STM14_RS05320|STM14_RS05315| STM14_RS17280	operon_514(SL1344_RS16755,SL1344_RS16750,SL1344_RS16745)|SL1344_RS15365|SL1344_RS16760|SL1344_RS16765|SL1344_RS16770|SL1344_RS04735|SL1344_RS04730	operon_529(STM3245,STM3244,STM3243,STM3242,STM3241,STM3240)|operon_755(STM0974,STM0973)|operon_248(STM2970,STM2971)	operon_541(STM474_RS16770,STM474_RS16765,STM474_RS16760,STM474_RS16755,STM474_RS16750,STM474_RS16745)|operon_778(STM474_RS04735,STM474_RS04730)|operon_265(STM474_RS15365,STM474_RS15370)	operon_541(D5R57_RS17895,D5R57_RS17890,D5R57_RS17885,D5R57_RS17880,D5R57_RS17875)|operon_766(D5R57_RS05305,D5R57_RS05300)|operon_255(D5R57_RS16175,D5R57_RS16180)
5PO064	operon_270(STM14_RS17335,STM14_RS17340,STM14_RS17345)	operon_271(SL1344_RS16805,SL1344_RS16810)|operon_272(SL1344_RS16815,SL1344_RS16820)	operon_266(STM3253,STM3254,STM3255,STM3256)	operon_284(STM474_RS16805,STM474_RS16810,STM474_RS16815,STM474_RS16820)	operon_277(D5R57_RS17960,D5R57_RS17965,D5R57_RS17970,D5R57_RS17975)
5PO065	operon_278(STM14_RS17865,STM14_RS17870)	SL1344_RS17360|SL1344_RS17365	STM3361|STM3362	STM474_RS17360|STM474_RS17365	D5R57_RS18535|D5R57_RS18540
5PO066	operon_500(STM14_RS17930,STM14_RS17925,STM14_RS17920,STM14_RS17915,STM14_RS17910)|STM14_RS17905	operon_495(SL1344_RS17420,SL1344_RS17415,SL1344_RS17410,SL1344_RS17405,SL1344_RS17400)|SL1344_RS17425	operon_511(STM3373,STM3372,STM3371,STM3370,STM3369)|STM3374	operon_522(STM474_RS17425,STM474_RS17420,STM474_RS17415,STM474_RS17410,STM474_RS17405,STM474_RS17400)	operon_521(D5R57_RS18595,D5R57_RS18590,D5R57_RS18585,D5R57_RS18580)|D5R57_RS18575|D5R57_RS18600
5PO067	operon_283(STM14_RS17995,STM14_RS18000)	SL1344_RS17490|SL1344_RS17495	STM3386|STM3387	STM474_RS17490|STM474_RS17495	D5R57_RS18665|D5R57_RS18670
5PO068	operon_285(STM14_RS18105,STM14_RS18110)|STM14_RS18100|STM14_RS18095	operon_286(SL1344_RS17590,SL1344_RS17595,SL1344_RS17600,SL1344_RS17605)	operon_280(STM3407,STM3408,STM3409)|STM3406	STM474_RS17600|STM474_RS17605|STM474_RS17595|STM474_RS17590	operon_290(D5R57_RS18765,D5R57_RS18770,D5R57_RS18775,D5R57_RS18780)
5PO069	operon_492(STM14_RS18420,STM14_RS18415)|STM14_RS18410	operon_488(SL1344_RS17915,SL1344_RS17910,SL1344_RS17905)	operon_502(STM3471,STM3470,STM3469)	operon_514(STM474_RS17915,STM474_RS17910,STM474_RS17905)	operon_512(D5R57_RS19105,D5R57_RS19100,D5R57_RS19095)
5PO070	operon_484(STM14_RS18685,STM14_RS18680)|STM14_RS18675	operon_480(SL1344_RS18180,SL1344_RS18175,SL1344_RS18170)	STM3524|STM3525|STM3523	operon_507(STM474_RS18175,STM474_RS18170)|STM474_RS18180	D5R57_RS19380|D5R57_RS19385|D5R57_RS19375
5PO071	operon_467(STM14_RS19575,STM14_RS19570)|operon_466(STM14_RS19585,STM14_RS19580)|STM14_RS19565	operon_463(SL1344_RS19080,SL1344_RS19075,SL1344_RS19070,SL1344_RS19065,SL1344_RS19060)	operon_476(STM3702,STM3701,STM3700)|STM3703|STM3699	operon_490(STM474_RS19080,STM474_RS19075,STM474_RS19070,STM474_RS19065)|STM474_RS19060	operon_485(D5R57_RS20315,D5R57_RS20310,D5R57_RS20305)|D5R57_RS20320|D5R57_RS20300
5PO072	operon_464(STM14_RS19645,STM14_RS19640)|operon_463(STM14_RS19665,STM14_RS19660,STM14_RS19655,STM14_RS19650)|operon_462(STM14_RS19685,STM14_RS19680,STM14_RS19675)|STM14_RS19670	operon_461(SL1344_RS19160,SL1344_RS19155,SL1344_RS19150,SL1344_RS19145,SL1344_RS19140)|operon_460(SL1344_RS19180,SL1344_RS19175,SL1344_RS19170)|SL1344_RS19165|SL1344_RS19135	operon_474(STM3719,STM3718,STM3717)|operon_473(STM3723,STM3722,STM3721)|STM3715|STM3716|STM3720|STM3714	operon_488(STM474_RS19180,STM474_RS19175,STM474_RS19170,STM474_RS19165,STM474_RS19160,STM474_RS19155,STM474_RS19150,STM474_RS19145,STM474_RS19140)|STM474_RS19135	operon_482(D5R57_RS20425,D5R57_RS20420,D5R57_RS20415,D5R57_RS20410)|operon_483(D5R57_RS20400,D5R57_RS20395,D5R57_RS20390)|D5R57_RS20380|D5R57_RS20385|D5R57_RS20375
5PO073	operon_438(STM14_RS20450,STM14_RS20445)|STM14_RS20455	SL1344_RS19940|SL1344_RS19945|SL1344_RS19950	STM3873|STM3874|STM3875	operon_463(STM474_RS19950,STM474_RS19945,STM474_RS19940)	D5R57_RS21250|D5R57_RS21255|D5R57_RS21265
5PO074	operon_436(STM14_RS20565,STM14_RS20555)	SL1344_RS20055|SL1344_RS20065	STM3897|STM3899	STM474_RS20055|STM474_RS20065	D5R57_RS21365|D5R57_RS21375
5PO075	operon_428(STM14_RS21165,STM14_RS21160,STM14_RS21155,STM14_RS21150,STM14_RS21145,STM14_RS21140,STM14_RS21135,STM14_RS21130)|operon_429(STM14_RS21120,STM14_RS21115,STM14_RS21110,STM14_RS21105,STM14_RS21100)|STM14_RS21125	operon_428(SL1344_RS20640,SL1344_RS20635)|operon_429(SL1344_RS20620,SL1344_RS20615,SL1344_RS20610,SL1344_RS20605,SL1344_RS20600)|operon_427(SL1344_RS20655,SL1344_RS20650,SL1344_RS20645)|operon_426(SL1344_RS20665,SL1344_RS20660)|SL1344_RS20630|SL1344_RS20625	operon_437(STM4018,STM4017,STM4016)|operon_438(STM4015,STM4014,STM4013,STM4012,STM4011,STM4010)|operon_436(STM4021,STM4020,STM4019)|operon_435(STM4023,STM4022)	operon_453(STM474_RS20630,STM474_RS20625,STM474_RS20620,STM474_RS20615,STM474_RS20610,STM474_RS20605,STM474_RS20600)|operon_452(STM474_RS20645,STM474_RS20640)|operon_451(STM474_RS20665,STM474_RS20660,STM474_RS20655,STM474_RS20650)|STM474_RS20635	operon_450(D5R57_RS22015,D5R57_RS22010,D5R57_RS22005,D5R57_RS22000)|operon_451(D5R57_RS21985,D5R57_RS21980,D5R57_RS21975,D5R57_RS21970,D5R57_RS21965,D5R57_RS21960)|operon_449(D5R57_RS22025,D5R57_RS22020)|D5R57_RS21995|D5R57_RS21990
5PO076	operon_327(STM14_RS21180,STM14_RS21185,STM14_RS21190)|STM14_RS21195	operon_331(SL1344_RS20680,SL1344_RS20685,SL1344_RS20690,SL1344_RS20695)	operon_326(STM4026,STM4027,STM4028,STM4029)	operon_343(STM474_RS20680,STM474_RS20685,STM474_RS20690,STM474_RS20695)	operon_336(D5R57_RS22040,D5R57_RS22045,D5R57_RS22050,D5R57_RS22055)
5PO077	operon_331(STM14_RS21410,STM14_RS21415,STM14_RS25645)|operon_330(STM14_RS21395,STM14_RS21400,STM14_RS21405)	operon_334(SL1344_RS20895,SL1344_RS20900,SL1344_RS20905)|SL1344_RS20910	operon_330(STM4065,STM4066,STM4067)|STM4068	operon_346(STM474_RS20895,STM474_RS20900,STM474_RS20905)|STM474_RS20910	operon_342(D5R57_RS22250,D5R57_RS22255,D5R57_RS22260,D5R57_RS22265)
5PO078	operon_420(STM14_RS21430,STM14_RS21425,STM14_RS21420)	operon_418(SL1344_RS20925,SL1344_RS20920)|SL1344_RS20930	operon_427(STM4073,STM4072)|STM4071	operon_443(STM474_RS20925,STM474_RS20920)|STM474_RS20930	D5R57_RS22285|D5R57_RS22280|D5R57_RS22290
5PO079	operon_417(STM14_RS21540,STM14_RS21535,STM14_RS21530)|operon_418(STM14_RS21525,STM14_RS21520)	operon_416(SL1344_RS21030,SL1344_RS21025,SL1344_RS21020)|SL1344_RS21035|SL1344_RS21040	operon_425(STM4092,STM4091)|STM4093|STM4094|STM4095	operon_440(STM474_RS21035,STM474_RS21030)|operon_441(STM474_RS21025,STM474_RS21020)|STM474_RS21040	operon_440(D5R57_RS22385,D5R57_RS22380)|D5R57_RS22390|D5R57_RS22395|D5R57_RS22400
5PO080	operon_340(STM14_RS21790,STM14_RS21795)|operon_341(STM14_RS21800,STM14_RS21805,STM14_RS21810,STM14_RS21815)|operon_342(STM14_RS21820,STM14_RS21825)|STM14_RS21830|STM14_RS21785	operon_343(SL1344_RS21290,SL1344_RS21295,SL1344_RS21300,SL1344_RS21305)|operon_344(SL1344_RS21310,SL1344_RS21315)|operon_345(SL1344_RS21320,SL1344_RS21325)|SL1344_RS21330|SL1344_RS21285	operon_337(STM4147,STM4148,STM4149,STM4150,STM4151,STM4152,STM4153,STM4154)|STM4155|STM4146	operon_354(STM474_RS21285,STM474_RS21290,STM474_RS21295,STM474_RS21300,STM474_RS21305,STM474_RS21310,STM474_RS21315,STM474_RS21320,STM474_RS21325,STM474_RS21330)	operon_351(D5R57_RS22665,D5R57_RS22670,D5R57_RS22675,D5R57_RS22680,D5R57_RS22690,D5R57_RS22695,D5R57_RS22700,D5R57_RS22705,D5R57_RS22710)|D5R57_RS22660
5PO081	operon_347(STM14_RS22215,STM14_RS22220)|STM14_RS22225|STM14_RS22230|STM14_RS22235	SL1344_RS21715|SL1344_RS21720|SL1344_RS21725|SL1344_RS21730|SL1344_RS21735	operon_343(STM4230,STM4231,STM4232)|operon_344(STM4233,STM4234)	operon_360(STM474_RS21715,STM474_RS21720,STM474_RS21725)|operon_361(STM474_RS21730,STM474_RS21735)	operon_356(D5R57_RS23115,D5R57_RS23120,D5R57_RS23125,D5R57_RS23130,D5R57_RS23135)
5PO082	operon_357(STM14_RS22860,STM14_RS22865,STM14_RS22870,STM14_RS22875,STM14_RS22880,STM14_RS22885,STM14_RS22890)|operon_358(STM14_RS22895,STM14_RS22900)|STM14_RS22905	operon_360(SL1344_RS22390,SL1344_RS22395)|operon_359(SL1344_RS22365,SL1344_RS22370,SL1344_RS22375,SL1344_RS22380,SL1344_RS22385)|operon_361(SL1344_RS22400,SL1344_RS22405)|SL1344_RS22410	operon_357(STM4362,STM4363,STM4364)|operon_356(STM4356,STM4357,STM4358,STM4359,STM4360)|STM4361|STM4365	operon_372(STM474_RS22365,STM474_RS22370)|operon_373(STM474_RS22375,STM474_RS22380,STM474_RS22385)|operon_374(STM474_RS22400,STM474_RS22405,STM474_RS22410)|STM474_RS22395|STM474_RS22390	operon_368(D5R57_RS23785,D5R57_RS23790,D5R57_RS23795,D5R57_RS23800,D5R57_RS23805)|operon_369(D5R57_RS23820,D5R57_RS23825)|D5R57_RS23815|D5R57_RS23810|D5R57_RS23830
5PO083	operon_360(STM14_RS22930,STM14_RS22935,STM14_RS22940,STM14_RS22945,STM14_RS22950,STM14_RS22955,STM14_RS22960)|STM14_RS22965	operon_362(SL1344_RS22440,SL1344_RS22445,SL1344_RS22450)|operon_363(SL1344_RS22455,SL1344_RS22460,SL1344_RS22465)|SL1344_RS22435|SL1344_RS22470	operon_359(STM4370,STM4371,STM4372,STM4373)|operon_360(STM4374,STM4375,STM4376,STM4377)	operon_376(STM474_RS22440,STM474_RS22445,STM474_RS22450,STM474_RS22455,STM474_RS22460,STM474_RS22465)|STM474_RS22435|STM474_RS22470	operon_371(D5R57_RS23855,D5R57_RS23860,D5R57_RS23865,D5R57_RS23870)|operon_372(D5R57_RS23875,D5R57_RS23880,D5R57_RS23885,D5R57_RS23890)
5PO084	operon_367(STM14_RS23295,STM14_RS23300,STM14_RS23305,STM14_RS23310)|operon_368(STM14_RS23320,STM14_RS23325)|operon_366(STM14_RS23275,STM14_RS23280,STM14_RS23285)|STM14_RS23290|STM14_RS23315	operon_369(SL1344_RS22805,SL1344_RS22810,SL1344_RS22815)|operon_370(SL1344_RS22825,SL1344_RS22830)|operon_368(SL1344_RS22780,SL1344_RS22785,SL1344_RS22790)|SL1344_RS22800|SL1344_RS22795|SL1344_RS22820	operon_370(STM4443,STM4444,STM4445,STM4446,STM4447,STM4448,STM4449,STM4450)|operon_369(STM4440,STM4441,STM4442)	operon_385(STM474_RS22780,STM474_RS22785,STM474_RS22790,STM474_RS22795,STM474_RS22800)|operon_386(STM474_RS22805,STM474_RS22810,STM474_RS22815)|operon_387(STM474_RS22825,STM474_RS22830)|STM474_RS22820	operon_379(D5R57_RS24240,D5R57_RS24245,D5R57_RS24250,D5R57_RS24255,D5R57_RS24260)|operon_380(D5R57_RS24265,D5R57_RS24270,D5R57_RS24275)|operon_378(D5R57_RS24225,D5R57_RS24230,D5R57_RS24235)
5PO085	operon_385(STM14_RS23655,STM14_RS23650)|STM14_RS23645|STM14_RS23640	operon_387(SL1344_RS23160,SL1344_RS23155,SL1344_RS23150)|SL1344_RS23145	operon_390(STM4514,STM4513,STM4512)|STM4511	operon_405(STM474_RS23160,STM474_RS23155,STM474_RS23150,STM474_RS23145)	operon_402(D5R57_RS24640,D5R57_RS24635,D5R57_RS24630)|D5R57_RS24625
5PO086	operon_371(STM14_RS23765,STM14_RS23770,STM14_RS23775,STM14_RS23780)|STM14_RS23760|STM14_RS23785|STM14_RS23790	operon_373(SL1344_RS23280,SL1344_RS23285)|SL1344_RS23270|SL1344_RS23275|SL1344_RS23265|SL1344_RS23290|SL1344_RS23295	operon_374(STM4534,STM4535,STM4536,STM4537,STM4538,STM4539,STM4540)	operon_390(STM474_RS23265,STM474_RS23270,STM474_RS23275,STM474_RS23280,STM474_RS23285,STM474_RS23290,STM474_RS23295)	operon_384(D5R57_RS24740,D5R57_RS24745,D5R57_RS24750,D5R57_RS24755,D5R57_RS24760,D5R57_RS24765,D5R57_RS24770)
5PO087	operon_376(STM14_RS23925,STM14_RS23930,STM14_RS23935)|STM14_RS23940	SL1344_RS23440|SL1344_RS23445|SL1344_RS23430|SL1344_RS23435	operon_380(STM4569,STM4570)|STM4567|STM4568	operon_395(STM474_RS23440,STM474_RS23445)|STM474_RS23430|STM474_RS23435	operon_390(D5R57_RS24915,D5R57_RS24920)|D5R57_RS24905|D5R57_RS24910
5PO088	operon_806(STM14_RS00650,STM14_RS00645)	SL1344_RS00080|SL1344_RS00085	STM0016|STM0017	operon_853(STM474_RS00085,STM474_RS00080)	D5R57_RS00080|D5R57_RS00085
5PO089	operon_19(STM14_RS01665,STM14_RS01670,STM14_RS01675)|STM14_RS01680|STM14_RS01685	operon_22(SL1344_RS01100,SL1344_RS01105,SL1344_RS01110,SL1344_RS01115)|SL1344_RS01095	operon_27(STM0218,STM0219)|operon_26(STM0216,STM0217)|STM0220	operon_24(STM474_RS01095,STM474_RS01100,STM474_RS01105)|STM474_RS01110|STM474_RS01115	operon_29(D5R57_RS01135,D5R57_RS01140)|D5R57_RS01145|D5R57_RS01150|D5R57_RS01155
5PO090	operon_43(STM14_RS02480,STM14_RS02485)	SL1344_RS01910|SL1344_RS01915	STM0373|STM0374	operon_47(STM474_RS01910,STM474_RS01915)	D5R57_RS02300|D5R57_RS02305
5PO091	operon_46(STM14_RS02605,STM14_RS02610)	SL1344_RS02035|SL1344_RS02040	STM0397|STM0398	operon_50(STM474_RS02035,STM474_RS02040)	D5R57_RS02425|D5R57_RS02430
5PO092	operon_782(STM14_RS02740,STM14_RS02735)|STM14_RS02730	operon_777(SL1344_RS02170,SL1344_RS02165,SL1344_RS02160)	operon_802(STM0424,STM0423,STM0422)	operon_827(STM474_RS02170,STM474_RS02165)|STM474_RS02160	operon_813(D5R57_RS02570,D5R57_RS02565,D5R57_RS02560)
5PO093	operon_778(STM14_RS02845,STM14_RS02840)|operon_779(STM14_RS02835,STM14_RS02830,STM14_RS02825,STM14_RS02820,STM14_RS02815)	operon_774(SL1344_RS02265,SL1344_RS02260,SL1344_RS02255,SL1344_RS02250,SL1344_RS02245)|SL1344_RS02270|SL1344_RS02275	operon_799(STM0445,STM0444,STM0443,STM0442,STM0441,STM0440)|STM0439	operon_823(STM474_RS02275,STM474_RS02270)|operon_824(STM474_RS02265,STM474_RS02260,STM474_RS02255,STM474_RS02250,STM474_RS02245)	operon_810(D5R57_RS02670,D5R57_RS02665,D5R57_RS02660,D5R57_RS02655,D5R57_RS02650)|D5R57_RS02675|D5R57_RS02680
5PO094	operon_95(STM14_RS05055,STM14_RS05060,STM14_RS05065)	operon_97(SL1344_RS04475,SL1344_RS04480)|SL1344_RS04470	operon_96(STM0885,STM0886)|STM0884	operon_102(STM474_RS04470,STM474_RS04475,STM474_RS04480)	operon_110(D5R57_RS05020,D5R57_RS05025)|D5R57_RS05015
5PO095	operon_735(STM14_RS05860,STM14_RS05855)	SL1344_RS05270|SL1344_RS05275	STM1073|STM1074	operon_773(STM474_RS05275,STM474_RS05270)	D5R57_RS05865|D5R57_RS05870
5PO096	operon_125(STM14_RS06335,STM14_RS06340,STM14_RS06345)	operon_127(SL1344_RS05755,SL1344_RS05760)|SL1344_RS05750	operon_128(STM1168,STM1169)|STM1167	operon_135(STM474_RS05750,STM474_RS05755,STM474_RS05760)	operon_137(D5R57_RS06395,D5R57_RS06400)|D5R57_RS06390
5PO097	operon_724(STM14_RS06695,STM14_RS06690,STM14_RS06685)|operon_725(STM14_RS06675,STM14_RS06670)|STM14_RS06680	operon_722(SL1344_RS06095,SL1344_RS06090,SL1344_RS06085)|operon_721(SL1344_RS06110,SL1344_RS06105)|SL1344_RS06100	operon_737(STM1235,STM1234)|operon_738(STM1233,STM1232)|operon_736(STM1237,STM1236)	operon_760(STM474_RS06095,STM474_RS06090,STM474_RS06085)|operon_759(STM474_RS06110,STM474_RS06105,STM474_RS06100)	operon_751(D5R57_RS06740,D5R57_RS06735)|operon_750(D5R57_RS06760,D5R57_RS06755)|D5R57_RS06745|D5R57_RS06750
5PO098	operon_170(STM14_RS09035,STM14_RS09040,STM14_RS09045,STM14_RS09050,STM14_RS09055)	operon_165(SL1344_RS08145,SL1344_RS08150,SL1344_RS08155)|operon_164(SL1344_RS08135,SL1344_RS08140)	operon_168(STM1635,STM1636)|operon_167(STM1633,STM1634)|STM1637	operon_173(STM474_RS08135,STM474_RS08140,STM474_RS08145,STM474_RS08150,STM474_RS08155)	operon_176(D5R57_RS08860,D5R57_RS08865,D5R57_RS08870,D5R57_RS08875)
5PO099	operon_165(STM14_RS08755,STM14_RS08760,STM14_RS08765,STM14_RS08770,STM14_RS08775)|operon_685(STM14_RS09710,STM14_RS09705,STM14_RS09700,STM14_RS09695)|STM14_RS09715	operon_687(SL1344_RS08805,SL1344_RS08800,SL1344_RS08795,SL1344_RS08790)|operon_159(SL1344_RS07860,SL1344_RS07865,SL1344_RS07870,SL1344_RS07875)|SL1344_RS07855| SL1344_RS08810	operon_701(STM1765,STM1764,STM1763,STM1762,STM1761)|operon_161(STM1577,STM1578,STM1579,STM1580)|STM1576	operon_167(STM474_RS07855,STM474_RS07860,STM474_RS07865,STM474_RS07870,STM474_RS07875)|operon_719(STM474_RS08810,STM474_RS08805,STM474_RS08800,STM474_RS08795,STM474_RS08790)	operon_710(D5R57_RS09625,D5R57_RS09620,D5R57_RS09615,D5R57_RS09610,D5R57_RS09605)|operon_170(D5R57_RS08565,D5R57_RS08570,D5R57_RS08575,D5R57_RS08580)|D5R57_RS08560
5PO100	operon_681(STM14_RS10000,STM14_RS09995)|STM14_RS09990	operon_684(SL1344_RS09090,SL1344_RS09085)|SL1344_RS09095	STM1820|STM1821|STM1819	operon_715(STM474_RS09095,STM474_RS09090)|STM474_RS09085	D5R57_RS09920|D5R57_RS09925|D5R57_RS09915
5PO101	operon_675(STM14_RS10335,STM14_RS10330)	SL1344_RS09425|SL1344_RS09430	STM1884|STM1885	operon_708(STM474_RS09430,STM474_RS09425)	D5R57_RS10205|D5R57_RS10210
5PO102	operon_205(STM14_RS12190,STM14_RS12195)	SL1344_RS11285|SL1344_RS11290	STM2197|STM2198	operon_210(STM474_RS11285,STM474_RS11290)	D5R57_RS12195|D5R57_RS12200
5PO103	operon_207(STM14_RS12345,STM14_RS12350)	SL1344_RS11440|SL1344_RS11445	STM2227|STM2228	operon_212(STM474_RS11440,STM474_RS11445)	D5R57_RS12360|D5R57_RS12365
5PO104	operon_622(STM14_RS12670,STM14_RS12665,STM14_RS12660)|operon_623(STM14_RS12655,STM14_RS26085)	operon_630(SL1344_RS11765,SL1344_RS11760)|operon_631(SL1344_RS11750,SL1344_RS26725)|SL1344_RS11755	operon_647(STM2292,STM2291,STM2290,STM2289,STM2288)	operon_659(STM474_RS11765,STM474_RS11760,STM474_RS11755)|operon_660(STM474_RS11750,STM474_RS26705)	operon_650(D5R57_RS12715,D5R57_RS12710,D5R57_RS12705,D5R57_RS12700,D5R57_RS12695)
5PO105	operon_618(STM14_RS12850,STM14_RS12845,STM14_RS12840,STM14_RS12835,STM14_RS12830,STM14_RS12825,STM14_RS12820,STM14_RS12815,STM14_RS12810,STM14_RS12805,STM14_RS12800,STM14_RS12795,STM14_RS12790)	operon_627(SL1344_RS11935,SL1344_RS11930,SL1344_RS11925,SL1344_RS11920,SL1344_RS11915,SL1344_RS11910,SL1344_RS11905,SL1344_RS11900,SL1344_RS11895,SL1344_RS11890,SL1344_RS11885)|operon_626(SL1344_RS11945,SL1344_RS11940)	operon_644(STM2321,STM2320,STM2319,STM2318,STM2317,STM2316)|operon_643(STM2328,STM2327,STM2326,STM2325,STM2324,STM2323,STM2322)	operon_657(STM474_RS11945,STM474_RS11940,STM474_RS11935,STM474_RS11930,STM474_RS11925,STM474_RS11920,STM474_RS11915,STM474_RS11910,STM474_RS11905,STM474_RS11900,STM474_RS11895,STM474_RS11890,STM474_RS11885)	operon_647(D5R57_RS12870,D5R57_RS12865,D5R57_RS12860,D5R57_RS12855,D5R57_RS12845,D5R57_RS12840)|operon_646(D5R57_RS12905,D5R57_RS12900,D5R57_RS12895,D5R57_RS12890,D5R57_RS12885,D5R57_RS12880,D5R57_RS12875)
5PO106	operon_543(STM14_RS16140,STM14_RS16135)	SL1344_RS15610|SL1344_RS15615	STM3017|STM3018	operon_570(STM474_RS15615,STM474_RS15610)	D5R57_RS16430|D5R57_RS16435
5PO107	operon_259(STM14_RS16560,STM14_RS16565,STM14_RS16570,STM14_RS16575,STM14_RS16580)	operon_261(SL1344_RS16040,SL1344_RS16045,SL1344_RS16050,SL1344_RS16055)|SL1344_RS16035	operon_255(STM3101,STM3102,STM3103,STM3104)|STM3100	operon_272(STM474_RS16035,STM474_RS16040,STM474_RS16045,STM474_RS16050,STM474_RS16055)	operon_261(D5R57_RS16905,D5R57_RS16910,D5R57_RS16915,D5R57_RS16920)|D5R57_RS16900
5PO108	operon_531(STM14_RS16605,STM14_RS16600)|STM14_RS16595	operon_527(SL1344_RS16080,SL1344_RS16075,SL1344_RS16070)	operon_543(STM3109,STM3108,STM3107)	operon_560(STM474_RS16080,STM474_RS16075)|STM474_RS16070	operon_559(D5R57_RS16945,D5R57_RS16940,D5R57_RS16935)
5PO109	operon_509(STM14_RS17620,STM14_RS17615,STM14_RS17610,STM14_RS17605,STM14_RS17600)	operon_504(SL1344_RS17100,SL1344_RS17095)|operon_503(SL1344_RS17115,SL1344_RS17110,SL1344_RS17105)	operon_521(STM3310,STM3309)|operon_520(STM3313,STM3312,STM3311)	operon_531(STM474_RS17115,STM474_RS17110,STM474_RS17105,STM474_RS17100,STM474_RS17095)	operon_531(D5R57_RS18265,D5R57_RS18260)|operon_530(D5R57_RS18280,D5R57_RS18275,D5R57_RS18270)
5PO110	operon_274(STM14_RS17635,STM14_RS17640,STM14_RS17645,STM14_RS17650,STM14_RS17655,STM14_RS17660)|operon_275(STM14_RS17665,STM14_RS17670,STM14_RS17675)|STM14_RS17630|STM14_RS17625	operon_277(SL1344_RS17125,SL1344_RS17130,SL1344_RS17135,SL1344_RS17140,SL1344_RS17145,SL1344_RS17150)|operon_278(SL1344_RS17160,SL1344_RS17165,SL1344_RS17170)|SL1344_RS17155|SL1344_RS17120	operon_271(STM3315,STM3316,STM3317,STM3318,STM3319)|operon_272(STM3320,STM3321,STM3322)|operon_273(STM3323,STM3324)|STM3314	operon_289(STM474_RS17120,STM474_RS17125)|operon_290(STM474_RS17130,STM474_RS17135,STM474_RS17140,STM474_RS17145,STM474_RS17150,STM474_RS17155)|operon_291(STM474_RS17160,STM474_RS17165,STM474_RS17170)	operon_282(D5R57_RS18285,D5R57_RS18290,D5R57_RS18295,D5R57_RS18300,D5R57_RS18305,D5R57_RS18310)|operon_283(D5R57_RS18330,D5R57_RS18335)|D5R57_RS18315|D5R57_RS18325|D5R57_RS18320
5PO111	operon_296(STM14_RS19410,STM14_RS19415,STM14_RS19420)|operon_800(STM14_RS01090,STM14_RS01085)|operon_297(STM14_RS19425,STM14_RS19430,STM14_RS19435,STM14_RS19440,STM14_RS19445,STM14_RS19450,STM14_RS19455)|STM14_RS01080	operon_300(SL1344_RS18905,SL1344_RS18910,SL1344_RS18915,SL1344_RS18920,SL1344_RS18925)|operon_301(SL1344_RS18930,SL1344_RS18935,SL1344_RS18940,SL1344_RS18945,SL1344_RS18950)|operon_795(SL1344_RS00520,SL1344_RS00515)|SL1344_RS00510	operon_291(STM3669,STM3670,STM3671,STM3672,STM3673,STM3674,STM3675,STM3676,STM3677)|operon_820(STM0103,STM0102,STM0101)|STM3668	operon_312(STM474_RS18905,STM474_RS18910,STM474_RS18915)|operon_846(STM474_RS00520,STM474_RS00515,STM474_RS00510)|operon_313(STM474_RS18920,STM474_RS18925,STM474_RS18930,STM474_RS18935,STM474_RS18940,STM474_RS18945,STM474_RS18950)	operon_304(D5R57_RS20135,D5R57_RS20140)|operon_835(D5R57_RS00535,D5R57_RS00530,D5R57_RS00525)|operon_305(D5R57_RS20150,D5R57_RS20155,D5R57_RS20160,D5R57_RS20165,D5R57_RS20170,D5R57_RS20175,D5R57_RS20180)|D5R57_RS20145
5PO112	operon_468(STM14_RS19485,STM14_RS19480)|STM14_RS19490	operon_464(SL1344_RS18985,SL1344_RS18980,SL1344_RS18975)	operon_477(STM3684,STM3683,STM3682)	operon_491(STM474_RS18980,STM474_RS18975)|STM474_RS18985	operon_486(D5R57_RS20215,D5R57_RS20210,D5R57_RS20205)
5PO113	operon_303(STM14_RS19620,STM14_RS19625,STM14_RS19630,STM14_RS19635)	operon_306(SL1344_RS19115,SL1344_RS19120,SL1344_RS19125)|SL1344_RS19130	operon_296(STM3710,STM3711,STM3712)|STM3713	operon_318(STM474_RS19115,STM474_RS19120,STM474_RS19125,STM474_RS19130)	operon_310(D5R57_RS20355,D5R57_RS20360,D5R57_RS20365)|D5R57_RS20370
5PO114	operon_335(STM14_RS21625,STM14_RS21630)|operon_336(STM14_RS21635,STM14_RS21640,STM14_RS21645)	operon_338(SL1344_RS21135,SL1344_RS21140,SL1344_RS21145)|SL1344_RS21130|SL1344_RS21125	operon_333(STM4112,STM4113,STM4114,STM4115,STM4116)	operon_349(STM474_RS21125,STM474_RS21130)|operon_350(STM474_RS21135,STM474_RS21140,STM474_RS21145)	operon_347(D5R57_RS22490,D5R57_RS22495,D5R57_RS22500,D5R57_RS22505)|D5R57_RS22485
5PO115	operon_359(STM14_RS22915,STM14_RS22920,STM14_RS22925)	SL1344_RS22425|SL1344_RS22430|SL1344_RS22420	operon_358(STM4368,STM4369)|STM4367	operon_375(STM474_RS22420,STM474_RS22425,STM474_RS22430)	operon_370(D5R57_RS23845,D5R57_RS23850)|D5R57_RS23840
5PO116	operon_377(STM14_RS24025,STM14_RS24030,STM14_RS24035)|STM14_RS24040	operon_378(SL1344_RS23530,SL1344_RS23535,SL1344_RS23540,SL1344_RS23545)	operon_382(STM4588,STM4589)|STM4587|STM4590	operon_397(STM474_RS23530,STM474_RS23535,STM474_RS23540)|STM474_RS23545	operon_392(D5R57_RS25015,D5R57_RS25020)|D5R57_RS25010|D5R57_RS25025
5PO117	operon_79(STM14_RS04460,STM14_RS04465)| operon_504(STM14_RS17820,STM14_RS17815)|operon_802(STM14_RS00850,STM14_RS00845,STM14_RS00840)|STM14_RS04450|STM14_RS17825| STM14_RS04455|STM14_RS17810	SL1344_RS17315| SL1344_RS03885| SL1344_RS00280|SL1344_RS03890| SL1344_RS00275| SL1344_RS17310|SL1344_RS03875|SL1344_RS03880| SL1344_RS17320| SL1344_RS00285|SL1344_RS17305	operon_82(STM0765,STM0766)|operon_515(STM3353,STM3352,STM3351)| operon_823(STM0056,STM0055,STM0054)|STM0768|STM3350	operon_526(STM474_RS17315,STM474_RS17310,STM474_RS17305)|STM474_RS00280| STM474_RS03885|STM474_RS00275| STM474_RS03890|STM474_RS03875|STM474_RS03880| STM474_RS00285| STM474_RS17320	operon_525(D5R57_RS18490,D5R57_RS18485)|D5R57_RS00280| D5R57_RS04385|D5R57_RS00275| D5R57_RS04390|D5R57_RS04375|D5R57_RS00285| D5R57_RS04380| D5R57_RS18495|D5R57_RS18480
5PO118	operon_20(STM14_RS01695,STM14_RS01700,STM14_RS01705)|operon_21(STM14_RS01710,STM14_RS01715)|STM14_RS01690	operon_23(SL1344_RS01120,SL1344_RS01125,SL1344_RS01130,SL1344_RS01135)|operon_24(SL1344_RS01140,SL1344_RS01145)	operon_28(STM0221,STM0222,STM0223)|operon_29(STM0225,STM0226)|STM0224	operon_25(STM474_RS01120,STM474_RS01125,STM474_RS01130,STM474_RS01135,STM474_RS01140,STM474_RS01145)	operon_30(D5R57_RS01170,D5R57_RS01175,D5R57_RS01180)|operon_31(D5R57_RS01185,D5R57_RS01190)|D5R57_RS01165
5PO119	operon_761(STM14_RS03805,STM14_RS03800,STM14_RS03795)|operon_760(STM14_RS03815,STM14_RS03810)|STM14_RS03790	operon_756(SL1344_RS03240,SL1344_RS03235,SL1344_RS03230,SL1344_RS03225,SL1344_RS03220)|SL1344_RS03215	operon_782(STM0640,STM0639,STM0638,STM0637)|operon_781(STM0642,STM0641)	operon_804(STM474_RS03240,STM474_RS03235,STM474_RS03230,STM474_RS03225,STM474_RS03220,STM474_RS03215)	operon_792(D5R57_RS03715,D5R57_RS03710,D5R57_RS03705)|operon_791(D5R57_RS03725,D5R57_RS03720)|D5R57_RS03700
5PO120	operon_69(STM14_RS03885,STM14_RS03890,STM14_RS03895,STM14_RS03900)	operon_68(SL1344_RS03320,SL1344_RS03325)|operon_67(SL1344_RS03310,SL1344_RS03315)	operon_71(STM0655,STM0656,STM0657,STM0658)	operon_78(STM474_RS03320,STM474_RS03325)|operon_77(STM474_RS03310,STM474_RS03315)	operon_83(D5R57_RS03790,D5R57_RS03795,D5R57_RS03800,D5R57_RS03805)
5PO121	operon_144(STM14_RS07295,STM14_RS07300)	SL1344_RS06395|SL1344_RS06400	STM1287|STM1288	STM474_RS06395|STM474_RS06400	operon_148(D5R57_RS07045,D5R57_RS07050)
5PO122	operon_183(STM14_RS10135,STM14_RS10140,STM14_RS10145)	operon_181(SL1344_RS09230,SL1344_RS09235)|SL1344_RS09240	operon_181(STM1848,STM1849)|STM1850	operon_188(STM474_RS09230,STM474_RS09235)|STM474_RS09240	operon_193(D5R57_RS10065,D5R57_RS10070,D5R57_RS10075)
5PO123	operon_195(STM14_RS11220,STM14_RS11225)	SL1344_RS10315|SL1344_RS10320	STM2007|STM2008	STM474_RS10315|STM474_RS10320	operon_202(D5R57_RS11165,D5R57_RS11170)
5PO124	operon_208(STM14_RS12555,STM14_RS12560)	SL1344_RS11650|SL1344_RS11655	STM2269|STM2270	STM474_RS11650|STM474_RS11655	operon_212(D5R57_RS12590,D5R57_RS12595)
5PO125	operon_615(STM14_RS12980,STM14_RS12975,STM14_RS12970)|STM14_RS12985|STM14_RS12990	operon_622(SL1344_RS12075,SL1344_RS12070)|SL1344_RS12065|SL1344_RS12080|SL1344_RS12085	operon_639(STM2354,STM2353,STM2352,STM2351)|STM2355	operon_653(STM474_RS12085,STM474_RS12080,STM474_RS12075,STM474_RS12070,STM474_RS12065)	operon_642(D5R57_RS13045,D5R57_RS13040,D5R57_RS13035)|D5R57_RS13050|D5R57_RS13055
5PO126	operon_612(STM14_RS13060,STM14_RS13055,STM14_RS13050)|STM14_RS13065|STM14_RS13045	operon_617(SL1344_RS12160,SL1344_RS12155,SL1344_RS12150,SL1344_RS12145)|SL1344_RS12140	operon_635(STM2370,STM2369,STM2368)|STM2367|STM2366	operon_649(STM474_RS12155,STM474_RS12150,STM474_RS12145,STM474_RS12140)|STM474_RS12160	operon_638(D5R57_RS13130,D5R57_RS13125,D5R57_RS13120)|D5R57_RS13135|D5R57_RS13115
5PO127	operon_557(STM14_RS15745,STM14_RS15740,STM14_RS15735,STM14_RS15730,STM14_RS15725)|operon_556(STM14_RS15760,STM14_RS15755,STM14_RS15750)	operon_549(SL1344_RS15230,SL1344_RS15225,SL1344_RS15220,SL1344_RS15215,SL1344_RS15210,SL1344_RS15205,SL1344_RS15200,SL1344_RS15195)	operon_569(STM2944,STM2943,STM2942,STM2941,STM2940,STM2939,STM2938,STM2937)	operon_580(STM474_RS15230,STM474_RS15225,STM474_RS15220,STM474_RS15215,STM474_RS15210,STM474_RS15205,STM474_RS15200,STM474_RS15195)	operon_583(D5R57_RS16005,D5R57_RS16000,D5R57_RS15995,D5R57_RS15990,D5R57_RS15985)|operon_582(D5R57_RS16020,D5R57_RS16015,D5R57_RS16010)
5PO128	operon_332(STM14_RS21435,STM14_RS21440,STM14_RS21445,STM14_RS21450,STM14_RS21455)|operon_333(STM14_RS21460,STM14_RS21465)	operon_335(SL1344_RS20935,SL1344_RS20940,SL1344_RS20945,SL1344_RS20950)|operon_336(SL1344_RS20955,SL1344_RS20960,SL1344_RS20965)	operon_331(STM4074,STM4075,STM4076,STM4077,STM4078,STM4079,STM4080)	operon_347(STM474_RS20935,STM474_RS20940,STM474_RS20945,STM474_RS20950,STM474_RS20955,STM474_RS20960,STM474_RS20965)	operon_344(D5R57_RS22295,D5R57_RS22300,D5R57_RS22305,D5R57_RS22310,D5R57_RS22315)|operon_345(D5R57_RS22320,D5R57_RS22325)
5PO129	operon_343(STM14_RS21885,STM14_RS21890,STM14_RS21895)|STM14_RS21900|STM14_RS21905|STM14_RS21910	operon_346(SL1344_RS21390,SL1344_RS21395,SL1344_RS21400)|SL1344_RS21385|SL1344_RS21405|SL1344_RS21410	operon_338(STM4167,STM4168)|STM4166|STM4169|STM4170|STM4171	operon_355(STM474_RS21385,STM474_RS21390,STM474_RS21395,STM474_RS21400,STM474_RS21405,STM474_RS21410)	operon_352(D5R57_RS22775,D5R57_RS22780,D5R57_RS22785)|D5R57_RS22790|D5R57_RS22795|D5R57_RS22800
5PO130	operon_402(STM14_RS22550,STM14_RS22545)	SL1344_RS22045|SL1344_RS22050	STM4294|STM4295	STM474_RS22045|STM474_RS22050	operon_422(D5R57_RS23470,D5R57_RS23465)
5PO131	operon_398(STM14_RS22695,STM14_RS22690,STM14_RS22685)	operon_398(SL1344_RS22200,SL1344_RS22195)|SL1344_RS22190	operon_404(STM4324,STM4323)|STM4322	operon_420(STM474_RS22200,STM474_RS22195)|STM474_RS22190	operon_418(D5R57_RS23620,D5R57_RS23615,D5R57_RS23610)
5PO132	operon_794(STM14_RS01370,STM14_RS01365)	operon_789(SL1344_RS00800,SL1344_RS00795)	STM0156	STM474_RS00795	D5R57_RS00820
5PO133	operon_457(STM14_RS26480,STM14_RS26905)|STM14_RS19880|STM14_RS19885	operon_455(SL1344_RS27220,SL1344_RS27875)|SL1344_RS19375|SL1344_RS19380	STM3763|STM3764	operon_483(STM474_RS19380,STM474_RS19375,STM474_RS27115,STM474_RS27645)	operon_478(D5R57_RS20665,D5R57_RS20660,D5R57_RS20655)
5PO134	operon_807(STM14_RS00620,STM14_RS00615)	operon_799(SL1344_RS00055,SL1344_RS00050)	STM0010|STM0011	STM474_RS00050|STM474_RS00055	D5R57_RS00050|D5R57_RS00055
5PO135	operon_3(STM14_RS00670,STM14_RS00675,STM14_RS00680,STM14_RS00685,STM14_RS00690,STM14_RS00695,STM14_RS00700)	operon_4(SL1344_RS00105,SL1344_RS00110,SL1344_RS00115,SL1344_RS00120,SL1344_RS00125,SL1344_RS00130,SL1344_RS00135)	operon_4(STM0022,STM0023,STM0024,STM0025,STM0026,STM0027)|STM0021	operon_4(STM474_RS00110,STM474_RS00115,STM474_RS00120,STM474_RS00125)|operon_5(STM474_RS00130,STM474_RS00135)|STM474_RS00105	operon_4(D5R57_RS00110,D5R57_RS00115,D5R57_RS00120,D5R57_RS00125)|operon_5(D5R57_RS00130,D5R57_RS00135)|D5R57_RS00105
5PO136	operon_5(STM14_RS00790,STM14_RS00795,STM14_RS00800,STM14_RS00805,STM14_RS00810,STM14_RS00815)	operon_6(SL1344_RS00225,SL1344_RS00230,SL1344_RS00235,SL1344_RS00240,SL1344_RS00245,SL1344_RS00250)	operon_5(STM0044,STM0045)|operon_6(STM0046,STM0047)|operon_7(STM0048,STM0049)	operon_8(STM474_RS00225,STM474_RS00230,STM474_RS00235,STM474_RS00240)|operon_9(STM474_RS00245,STM474_RS00250)	operon_7(D5R57_RS00225,D5R57_RS00230)|operon_8(D5R57_RS00235,D5R57_RS00240)|operon_9(D5R57_RS00245,D5R57_RS00250)
5PO137	operon_56(STM14_RS03035,STM14_RS03040,STM14_RS03045)|STM14_RS03050	operon_55(SL1344_RS02465,SL1344_RS02470,SL1344_RS02475)|SL1344_RS02480	operon_57(STM0484,STM0485,STM0486,STM0487)	operon_59(STM474_RS02470,STM474_RS02475)|STM474_RS02465|STM474_RS02480	operon_68(D5R57_RS02900,D5R57_RS02905,D5R57_RS02910)|D5R57_RS02895
5PO138	operon_770(STM14_RS03365,STM14_RS03360)|STM14_RS03370	operon_765(SL1344_RS02795,SL1344_RS02790)|SL1344_RS02800	STM0551|STM0550|STM0552	operon_814(STM474_RS02800,STM474_RS02795)|STM474_RS02790	D5R57_RS03240|D5R57_RS03235|D5R57_RS03245
5PO139	operon_758(STM14_RS03930,STM14_RS03925,STM14_RS03920)|STM14_RS03935	operon_754(SL1344_RS03355,SL1344_RS03350,SL1344_RS03345)|SL1344_RS03360	operon_778(STM0665,STM0664,STM0663,STM0662)	operon_801(STM474_RS03360,STM474_RS03355,STM474_RS03350,STM474_RS03345)	operon_788(D5R57_RS03840,D5R57_RS03835,D5R57_RS03830,D5R57_RS03825)
5PO140	operon_753(STM14_RS04115,STM14_RS04110)|STM14_RS04105	operon_749(SL1344_RS03540,SL1344_RS03535)|SL1344_RS03530	operon_773(STM0701,STM0700,STM0699)	operon_795(STM474_RS03540,STM474_RS03535,STM474_RS03530)	operon_783(D5R57_RS04025,D5R57_RS04020,D5R57_RS04015)
5PO141	operon_82(STM14_RS04560,STM14_RS04565)|operon_83(STM14_RS04575,STM14_RS04580)|STM14_RS04570	operon_83(SL1344_RS03985,SL1344_RS03990)|operon_84(SL1344_RS04000,SL1344_RS04005)|SL1344_RS03995	operon_85(STM0787,STM0788,STM0789)|STM0791	operon_91(STM474_RS03985,STM474_RS03990,STM474_RS03995,STM474_RS04000,STM474_RS04005)	operon_98(D5R57_RS04490,D5R57_RS04495,D5R57_RS04500)|operon_99(D5R57_RS04505,D5R57_RS04510)
5PO142	operon_113(STM14_RS05795,STM14_RS05800)|operon_114(STM14_RS05805,STM14_RS05810,STM14_RS05815)	operon_116(SL1344_RS05210,SL1344_RS05215)|operon_117(SL1344_RS05220,SL1344_RS05225,SL1344_RS05230)	operon_118(STM1061,STM1062,STM1063,STM1064,STM1065)	operon_125(STM474_RS05210,STM474_RS05215,STM474_RS05220,STM474_RS05225,STM474_RS05230)	operon_129(D5R57_RS05805,D5R57_RS05810,D5R57_RS05815,D5R57_RS05820,D5R57_RS05825)
5PO143	operon_728(STM14_RS06360,STM14_RS06355)|STM14_RS06365	operon_725(SL1344_RS05775,SL1344_RS05770)|SL1344_RS05780	operon_742(STM1173,STM1172,STM1171)	operon_764(STM474_RS05780,STM474_RS05775,STM474_RS05770)	operon_755(D5R57_RS06420,D5R57_RS06415,D5R57_RS06410)
5PO144	operon_126(STM14_RS06370,STM14_RS06375,STM14_RS06380,STM14_RS06385,STM14_RS06390,STM14_RS06395,STM14_RS06400,STM14_RS06405,STM14_RS06410)|operon_127(STM14_RS06415,STM14_RS06420)	operon_128(SL1344_RS05785,SL1344_RS05790,SL1344_RS05795,SL1344_RS05800,SL1344_RS05805,SL1344_RS05810,SL1344_RS05815,SL1344_RS05820,SL1344_RS05825)|operon_129(SL1344_RS05830,SL1344_RS05835)	operon_129(STM1174,STM1175,STM1176,STM1177,STM1178,STM1179,STM1180,STM1181,STM1182,STM1183,STM1184)	operon_136(STM474_RS05785,STM474_RS05790,STM474_RS05795,STM474_RS05800,STM474_RS05805,STM474_RS05810,STM474_RS05815,STM474_RS05820,STM474_RS05825,STM474_RS05830,STM474_RS05835)	operon_138(D5R57_RS06430,D5R57_RS06435,D5R57_RS06440,D5R57_RS06445,D5R57_RS06450,D5R57_RS06455,D5R57_RS06460,D5R57_RS06465,D5R57_RS06470,D5R57_RS06475,D5R57_RS06480)
5PO145	operon_726(STM14_RS06665,STM14_RS06660)|STM14_RS06655	operon_723(SL1344_RS06080,SL1344_RS06075)|SL1344_RS06070	operon_739(STM1231,STM1230,STM1229)	operon_761(STM474_RS06080,STM474_RS06075,STM474_RS06070)	operon_752(D5R57_RS06730,D5R57_RS06725,D5R57_RS06720)
5PO146	operon_719(STM14_RS07330,STM14_RS07325)|STM14_RS07335	operon_720(SL1344_RS06430,SL1344_RS06425)|SL1344_RS06435	operon_735(STM1295,STM1294)|STM1293	STM474_RS06430|STM474_RS06425|STM474_RS06435	operon_747(D5R57_RS07090,D5R57_RS07085,D5R57_RS07080)
5PO147	operon_158(STM14_RS08090,STM14_RS08095)|STM14_RS08100|STM14_RS08105	operon_151(SL1344_RS07190,SL1344_RS07195)|SL1344_RS07200|SL1344_RS07205	operon_154(STM1449,STM1450)|STM1448|STM1447	operon_158(STM474_RS07195,STM474_RS07200,STM474_RS07205)|STM474_RS07190	operon_164(D5R57_RS07900,D5R57_RS07905)|D5R57_RS07895|D5R57_RS07890
5PO148	operon_161(STM14_RS08380,STM14_RS08385)	operon_154(SL1344_RS07480,SL1344_RS07485)	operon_158(STM1505,STM1506,STM1507)	operon_162(STM474_RS07480,STM474_RS07485,STM474_RS07490)	operon_167(D5R57_RS08195,D5R57_RS08200,D5R57_RS08205)
5PO149	operon_168(STM14_RS08935,STM14_RS08940,STM14_RS08945)|operon_169(STM14_RS08965,STM14_RS08970)|STM14_RS08950|STM14_RS08955|STM14_RS08960	operon_163(SL1344_RS08050,SL1344_RS08055,SL1344_RS08060,SL1344_RS08065,SL1344_RS08070)|operon_162(SL1344_RS08035,SL1344_RS08040,SL1344_RS08045)	operon_165(STM1616,STM1617)|operon_164(STM1612,STM1613,STM1614,STM1615)|operon_166(STM1618,STM1619)	operon_171(STM474_RS08035,STM474_RS08040,STM474_RS08045,STM474_RS08050,STM474_RS08055,STM474_RS08060)|operon_172(STM474_RS08065,STM474_RS08070)	operon_175(D5R57_RS08770,D5R57_RS08775,D5R57_RS08780,D5R57_RS08785)|operon_174(D5R57_RS08750,D5R57_RS08755,D5R57_RS08760,D5R57_RS08765)
5PO150	operon_691(STM14_RS09340,STM14_RS09335,STM14_RS09330)|STM14_RS09325|STM14_RS09320	operon_694(SL1344_RS08420,SL1344_RS08415)|operon_693(SL1344_RS08435,SL1344_RS08430,SL1344_RS08425)	operon_706(STM1690,STM1689,STM1688,STM1687)|STM1686	operon_726(STM474_RS08435,STM474_RS08430,STM474_RS08425,STM474_RS08420)|STM474_RS08415	operon_717(D5R57_RS09185,D5R57_RS09180,D5R57_RS09175,D5R57_RS09170)|D5R57_RS09165
5PO151	operon_676(STM14_RS10320,STM14_RS10315)|STM14_RS10310	operon_678(SL1344_RS09415,SL1344_RS09410)|SL1344_RS09405	STM1881|STM1882|STM1880	operon_709(STM474_RS09410,STM474_RS09405)|STM474_RS09415	D5R57_RS10190|D5R57_RS10195|D5R57_RS10185
5PO152	operon_672(STM14_RS10410,STM14_RS10405,STM14_RS10400)|STM14_RS10415	operon_675(SL1344_RS09505,SL1344_RS09500,SL1344_RS09495)|SL1344_RS09510	STM1898|STM1899|STM1900|STM1901	operon_705(STM474_RS09510,STM474_RS09505,STM474_RS09500,STM474_RS09495)	D5R57_RS10290|D5R57_RS10295|D5R57_RS10300|D5R57_RS10305
5PO153	operon_644(STM14_RS11810,STM14_RS11805)|STM14_RS11815	operon_650(SL1344_RS10905,SL1344_RS10900)|SL1344_RS10910	operon_668(STM2122,STM2121)|STM2120	STM474_RS10905|STM474_RS10900|STM474_RS10910	D5R57_RS11790|D5R57_RS11785|D5R57_RS11795
5PO154	operon_639(STM14_RS12090,STM14_RS12085)|operon_638(STM14_RS12100,STM14_RS12095)|STM14_RS12080	operon_645(SL1344_RS11185,SL1344_RS11180)|SL1344_RS11190|SL1344_RS11195|SL1344_RS11175	operon_661(STM2177,STM2176,STM2175)|operon_660(STM2179,STM2178)	operon_674(STM474_RS11195,STM474_RS11190,STM474_RS11185,STM474_RS11180)|STM474_RS11175	operon_666(D5R57_RS12090,D5R57_RS12085,D5R57_RS12080)|operon_665(D5R57_RS12100,D5R57_RS12095)
5PO155	operon_628(STM14_RS12495,STM14_RS12490)|operon_627(STM14_RS12520,STM14_RS12515,STM14_RS12510,STM14_RS12505,STM14_RS12500)|operon_629(STM14_RS12485,STM14_RS12480)	operon_635(SL1344_RS11590,SL1344_RS11585)|operon_634(SL1344_RS11615,SL1344_RS11610,SL1344_RS11605,SL1344_RS11600,SL1344_RS11595)|operon_636(SL1344_RS11580,SL1344_RS11575)	operon_651(STM2261,STM2260,STM2259,STM2258,STM2257,STM2256,STM2255,STM2254,STM2253)	operon_664(STM474_RS11615,STM474_RS11610,STM474_RS11605,STM474_RS11600,STM474_RS11595,STM474_RS11590,STM474_RS11585)|operon_665(STM474_RS11580,STM474_RS11575)	operon_653(D5R57_RS12555,D5R57_RS12550,D5R57_RS12545,D5R57_RS12540,D5R57_RS12535,D5R57_RS12525,D5R57_RS12520)|operon_654(D5R57_RS12515,D5R57_RS12510)
5PO156	operon_611(STM14_RS13135,STM14_RS13130,STM14_RS13125,STM14_RS13120)|STM14_RS13140	operon_616(SL1344_RS12230,SL1344_RS12225,SL1344_RS12220,SL1344_RS12215)|SL1344_RS12235	operon_634(STM2385,STM2384,STM2383,STM2382,STM2381)	operon_648(STM474_RS12235,STM474_RS12230,STM474_RS12225,STM474_RS12220,STM474_RS12215)	operon_637(D5R57_RS13210,D5R57_RS13205,D5R57_RS13200,D5R57_RS13195,D5R57_RS13190)
5PO157	operon_247(STM14_RS15315,STM14_RS15320,STM14_RS15325,STM14_RS15330)|STM14_RS15310	operon_247(SL1344_RS14785,SL1344_RS14790,SL1344_RS14795,SL1344_RS14800)|SL1344_RS14780	operon_242(STM2854,STM2855,STM2856,STM2857)|STM2858	operon_259(STM474_RS14780,STM474_RS14785,STM474_RS14790,STM474_RS14795,STM474_RS14800)	operon_249(D5R57_RS15560,D5R57_RS15565,D5R57_RS15570,D5R57_RS15575,D5R57_RS15580)
5PO158	operon_560(STM14_RS15665,STM14_RS15660)	operon_552(SL1344_RS15135,SL1344_RS15130)	STM2924|STM2925	STM474_RS15130|STM474_RS15135	D5R57_RS15920|D5R57_RS15925
5PO159	operon_551(STM14_RS15855,STM14_RS15850,STM14_RS15845)|STM14_RS15840	operon_545(SL1344_RS15325,SL1344_RS15320,SL1344_RS15315)|SL1344_RS15310	operon_565(STM2962,STM2961,STM2960,STM2959)	operon_577(STM474_RS15325,STM474_RS15320,STM474_RS15315,STM474_RS15310)	operon_578(D5R57_RS16130,D5R57_RS16125,D5R57_RS16120,D5R57_RS16115)
5PO160	operon_535(STM14_RS16350,STM14_RS16345,STM14_RS16340)|STM14_RS16335	operon_530(SL1344_RS15825,SL1344_RS15820,SL1344_RS15815)|SL1344_RS15810	operon_549(STM3058,STM3057,STM3056)|STM3059	operon_563(STM474_RS15820,STM474_RS15815)|STM474_RS15810|STM474_RS15825	operon_563(D5R57_RS16665,D5R57_RS16660,D5R57_RS16655)|D5R57_RS16670
5PO161	operon_266(STM14_RS17065,STM14_RS17070)	operon_267(SL1344_RS16535,SL1344_RS16540)	STM3198|STM3199	STM474_RS16535|STM474_RS16540	D5R57_RS17415|D5R57_RS17420
5PO162	operon_520(STM14_RS17080,STM14_RS17075)|STM14_RS17085	operon_515(SL1344_RS16550,SL1344_RS16545)|SL1344_RS16555	operon_532(STM3202,STM3201)|STM3200	operon_546(STM474_RS16555,STM474_RS16550,STM474_RS16545)	operon_548(D5R57_RS17440,D5R57_RS17435)|D5R57_RS17430
5PO163	operon_518(STM14_RS17315,STM14_RS17310)|STM14_RS17305	operon_513(SL1344_RS16785,SL1344_RS16780)|SL1344_RS16775	operon_528(STM3249,STM3248,STM3247)	operon_540(STM474_RS16785,STM474_RS16780,STM474_RS16775)	operon_540(D5R57_RS17940,D5R57_RS17935,D5R57_RS17930)
5PO164	operon_513(STM14_RS17485,STM14_RS17480,STM14_RS17475)|operon_514(STM14_RS17470,STM14_RS17465)|STM14_RS17460	operon_509(SL1344_RS16965,SL1344_RS16960,SL1344_RS16955)|operon_508(SL1344_RS16980,SL1344_RS16975,SL1344_RS16970)	operon_524(STM3287,STM3286)|operon_525(STM3285,STM3284)|STM3288|STM3283	operon_536(STM474_RS16980,STM474_RS16975,STM474_RS16970,STM474_RS16965,STM474_RS16960)|STM474_RS16955	operon_535(D5R57_RS18135,D5R57_RS18130)|operon_536(D5R57_RS18125,D5R57_RS18120)|D5R57_RS18140|D5R57_RS18115
5PO165	operon_507(STM14_RS17745,STM14_RS17740,STM14_RS17735)|STM14_RS17750|STM14_RS17755	operon_501(SL1344_RS17240,SL1344_RS17235,SL1344_RS17230)|SL1344_RS17245|SL1344_RS17250	operon_518(STM3339,STM3338,STM3337,STM3336,STM3335)	operon_529(STM474_RS17250,STM474_RS17245,STM474_RS17240,STM474_RS17235,STM474_RS17230)	operon_528(D5R57_RS18420,D5R57_RS18415,D5R57_RS18410,D5R57_RS18405,D5R57_RS18400)
5PO166	operon_483(STM14_RS18700,STM14_RS18695)|STM14_RS18705	operon_479(SL1344_RS18195,SL1344_RS18190)|SL1344_RS18200	operon_494(STM3529,STM3528,STM3527)	operon_506(STM474_RS18200,STM474_RS18195,STM474_RS18190)	operon_504(D5R57_RS19405,D5R57_RS19400,D5R57_RS19395)
5PO167	operon_478(STM14_RS18870,STM14_RS18865,STM14_RS18860,STM14_RS18855)	operon_474(SL1344_RS18365,SL1344_RS18360,SL1344_RS18355,SL1344_RS18350)	operon_489(STM3564,STM3563,STM3562,STM3561,STM3560)	operon_501(STM474_RS18370,STM474_RS18365,STM474_RS18360,STM474_RS18355,STM474_RS18350)	operon_499(D5R57_RS19580,D5R57_RS19575,D5R57_RS19570,D5R57_RS19565,D5R57_RS19560)
5PO168	operon_472(STM14_RS19210,STM14_RS19205,STM14_RS19200,STM14_RS19195)|STM14_RS19215	operon_468(SL1344_RS18705,SL1344_RS18700,SL1344_RS18695,SL1344_RS18690)|SL1344_RS18710	operon_483(STM3630,STM3629,STM3628,STM3627,STM3626)	operon_495(STM474_RS18710,STM474_RS18705,STM474_RS18700,STM474_RS18695,STM474_RS18690)	operon_492(D5R57_RS19925,D5R57_RS19920,D5R57_RS19915,D5R57_RS19910,D5R57_RS19905)
5PO169	operon_471(STM14_RS19265,STM14_RS19260,STM14_RS19255,STM14_RS19250)|STM14_RS19270	operon_467(SL1344_RS18760,SL1344_RS18755,SL1344_RS18750,SL1344_RS18745)|SL1344_RS18765	operon_481(STM3640,STM3639,STM3638,STM3637,STM3636)	operon_494(STM474_RS18765,STM474_RS18760,STM474_RS18755,STM474_RS18750,STM474_RS18745)	operon_490(D5R57_RS19980,D5R57_RS19975,D5R57_RS19970,D5R57_RS19965,D5R57_RS19960)
5PO170	operon_444(STM14_RS20225,STM14_RS20220,STM14_RS20215,STM14_RS20210)|STM14_RS20205	operon_443(SL1344_RS19720,SL1344_RS19715,SL1344_RS19710,SL1344_RS19705)|SL1344_RS19700	operon_455(STM3828,STM3827)|operon_454(STM3830,STM3829)	operon_469(STM474_RS19720,STM474_RS19715,STM474_RS19710,STM474_RS19705,STM474_RS19700)	operon_464(D5R57_RS21015,D5R57_RS21010,D5R57_RS21005,D5R57_RS21000,D5R57_RS20995)
5PO171	operon_442(STM14_RS20350,STM14_RS20345)|operon_441(STM14_RS20360,STM14_RS20355)|STM14_RS20365	operon_441(SL1344_RS19845,SL1344_RS19840)|operon_440(SL1344_RS19855,SL1344_RS19850)|SL1344_RS19860	operon_451(STM3857,STM3856,STM3855)|STM3853|STM3854	operon_467(STM474_RS19860,STM474_RS19855,STM474_RS19850,STM474_RS19845,STM474_RS19840)	operon_461(D5R57_RS21165,D5R57_RS21160,D5R57_RS21155)|D5R57_RS21145|D5R57_RS21150
5PO172	operon_322(STM14_RS20790,STM14_RS20795,STM14_RS20800,STM14_RS20805,STM14_RS20810)	operon_324(SL1344_RS20290,SL1344_RS20295,SL1344_RS20300,SL1344_RS20305,SL1344_RS20310)	operon_317(STM3947,STM3948,STM3949,STM3950)|STM3946	operon_336(STM474_RS20295,STM474_RS20300,STM474_RS20305,STM474_RS20310)|STM474_RS20290	operon_328(D5R57_RS21630,D5R57_RS21635,D5R57_RS21640,D5R57_RS21645)|D5R57_RS21625
5PO173	operon_415(STM14_RS21620,STM14_RS21615)|STM14_RS21610	operon_414(SL1344_RS21120,SL1344_RS21115)|SL1344_RS21110	operon_423(STM4110,STM4109,STM4108)	operon_438(STM474_RS21120,STM474_RS21115,STM474_RS21110)	operon_437(D5R57_RS22480,D5R57_RS22475,D5R57_RS22470)
5PO174	operon_406(STM14_RS22205,STM14_RS22200)|STM14_RS22210	operon_405(SL1344_RS21705,SL1344_RS21700)|SL1344_RS21710	operon_413(STM4229,STM4228,STM4227)	operon_428(STM474_RS21710,STM474_RS21705,STM474_RS21700)	operon_426(D5R57_RS23110,D5R57_RS23105,D5R57_RS23100)
5PO175	operon_373(STM14_RS23875,STM14_RS23880,STM14_RS23885)|STM14_RS23890	operon_375(SL1344_RS23380,SL1344_RS23385,SL1344_RS23390)|SL1344_RS23395	operon_377(STM4559,STM4560)|operon_376(STM4557,STM4558)	operon_392(STM474_RS23380,STM474_RS23385)|STM474_RS23390|STM474_RS23395	operon_387(D5R57_RS24865,D5R57_RS24870)|operon_386(D5R57_RS24855,D5R57_RS24860)
5PO176	operon_378(STM14_RS24065,STM14_RS24060,STM14_RS24055,STM14_RS24050,STM14_RS24045)	operon_379(SL1344_RS23570,SL1344_RS23565,SL1344_RS23560,SL1344_RS23555,SL1344_RS23550)	operon_383(STM4594,STM4593,STM4592,STM4591)|STM4595	operon_398(STM474_RS23555,STM474_RS23550)|STM474_RS23560|STM474_RS23565|STM474_RS23570	operon_393(D5R57_RS25045,D5R57_RS25040,D5R57_RS25035)|D5R57_RS25030|D5R57_RS25050
5PO177	operon_24(STM14_RS01955,STM14_RS01960)	SL1344_RS01385|SL1344_RS01390	operon_33(STM0273,STM0274)	STM474_RS01385|STM474_RS01390	D5R57_RS01430|D5R57_RS01435
5PO178	operon_38(STM14_RS02340,STM14_RS02345,STM14_RS02350)	operon_39(SL1344_RS01775,SL1344_RS01780)|SL1344_RS01770	operon_44(STM0346,STM0347,STM0348)	operon_41(STM474_RS01775,STM474_RS01780)|STM474_RS01770	operon_52(D5R57_RS02170,D5R57_RS02175)|D5R57_RS02165
5PO179	operon_759(STM14_RS03850,STM14_RS03845,STM14_RS03840,STM14_RS03835)	operon_755(SL1344_RS03270,SL1344_RS03265,SL1344_RS03260)|SL1344_RS03275	operon_780(STM0648,STM0647,STM0646,STM0645)	operon_803(STM474_RS03270,STM474_RS03265,STM474_RS03260)|STM474_RS03275	operon_790(D5R57_RS03750,D5R57_RS03745,D5R57_RS03740)|D5R57_RS03755
5PO180	operon_73(STM14_RS04210,STM14_RS04215,STM14_RS04220,STM14_RS04225,STM14_RS04230,STM14_RS04235,STM14_RS04240,STM14_RS04245)	operon_73(SL1344_RS03635,SL1344_RS03640)|operon_74(SL1344_RS03650,SL1344_RS03655)|SL1344_RS03645|SL1344_RS03660|SL1344_RS03665|SL1344_RS03670	operon_75(STM0719,STM0720,STM0721,STM0722,STM0723,STM0724,STM0725,STM0726)	operon_82(STM474_RS03635,STM474_RS03640,STM474_RS03645)|operon_83(STM474_RS03650,STM474_RS03655)|STM474_RS03660|STM474_RS03665|STM474_RS03670	operon_88(D5R57_RS04125,D5R57_RS04130)|operon_89(D5R57_RS04140,D5R57_RS04145)|D5R57_RS04135|D5R57_RS04150|D5R57_RS04155
5PO181	operon_94(STM14_RS05025,STM14_RS05030,STM14_RS05035,STM14_RS05040)|STM14_RS05045	operon_96(SL1344_RS04445,SL1344_RS04450,SL1344_RS04455,SL1344_RS04460)|SL1344_RS04440	operon_95(STM0877,STM0878,STM0879,STM0880)|STM0881	operon_101(STM474_RS04440,STM474_RS04445,STM474_RS04450,STM474_RS04455,STM474_RS04460)	operon_109(D5R57_RS04985,D5R57_RS04990,D5R57_RS04995,D5R57_RS05000,D5R57_RS05005)
5PO182	operon_743(STM14_RS05085,STM14_RS05080,STM14_RS05075)|STM14_RS05090	operon_739(SL1344_RS04505,SL1344_RS04500,SL1344_RS04495,SL1344_RS04490)	operon_761(STM0890,STM0889,STM0888)|STM0891	operon_782(STM474_RS04505,STM474_RS04500,STM474_RS04495,STM474_RS04490)	operon_770(D5R57_RS05055,D5R57_RS05050,D5R57_RS05045,D5R57_RS05040)
5PO183	operon_741(STM14_RS05135,STM14_RS05130)	SL1344_RS04545|SL1344_RS04550	operon_759(STM0937,STM0936)	STM474_RS04545|STM474_RS04550	D5R57_RS05095|D5R57_RS05100
5PO184	operon_730(STM14_RS06210,STM14_RS06205,STM14_RS06200,STM14_RS06195)	operon_727(SL1344_RS05625,SL1344_RS05620)|SL1344_RS05615|SL1344_RS05610	operon_744(STM1142,STM1141,STM1140,STM1139)	operon_766(STM474_RS05625,STM474_RS05620,STM474_RS05615)|STM474_RS05610	operon_757(D5R57_RS06250,D5R57_RS06245,D5R57_RS06240)|D5R57_RS06235
5PO185	operon_604(STM14_RS13535,STM14_RS13530,STM14_RS13525,STM14_RS13520,STM14_RS13515,STM14_RS13510)|operon_602(STM14_RS13585,STM14_RS13580,STM14_RS13575,STM14_RS13570,STM14_RS13565,STM14_RS13560)|operon_603(STM14_RS13555,STM14_RS13550,STM14_RS13545,STM14_RS13540)|STM14_RS13505	operon_609(SL1344_RS12620,SL1344_RS12615,SL1344_RS12610,SL1344_RS12605)|operon_608(SL1344_RS12630,SL1344_RS12625)|operon_606(SL1344_RS12680,SL1344_RS12675,SL1344_RS12670,SL1344_RS12665,SL1344_RS12660)|operon_607(SL1344_RS12650,SL1344_RS12645,SL1344_RS12640,SL1344_RS12635)|SL1344_RS12655|SL1344_RS12600	operon_627(STM2460,STM2459,STM2458,STM2457,STM2456,STM2455)|operon_625(STM2470,STM2469,STM2468,STM2467,STM2466,STM2465)|operon_626(STM2464,STM2463,STM2462,STM2461)|STM2454	operon_639(STM474_RS12630,STM474_RS12625,STM474_RS12620,STM474_RS12615,STM474_RS12610,STM474_RS12605,STM474_RS12600)|operon_638(STM474_RS12680,STM474_RS12675,STM474_RS12670,STM474_RS12665,STM474_RS12660,STM474_RS12655,STM474_RS12650,STM474_RS12645,STM474_RS12640,STM474_RS12635)	operon_630(D5R57_RS13630,D5R57_RS13625,D5R57_RS13620,D5R57_RS13615,D5R57_RS13610,D5R57_RS13605,D5R57_RS13600,D5R57_RS13595)|operon_629(D5R57_RS13660,D5R57_RS13655,D5R57_RS13650,D5R57_RS13645,D5R57_RS13640)|D5R57_RS13590|D5R57_RS13635|D5R57_RS13665|D5R57_RS13585
5PO186	operon_571(STM14_RS14795,STM14_RS14790,STM14_RS14785)	operon_565(SL1344_RS14270,SL1344_RS14265)|SL1344_RS14260|SL1344_RS14275	operon_584(STM2757,STM2756,STM2755)|STM2758	operon_595(STM474_RS14270,STM474_RS14265)|STM474_RS14260|STM474_RS14275	operon_598(D5R57_RS15030,D5R57_RS15025,D5R57_RS15020)|D5R57_RS15015
5PO187	operon_541(STM14_RS16195,STM14_RS16190,STM14_RS16185)|STM14_RS16200	operon_536(SL1344_RS15665,SL1344_RS15660)|SL1344_RS15670|SL1344_RS15675	operon_556(STM3028,STM3027,STM3026)|STM3029	operon_568(STM474_RS15675,STM474_RS15670,STM474_RS15665,STM474_RS15660)	operon_569(D5R57_RS16490,D5R57_RS16485)|D5R57_RS16495|D5R57_RS16500
5PO188	operon_288(STM14_RS18545,STM14_RS18550)|STM14_RS18555	operon_289(SL1344_RS18040,SL1344_RS18045,SL1344_RS18050)	operon_283(STM3496,STM3497)|STM3498	operon_302(STM474_RS18040,STM474_RS18045,STM474_RS18050)	operon_294(D5R57_RS19240,D5R57_RS19245,D5R57_RS19250)
5PO189	operon_392(STM14_RS23380,STM14_RS23375)|STM14_RS23365|STM14_RS23370	SL1344_RS22880|SL1344_RS22885|SL1344_RS22870|SL1344_RS22875	operon_397(STM4460,STM4459)|STM4457|STM4458	operon_411(STM474_RS22885,STM474_RS22880,STM474_RS22875,STM474_RS22870)	D5R57_RS24325|D5R57_RS24330|D5R57_RS24315|D5R57_RS24320
5PO190	operon_391(STM14_RS23410,STM14_RS23405,STM14_RS23400,STM14_RS23395)	operon_392(SL1344_RS22915,SL1344_RS22910)|SL1344_RS22905|SL1344_RS22900	operon_396(STM4467,STM4466,STM4465,STM4464)	operon_410(STM474_RS22915,STM474_RS22910,STM474_RS22905)|STM474_RS22900	operon_408(D5R57_RS24365,D5R57_RS24360,D5R57_RS24355)|D5R57_RS24350
5PO191	operon_708(STM14_RS26750,STM14_RS08245)	operon_710(SL1344_RS27650,SL1344_RS07345)	STM1478	operon_744(STM474_RS27455,STM474_RS07345)	D5R57_RS08050
5PO192	operon_434(STM14_RS25625,STM14_RS26870,STM14_RS20785)	operon_434(SL1344_RS26135,SL1344_RS27775,SL1344_RS20285)	STM3944	operon_457(STM474_RS26115,STM474_RS27580,STM474_RS20285)	D5R57_RS21610
5PO193	operon_232(STM14_RS14685,STM14_RS14690,STM14_RS14695,STM14_RS14700)	operon_230(SL1344_RS13860,SL1344_RS13865,SL1344_RS13870,SL1344_RS13875)	operon_225(STM2690,STM2691,STM2692)	operon_241(STM474_RS13860,STM474_RS13865,STM474_RS13870,STM474_RS13875)	operon_234(D5R57_RS14920,D5R57_RS14925,D5R57_RS14930)|D5R57_RS14915
5PO194	operon_254(STM14_RS15915,STM14_RS15920,STM14_RS15925,STM14_RS15930)	operon_253(SL1344_RS15390,SL1344_RS15395,SL1344_RS15400,SL1344_RS15405)	operon_249(STM2976,STM2977,STM2978)	operon_266(STM474_RS15390,STM474_RS15395,STM474_RS15400,STM474_RS15405)	operon_256(D5R57_RS16210,D5R57_RS16215,D5R57_RS16220)|D5R57_RS16205
5PO195	operon_805(STM14_RS00740,STM14_RS00735)	SL1344_RS00170|SL1344_RS00175	operon_826(STM0034,STM0033)	operon_852(STM474_RS00175,STM474_RS00170)	D5R57_RS00170|D5R57_RS00175
5PO196	operon_4(STM14_RS00750,STM14_RS00755)	operon_5(SL1344_RS00185,SL1344_RS00190)	STM0036|STM0037	operon_6(STM474_RS00185,STM474_RS00190)	D5R57_RS00185|D5R57_RS00190
5PO197	operon_791(STM14_RS01505,STM14_RS01500)|STM14_RS01510|STM14_RS01515	operon_786(SL1344_RS00935,SL1344_RS00930)|SL1344_RS00940|SL1344_RS00945	operon_811(STM0185,STM0184,STM0183)|STM0186	operon_837(STM474_RS00935,STM474_RS00930)|STM474_RS00940|STM474_RS00945	operon_826(D5R57_RS00975,D5R57_RS00970,D5R57_RS00965,D5R57_RS00960)
5PO198	operon_787(STM14_RS01820,STM14_RS01815,STM14_RS01810)|operon_788(STM14_RS01805,STM14_RS01800)	operon_782(SL1344_RS01250,SL1344_RS01245)|operon_783(SL1344_RS01235,SL1344_RS01230)|SL1344_RS01240	operon_807(STM0247,STM0246,STM0245)|operon_808(STM0244,STM0243)	operon_832(STM474_RS01250,STM474_RS01245,STM474_RS01240)|operon_833(STM474_RS01235,STM474_RS01230)	operon_822(D5R57_RS01295,D5R57_RS01290,D5R57_RS01285,D5R57_RS01280,D5R57_RS01275)
5PO199	operon_29(STM14_RS02045,STM14_RS02050)|operon_30(STM14_RS02055,STM14_RS02060)	operon_31(SL1344_RS01475,SL1344_RS01480,SL1344_RS01485,SL1344_RS01490)	operon_38(STM0292,STM0293)|STM0291	operon_31(STM474_RS01475,STM474_RS01480)|operon_32(STM474_RS01485,STM474_RS01490)	operon_37(D5R57_RS01540,D5R57_RS01545)|operon_38(D5R57_RS01550,D5R57_RS01555)
5PO200	operon_32(STM14_RS02095,STM14_RS02100,STM14_RS02105)	SL1344_RS01525|SL1344_RS01530|SL1344_RS01535	operon_39(STM0299,STM0300,STM0301)	operon_34(STM474_RS01525,STM474_RS01530,STM474_RS01535)	D5R57_RS01590|D5R57_RS01595|D5R57_RS01600
5PO201	operon_39(STM14_RS02375,STM14_RS02380)|STM14_RS02385	operon_40(SL1344_RS01805,SL1344_RS01810,SL1344_RS01815)	operon_45(STM0353,STM0354)|STM0355	operon_42(STM474_RS01805,STM474_RS01810)|STM474_RS01815	D5R57_RS02200|D5R57_RS02205|D5R57_RS02210
5PO202	operon_42(STM14_RS02455,STM14_RS02460,STM14_RS02465,STM14_RS02470)	operon_44(SL1344_RS01890,SL1344_RS01895,SL1344_RS01900)|SL1344_RS01885	operon_48(STM0368,STM0369,STM0370,STM0371)	operon_46(STM474_RS01885,STM474_RS01890,STM474_RS01895,STM474_RS01900)	operon_55(D5R57_RS02280,D5R57_RS02285,D5R57_RS02290)|D5R57_RS02275
5PO203	operon_98(STM14_RS05170,STM14_RS05175)	operon_100(SL1344_RS04585,SL1344_RS04590)	STM0944|STM0945	operon_105(STM474_RS04585,STM474_RS04590)	D5R57_RS05145|D5R57_RS05150
5PO204	operon_721(STM14_RS07275,STM14_RS07270)	SL1344_RS06370|SL1344_RS06375	STM1282|STM1283	operon_758(STM474_RS06375,STM474_RS06370)	operon_749(D5R57_RS07020,D5R57_RS07015)
5PO205	operon_720(STM14_RS07285,STM14_RS07280)	SL1344_RS06380|SL1344_RS06385	STM1284|STM1285	operon_757(STM474_RS06385,STM474_RS06380)	operon_748(D5R57_RS07035,D5R57_RS07030)
5PO206	operon_149(STM14_RS07525,STM14_RS07530,STM14_RS07535,STM14_RS07540)	operon_143(SL1344_RS06625,SL1344_RS06630,SL1344_RS06635,SL1344_RS06640)	STM1333|STM1334|STM1335|STM1336	operon_151(STM474_RS06625,STM474_RS06630,STM474_RS06635,STM474_RS06640)	operon_155(D5R57_RS07300,D5R57_RS07305)|operon_156(D5R57_RS07310,D5R57_RS07315)
5PO207	operon_711(STM14_RS08150,STM14_RS08145,STM14_RS08140,STM14_RS08135,STM14_RS08130,STM14_RS08125,STM14_RS08120)|STM14_RS08155|STM14_RS08160	operon_712(SL1344_RS07260,SL1344_RS07255,SL1344_RS07250,SL1344_RS07245,SL1344_RS07240,SL1344_RS07235,SL1344_RS07230,SL1344_RS07225,SL1344_RS07220)	operon_725(STM1461,STM1460)|operon_726(STM1459,STM1458,STM1457,STM1456,STM1455,STM1454,STM1453)	operon_747(STM474_RS07260,STM474_RS07255)|operon_748(STM474_RS07250,STM474_RS07245,STM474_RS07240,STM474_RS07235,STM474_RS07230,STM474_RS07225,STM474_RS07220)	operon_737(D5R57_RS07960,D5R57_RS07955,D5R57_RS07950,D5R57_RS07945,D5R57_RS07940,D5R57_RS07935,D5R57_RS07930,D5R57_RS07925,D5R57_RS07920)
5PO208	operon_705(STM14_RS08460,STM14_RS08455,STM14_RS08450)	operon_706(SL1344_RS07555,SL1344_RS07550)|SL1344_RS07560	operon_720(STM1520,STM1519)|STM1518	operon_740(STM474_RS07560,STM474_RS07555,STM474_RS07550)	operon_731(D5R57_RS08285,D5R57_RS08280,D5R57_RS08275)
5PO209	operon_164(STM14_RS08650,STM14_RS08655)	operon_157(SL1344_RS07750,SL1344_RS07755)	STM1556|STM1557	operon_165(STM474_RS07750,STM474_RS07755)	D5R57_RS08455|D5R57_RS08460
5PO210	operon_695(STM14_RS08995,STM14_RS08990)	operon_697(SL1344_RS08095,SL1344_RS08090)	STM1623|STM1624	operon_731(STM474_RS08095,STM474_RS08090)	D5R57_RS08805|D5R57_RS08810
5PO211	operon_625(STM14_RS12580,STM14_RS12575)	SL1344_RS11670|SL1344_RS11675	operon_649(STM2274,STM2273)	operon_662(STM474_RS11675,STM474_RS11670)	D5R57_RS12615|D5R57_RS12620
5PO212	operon_601(STM14_RS13680,STM14_RS13675)	operon_605(SL1344_RS12775,SL1344_RS12770)	STM2488|STM2489	operon_637(STM474_RS12775,STM474_RS12770)	D5R57_RS13780|D5R57_RS13785
5PO213	operon_599(STM14_RS13845,STM14_RS13840,STM14_RS13835,STM14_RS13830,STM14_RS13825)|STM14_RS13820|STM14_RS13815	operon_603(SL1344_RS12930,SL1344_RS12925,SL1344_RS12920)|SL1344_RS12935|SL1344_RS12940|SL1344_RS12915|SL1344_RS12910	operon_620(STM2524,STM2523,STM2522,STM2521,STM2520,STM2519)|STM2518	operon_633(STM474_RS12915,STM474_RS12910)|operon_632(STM474_RS12940,STM474_RS12935,STM474_RS12930,STM474_RS12925,STM474_RS12920)	operon_625(D5R57_RS13985,D5R57_RS13980,D5R57_RS13975,D5R57_RS13970,D5R57_RS13965)|D5R57_RS13960|D5R57_RS13955
5PO214	operon_592(STM14_RS14045,STM14_RS14040,STM14_RS14035,STM14_RS14030)	operon_597(SL1344_RS13140,SL1344_RS13135,SL1344_RS13130,SL1344_RS13125)	operon_613(STM2564,STM2563,STM2562)|STM2561	operon_626(STM474_RS13140,STM474_RS13135,STM474_RS13130,STM474_RS13125)	operon_618(D5R57_RS14210,D5R57_RS14205,D5R57_RS14200)|D5R57_RS14195
5PO215	operon_587(STM14_RS14140,STM14_RS14135)	operon_593(SL1344_RS13235,SL1344_RS13230)	STM2582|STM2583	operon_622(STM474_RS13235,STM474_RS13230)	D5R57_RS14305|D5R57_RS14310
5PO216	operon_239(STM14_RS14970,STM14_RS14975,STM14_RS14980,STM14_RS14985,STM14_RS14990,STM14_RS14995)	operon_239(SL1344_RS14440,SL1344_RS14445,SL1344_RS14450,SL1344_RS14455)|SL1344_RS14460|SL1344_RS14465	operon_234(STM2789,STM2790)|operon_235(STM2793,STM2794)|STM2791|STM2792	operon_251(STM474_RS14440,STM474_RS14445,STM474_RS14450,STM474_RS14455,STM474_RS14460,STM474_RS14465)	operon_241(D5R57_RS15190,D5R57_RS15195,D5R57_RS15200,D5R57_RS15205,D5R57_RS15210,D5R57_RS15215)
5PO217	operon_244(STM14_RS15195,STM14_RS15200,STM14_RS15205,STM14_RS15210)|STM14_RS15215	operon_244(SL1344_RS14665,SL1344_RS14670)|SL1344_RS14675|SL1344_RS14680|SL1344_RS14685	operon_240(STM2832,STM2833,STM2834,STM2835)|STM2836	operon_256(STM474_RS14665,STM474_RS14670,STM474_RS14675,STM474_RS14680)|STM474_RS14685	operon_246(D5R57_RS15445,D5R57_RS15450,D5R57_RS15455,D5R57_RS15460,D5R57_RS15465)
5PO218	operon_553(STM14_RS15820,STM14_RS15815)|operon_552(STM14_RS15830,STM14_RS15825)	operon_546(SL1344_RS15300,SL1344_RS15295,SL1344_RS15290,SL1344_RS15285)	operon_566(STM2957,STM2956)|STM2955	operon_578(STM474_RS15290,STM474_RS15285)|STM474_RS15295|STM474_RS15300	operon_580(D5R57_RS16095,D5R57_RS16090)|operon_579(D5R57_RS16105,D5R57_RS16100)
5PO219	operon_257(STM14_RS16415,STM14_RS16420,STM14_RS16425,STM14_RS16430,STM14_RS16435)	operon_256(SL1344_RS15895,SL1344_RS15900,SL1344_RS15905,SL1344_RS15910)|SL1344_RS15890	operon_252(STM3072,STM3073,STM3074,STM3075)|STM3071	operon_269(STM474_RS15890,STM474_RS15895,STM474_RS15900,STM474_RS15905,STM474_RS15910)	operon_259(D5R57_RS16745,D5R57_RS16750,D5R57_RS16755,D5R57_RS16760,D5R57_RS16765)
5PO220	operon_262(STM14_RS16920,STM14_RS16925,STM14_RS16930)	operon_263(SL1344_RS16395,SL1344_RS16400)|SL1344_RS16390	operon_259(STM3169,STM3170,STM3171)	operon_276(STM474_RS16390,STM474_RS16395,STM474_RS16400)	operon_266(D5R57_RS17270,D5R57_RS17275)|D5R57_RS17265
5PO221	operon_267(STM14_RS17110,STM14_RS26450)	operon_268(SL1344_RS16580,SL1344_RS27415)	STM3207	operon_281(STM474_RS16580,STM474_RS27080)	operon_270(D5R57_RS17470,D5R57_RS26335,D5R57_RS26455)
5PO222	operon_269(STM14_RS17215,STM14_RS17220,STM14_RS17225,STM14_RS17230)	operon_270(SL1344_RS16685,SL1344_RS16690,SL1344_RS16695,SL1344_RS16700)	operon_265(STM3229,STM3230,STM3231)|STM3228	operon_283(STM474_RS16685,STM474_RS16690,STM474_RS16695,STM474_RS16700)	operon_275(D5R57_RS17815,D5R57_RS17820,D5R57_RS17825)|D5R57_RS17810
5PO223	operon_284(STM14_RS18015,STM14_RS18020)|STM14_RS02995|STM14_RS02990	operon_285(SL1344_RS17510,SL1344_RS17515)|SL1344_RS02425|SL1344_RS02420	operon_797(STM0476,STM0475)|STM3390|STM3391	operon_821(STM474_RS02425,STM474_RS02420)|operon_298(STM474_RS17510,STM474_RS17515)	operon_808(D5R57_RS02855,D5R57_RS02850)|D5R57_RS18685|D5R57_RS18690
5PO224	operon_499(STM14_RS18090,STM14_RS18085,STM14_RS18080,STM14_RS18075,STM14_RS18070,STM14_RS18065)	operon_494(SL1344_RS17585,SL1344_RS17580,SL1344_RS17575,SL1344_RS17570,SL1344_RS17565,SL1344_RS17560)	operon_510(STM3403,STM3402,STM3401,STM3400)|operon_509(STM3405,STM3404)	operon_521(STM474_RS17585,STM474_RS17580,STM474_RS17575,STM474_RS17570,STM474_RS17565,STM474_RS17560)	operon_520(D5R57_RS18750,D5R57_RS18745,D5R57_RS18740,D5R57_RS18735)|operon_519(D5R57_RS18760,D5R57_RS18755)
5PO225	operon_497(STM14_RS18215,STM14_RS18210,STM14_RS18205,STM14_RS18200,STM14_RS18195,STM14_RS18190,STM14_RS18185,STM14_RS18180,STM14_RS18175,STM14_RS18170,STM14_RS18165,STM14_RS18160,STM14_RS18155,STM14_RS18150,STM14_RS18145,STM14_RS18140,STM14_RS18135)|operon_496(STM14_RS18270,STM14_RS18265,STM14_RS18260,STM14_RS18255,STM14_RS18250,STM14_RS18245,STM14_RS18240,STM14_RS18235,STM14_RS18230,STM14_RS1822…	operon_492(SL1344_RS17765,SL1344_RS17760,SL1344_RS17755,SL1344_RS17750,SL1344_RS17745,SL1344_RS17740,SL1344_RS17735,SL1344_RS17730,SL1344_RS17725,SL1344_RS17720,SL1344_RS17715,SL1344_RS17710,SL1344_RS17705,SL1344_RS17700,SL1344_RS17695,SL1344_RS17690,SL1344_RS17685,SL1344_RS17680,SL1344_RS17675,SL1344_RS17670,SL1344_RS17665,SL1344_RS17660,SL1344_RS17655,SL1344_RS17650,SL1344_RS17645,SL1344_RS1764…	operon_507(STM3419,STM3418,STM3417,STM3416,STM3415,STM3414)|operon_506(STM3441,STM3440,STM3439,STM3438,STM3437,STM3436,STM3435,STM3434,STM3433,STM3432,STM3431,STM3430,STM3429,STM3428,STM3427,STM3426,STM3425,STM3424,STM3423,STM3422,STM3421,STM3420)	operon_519(STM474_RS17710,STM474_RS17705,STM474_RS17700,STM474_RS17695,STM474_RS17690,STM474_RS17685,STM474_RS17680,STM474_RS17675,STM474_RS17670,STM474_RS17665,STM474_RS17660,STM474_RS17655,STM474_RS17650,STM474_RS17645,STM474_RS17640,STM474_RS17635,STM474_RS17630)|operon_518(STM474_RS17765,STM474_RS17760,STM474_RS17755,STM474_RS17750,STM474_RS17745,STM474_RS17740,STM474_RS17735,STM474_RS17730,S…	operon_517(D5R57_RS18885,D5R57_RS18880,D5R57_RS18875,D5R57_RS18870,D5R57_RS18865,D5R57_RS18860,D5R57_RS18855,D5R57_RS18850,D5R57_RS18845,D5R57_RS18840,D5R57_RS18835,D5R57_RS18830,D5R57_RS18825,D5R57_RS18820,D5R57_RS18815,D5R57_RS18810,D5R57_RS18805)|operon_516(D5R57_RS18940,D5R57_RS18935,D5R57_RS18930,D5R57_RS18925,D5R57_RS18920,D5R57_RS18915,D5R57_RS18910,D5R57_RS18905,D5R57_RS18900,D5R57_RS1889…
5PO226	operon_290(STM14_RS18790,STM14_RS18795,STM14_RS18800,STM14_RS18805)	operon_292(SL1344_RS18285,SL1344_RS18290)|operon_293(SL1344_RS18295,SL1344_RS18300)	operon_285(STM3547,STM3548,STM3549,STM3550)	operon_305(STM474_RS18285,STM474_RS18290,STM474_RS18295,STM474_RS18300)	operon_298(D5R57_RS19495,D5R57_RS19500)|operon_299(D5R57_RS19505,D5R57_RS19510)
5PO227	operon_480(STM14_RS18840,STM14_RS18835,STM14_RS18830,STM14_RS18825,STM14_RS18820)	operon_476(SL1344_RS18330,SL1344_RS18325,SL1344_RS18320,SL1344_RS18315)|SL1344_RS18335	operon_491(STM3556,STM3555,STM3554,STM3553)|STM3557	operon_503(STM474_RS18335,STM474_RS18330,STM474_RS18325,STM474_RS18320,STM474_RS18315)	operon_501(D5R57_RS19545,D5R57_RS19540,D5R57_RS19535,D5R57_RS19530,D5R57_RS19525)
5PO228	operon_474(STM14_RS19060,STM14_RS19055,STM14_RS19050,STM14_RS19045)	operon_470(SL1344_RS18550,SL1344_RS18545)|SL1344_RS18540|SL1344_RS18555	operon_485(STM3601,STM3600,STM3599,STM3598)	operon_497(STM474_RS18555,STM474_RS18550,STM474_RS18545,STM474_RS18540)	operon_495(D5R57_RS19760,D5R57_RS19755)|D5R57_RS19750|D5R57_RS19765
5PO229	operon_299(STM14_RS19520,STM14_RS19525)	operon_303(SL1344_RS19015,SL1344_RS19020)	STM3690|STM3691	operon_315(STM474_RS19015,STM474_RS19020)	D5R57_RS20250|D5R57_RS20255
5PO230	operon_302(STM14_RS19595,STM14_RS19600)|STM14_RS19590	operon_305(SL1344_RS19090,SL1344_RS19095)|SL1344_RS19085	operon_295(STM3704,STM3705,STM3706)	operon_317(STM474_RS19090,STM474_RS19095)|STM474_RS19085	operon_309(D5R57_RS20325,D5R57_RS20330,D5R57_RS20335)
5PO231	operon_306(STM14_RS19775,STM14_RS19780,STM14_RS19785,STM14_RS19790)|STM14_RS19770	operon_309(SL1344_RS19265,SL1344_RS19270,SL1344_RS19275,SL1344_RS19280,SL1344_RS19285)	operon_299(STM3740,STM3741,STM3742,STM3743,STM3744)	operon_321(STM474_RS19270,STM474_RS19275,STM474_RS19280,STM474_RS19285)|STM474_RS19265	operon_313(D5R57_RS20525,D5R57_RS20530,D5R57_RS20535,D5R57_RS20540)|D5R57_RS20520
5PO232	operon_443(STM14_RS20265,STM14_RS20260,STM14_RS20255,STM14_RS20250)	operon_442(SL1344_RS19760,SL1344_RS19755,SL1344_RS19750,SL1344_RS19745)	operon_453(STM3836,STM3835)|operon_452(STM3838,STM3837)	operon_468(STM474_RS19760,STM474_RS19755,STM474_RS19750,STM474_RS19745)	operon_463(D5R57_RS21045,D5R57_RS21040)|operon_462(D5R57_RS21055,D5R57_RS21050)
5PO233	operon_325(STM14_RS20975,STM14_RS20980)|operon_326(STM14_RS20985,STM14_RS20990)	operon_329(SL1344_RS20475,SL1344_RS20480)|operon_330(SL1344_RS20485,SL1344_RS20490)	operon_323(STM3984,STM3985,STM3986,STM3987)	operon_341(STM474_RS20475,STM474_RS20480)|operon_342(STM474_RS20485,STM474_RS20490)	operon_333(D5R57_RS21815,D5R57_RS21820,D5R57_RS21825,D5R57_RS21830)
5PO234	operon_430(STM14_RS21085,STM14_RS21080)|STM14_RS21090	operon_430(SL1344_RS20585,SL1344_RS20580)|SL1344_RS20590	operon_439(STM4008,STM4007,STM4006,STM4005)	operon_454(STM474_RS20585,STM474_RS20580)|STM474_RS20590	operon_452(D5R57_RS21945,D5R57_RS21935,D5R57_RS21930)
5PO235	operon_422(STM14_RS21340,STM14_RS21335,STM14_RS21330)	operon_420(SL1344_RS20840,SL1344_RS20835,SL1344_RS20830)	operon_429(STM4053,STM4052)|STM4054	operon_445(STM474_RS20840,STM474_RS20835,STM474_RS20830)	operon_443(D5R57_RS22190,D5R57_RS22185)|D5R57_RS22195
5PO236	operon_407(STM14_RS22155,STM14_RS22150)|STM14_RS22145	operon_406(SL1344_RS21655,SL1344_RS21650)|SL1344_RS21645	operon_414(STM4218,STM4217,STM4216)	operon_429(STM474_RS21655,STM474_RS21650)|STM474_RS21645	operon_427(D5R57_RS23055,D5R57_RS23050,D5R57_RS23045)
5PO237	operon_351(STM14_RS22350,STM14_RS22355,STM14_RS22360,STM14_RS22365,STM14_RS22370,STM14_RS22375)	operon_353(SL1344_RS21850,SL1344_RS21855,SL1344_RS21860,SL1344_RS21865,SL1344_RS21870,SL1344_RS21875)	operon_348(STM4257,STM4258,STM4259,STM4260)|STM4261|STM4262	operon_365(STM474_RS21850,STM474_RS21855,STM474_RS21860,STM474_RS21865,STM474_RS21870,STM474_RS21875)	operon_361(D5R57_RS23260,D5R57_RS23265,D5R57_RS23270,D5R57_RS23275,D5R57_RS23280)|D5R57_RS23285
5PO238	operon_353(STM14_RS22455,STM14_RS22460,STM14_RS22465,STM14_RS22470,STM14_RS22475)|STM14_RS22450	operon_355(SL1344_RS21955,SL1344_RS21960,SL1344_RS21965,SL1344_RS21970,SL1344_RS21975)|SL1344_RS21950	operon_350(STM4276,STM4277,STM4278,STM4279,STM4280,STM4281,STM4282)	operon_367(STM474_RS21955,STM474_RS21960,STM474_RS21965,STM474_RS21970,STM474_RS21975)|STM474_RS21950	operon_363(D5R57_RS23375,D5R57_RS23380,D5R57_RS23385,D5R57_RS23390,D5R57_RS23395,D5R57_RS23400)
5PO239	operon_361(STM14_RS23000,STM14_RS23005)|operon_362(STM14_RS23010,STM14_RS23015,STM14_RS23020)	operon_364(SL1344_RS22505,SL1344_RS22510,SL1344_RS22515,SL1344_RS22520,SL1344_RS22525)	operon_361(STM4384,STM4385)|operon_362(STM4386,STM4387,STM4388)	operon_377(STM474_RS22505,STM474_RS22510)|operon_378(STM474_RS22515,STM474_RS22520,STM474_RS22525)	operon_373(D5R57_RS23925,D5R57_RS23930,D5R57_RS23935,D5R57_RS23940,D5R57_RS23945)
5PO240	operon_17(STM14_RS01565,STM14_RS01570)|STM14_RS01560	operon_20(SL1344_RS00995,SL1344_RS01000)|SL1344_RS00990	operon_24(STM0195,STM0196,STM0197)	STM474_RS00995|STM474_RS01000|STM474_RS00990	operon_27(D5R57_RS01030,D5R57_RS01035)|D5R57_RS01025
5PO241	operon_785(STM14_RS02310,STM14_RS02305,STM14_RS02300,STM14_RS02295,STM14_RS02290)	operon_780(SL1344_RS01735,SL1344_RS01730,SL1344_RS01725,SL1344_RS01720)|SL1344_RS01740	operon_805(STM0340,STM0339,STM0338,STM0337,STM0336)	operon_830(STM474_RS01735,STM474_RS01730,STM474_RS01725,STM474_RS01720)|STM474_RS01740	operon_816(D5R57_RS02130,D5R57_RS02125,D5R57_RS02120,D5R57_RS02115,D5R57_RS02110)
5PO242	operon_41(STM14_RS02415,STM14_RS02420,STM14_RS02425)|STM14_RS02410	operon_42(SL1344_RS01845,SL1344_RS01850,SL1344_RS01855)|SL1344_RS01840	operon_47(STM0360,STM0361,STM0362)|STM0359	operon_44(STM474_RS01840,STM474_RS01845,STM474_RS01850,STM474_RS01855)	operon_54(D5R57_RS02235,D5R57_RS02240,D5R57_RS02245)|D5R57_RS02230
5PO243	operon_44(STM14_RS02495,STM14_RS02500)	operon_45(SL1344_RS01925,SL1344_RS01930)	STM0376|STM0377	STM474_RS01925|STM474_RS01930	operon_56(D5R57_RS02320,D5R57_RS02325)
5PO244	operon_45(STM14_RS02555,STM14_RS02560)	operon_46(SL1344_RS01985,SL1344_RS01990)	STM0388|STM0389	STM474_RS01985|STM474_RS01990	operon_57(D5R57_RS02380,D5R57_RS02385)
5PO245	operon_52(STM14_RS02865,STM14_RS02870)|STM14_RS02860	operon_52(SL1344_RS02295,SL1344_RS02300)|SL1344_RS02290	STM0449|STM0450|STM0448	operon_55(STM474_RS02290,STM474_RS02295)|STM474_RS02300	operon_64(D5R57_RS02715,D5R57_RS02720)|D5R57_RS02710
5PO246	operon_62(STM14_RS03255,STM14_RS03260,STM14_RS03265,STM14_RS03270)	operon_60(SL1344_RS02685,SL1344_RS02690)|operon_61(SL1344_RS02695,SL1344_RS02700)	operon_63(STM0529,STM0530,STM0531,STM0532)	operon_65(STM474_RS02685,STM474_RS02690)|operon_66(STM474_RS02695,STM474_RS02700)	operon_76(D5R57_RS03120,D5R57_RS03125,D5R57_RS03130,D5R57_RS03135)
5PO247	operon_63(STM14_RS03330,STM14_RS03335,STM14_RS03340,STM14_RS03345,STM14_RS03350)|STM14_RS03325	operon_62(SL1344_RS02760,SL1344_RS02765,SL1344_RS02770,SL1344_RS02775,SL1344_RS02780)|SL1344_RS02755	operon_64(STM0543,STM0544,STM0545,STM0546,STM0547,STM0548)	operon_67(STM474_RS02755,STM474_RS02760,STM474_RS02765,STM474_RS02770)|operon_68(STM474_RS02775,STM474_RS02780)	operon_77(D5R57_RS03205,D5R57_RS03210,D5R57_RS03215,D5R57_RS03220,D5R57_RS03225)|D5R57_RS03200
5PO248	operon_64(STM14_RS03430,STM14_RS03435)	SL1344_RS02855|SL1344_RS02860	operon_65(STM0565,STM0566)	STM474_RS02855|STM474_RS02860	operon_78(D5R57_RS03310,D5R57_RS03315)
5PO249	operon_755(STM14_RS04065,STM14_RS04060,STM14_RS04055)	operon_751(SL1344_RS03490,SL1344_RS03485,SL1344_RS03480)	operon_775(STM0691,STM0690)|STM0689	operon_797(STM474_RS03490,STM474_RS03485)|STM474_RS03480	operon_785(D5R57_RS03975,D5R57_RS03970,D5R57_RS03965)
5PO250	operon_748(STM14_RS04730,STM14_RS04725,STM14_RS04720,STM14_RS04715)|STM14_RS04710	operon_745(SL1344_RS04145,SL1344_RS04140,SL1344_RS04135,SL1344_RS04130)|SL1344_RS04125	operon_766(STM0819,STM0818,STM0817,STM0816,STM0815)	operon_788(STM474_RS04145,STM474_RS04140,STM474_RS04135,STM474_RS04130,STM474_RS04125)	operon_776(D5R57_RS04660,D5R57_RS04655,D5R57_RS04650,D5R57_RS04645)|D5R57_RS04640
5PO251	operon_119(STM14_RS06140,STM14_RS06145)|operon_120(STM14_RS06150,STM14_RS06155)	operon_122(SL1344_RS05555,SL1344_RS05560)|operon_123(SL1344_RS05565,SL1344_RS05570)	operon_123(STM1130,STM1131,STM1132,STM1133)	operon_131(STM474_RS05555,STM474_RS05560,STM474_RS05565,STM474_RS05570)	operon_133(D5R57_RS06175,D5R57_RS06180)|operon_134(D5R57_RS06185,D5R57_RS06190)
5PO252	operon_129(STM14_RS06470,STM14_RS06475,STM14_RS06480)|operon_128(STM14_RS06455,STM14_RS06460)|STM14_RS06465	operon_131(SL1344_RS05880,SL1344_RS05885,SL1344_RS05890,SL1344_RS05895)|operon_130(SL1344_RS05870,SL1344_RS05875)	operon_131(STM1193,STM1194,STM1195)|operon_130(STM1190,STM1191)|STM1192	operon_137(STM474_RS05870,STM474_RS05875,STM474_RS05880,STM474_RS05885,STM474_RS05890)|STM474_RS05895	operon_140(D5R57_RS06530,D5R57_RS06535,D5R57_RS06540)|operon_139(D5R57_RS06515,D5R57_RS06520)|D5R57_RS06525
5PO253	operon_131(STM14_RS06530,STM14_RS06535,STM14_RS06540,STM14_RS06545,STM14_RS06550,STM14_RS06555)	operon_134(SL1344_RS05945,SL1344_RS05950,SL1344_RS05955,SL1344_RS05960,SL1344_RS05965,SL1344_RS05970)	operon_133(STM1205,STM1206,STM1207,STM1208,STM1209)|STM1210	operon_139(STM474_RS05945,STM474_RS05950,STM474_RS05955,STM474_RS05960,STM474_RS05965)|STM474_RS05970	operon_142(D5R57_RS06590,D5R57_RS06595,D5R57_RS06600,D5R57_RS06605,D5R57_RS06610,D5R57_RS06615)
5PO254	operon_147(STM14_RS07430,STM14_RS07435)|STM14_RS07420|STM14_RS07425	operon_141(SL1344_RS06530,SL1344_RS06535)|SL1344_RS06520|SL1344_RS06525	operon_141(STM1312,STM1313,STM1314,STM1315)	operon_148(STM474_RS06520,STM474_RS06525,STM474_RS06530,STM474_RS06535)	operon_152(D5R57_RS07200,D5R57_RS07205)|D5R57_RS07190|D5R57_RS07195
5PO255	operon_715(STM14_RS07765,STM14_RS07760)|operon_714(STM14_RS07780,STM14_RS07775,STM14_RS07770)|operon_716(STM14_RS07755,STM14_RS07750)	operon_717(SL1344_RS06865,SL1344_RS06860)|operon_716(SL1344_RS06880,SL1344_RS06875,SL1344_RS06870)|operon_718(SL1344_RS06855,SL1344_RS06850)	operon_730(STM1385,STM1384,STM1383,STM1382,STM1381)|operon_731(STM1380,STM1379)	operon_752(STM474_RS06865,STM474_RS06860,STM474_RS06855,STM474_RS06850)|operon_751(STM474_RS06880,STM474_RS06875,STM474_RS06870)	operon_742(D5R57_RS07555,D5R57_RS07550)|operon_741(D5R57_RS07570,D5R57_RS07565,D5R57_RS07560)|operon_743(D5R57_RS07545,D5R57_RS07540)
5PO256	operon_709(STM14_RS08210,STM14_RS08205)	SL1344_RS07305|SL1344_RS07310	operon_723(STM1471,STM1470)	STM474_RS07305|STM474_RS07310	operon_735(D5R57_RS08015,D5R57_RS08010)
5PO257	operon_684(STM14_RS09775,STM14_RS09770,STM14_RS09765,STM14_RS09760,STM14_RS09755,STM14_RS09750)	operon_686(SL1344_RS08870,SL1344_RS08865,SL1344_RS08860,SL1344_RS08855,SL1344_RS08850)|SL1344_RS08845	operon_700(STM1777,STM1776,STM1775,STM1774,STM1773,STM1772)	operon_718(STM474_RS08865,STM474_RS08860,STM474_RS08855,STM474_RS08850,STM474_RS08845)|STM474_RS08870	operon_709(D5R57_RS09690,D5R57_RS09685,D5R57_RS09680,D5R57_RS09675,D5R57_RS09670,D5R57_RS09665)
5PO258	operon_641(STM14_RS12005,STM14_RS12000,STM14_RS11995)	operon_647(SL1344_RS11100,SL1344_RS11095,SL1344_RS11090)	operon_664(STM2159,STM2158)|STM2157	operon_676(STM474_RS11100,STM474_RS11095)|STM474_RS11090	operon_668(D5R57_RS11995,D5R57_RS11990,D5R57_RS11985)
5PO259	operon_621(STM14_RS12745,STM14_RS12740,STM14_RS12735)|operon_620(STM14_RS12755,STM14_RS12750)	operon_629(SL1344_RS11840,SL1344_RS11835,SL1344_RS11830)|operon_628(SL1344_RS11850,SL1344_RS11845)	operon_646(STM2309,STM2308,STM2307,STM2306,STM2305)	operon_658(STM474_RS11850,STM474_RS11845,STM474_RS11840,STM474_RS11835,STM474_RS11830)	operon_649(D5R57_RS12790,D5R57_RS12785,D5R57_RS12780)|operon_648(D5R57_RS12800,D5R57_RS12795)
5PO260	operon_216(STM14_RS13390,STM14_RS13395,STM14_RS13400)	operon_209(SL1344_RS12485,SL1344_RS12490)|SL1344_RS12495	operon_210(STM2431,STM2432,STM2433)	STM474_RS12485|STM474_RS12490|STM474_RS12495	operon_219(D5R57_RS13465,D5R57_RS13470,D5R57_RS13475)
5PO261	operon_588(STM14_RS14130,STM14_RS14125,STM14_RS14120)|operon_589(STM14_RS14115,STM14_RS14110)	operon_594(SL1344_RS13225,SL1344_RS13220,SL1344_RS13215)|operon_595(SL1344_RS13210,SL1344_RS13205)	operon_609(STM2581,STM2580)|operon_610(STM2578,STM2577)|STM2579	operon_623(STM474_RS13225,STM474_RS13220,STM474_RS13215,STM474_RS13210,STM474_RS13205)	operon_614(D5R57_RS14295,D5R57_RS14290,D5R57_RS14285)|operon_615(D5R57_RS14280,D5R57_RS14275)
5PO262	operon_559(STM14_RS15690,STM14_RS15685,STM14_RS15680,STM14_RS15675,STM14_RS15670)|STM14_RS15695	operon_551(SL1344_RS15165,SL1344_RS15160,SL1344_RS15155,SL1344_RS15150,SL1344_RS15145,SL1344_RS15140)	operon_571(STM2930,STM2929,STM2928,STM2927,STM2926)|STM2931	operon_582(STM474_RS15165,STM474_RS15160,STM474_RS15155,STM474_RS15150,STM474_RS15145,STM474_RS15140)	operon_585(D5R57_RS15950,D5R57_RS15945,D5R57_RS15940,D5R57_RS15935,D5R57_RS15930)|D5R57_RS15955
5PO263	operon_534(STM14_RS16405,STM14_RS16400)	SL1344_RS15875|SL1344_RS15880	operon_548(STM3069,STM3068)	STM474_RS15875|STM474_RS15880	operon_562(D5R57_RS16730,D5R57_RS16725)
5PO264	operon_490(STM14_RS18500,STM14_RS18495,STM14_RS18490)|operon_491(STM14_RS18480,STM14_RS18475,STM14_RS18470)|STM14_RS18485	operon_486(SL1344_RS17995,SL1344_RS17990,SL1344_RS17985)|operon_487(SL1344_RS17975,SL1344_RS17970,SL1344_RS17965)|SL1344_RS17980	operon_500(STM3487,STM3486)|operon_501(STM3483,STM3482,STM3481)|STM3485|STM3484	operon_513(STM474_RS17995,STM474_RS17990,STM474_RS17985,STM474_RS17980,STM474_RS17975,STM474_RS17970,STM474_RS17965)	operon_510(D5R57_RS19190,D5R57_RS19185,D5R57_RS19180)|operon_511(D5R57_RS19170,D5R57_RS19165,D5R57_RS19160)|D5R57_RS19175
5PO265	operon_301(STM14_RS19555,STM14_RS19560)	SL1344_RS19050	operon_294(STM3697,STM3698)	STM474_RS19050	operon_308(D5R57_RS20290,D5R57_RS20295)
5PO266	operon_452(STM14_RS19985,STM14_RS19980)|STM14_RS19990	operon_450(SL1344_RS19485,SL1344_RS19480,SL1344_RS19475)	operon_464(STM3784,STM3783)|STM3785	operon_479(STM474_RS19485,STM474_RS19480,STM474_RS19475)	operon_473(D5R57_RS20770,D5R57_RS20765)|D5R57_RS20775
5PO267	operon_365(STM14_RS23205,STM14_RS23210,STM14_RS23215,STM14_RS23220)	operon_367(SL1344_RS22720,SL1344_RS22725)|SL1344_RS22710|SL1344_RS22715	operon_365(STM4424,STM4425,STM4426,STM4427)	operon_381(STM474_RS22710,STM474_RS22715)|operon_382(STM474_RS22720,STM474_RS22725)	operon_376(D5R57_RS24155,D5R57_RS24160,D5R57_RS24165,D5R57_RS24170)
5PO268	operon_388(STM14_RS23485,STM14_RS23480)	SL1344_RS22985|SL1344_RS22990	operon_394(STM4482,STM4481)	STM474_RS22985|STM474_RS22990	operon_406(D5R57_RS24455,D5R57_RS24450)
5PO269	operon_798(STM14_RS01145,STM14_RS01140,STM14_RS01135,STM14_RS01130)|STM14_RS01150	operon_793(SL1344_RS00575,SL1344_RS00570,SL1344_RS00565,SL1344_RS00560)|SL1344_RS00580	operon_818(STM0113,STM0112,STM0111,STM0110)|STM0114	operon_844(STM474_RS00580,STM474_RS00575,STM474_RS00570,STM474_RS00565,STM474_RS00560)	operon_833(D5R57_RS00595,D5R57_RS00590,D5R57_RS00585,D5R57_RS00580,D5R57_RS00575)
5PO270	operon_28(STM14_RS02035,STM14_RS02040)	operon_30(SL1344_RS01465,SL1344_RS01470)	operon_37(STM0289,STM0290)	STM474_RS01465|STM474_RS01470	D5R57_RS01530|D5R57_RS01535
5PO271	operon_48(STM14_RS02695,STM14_RS02700)|operon_49(STM14_RS02705,STM14_RS02710)|operon_50(STM14_RS02715,STM14_RS02720)	operon_48(SL1344_RS02125,SL1344_RS02130)|operon_49(SL1344_RS02135,SL1344_RS02140)|operon_50(SL1344_RS02145,SL1344_RS02150)	operon_50(STM0415,STM0416)|operon_51(STM0417,STM0418)|operon_52(STM0419,STM0420)	operon_53(STM474_RS02125,STM474_RS02130,STM474_RS02135,STM474_RS02140,STM474_RS02145,STM474_RS02150)	operon_61(D5R57_RS02525,D5R57_RS02530,D5R57_RS02535,D5R57_RS02540)|operon_62(D5R57_RS02545,D5R57_RS02550)
5PO272	operon_86(STM14_RS04640,STM14_RS04645,STM14_RS04650,STM14_RS04655)|STM14_RS04635|STM14_RS04660	operon_87(SL1344_RS04065,SL1344_RS04070,SL1344_RS04075,SL1344_RS04080)|SL1344_RS04060|SL1344_RS04085	operon_88(STM0803,STM0804,STM0805,STM0806)|STM0802|STM0807	operon_94(STM474_RS04060,STM474_RS04065,STM474_RS04070,STM474_RS04075,STM474_RS04080)|STM474_RS04085	operon_102(D5R57_RS04570,D5R57_RS04575,D5R57_RS04580,D5R57_RS04585,D5R57_RS04590,D5R57_RS04595)
5PO273	operon_132(STM14_RS06590,STM14_RS06595,STM14_RS06600)|STM14_RS06605|STM14_RS06610	operon_135(SL1344_RS06005,SL1344_RS06010,SL1344_RS06015)|SL1344_RS06020|SL1344_RS06025	operon_134(STM1217,STM1218,STM1219)|STM1220|STM1221	operon_140(STM474_RS06005,STM474_RS06010,STM474_RS06015,STM474_RS06020,STM474_RS06025)	operon_143(D5R57_RS06650,D5R57_RS06655,D5R57_RS06660,D5R57_RS06665,D5R57_RS06670)
5PO274	operon_153(STM14_RS07700,STM14_RS07705,STM14_RS07710,STM14_RS07715,STM14_RS07720,STM14_RS07725)|STM14_RS07730	operon_147(SL1344_RS06800,SL1344_RS06805,SL1344_RS06810,SL1344_RS06815,SL1344_RS06820,SL1344_RS06825)|SL1344_RS06830	operon_147(STM1369,STM1370,STM1371,STM1372,STM1373,STM1374)|STM1375	operon_155(STM474_RS06800,STM474_RS06805,STM474_RS06810,STM474_RS06815,STM474_RS06820,STM474_RS06825,STM474_RS06830)	operon_161(D5R57_RS07485,D5R57_RS07490,D5R57_RS07495,D5R57_RS07500,D5R57_RS07505,D5R57_RS07510,D5R57_RS07515)
5PO275	operon_176(STM14_RS09565,STM14_RS09570,STM14_RS09575)	operon_171(SL1344_RS08660,SL1344_RS08665,SL1344_RS08670)	operon_174(STM1733,STM1734,STM1735)	STM474_RS08665|STM474_RS08670|STM474_RS08660	operon_185(D5R57_RS09445,D5R57_RS09450)|D5R57_RS09440
5PO276	operon_187(STM14_RS10430,STM14_RS10435,STM14_RS10440)|operon_186(STM14_RS10420,STM14_RS10425)	operon_185(SL1344_RS09525,SL1344_RS09530,SL1344_RS09535)|operon_184(SL1344_RS09515,SL1344_RS09520)	operon_187(STM1904,STM1905,STM1906)|operon_186(STM1902,STM1903)	operon_192(STM474_RS09530,STM474_RS09535)|operon_191(STM474_RS09515,STM474_RS09520)|STM474_RS09525	operon_195(D5R57_RS10310,D5R57_RS10315,D5R57_RS10320,D5R57_RS10325,D5R57_RS10330)
5PO277	operon_671(STM14_RS10480,STM14_RS10475,STM14_RS10470)|operon_670(STM14_RS10505,STM14_RS10500,STM14_RS10495,STM14_RS10490,STM14_RS10485)|operon_669(STM14_RS10525,STM14_RS10520,STM14_RS10515,STM14_RS10510)	operon_674(SL1344_RS09575,SL1344_RS09570,SL1344_RS09565)|operon_673(SL1344_RS09600,SL1344_RS09595,SL1344_RS09590,SL1344_RS09585,SL1344_RS09580)|operon_672(SL1344_RS09620,SL1344_RS09615,SL1344_RS09610,SL1344_RS09605)	operon_691(STM1914,STM1913,STM1912)|operon_690(STM1919,STM1918,STM1917,STM1916,STM1915)|operon_689(STM1923,STM1922,STM1921,STM1920)	operon_704(STM474_RS09620,STM474_RS09615,STM474_RS09610,STM474_RS09605,STM474_RS09600,STM474_RS09595,STM474_RS09590,STM474_RS09585,STM474_RS09580,STM474_RS09575,STM474_RS09570,STM474_RS09565)	operon_699(D5R57_RS10420,D5R57_RS10415,D5R57_RS10410,D5R57_RS10405,D5R57_RS10400,D5R57_RS10395,D5R57_RS10390,D5R57_RS10385,D5R57_RS10380,D5R57_RS10375,D5R57_RS10370,D5R57_RS10365)
5PO278	operon_616(STM14_RS12925,STM14_RS12920,STM14_RS12915,STM14_RS12910)|STM14_RS12930	operon_624(SL1344_RS12020,SL1344_RS12015,SL1344_RS12010,SL1344_RS12005)|SL1344_RS12025	operon_641(STM2343,STM2342,STM2341,STM2340)|STM2344	operon_655(STM474_RS12025,STM474_RS12020,STM474_RS12015,STM474_RS12010,STM474_RS12005)	operon_644(D5R57_RS12995,D5R57_RS12990,D5R57_RS12985,D5R57_RS12980,D5R57_RS12975)
5PO279	operon_224(STM14_RS14015,STM14_RS14020)|STM14_RS14025|STM14_RS01760|STM14_RS01755	operon_219(SL1344_RS13110,SL1344_RS13115)|SL1344_RS13120|SL1344_RS01190|SL1344_RS01185	operon_31(STM0234,STM0235)|operon_219(STM2558,STM2559)|STM2560	operon_229(STM474_RS13110,STM474_RS13115,STM474_RS13120)|STM474_RS01190|STM474_RS01185	operon_227(D5R57_RS14180,D5R57_RS14185,D5R57_RS14190)|D5R57_RS01235|D5R57_RS01230
5PO280	operon_243(STM14_RS15105,STM14_RS15110)|STM14_RS15100	operon_243(SL1344_RS14575,SL1344_RS14580)|SL1344_RS14570	operon_239(STM2814,STM2815)|STM2813	operon_255(STM474_RS14570,STM474_RS14575,STM474_RS14580)	operon_245(D5R57_RS15335,D5R57_RS15340,D5R57_RS15345)
5PO281	operon_554(STM14_RS15805,STM14_RS15800)	operon_547(SL1344_RS15275,SL1344_RS15270)	operon_567(STM2953,STM2952)	STM474_RS15270|STM474_RS15275	D5R57_RS16070|D5R57_RS16075
5PO282	operon_433(STM14_RS20830,STM14_RS20825)	operon_433(SL1344_RS20330,SL1344_RS20325)	operon_443(STM3954,STM3953)	STM474_RS20325|STM474_RS20330	D5R57_RS21665|D5R57_RS21670
5PO283	operon_354(STM14_RS22605,STM14_RS22610,STM14_RS22615)|STM14_RS22620	operon_356(SL1344_RS22105,SL1344_RS22110,SL1344_RS22115)|SL1344_RS22120	operon_352(STM4305,STM4306,STM4307)|STM4308	operon_369(STM474_RS22105,STM474_RS22110,STM474_RS22115,STM474_RS22120)	operon_365(D5R57_RS23520,D5R57_RS23525,D5R57_RS23530,D5R57_RS23535)
5PO284	operon_31(STM14_RS26695,STM14_RS02075)	operon_32(SL1344_RS27605,SL1344_RS01505)	STM0295	operon_33(STM474_RS27410,STM474_RS01505)	operon_39(D5R57_RS01570,D5R57_RS01575)
5PO285	operon_34(STM14_RS02180,STM14_RS02185)	operon_33(SL1344_RS01610,SL1344_RS01615)	STM0315	operon_35(STM474_RS01610,STM474_RS01615)	operon_40(D5R57_RS01675,D5R57_RS01680)
5PO286	operon_754(STM14_RS26615,STM14_RS04075)|STM14_RS04080	operon_750(SL1344_RS27565,SL1344_RS03500)|SL1344_RS03505	operon_774(STM0694,STM0693)	operon_796(STM474_RS27310,STM474_RS03500)|STM474_RS03505	operon_784(D5R57_RS26525,D5R57_RS03985)|D5R57_RS03990
5PO287	operon_654(STM14_RS11250,STM14_RS11245)	operon_660(SL1344_RS10345,SL1344_RS10340)	STM2011	operon_689(STM474_RS10345,STM474_RS10340)	operon_682(D5R57_RS11200,D5R57_RS11195)
5PO288	operon_651(STM14_RS26370,STM14_RS11545)	operon_657(SL1344_RS27065,SL1344_RS10640)	STM2068	operon_686(STM474_RS27000,STM474_RS10640)	operon_679(D5R57_RS11510,D5R57_RS11505)
5PO289	operon_576(STM14_RS26425,STM14_RS14455,STM14_RS14450,STM14_RS14445,STM14_RS14440)	operon_582(SL1344_RS27400,SL1344_RS13560,SL1344_RS13555,SL1344_RS13550,SL1344_RS13545)	operon_600(STM2640,STM2639,STM2638,STM2637)	operon_613(STM474_RS27055,STM474_RS13560,STM474_RS13555,STM474_RS13550,STM474_RS13545)	operon_603(D5R57_RS26320,D5R57_RS14665,D5R57_RS14660,D5R57_RS14655,D5R57_RS14650)
5PO290	operon_542(STM14_RS16180,STM14_RS16175)	operon_537(SL1344_RS15655,SL1344_RS15650)	STM3025	operon_569(STM474_RS15655,STM474_RS15650)	operon_570(D5R57_RS16480,D5R57_RS16475)
5PO291	operon_515(STM14_RS26455,STM14_RS17445)	operon_510(SL1344_RS27420,SL1344_RS16940)	STM3280	operon_537(STM474_RS27090,STM474_RS16940)	operon_537(D5R57_RS26340,D5R57_RS18100)
5PO292	operon_511(STM14_RS17565,STM14_RS17560)	operon_506(SL1344_RS17060,SL1344_RS17055)	STM3301	operon_534(STM474_RS17060,STM474_RS17055)	operon_533(D5R57_RS18225,D5R57_RS18220)
5PO293	operon_289(STM14_RS18710,STM14_RS18715,STM14_RS18720)	operon_291(SL1344_RS18205,SL1344_RS18210,SL1344_RS18215)	operon_284(STM3531,STM3532)	operon_304(STM474_RS18205,STM474_RS18210,STM474_RS18215)	operon_297(D5R57_RS19410,D5R57_RS19415,D5R57_RS19420)
5PO294	operon_328(STM14_RS21215,STM14_RS21220)	operon_332(SL1344_RS20715,SL1344_RS20720)	STM4033	operon_344(STM474_RS20715,STM474_RS20720)	operon_337(D5R57_RS22075,D5R57_RS22080)
5PO295	operon_393(STM14_RS23350,STM14_RS23345)	operon_393(SL1344_RS22855,SL1344_RS22850)	STM4453	operon_412(STM474_RS22855,STM474_RS22850)	operon_409(D5R57_RS24295,D5R57_RS24290)
5PO296	operon_1(STM14_RS00575,STM14_RS00580,STM14_RS00585)|STM14_RS00570	operon_1(SL1344_RS00010,SL1344_RS00015,SL1344_RS00020)|SL1344_RS00005	operon_1(STM0002,STM0003,STM0004)|STM0001	operon_1(STM474_RS00010,STM474_RS00015,STM474_RS00020)|STM474_RS00005	operon_1(D5R57_RS00005,D5R57_RS00010,D5R57_RS00015,D5R57_RS00020)
5PO297	operon_6(STM14_RS00865,STM14_RS00870,STM14_RS00875,STM14_RS00880,STM14_RS00885)|STM14_RS00860	operon_7(SL1344_RS00300,SL1344_RS00305,SL1344_RS00310,SL1344_RS00315,SL1344_RS00320)|SL1344_RS00295	operon_8(STM0059,STM0060,STM0061,STM0062,STM0063)|STM0058	operon_10(STM474_RS00300,STM474_RS00305,STM474_RS00310,STM474_RS00315,STM474_RS00320)|STM474_RS00295	operon_11(D5R57_RS00295,D5R57_RS00300,D5R57_RS00305,D5R57_RS00310,D5R57_RS00315,D5R57_RS00320)
5PO298	operon_786(STM14_RS01940,STM14_RS01935,STM14_RS01930,STM14_RS01925,STM14_RS01920,STM14_RS01915)	operon_781(SL1344_RS01370,SL1344_RS01365,SL1344_RS01360,SL1344_RS01355,SL1344_RS01350,SL1344_RS01345)	operon_806(STM0271,STM0270,STM0269,STM0268,STM0267,STM0266)	operon_831(STM474_RS01370,STM474_RS01365,STM474_RS01360,STM474_RS01355,STM474_RS01350,STM474_RS01345)	operon_821(D5R57_RS01405,D5R57_RS01400,D5R57_RS01395)|operon_820(D5R57_RS01420,D5R57_RS01415,D5R57_RS01410)
5PO299	operon_40(STM14_RS02400,STM14_RS02405)|STM14_RS02395	operon_41(SL1344_RS01830,SL1344_RS01835)|SL1344_RS01825	operon_46(STM0356,STM0357,STM0358)	operon_43(STM474_RS01830,STM474_RS01835)|STM474_RS01825	operon_53(D5R57_RS02220,D5R57_RS02225)|D5R57_RS02215
5PO300	operon_53(STM14_RS02920,STM14_RS02925)|STM14_RS02915	operon_53(SL1344_RS02345,SL1344_RS02350,SL1344_RS02355)	operon_54(STM0460,STM0461)|STM0459	operon_56(STM474_RS02350,STM474_RS02355)|STM474_RS02345	operon_65(D5R57_RS02770,D5R57_RS02775)|D5R57_RS02765
5PO301	operon_54(STM14_RS02930,STM14_RS02935)	SL1344_RS02360|SL1344_RS02365	operon_55(STM0462,STM0463)	operon_57(STM474_RS02360,STM474_RS02365)	operon_66(D5R57_RS02785,D5R57_RS02790)
5PO302	operon_775(STM14_RS03250,STM14_RS03245,STM14_RS03240)	operon_770(SL1344_RS02675,SL1344_RS02670)|SL1344_RS02680	operon_794(STM0528,STM0527,STM0526)	operon_819(STM474_RS02680,STM474_RS02675,STM474_RS02670)	operon_805(D5R57_RS03115,D5R57_RS03110,D5R57_RS03105)
5PO303	operon_71(STM14_RS04170,STM14_RS04175,STM14_RS04180,STM14_RS04185)	operon_71(SL1344_RS03595,SL1344_RS03600,SL1344_RS03605,SL1344_RS03610)	operon_73(STM0711,STM0712,STM0713,STM0714)	operon_80(STM474_RS03595,STM474_RS03600,STM474_RS03605,STM474_RS03610)	operon_86(D5R57_RS04090,D5R57_RS04095,D5R57_RS04100)|D5R57_RS04085
5PO304	operon_751(STM14_RS04435,STM14_RS04430)	SL1344_RS03855|SL1344_RS03860	operon_771(STM0762,STM0761)	operon_792(STM474_RS03860,STM474_RS03855)	operon_780(D5R57_RS04360,D5R57_RS04355)
5PO305	operon_87(STM14_RS04675,STM14_RS04680,STM14_RS04685)	operon_88(SL1344_RS04095,SL1344_RS04100)|SL1344_RS04090	operon_89(STM0808,STM0809,STM0810)	operon_95(STM474_RS04090,STM474_RS04095,STM474_RS04100)	operon_103(D5R57_RS04605,D5R57_RS04610,D5R57_RS04615)
5PO306	operon_740(STM14_RS05205,STM14_RS05200)	SL1344_RS04620	operon_758(STM0951,STM0950)	operon_780(STM474_RS04620,STM474_RS04615)	operon_768(D5R57_RS05185,D5R57_RS05180)
5PO307	operon_99(STM14_RS05255,STM14_RS05260)|STM14_RS05250|STM14_RS05245	operon_101(SL1344_RS04670,SL1344_RS04675)|SL1344_RS04665|SL1344_RS04660	operon_106(STM0961,STM0962)|STM0960|STM0959	operon_106(STM474_RS04660,STM474_RS04665)|operon_107(STM474_RS04670,STM474_RS04675)	operon_113(D5R57_RS05235,D5R57_RS05240,D5R57_RS05245)|D5R57_RS05230
5PO308	operon_103(STM14_RS05405,STM14_RS05410,STM14_RS05415,STM14_RS05420)|STM14_RS05425	operon_105(SL1344_RS04820,SL1344_RS04825,SL1344_RS04830,SL1344_RS04835)|SL1344_RS04840	operon_112(STM0991,STM0992,STM0993,STM0994,STM0995)	operon_112(STM474_RS04820,STM474_RS04825,STM474_RS04830,STM474_RS04835)|STM474_RS04840	operon_118(D5R57_RS05390,D5R57_RS05395,D5R57_RS05400,D5R57_RS05405)|D5R57_RS05410
5PO309	operon_106(STM14_RS05610,STM14_RS05615)| operon_579(STM14_RS14300,STM14_RS14295)|operon_657(STM14_RS11055,STM14_RS11050,STM14_RS11045)|STM14_RS06865| STM14_RS14290|STM14_RS05620	operon_587(SL1344_RS13395,SL1344_RS13390,SL1344_RS13385)|operon_109(SL1344_RS05025,SL1344_RS05030)|operon_662(SL1344_RS10150,SL1344_RS10145,SL1344_RS10140)|SL1344_RS05035	operon_114(STM1027,STM1028,STM1029)|operon_603(STM2613,STM2612,STM2611)|operon_98(STM0906,STM0907,STM0908)	operon_692(STM474_RS10150,STM474_RS10145,STM474_RS10140,STM474_RS10135)|operon_118(STM474_RS05025,STM474_RS05030)| operon_616(STM474_RS13395,STM474_RS13390)|STM474_RS13385|STM474_RS05035	operon_123(D5R57_RS05605,D5R57_RS05610)| operon_608(D5R57_RS14495,D5R57_RS14490)|operon_685(D5R57_RS10980,D5R57_RS10975,D5R57_RS10970)|D5R57_RS14485|D5R57_RS05615
5PO310	operon_150(STM14_RS07550,STM14_RS07555)|STM14_RS07545	operon_144(SL1344_RS06645,SL1344_RS06650,SL1344_RS06655)	operon_144(STM1338,STM1339)|STM1337	operon_152(STM474_RS06650,STM474_RS06655)|STM474_RS06645	operon_157(D5R57_RS07330,D5R57_RS07335)|D5R57_RS07325
5PO311	operon_706(STM14_RS08350,STM14_RS08345,STM14_RS08340,STM14_RS08335)|STM14_RS08330	operon_708(SL1344_RS07450,SL1344_RS07445,SL1344_RS07440,SL1344_RS07435,SL1344_RS07430)	operon_721(STM1499,STM1498,STM1497,STM1496)|STM1495	operon_742(STM474_RS07450,STM474_RS07445,STM474_RS07440,STM474_RS07435)|STM474_RS07430	operon_733(D5R57_RS08165,D5R57_RS08160,D5R57_RS08155,D5R57_RS08150)|D5R57_RS08145
5PO312	operon_175(STM14_RS09540,STM14_RS09545,STM14_RS09550,STM14_RS09555)	operon_170(SL1344_RS08635,SL1344_RS08640,SL1344_RS08645)|SL1344_RS08650	operon_173(STM1728,STM1729,STM1730,STM1731)	operon_181(STM474_RS08635,STM474_RS08640,STM474_RS08645,STM474_RS08650)	operon_184(D5R57_RS09415,D5R57_RS09420,D5R57_RS09425,D5R57_RS09430)
5PO313	operon_700(STM14_RS08675,STM14_RS08670,STM14_RS08665,STM14_RS08660)	operon_701(SL1344_RS07770,SL1344_RS07765,SL1344_RS07760)|SL1344_RS07775	operon_715(STM1561,STM1560,STM1559,STM1558)	operon_736(STM474_RS07775,STM474_RS07770,STM474_RS07765,STM474_RS07760)	operon_728(D5R57_RS08480,D5R57_RS08475,D5R57_RS08470,D5R57_RS08465)
5PO314	operon_696(STM14_RS08920,STM14_RS08915)|STM14_RS08910	operon_698(SL1344_RS08020,SL1344_RS08015)|SL1344_RS08010	operon_712(STM1609,STM1608,STM1607)	operon_733(STM474_RS08020,STM474_RS08015)|STM474_RS08010	operon_723(D5R57_RS08735,D5R57_RS08730)|D5R57_RS08725
5PO315	operon_171(STM14_RS09350,STM14_RS09355,STM14_RS09360,STM14_RS09365,STM14_RS09370)|STM14_RS09345	operon_166(SL1344_RS08440,SL1344_RS08445,SL1344_RS08450,SL1344_RS08455,SL1344_RS08460,SL1344_RS08465)	operon_169(STM1692,STM1693,STM1694,STM1695,STM1696)|STM1691	operon_176(STM474_RS08445,STM474_RS08450,STM474_RS08455,STM474_RS08460,STM474_RS08465)|STM474_RS08440	operon_178(D5R57_RS09195,D5R57_RS09200,D5R57_RS09205,D5R57_RS09210,D5R57_RS09215)|D5R57_RS09190
5PO316	operon_179(STM14_RS09820,STM14_RS09825,STM14_RS09830,STM14_RS09835,STM14_RS09840,STM14_RS09845,STM14_RS09850,STM14_RS09855)|operon_704(STM14_RS08550,STM14_RS08545,STM14_RS08540,STM14_RS08535,STM14_RS08530,STM14_RS08525,STM14_RS08520,STM14_RS08515)|STM14_RS08510	operon_175(SL1344_RS08915,SL1344_RS08920)|operon_176(SL1344_RS08925,SL1344_RS08930,SL1344_RS08935,SL1344_RS08940)|operon_177(SL1344_RS08945,SL1344_RS08950)|operon_705(SL1344_RS07650,SL1344_RS07645,SL1344_RS07640,SL1344_RS07635,SL1344_RS07630,SL1344_RS07625,SL1344_RS07620,SL1344_RS07615)|SL1344_RS07610	operon_177(STM1786,STM1787,STM1788,STM1789,STM1790,STM1791,STM1792,STM1793)|operon_719(STM1539,STM1538,STM1537,STM1536,STM1535,STM1534,STM1533,STM1532)|STM1531	operon_739(STM474_RS07650,STM474_RS07645,STM474_RS07640,STM474_RS07635,STM474_RS07630,STM474_RS07625,STM474_RS07620,STM474_RS07615,STM474_RS07610)|operon_184(STM474_RS08915,STM474_RS08920,STM474_RS08925,STM474_RS08930,STM474_RS08935,STM474_RS08940,STM474_RS08945,STM474_RS08950)	operon_189(D5R57_RS09735,D5R57_RS09740,D5R57_RS09745,D5R57_RS09750,D5R57_RS09755,D5R57_RS09760,D5R57_RS09765,D5R57_RS09770)|operon_730(D5R57_RS08380,D5R57_RS08375,D5R57_RS08370,D5R57_RS08365,D5R57_RS08360,D5R57_RS08355,D5R57_RS08350,D5R57_RS08345)|D5R57_RS08340
5PO317	operon_682(STM14_RS09955,STM14_RS09950)	SL1344_RS09045|SL1344_RS09050	operon_698(STM1813,STM1812)	operon_716(STM474_RS09050,STM474_RS09045)	operon_707(D5R57_RS09870,D5R57_RS09865)
5PO318	operon_680(STM14_RS10085,STM14_RS10080)|operon_662(STM14_RS10885,STM14_RS24955)	operon_682(SL1344_RS09180,SL1344_RS09175)|operon_666(SL1344_RS09980,SL1344_RS25455)	STM1837|STM1838|STM1996	operon_714(STM474_RS09180,STM474_RS09175)|operon_695(STM474_RS09980,STM474_RS25435)	operon_705(D5R57_RS10015,D5R57_RS10010)|operon_690(D5R57_RS10790,D5R57_RS10785)
5PO319	operon_679(STM14_RS10125,STM14_RS10120)|STM14_RS10130	operon_681(SL1344_RS09225,SL1344_RS09220,SL1344_RS09215)	operon_695(STM1846,STM1845)|STM1847	operon_712(STM474_RS09220,STM474_RS09215)|STM474_RS09225	operon_703(D5R57_RS10055,D5R57_RS10050)|D5R57_RS10060
5PO320	operon_677(STM14_RS10285,STM14_RS10280,STM14_RS10275)	operon_679(SL1344_RS09380,SL1344_RS09375,SL1344_RS09370)	operon_694(STM1875,STM1874)|STM1873	operon_710(STM474_RS09380,STM474_RS09375,STM474_RS09370)	operon_702(D5R57_RS10160,D5R57_RS10155,D5R57_RS10150)
5PO321	operon_665(STM14_RS10675,STM14_RS10670,STM14_RS10665)	operon_668(SL1344_RS09770,SL1344_RS09765,SL1344_RS09760)	operon_685(STM1952,STM1951)|STM1953	operon_700(STM474_RS09770,STM474_RS09765,STM474_RS09760)	operon_695(D5R57_RS10570,D5R57_RS10565,D5R57_RS10560)
5PO322	operon_664(STM14_RS10690,STM14_RS10685)	SL1344_RS09780|SL1344_RS09785	operon_684(STM1956,STM1955)	operon_699(STM474_RS09785,STM474_RS09780)	operon_694(D5R57_RS10585,D5R57_RS10580)
5PO323	operon_663(STM14_RS10865,STM14_RS10860)|STM14_RS10870|STM14_RS10875	operon_667(SL1344_RS09965,SL1344_RS09960,SL1344_RS09955)|SL1344_RS09970	operon_681(STM1994,STM1993)|operon_682(STM1992,STM1991)	operon_696(STM474_RS09960,STM474_RS09955)|STM474_RS09965|STM474_RS09970	operon_691(D5R57_RS10775,D5R57_RS10770)|operon_692(D5R57_RS10765,D5R57_RS10760)
5PO324	operon_653(STM14_RS11380,STM14_RS11375,STM14_RS11370,STM14_RS11365,STM14_RS11360,STM14_RS11355,STM14_RS11350,STM14_RS11345,STM14_RS11340,STM14_RS11335,STM14_RS11330,STM14_RS11325,STM14_RS11320,STM14_RS11315,STM14_RS11310,STM14_RS11305,STM14_RS11300,STM14_RS11295,STM14_RS11290,STM14_RS11285)|STM14_RS11280	operon_659(SL1344_RS10475,SL1344_RS10470,SL1344_RS10465,SL1344_RS10460,SL1344_RS10455,SL1344_RS10450,SL1344_RS10445,SL1344_RS10440,SL1344_RS10435,SL1344_RS10430,SL1344_RS10425,SL1344_RS10420,SL1344_RS10415,SL1344_RS10410,SL1344_RS10405,SL1344_RS10400,SL1344_RS10395,SL1344_RS10390,SL1344_RS10385,SL1344_RS10380)|SL1344_RS10375	operon_679(STM2035,STM2034,STM2033,STM2032,STM2031,STM2030,STM2029,STM2028,STM2027,STM2026,STM2025,STM2024,STM2023,STM2022,STM2021,STM2020,STM2019,STM2018,STM2017,STM2016,STM2015)	operon_688(STM474_RS10475,STM474_RS10470,STM474_RS10465,STM474_RS10460,STM474_RS10455,STM474_RS10450,STM474_RS10445,STM474_RS10440,STM474_RS10435,STM474_RS10430,STM474_RS10425,STM474_RS10420,STM474_RS10415,STM474_RS10410,STM474_RS10405,STM474_RS10400,STM474_RS10395,STM474_RS10390,STM474_RS10385,STM474_RS10380)|STM474_RS10375	operon_681(D5R57_RS11325,D5R57_RS11320,D5R57_RS11315,D5R57_RS11310,D5R57_RS11305,D5R57_RS11300,D5R57_RS11295,D5R57_RS11290,D5R57_RS11285,D5R57_RS11280,D5R57_RS11275,D5R57_RS11270,D5R57_RS11265,D5R57_RS11260,D5R57_RS11255,D5R57_RS11250,D5R57_RS11245,D5R57_RS11240,D5R57_RS11235,D5R57_RS11230)|D5R57_RS11225
5PO325	operon_198(STM14_RS11560,STM14_RS11565,STM14_RS11570,STM14_RS11575,STM14_RS11580,STM14_RS11585,STM14_RS11590,STM14_RS11595)	operon_195(SL1344_RS10660,SL1344_RS10665,SL1344_RS10670,SL1344_RS10675,SL1344_RS10680,SL1344_RS10685,SL1344_RS10690)|SL1344_RS10655	operon_195(STM2071,STM2072,STM2073,STM2074,STM2075,STM2076,STM2077,STM2078)	operon_203(STM474_RS10655,STM474_RS10660,STM474_RS10665,STM474_RS10670,STM474_RS10675,STM474_RS10680,STM474_RS10685,STM474_RS10690)	operon_204(D5R57_RS11530,D5R57_RS11535,D5R57_RS11540,D5R57_RS11545,D5R57_RS11550,D5R57_RS11555,D5R57_RS11560,D5R57_RS11565)
5PO326	operon_643(STM14_RS11940,STM14_RS11935,STM14_RS11930)	operon_648(SL1344_RS11035,SL1344_RS11030,SL1344_RS11025)	operon_666(STM2147,STM2146)|STM2145	operon_678(STM474_RS11035,STM474_RS11030,STM474_RS11025)	operon_670(D5R57_RS11930,D5R57_RS11925,D5R57_RS11920)
5PO327	operon_640(STM14_RS12035,STM14_RS12030,STM14_RS12025,STM14_RS12020)|STM14_RS12040	operon_646(SL1344_RS11130,SL1344_RS11125,SL1344_RS11120,SL1344_RS11115)|SL1344_RS11135	operon_663(STM2165,STM2164,STM2163,STM2162)|STM2166	operon_675(STM474_RS11130,STM474_RS11125,STM474_RS11120,STM474_RS11115)|STM474_RS11135	operon_667(D5R57_RS12030,D5R57_RS12025,D5R57_RS12020,D5R57_RS12015,D5R57_RS12010)
5PO328	operon_202(STM14_RS12110,STM14_RS12115)|STM14_RS12120	operon_199(SL1344_RS11205,SL1344_RS11210)|SL1344_RS11215	operon_199(STM2181,STM2182)|STM2183	operon_207(STM474_RS11205,STM474_RS11210)|STM474_RS11215	operon_208(D5R57_RS12110,D5R57_RS12115,D5R57_RS12120)
5PO329	operon_206(STM14_RS12285,STM14_RS12290,STM14_RS12295,STM14_RS12300)|STM14_RS12280	operon_203(SL1344_RS11380,SL1344_RS11385,SL1344_RS11390,SL1344_RS11395)|SL1344_RS11375	operon_203(STM2216,STM2217,STM2218,STM2219)|STM2215	operon_211(STM474_RS11380,STM474_RS11385,STM474_RS11390,STM474_RS11395)|STM474_RS11375	operon_211(D5R57_RS12300,D5R57_RS12305,D5R57_RS12310,D5R57_RS12315,D5R57_RS12320)
5PO330	operon_209(STM14_RS12595,STM14_RS12600,STM14_RS12605)	operon_204(SL1344_RS11695,SL1344_RS11700)|SL1344_RS11690	operon_204(STM2277,STM2278,STM2279)	operon_213(STM474_RS11690,STM474_RS11695,STM474_RS11700)	operon_213(D5R57_RS12635,D5R57_RS12640,D5R57_RS12645)
5PO331	operon_617(STM14_RS12885,STM14_RS12880)|STM14_RS12890	operon_625(SL1344_RS11985,SL1344_RS11980,SL1344_RS11975)	operon_642(STM2335,STM2334)|STM2336	operon_656(STM474_RS11980,STM474_RS11975)|STM474_RS11985	operon_645(D5R57_RS12950,D5R57_RS12945)|D5R57_RS12955
5PO332	operon_213(STM14_RS12895,STM14_RS12900)	SL1344_RS11990|SL1344_RS11995	operon_207(STM2337,STM2338)	operon_216(STM474_RS11990,STM474_RS11995)	operon_216(D5R57_RS12960,D5R57_RS12965)
5PO333	operon_614(STM14_RS13015,STM14_RS13010,STM14_RS13005)	operon_620(SL1344_RS12105,SL1344_RS12100)|SL1344_RS12110	operon_638(STM2360,STM2359,STM2358)	operon_652(STM474_RS12110,STM474_RS12105,STM474_RS12100)	operon_641(D5R57_RS13085,D5R57_RS13080,D5R57_RS13075)
5PO334	operon_608(STM14_RS13365,STM14_RS13360)|STM14_RS13370	operon_613(SL1344_RS12465,SL1344_RS12460,SL1344_RS12455)	operon_631(STM2427,STM2426)|STM2428	operon_644(STM474_RS12460,STM474_RS12455)|STM474_RS12465	operon_634(D5R57_RS13445,D5R57_RS13440)|D5R57_RS13450
5PO335	operon_605(STM14_RS13480,STM14_RS13475)|STM14_RS13470|STM14_RS13465	operon_610(SL1344_RS12575,SL1344_RS12570,SL1344_RS12565)|SL1344_RS12560	operon_628(STM2449,STM2448)|STM2447|STM2446	operon_641(STM474_RS12565,STM474_RS12560)|operon_640(STM474_RS12575,STM474_RS12570)	operon_631(D5R57_RS13560,D5R57_RS13555)|D5R57_RS13550|D5R57_RS13545
5PO336	operon_218(STM14_RS13600,STM14_RS13605)	SL1344_RS12695	operon_212(STM2473,STM2474)	operon_222(STM474_RS12695,STM474_RS12700)	operon_221(D5R57_RS13690,D5R57_RS13695)
5PO337	operon_600(STM14_RS13780,STM14_RS13775)	SL1344_RS12870|SL1344_RS12875	operon_622(STM2511,STM2510)	operon_634(STM474_RS12875,STM474_RS12870)	operon_626(D5R57_RS13915,D5R57_RS13910)
5PO338	operon_596(STM14_RS13905,STM14_RS13900)	operon_600(SL1344_RS13000,SL1344_RS12995)	operon_617(STM2536,STM2535)	operon_629(STM474_RS13000,STM474_RS12995)	D5R57_RS14055|D5R57_RS14065
5PO339	operon_591(STM14_RS14080,STM14_RS14075,STM14_RS14070)|STM14_RS14065	operon_596(SL1344_RS13175,SL1344_RS13170,SL1344_RS13165,SL1344_RS13160)	operon_612(STM2571,STM2570,STM2569)|STM2568	operon_625(STM474_RS13175,STM474_RS13170,STM474_RS13165)|STM474_RS13160	operon_617(D5R57_RS14245,D5R57_RS14240,D5R57_RS14235)|D5R57_RS14230
5PO340	operon_590(STM14_RS14095,STM14_RS14090)	SL1344_RS13185|SL1344_RS13190	operon_611(STM2574,STM2573)	operon_624(STM474_RS13190,STM474_RS13185)	operon_616(D5R57_RS14260,D5R57_RS14255)
5PO341	operon_574(STM14_RS14595,STM14_RS14590)|STM14_RS14585	operon_580(SL1344_RS13700,SL1344_RS13695)|SL1344_RS13690	operon_598(STM2670,STM2669)|STM2668	operon_611(STM474_RS13700,STM474_RS13695)|STM474_RS13690	operon_601(D5R57_RS14820,D5R57_RS14815,D5R57_RS14810)
5PO342	operon_569(STM14_RS14915,STM14_RS25255)	operon_563(SL1344_RS14385,SL1344_RS25775)	STM2779|STM2780	operon_592(STM474_RS14385,STM474_RS25755)	operon_595(D5R57_RS15140,D5R57_RS15135)
5PO343	operon_568(STM14_RS14945,STM14_RS14940)|STM14_RS14935	operon_562(SL1344_RS14415,SL1344_RS14410)|SL1344_RS14405	operon_581(STM2785,STM2784)|STM2783	operon_591(STM474_RS14415,STM474_RS14410)|STM474_RS14405	operon_594(D5R57_RS15170,D5R57_RS15165,D5R57_RS15160)
5PO344	operon_245(STM14_RS15225,STM14_RS15230)	operon_245(SL1344_RS14695,SL1344_RS14700)	STM2837|STM2838	operon_257(STM474_RS14695,STM474_RS14700)	operon_247(D5R57_RS15470,D5R57_RS15475)
5PO345	operon_565(STM14_RS15410,STM14_RS15405,STM14_RS15400,STM14_RS15395,STM14_RS15390,STM14_RS15385,STM14_RS15380)	operon_557(SL1344_RS14880,SL1344_RS14875,SL1344_RS14870,SL1344_RS14865,SL1344_RS14860,SL1344_RS14855,SL1344_RS14850)	operon_575(STM2873,STM2872,STM2871,STM2870,STM2869,STM2868)|STM2874	operon_586(STM474_RS14880,STM474_RS14875,STM474_RS14870,STM474_RS14865,STM474_RS14860,STM474_RS14855,STM474_RS14850)	operon_589(D5R57_RS15665,D5R57_RS15660,D5R57_RS15655,D5R57_RS15650,D5R57_RS15645,D5R57_RS15640,D5R57_RS15635)
5PO346	operon_561(STM14_RS15630,STM14_RS15625,STM14_RS15620,STM14_RS15615,STM14_RS15610,STM14_RS15605)	operon_554(SL1344_RS15080,SL1344_RS15075)|operon_553(SL1344_RS15100,SL1344_RS15095,SL1344_RS15090,SL1344_RS15085)	operon_572(STM2918,STM2917,STM2916,STM2915,STM2914,STM2913)	operon_583(STM474_RS15100,STM474_RS15095,STM474_RS15090,STM474_RS15085,STM474_RS15080,STM474_RS15075)	operon_586(D5R57_RS15890,D5R57_RS15885,D5R57_RS15880,D5R57_RS15875,D5R57_RS15870,D5R57_RS15865)
5PO347	operon_549(STM14_RS15945,STM14_RS15940)|STM14_RS15950	operon_543(SL1344_RS15420,SL1344_RS15415)|SL1344_RS15425	operon_562(STM2981,STM2980)|STM2982	operon_574(STM474_RS15420,STM474_RS15415)|STM474_RS15425	operon_576(D5R57_RS16240,D5R57_RS16235,D5R57_RS16230)
5PO348	operon_532(STM14_RS16500,STM14_RS16495)	operon_528(SL1344_RS27860,SL1344_RS15975,SL1344_RS15970)	operon_545(STM3087,STM3086)	operon_561(STM474_RS15975,STM474_RS15970)|STM474_RS27685	operon_560(D5R57_RS16835,D5R57_RS16830)
5PO349	operon_522(STM14_RS16865,STM14_RS16860)	operon_518(SL1344_RS16335,SL1344_RS16330)	operon_535(STM3160,STM3159,STM3158)	operon_550(STM474_RS16335,STM474_RS16330)	operon_551(D5R57_RS17210,D5R57_RS17205)
5PO350	operon_271(STM14_RS17365,STM14_RS17370)|operon_272(STM14_RS17375,STM14_RS17380)	operon_275(SL1344_RS16860,SL1344_RS16865,SL1344_RS16870,SL1344_RS16875)	operon_268(STM3264,STM3265)|operon_269(STM3266,STM3267)	operon_286(STM474_RS16860,STM474_RS16865)|operon_287(STM474_RS16870,STM474_RS16875)	operon_279(D5R57_RS18020,D5R57_RS18025)|operon_280(D5R57_RS18030,D5R57_RS18035)
5PO351	operon_503(STM14_RS17840,STM14_RS17835,STM14_RS17830)	operon_498(SL1344_RS17330,SL1344_RS17325)|SL1344_RS17335	operon_514(STM3356,STM3355,STM3354)	operon_525(STM474_RS17335,STM474_RS17330,STM474_RS17325)	operon_524(D5R57_RS18510,D5R57_RS18505,D5R57_RS18500)
5PO352	operon_286(STM14_RS18375,STM14_RS18380)	operon_287(SL1344_RS17870,SL1344_RS17875)	operon_281(STM3462,STM3463)	operon_299(STM474_RS17870,STM474_RS17875)	operon_291(D5R57_RS19060,D5R57_RS19065)
5PO353	operon_293(STM14_RS19090,STM14_RS19095)	operon_297(SL1344_RS18585,SL1344_RS18590)	operon_288(STM3607,STM3608)	operon_309(STM474_RS18585,STM474_RS18590)	D5R57_RS19795|D5R57_RS19800
5PO354	operon_459(STM14_RS19820,STM14_RS19815)	operon_457(SL1344_RS19315,SL1344_RS19310)	operon_470(STM3750,STM3749)	operon_485(STM474_RS19315,STM474_RS19310)	D5R57_RS20565|D5R57_RS20570
5PO355	operon_458(STM14_RS19865,STM14_RS19860)	operon_456(SL1344_RS19360,SL1344_RS19355)	operon_469(STM3759,STM3758)|STM3760	operon_484(STM474_RS19360,STM474_RS19355)	operon_479(D5R57_RS20635,D5R57_RS20630,D5R57_RS20625)
5PO356	operon_450(STM14_RS20030,STM14_RS20025,STM14_RS20020)	SL1344_RS19515|SL1344_RS19520|SL1344_RS19525	operon_461(STM3793,STM3792,STM3791)	operon_477(STM474_RS19525,STM474_RS19520,STM474_RS19515)	operon_471(D5R57_RS20815,D5R57_RS20810,D5R57_RS20805)
5PO357	operon_310(STM14_RS20235,STM14_RS20240)	SL1344_RS19730|SL1344_RS19735	operon_305(STM3832,STM3833)	operon_325(STM474_RS19730,STM474_RS19735)	operon_317(D5R57_RS21025,D5R57_RS21030)
5PO358	operon_439(STM14_RS20440,STM14_RS20435,STM14_RS20430,STM14_RS20425,STM14_RS20420,STM14_RS20415,STM14_RS20410,STM14_RS20405,STM14_RS20400)	operon_438(SL1344_RS19935,SL1344_RS19930,SL1344_RS19925,SL1344_RS19920,SL1344_RS19915,SL1344_RS19910,SL1344_RS19905,SL1344_RS19900,SL1344_RS19895)	operon_448(STM3869,STM3868,STM3867,STM3866,STM3865,STM3864)|operon_447(STM3872,STM3871,STM3870)	operon_464(STM474_RS19935,STM474_RS19930,STM474_RS19925,STM474_RS19920,STM474_RS19915,STM474_RS19910,STM474_RS19905,STM474_RS19900,STM474_RS19895)	operon_458(D5R57_RS21245,D5R57_RS21240,D5R57_RS21235,D5R57_RS21230,D5R57_RS21225,D5R57_RS21220,D5R57_RS21215,D5R57_RS21210,D5R57_RS21205)
5PO359	operon_699(STM14_RS08720,STM14_RS08715,STM14_RS08710)	operon_700(SL1344_RS07815,SL1344_RS07810)|SL1344_RS07820	operon_714(STM1570,STM1569,STM1568)	operon_735(STM474_RS07820,STM474_RS07815,STM474_RS07810)	operon_727(D5R57_RS08525,D5R57_RS08520,D5R57_RS08515)
5PO360	operon_329(STM14_RS21350,STM14_RS21355)|STM14_RS21345	operon_333(SL1344_RS20850,SL1344_RS20855)|SL1344_RS20845	operon_328(STM4055,STM4056)|STM4057	operon_345(STM474_RS20850,STM474_RS20855)|STM474_RS20845	operon_339(D5R57_RS22205,D5R57_RS22210)|D5R57_RS22200
5PO361	operon_337(STM14_RS21670,STM14_RS21675,STM14_RS21680)	operon_339(SL1344_RS21170,SL1344_RS21175)|SL1344_RS21180	operon_334(STM4121,STM4122,STM4123)	operon_351(STM474_RS21170,STM474_RS21175,STM474_RS21180)	operon_348(D5R57_RS22535,D5R57_RS22540,D5R57_RS22545)
5PO362	operon_345(STM14_RS21975,STM14_RS21980,STM14_RS21985)	operon_348(SL1344_RS21475,SL1344_RS21480)|SL1344_RS21485	operon_340(STM4183,STM4184,STM4185)	operon_357(STM474_RS21475,STM474_RS21480,STM474_RS21485)	operon_354(D5R57_RS22870,D5R57_RS22875,D5R57_RS22880)
5PO363	operon_349(STM14_RS22295,STM14_RS22300)	operon_351(SL1344_RS21795,SL1344_RS21800)	STM4246|STM4247	operon_363(STM474_RS21795,STM474_RS21800)	operon_359(D5R57_RS23195,D5R57_RS23200)
5PO364	operon_401(STM14_RS22585,STM14_RS22580)|STM14_RS22590|STM14_RS08195|STM14_RS08200	operon_401(SL1344_RS22085,SL1344_RS22080)|SL1344_RS22090|SL1344_RS07295|SL1344_RS07300	operon_408(STM4302,STM4301,STM4300)|STM1468|STM1469	operon_159(STM474_RS07295,STM474_RS07300)|operon_423(STM474_RS22085,STM474_RS22080)|STM474_RS22090	operon_421(D5R57_RS23500,D5R57_RS23495)|D5R57_RS23505|D5R57_RS08000|D5R57_RS08005
5PO365	operon_399(STM14_RS22645,STM14_RS22640,STM14_RS26230,STM14_RS22635)	operon_399(SL1344_RS22150,SL1344_RS22145,SL1344_RS26870,SL1344_RS22135)	operon_406(STM4313,STM4312)|operon_405(STM4315,STM4314)	operon_421(STM474_RS22150,STM474_RS22145,STM474_RS26850,STM474_RS22135)	operon_419(D5R57_RS23565,D5R57_RS23560,D5R57_RS23555,D5R57_RS23550)
5PO366	operon_397(STM14_RS22705,STM14_RS22700)	SL1344_RS22205|SL1344_RS22210	operon_403(STM4326,STM4325)	operon_419(STM474_RS22210,STM474_RS22205)	operon_417(D5R57_RS23630,D5R57_RS23625)
5PO367	operon_395(STM14_RS22975,STM14_RS22970)	SL1344_RS22475|SL1344_RS22480	operon_401(STM4379,STM4378)	operon_416(STM474_RS22480,STM474_RS22475)	operon_414(D5R57_RS23900,D5R57_RS23895)
5PO368	operon_387(STM14_RS23565,STM14_RS23560,STM14_RS23555,STM14_RS23550,STM14_RS23545,STM14_RS23540,STM14_RS23535,STM14_RS23530)	operon_390(SL1344_RS23060,SL1344_RS23055,SL1344_RS23050,SL1344_RS23045,SL1344_RS23040,SL1344_RS23035)|operon_389(SL1344_RS23070,SL1344_RS23065)	operon_392(STM4498,STM4497,STM4496,STM4495,STM4494,STM4493,STM4492,STM4491)	operon_407(STM474_RS23070,STM474_RS23065,STM474_RS23060,STM474_RS23055,STM474_RS23050,STM474_RS23045,STM474_RS23040,STM474_RS23035)	operon_404(D5R57_RS24535,D5R57_RS24530,D5R57_RS24525,D5R57_RS24520,D5R57_RS24515,D5R57_RS24510,D5R57_RS24505,D5R57_RS24500)
5PO369	operon_374(STM14_RS23895,STM14_RS23900)	SL1344_RS23400|SL1344_RS23405	operon_378(STM4561,STM4562)	operon_393(STM474_RS23400,STM474_RS23405)	operon_388(D5R57_RS24875,D5R57_RS24880)
5PO370	operon_379(STM14_RS23965,STM14_RS23960,STM14_RS23955,STM14_RS23950,STM14_RS23945)	operon_381(SL1344_RS23470,SL1344_RS23465,SL1344_RS23460,SL1344_RS23455,SL1344_RS23450)	operon_384(STM4575,STM4574,STM4573,STM4572,STM4571)	operon_399(STM474_RS23470,STM474_RS23465,STM474_RS23460,STM474_RS23455,STM474_RS23450)	operon_396(D5R57_RS24930,D5R57_RS24925)|operon_395(D5R57_RS24945,D5R57_RS24940)|D5R57_RS24935
5PO371	operon_804(STM14_RS00780,STM14_RS00775)	operon_798(SL1344_RS00215,SL1344_RS00210)	operon_825(STM0042,STM0041)	STM474_RS00210|STM474_RS00215	operon_839(D5R57_RS00215,D5R57_RS00210)
5PO372	operon_13(STM14_RS01345,STM14_RS01350,STM14_RS01355)|STM14_RS01340	operon_16(SL1344_RS00775,SL1344_RS00780,SL1344_RS00785)|SL1344_RS00770	operon_19(STM0152,STM0153,STM0154)|STM0151	operon_18(STM474_RS00770,STM474_RS00775,STM474_RS00780,STM474_RS00785)	operon_22(D5R57_RS00800,D5R57_RS00805,D5R57_RS00810)|D5R57_RS00795
5PO373	operon_792(STM14_RS01470,STM14_RS01465,STM14_RS01460,STM14_RS01455)	operon_787(SL1344_RS00900,SL1344_RS00895,SL1344_RS00890,SL1344_RS00885)	operon_813(STM0177,STM0176,STM0175,STM0174)	operon_839(STM474_RS00890,STM474_RS00885)|STM474_RS00895|STM474_RS00900	operon_828(D5R57_RS00930,D5R57_RS00925,D5R57_RS00920,D5R57_RS00915)
5PO374	operon_23(STM14_RS01780,STM14_RS01785)|STM14_RS01790	operon_26(SL1344_RS01210,SL1344_RS01215)|SL1344_RS01220	operon_32(STM0239,STM0240)	operon_27(STM474_RS01210,STM474_RS01215,STM474_RS01220)	operon_33(D5R57_RS01255,D5R57_RS01260)|D5R57_RS01265
5PO375	operon_777(STM14_RS02985,STM14_RS02980)|STM14_RS02975	operon_773(SL1344_RS02415,SL1344_RS02410)|SL1344_RS02405	operon_798(STM0474,STM0473)|STM0472	operon_822(STM474_RS02415,STM474_RS02410,STM474_RS02405)	operon_809(D5R57_RS02845,D5R57_RS02840)|D5R57_RS02835
5PO376	operon_765(STM14_RS03530,STM14_RS03525)|STM14_RS03520	operon_760(SL1344_RS02955,SL1344_RS02950)|SL1344_RS02945	operon_786(STM0585,STM0584)|STM0583	operon_808(STM474_RS02955,STM474_RS02950,STM474_RS02945)	operon_796(D5R57_RS03415,D5R57_RS03410)|D5R57_RS03405
5PO377	operon_763(STM14_RS03630,STM14_RS03625)|STM14_RS03635	operon_758(SL1344_RS03055,SL1344_RS03050)|SL1344_RS03060	operon_784(STM0605,STM0604)|STM0606	operon_806(STM474_RS03060,STM474_RS03055,STM474_RS03050)	operon_794(D5R57_RS03515,D5R57_RS03510)|D5R57_RS03520
5PO378	operon_70(STM14_RS04095,STM14_RS04100)	operon_70(SL1344_RS03520,SL1344_RS03525)	operon_72(STM0697,STM0698)	STM474_RS03520|STM474_RS03525	operon_85(D5R57_RS04005,D5R57_RS04010)
5PO379	operon_747(STM14_RS04780,STM14_RS04775)|STM14_RS04785	operon_744(SL1344_RS04195,SL1344_RS04190)|SL1344_RS04200	operon_765(STM0829,STM0828)|STM0830	operon_787(STM474_RS04200,STM474_RS04195,STM474_RS04190)	operon_775(D5R57_RS04705,D5R57_RS04700)|D5R57_RS04710
5PO380	operon_91(STM14_RS04905,STM14_RS04910,STM14_RS04915)|STM14_RS26545|STM14_RS04925|STM14_RS04930	operon_93(SL1344_RS04320,SL1344_RS04325,SL1344_RS04330)|SL1344_RS04335|SL1344_RS04340|SL1344_RS04345	operon_93(STM0857,STM0858)|operon_92(STM0854,STM0855,STM0856)	operon_98(STM474_RS04320,STM474_RS04325,STM474_RS04330,STM474_RS27240,STM474_RS04340,STM474_RS04345)	operon_106(D5R57_RS04850,D5R57_RS04855,D5R57_RS04860)|D5R57_RS26425|D5R57_RS04870|D5R57_RS04880
5PO381	operon_736(STM14_RS05765,STM14_RS05760)|STM14_RS07015| STM14_RS05755	operon_734(SL1344_RS05180,SL1344_RS05175)|SL1344_RS05170	operon_753(STM1055,STM1054)|STM1053	operon_775(STM474_RS05180,STM474_RS05175,STM474_RS05170)	operon_763(D5R57_RS05775,D5R57_RS05770)|D5R57_RS05765
5PO382	operon_152(STM14_RS07680,STM14_RS07685)|STM14_RS07690	operon_146(SL1344_RS06780,SL1344_RS06785)|SL1344_RS06790	operon_146(STM1365,STM1366)|STM1367	operon_154(STM474_RS06780,STM474_RS06785,STM474_RS06790)	operon_160(D5R57_RS07465,D5R57_RS07470)|D5R57_RS07475
5PO383	operon_713(STM14_RS07815,STM14_RS07810)|STM14_RS07805|STM14_RS07800	operon_715(SL1344_RS06915,SL1344_RS06910)|SL1344_RS06905|SL1344_RS06900	operon_729(STM1390,STM1389)|operon_728(STM1392,STM1391)	operon_750(STM474_RS06915,STM474_RS06910,STM474_RS06905)|STM474_RS06900	operon_740(D5R57_RS07595,D5R57_RS07590)|operon_739(D5R57_RS07605,D5R57_RS07600)
5PO384	operon_182(STM14_RS10045,STM14_RS10050,STM14_RS10055)|STM14_RS10060	operon_180(SL1344_RS09140,SL1344_RS09145,SL1344_RS09150)|SL1344_RS09155	operon_180(STM1830,STM1831,STM1832)|STM1833	operon_187(STM474_RS09140,STM474_RS09145,STM474_RS09150,STM474_RS09155)	operon_192(D5R57_RS09970,D5R57_RS09975,D5R57_RS09980)|D5R57_RS09985
5PO385	operon_240(STM14_RS15010,STM14_RS15015)|STM14_RS15020	operon_240(SL1344_RS14480,SL1344_RS14485)|SL1344_RS14490	operon_236(STM2797,STM2798)	operon_252(STM474_RS14480,STM474_RS14485,STM474_RS14490)	operon_242(D5R57_RS15235,D5R57_RS15240)|D5R57_RS15245
5PO386	operon_550(STM14_RS15870,STM14_RS15865)|STM14_RS15860	operon_544(SL1344_RS15340,SL1344_RS15335)|SL1344_RS15330	operon_564(STM2965,STM2964)|STM2963	operon_576(STM474_RS15340,STM474_RS15335,STM474_RS15330)	operon_577(D5R57_RS16150,D5R57_RS16145)|D5R57_RS16140
5PO387	operon_545(STM14_RS16065,STM14_RS16060)	operon_539(SL1344_RS15540,SL1344_RS15535)	operon_558(STM3004,STM3003)	STM474_RS15535|STM474_RS15540	operon_572(D5R57_RS16355,D5R57_RS16350)
5PO388	operon_506(STM14_RS17770,STM14_RS17765)|STM14_RS17760	operon_500(SL1344_RS17265,SL1344_RS17260)|SL1344_RS17255	operon_517(STM3342,STM3341)|STM3340	operon_528(STM474_RS17265,STM474_RS17260,STM474_RS17255)	operon_527(D5R57_RS18435,D5R57_RS18430)|D5R57_RS18425
5PO389	operon_280(STM14_RS17960,STM14_RS17965)|operon_281(STM14_RS17970,STM14_RS17975,STM14_RS17980)	operon_282(SL1344_RS17455,SL1344_RS17460)|operon_283(SL1344_RS17465,SL1344_RS17470,SL1344_RS17475)	operon_277(STM3379,STM3380)|operon_278(STM3381,STM3382,STM3383)	operon_296(STM474_RS17455,STM474_RS17460,STM474_RS17465,STM474_RS17470,STM474_RS17475)	operon_287(D5R57_RS18630,D5R57_RS18635)|operon_288(D5R57_RS18640,D5R57_RS18645,D5R57_RS18650)
5PO390	operon_300(STM14_RS19530,STM14_RS19535,STM14_RS19540)|STM14_RS19545	operon_304(SL1344_RS19025,SL1344_RS19030,SL1344_RS19035)|SL1344_RS19040	operon_293(STM3692,STM3693,STM3694)|STM3695	operon_316(STM474_RS19025,STM474_RS19030,STM474_RS19035,STM474_RS19040)	operon_307(D5R57_RS20260,D5R57_RS20265,D5R57_RS20270)|D5R57_RS20275
5PO391	operon_305(STM14_RS19720,STM14_RS19725)|STM14_RS19730	operon_308(SL1344_RS19215,SL1344_RS19220)|SL1344_RS19225	operon_298(STM3730,STM3731)|STM3732	operon_320(STM474_RS19215,STM474_RS19220,STM474_RS19225)	operon_312(D5R57_RS20460,D5R57_RS20465)|D5R57_RS20470
5PO392	operon_454(STM14_RS19965,STM14_RS19960)|operon_453(STM14_RS19975,STM14_RS19970)	operon_452(SL1344_RS19460,SL1344_RS19455)|operon_451(SL1344_RS19470,SL1344_RS19465)	operon_466(STM3780,STM3779)|operon_465(STM3782,STM3781)	operon_480(STM474_RS19470,STM474_RS19465,STM474_RS19460,STM474_RS19455)	operon_475(D5R57_RS20750,D5R57_RS20745)|operon_474(D5R57_RS20760,D5R57_RS20755)
5PO393	operon_315(STM14_RS20485,STM14_RS20490,STM14_RS20495)|STM14_RS20500	operon_317(SL1344_RS19980,SL1344_RS19985,SL1344_RS19990)|SL1344_RS19995	operon_310(STM3881,STM3882,STM3883)|STM3884	operon_330(STM474_RS19980,STM474_RS19985,STM474_RS19990,STM474_RS19995)	operon_322(D5R57_RS21295,D5R57_RS21300,D5R57_RS21305)|D5R57_RS21310
5PO394	operon_435(STM14_RS20755,STM14_RS20750,STM14_RS20745,STM14_RS20740)	operon_435(SL1344_RS20255,SL1344_RS20250,SL1344_RS20245,SL1344_RS20240)	operon_444(STM3938,STM3937,STM3936,STM3935)	operon_459(STM474_RS20245,STM474_RS20240)|operon_458(STM474_RS20255,STM474_RS20250)	operon_456(D5R57_RS21580,D5R57_RS21575,D5R57_RS21570,D5R57_RS21565)
5PO395	operon_324(STM14_RS20925,STM14_RS20930,STM14_RS20935)|STM14_RS20940	operon_327(SL1344_RS20425,SL1344_RS20430,SL1344_RS20435)|SL1344_RS20440	operon_321(STM3973,STM3974,STM3975)|STM3976	operon_339(STM474_RS20425,STM474_RS20430,STM474_RS20435,STM474_RS20440)	operon_332(D5R57_RS21765,D5R57_RS21770,D5R57_RS21775)|D5R57_RS21780
5PO396	operon_427(STM14_RS21205,STM14_RS21200)|STM14_RS21210	operon_425(SL1344_RS20705,SL1344_RS20700)|SL1344_RS20710	operon_434(STM4031,STM4030)|STM4032	operon_450(STM474_RS20710,STM474_RS20705,STM474_RS20700)	operon_448(D5R57_RS22065,D5R57_RS22060)|D5R57_RS22070
5PO397	operon_419(STM14_RS21500,STM14_RS21495)|STM14_RS21490	operon_417(SL1344_RS21000,SL1344_RS20995)|SL1344_RS20990	operon_426(STM4087,STM4086)|STM4085	operon_442(STM474_RS21000,STM474_RS20995,STM474_RS20990)	operon_441(D5R57_RS22360,D5R57_RS22355)|D5R57_RS22350
5PO398	operon_348(STM14_RS22255,STM14_RS22260)|STM14_RS22250|STM14_RS22265	operon_350(SL1344_RS21755,SL1344_RS21760)|SL1344_RS21750|SL1344_RS21765	operon_345(STM4238,STM4239)|STM4237|STM4240	operon_362(STM474_RS21750,STM474_RS21755,STM474_RS21760,STM474_RS21765)	operon_357(D5R57_RS23155,D5R57_RS23160)|D5R57_RS23150|D5R57_RS23165
5PO399	operon_404(STM14_RS22435,STM14_RS22430)|STM14_RS22440	operon_403(SL1344_RS21935,SL1344_RS21930)|SL1344_RS21940	operon_411(STM4274,STM4273)|STM4275	operon_426(STM474_RS21940,STM474_RS21935,STM474_RS21930)	operon_424(D5R57_RS23355,D5R57_RS23350)|D5R57_RS23365
5PO400	operon_383(STM14_RS23745,STM14_RS23740)|STM14_RS03605|STM14_RS03610|STM14_RS23750	operon_385(SL1344_RS23250,SL1344_RS23245)|SL1344_RS03030|SL1344_RS03035|SL1344_RS23255	operon_388(STM4531,STM4530)|STM0600|STM0601|STM4532	operon_72(STM474_RS03030,STM474_RS03035)|operon_403(STM474_RS23255,STM474_RS23250,STM474_RS23245)	operon_400(D5R57_RS24725,D5R57_RS24720)|D5R57_RS03490|D5R57_RS03495|D5R57_RS24730
5PO401	operon_382(STM14_RS23810,STM14_RS23805)|STM14_RS23800	operon_384(SL1344_RS23315,SL1344_RS23310)|SL1344_RS23305	operon_387(STM4544,STM4543)|STM4542	operon_402(STM474_RS23315,STM474_RS23310,STM474_RS23305)	operon_399(D5R57_RS24790,D5R57_RS24785)|D5R57_RS24780
5PO402	operon_416(STM14_RS21580,STM14_RS21575)	operon_415(SL1344_RS21080,SL1344_RS21075)	STM4102	operon_439(STM474_RS21080,STM474_RS21075)	operon_438(D5R57_RS22440,D5R57_RS22435)
5PO403	operon_174(STM14_RS09515,STM14_RS09520,STM14_RS09525,STM14_RS09530,STM14_RS09535)|STM14_RS24860	operon_169(SL1344_RS08610,SL1344_RS08615,SL1344_RS08620,SL1344_RS08625,SL1344_RS08630)|SL1344_RS25360	operon_172(STM1723,STM1724,STM1725,STM1726,STM1727)|STM1722	operon_180(STM474_RS25340,STM474_RS08610,STM474_RS08615,STM474_RS08620,STM474_RS08625,STM474_RS08630)	operon_183(D5R57_RS09385,D5R57_RS09390,D5R57_RS09395,D5R57_RS09400,D5R57_RS09405,D5R57_RS09410)
5PO404	STM14_RS00655|STM14_RS00660	operon_3(SL1344_RS00090,SL1344_RS00095)	operon_3(STM0018,STM0019)	operon_3(STM474_RS00090,STM474_RS00095)	operon_3(D5R57_RS00090,D5R57_RS00095)
5PO405	STM14_RS02215|STM14_RS02220	operon_34(SL1344_RS01645,SL1344_RS01650)	operon_40(STM0321,STM0322)	operon_36(STM474_RS01645,STM474_RS01650)	operon_42(D5R57_RS01710,D5R57_RS01715)
5PO406	STM14_RS04405|STM14_RS04410	operon_80(SL1344_RS03830,SL1344_RS03835)	operon_81(STM0756,STM0757)	operon_88(STM474_RS03830,STM474_RS03835)	operon_95(D5R57_RS04330,D5R57_RS04335)
5PO407	STM14_RS07315|STM14_RS07320	operon_138(SL1344_RS06415,SL1344_RS06420)	operon_138(STM1291,STM1292)	operon_145(STM474_RS06415,STM474_RS06420)	operon_149(D5R57_RS07070,D5R57_RS07075)
5PO408	STM14_RS11890|STM14_RS11895	operon_649(SL1344_RS10990,SL1344_RS10985)	operon_667(STM2139,STM2138)	operon_679(STM474_RS10990,STM474_RS10985)	operon_671(D5R57_RS11890,D5R57_RS11885)
5PO409	STM14_RS12950|STM14_RS12955|STM14_RS12945	operon_623(SL1344_RS12050,SL1344_RS12045,SL1344_RS12040)	operon_640(STM2348,STM2347,STM2346)	operon_654(STM474_RS12045,STM474_RS12040)|STM474_RS12050	operon_643(D5R57_RS13020,D5R57_RS13015)|D5R57_RS13010
5PO410	STM14_RS13025|STM14_RS13030	operon_619(SL1344_RS12125,SL1344_RS12120)	operon_637(STM2363,STM2362)	operon_651(STM474_RS12125,STM474_RS12120)	operon_640(D5R57_RS13100,D5R57_RS13095)
5PO411	STM14_RS20865|STM14_RS20870|STM14_RS20875	operon_325(SL1344_RS20365,SL1344_RS20370)|SL1344_RS20375	operon_318(STM3961,STM3962,STM3963)	operon_337(STM474_RS20365,STM474_RS20370)|STM474_RS20375	operon_329(D5R57_RS21705,D5R57_RS21710)|D5R57_RS21715
5PO412	STM14_RS23190|STM14_RS23195|STM14_RS25715	operon_394(SL1344_RS22700,SL1344_RS22695)|SL1344_RS26225	operon_399(STM4422,STM4421,STM4420)	operon_414(STM474_RS22700,STM474_RS22695)|STM474_RS26205	operon_412(D5R57_RS24140,D5R57_RS24135)|D5R57_RS24145
5PO413	STM14_RS23980|STM14_RS23985|STM14_RS23990	operon_377(SL1344_RS23485,SL1344_RS23490)|SL1344_RS23495	operon_381(STM4578,STM4579)|STM4580	operon_396(STM474_RS23485,STM474_RS23490)|STM474_RS23495	operon_391(D5R57_RS24965,D5R57_RS24970,D5R57_RS24975)
5PO414	STM14_RS06100|STM14_RS06105	operon_728(SL1344_RS05520,SL1344_RS05515)	operon_746(STM1124,STM1123)	STM474_RS05515|STM474_RS05520	operon_758(D5R57_RS06130,D5R57_RS06125)
5PO415	STM14_RS13705|STM14_RS13710	operon_215(SL1344_RS12800,SL1344_RS12805)	operon_215(STM2494,STM2495)	operon_225(STM474_RS12800,STM474_RS12805)	D5R57_RS13810|D5R57_RS13815
5PO416	STM14_RS09415|STM14_RS09420|STM14_RS09410	SL1344_RS08510|SL1344_RS08515|SL1344_RS08505	STM1704|STM1703	operon_178(STM474_RS08505,STM474_RS08510)|STM474_RS08515	operon_181(D5R57_RS09265,D5R57_RS09270)|D5R57_RS09260
5PO417	STM14_RS26920|STM14_RS17115	SL1344_RS27870|SL1344_RS16585	STM3208	operon_544(STM474_RS16585,STM474_RS27660)	D5R57_RS17480
5PO418	STM14_RS01255|STM14_RS01260	SL1344_RS00685|SL1344_RS00690	operon_17(STM0135,STM0136)	operon_16(STM474_RS00685,STM474_RS00690)	operon_20(D5R57_RS00700,D5R57_RS00705)
5PO419	STM14_RS01485|STM14_RS01490|STM14_RS01495	SL1344_RS00915|SL1344_RS00920|SL1344_RS00925	operon_812(STM0182,STM0181,STM0180)	operon_838(STM474_RS00925,STM474_RS00920,STM474_RS00915)	operon_827(D5R57_RS00955,D5R57_RS00950,D5R57_RS00945)
5PO420	STM14_RS01530|STM14_RS01535	SL1344_RS00960|SL1344_RS00965	operon_22(STM0189,STM0190)	operon_21(STM474_RS00960,STM474_RS00965)	operon_25(D5R57_RS00990,D5R57_RS00995)
5PO421	STM14_RS03910|STM14_RS03905|STM14_RS03915	SL1344_RS03335|SL1344_RS03330|SL1344_RS03340	operon_779(STM0660,STM0659)|STM0661	operon_802(STM474_RS03340,STM474_RS03335)|STM474_RS03330	operon_789(D5R57_RS03815,D5R57_RS03810)|D5R57_RS03820
5PO422	STM14_RS04585|STM14_RS04590	SL1344_RS04010|SL1344_RS04015	operon_768(STM0793,STM0792)	operon_790(STM474_RS04015,STM474_RS04010)	operon_778(D5R57_RS04520,D5R57_RS04515)
5PO423	STM14_RS05335|STM14_RS05340	SL1344_RS04750|SL1344_RS04755	operon_108(STM0977,STM0978)	operon_109(STM474_RS04750,STM474_RS04755)	operon_115(D5R57_RS05320,D5R57_RS05325)
5PO424	STM14_RS06615|STM14_RS06620	SL1344_RS06030|SL1344_RS06035	operon_741(STM1223,STM1222)	operon_763(STM474_RS06035,STM474_RS06030)	operon_754(D5R57_RS06680,D5R57_RS06675)
5PO425	STM14_RS07440|STM14_RS07445	SL1344_RS06540|SL1344_RS06545	operon_142(STM1316,STM1317)	operon_149(STM474_RS06540,STM474_RS06545)	operon_153(D5R57_RS07210,D5R57_RS07215)
5PO426	STM14_RS08975|STM14_RS08980	SL1344_RS08075|SL1344_RS08080	operon_711(STM1621,STM1620)	operon_732(STM474_RS08080,STM474_RS08075)	operon_722(D5R57_RS08795,D5R57_RS08790)
5PO427	STM14_RS10090|STM14_RS10095	SL1344_RS09185|SL1344_RS09190	operon_696(STM1840,STM1839)	operon_713(STM474_RS09190,STM474_RS09185)	operon_704(D5R57_RS10025,D5R57_RS10020)
5PO428	STM14_RS10700|STM14_RS14870|STM14_RS10705| STM14_RS14875	SL1344_RS09795|SL1344_RS14340|SL1344_RS09800| SL1344_RS14345	operon_683(STM1959,STM1958)|operon_582(STM2771,STM2770)	operon_698(STM474_RS09800,STM474_RS09795)|operon_593(STM474_RS14345,STM474_RS14340)	operon_693(D5R57_RS10605,D5R57_RS10600)|operon_596(D5R57_RS15095,D5R57_RS15090)
5PO429	STM14_RS17155|STM14_RS17160	SL1344_RS16625|SL1344_RS16630	operon_531(STM3217,STM3216)	operon_543(STM474_RS16630,STM474_RS16625)	operon_543(D5R57_RS17750,D5R57_RS17745)
5PO430	STM14_RS17265|STM14_RS17270	SL1344_RS16735|SL1344_RS16740	operon_530(STM3239,STM3238)	operon_542(STM474_RS16740,STM474_RS16735)	operon_542(D5R57_RS17865,D5R57_RS17860)
5PO431	STM14_RS20385|STM14_RS20390	SL1344_RS19880|SL1344_RS19885	operon_449(STM3862,STM3861)	operon_465(STM474_RS19885,STM474_RS19880)	operon_459(D5R57_RS21190,D5R57_RS21185)
5PO432	STM14_RS21660|STM14_RS21665|STM14_RS21650|STM14_RS21655	SL1344_RS21160|SL1344_RS21165|SL1344_RS21150|SL1344_RS21155	operon_422(STM4120,STM4119)|STM4117|STM4118	operon_437(STM474_RS21165,STM474_RS21160,STM474_RS21155,STM474_RS21150)	operon_436(D5R57_RS22530,D5R57_RS22520,D5R57_RS22515,D5R57_RS22510)
5PO433	STM14_RS23235|STM14_RS23240|STM14_RS23245|STM14_RS23250|STM14_RS23255	SL1344_RS22740|SL1344_RS22745|SL1344_RS22750|SL1344_RS22755|SL1344_RS22760	operon_366(STM4431,STM4432)|operon_367(STM4433,STM4434,STM4435,STM4436)	operon_383(STM474_RS22740,STM474_RS22745,STM474_RS22750)|operon_384(STM474_RS22755,STM474_RS22760)	operon_377(D5R57_RS24185,D5R57_RS24190,D5R57_RS24195,D5R57_RS24200,D5R57_RS24205)
5PO434	STM14_RS23490|STM14_RS23495	SL1344_RS22995|SL1344_RS23000	operon_393(STM4484,STM4483)	operon_408(STM474_RS23000,STM474_RS22995)	operon_405(D5R57_RS24465,D5R57_RS24460)
5PO435	STM14_RS04045|STM14_RS04050	operon_69(SL1344_RS03470,SL1344_RS03475)	STM0687|STM0688	operon_79(STM474_RS03470,STM474_RS03475)	operon_84(D5R57_RS03955,D5R57_RS03960)
5PO436	STM14_RS05430|STM14_RS05435	operon_106(SL1344_RS04845,SL1344_RS04850)	STM0996|STM0997	operon_113(STM474_RS04845,STM474_RS04850)	operon_119(D5R57_RS05420,D5R57_RS05425)
5PO437	STM14_RS08365|STM14_RS08370	operon_707(SL1344_RS07470,SL1344_RS07465)	STM1502|STM1503	operon_741(STM474_RS07470,STM474_RS07465)	operon_732(D5R57_RS08185,D5R57_RS08180)
5PO438	STM14_RS18590|STM14_RS18595|STM14_RS18600	operon_290(SL1344_RS18085,SL1344_RS18090,SL1344_RS18095)	STM3505|STM3506|STM3507	operon_303(STM474_RS18085,STM474_RS18090,STM474_RS18095)	operon_296(D5R57_RS19290,D5R57_RS19295)|D5R57_RS19300
5PO439	STM14_RS22820|STM14_RS22825|STM14_RS22815	operon_396(SL1344_RS22330,SL1344_RS22325)|SL1344_RS22320	STM4348|STM4349|STM4347	operon_417(STM474_RS22330,STM474_RS22325,STM474_RS22320)	operon_415(D5R57_RS23745,D5R57_RS23740)|D5R57_RS23750
5PO440	STM14_RS26515|STM14_RS22520	SL1344_RS27280|SL1344_RS22020	STM4290	STM474_RS27155|STM474_RS22020	operon_364(D5R57_RS23440,D5R57_RS23445)
5PO441	STM14_RS00590|STM14_RS00595	operon_800(SL1344_RS00030,SL1344_RS00025)	STM0005|STM0006	STM474_RS00025|STM474_RS00030	operon_840(D5R57_RS00030,D5R57_RS00025)
5PO442	STM14_RS03135|STM14_RS03140|STM14_RS03145	SL1344_RS02565|SL1344_RS02570|SL1344_RS02575	operon_795(STM0505,STM0504)|STM0506	STM474_RS02565|STM474_RS02570|STM474_RS02575	operon_806(D5R57_RS03015,D5R57_RS03010,D5R57_RS03005)
5PO443	STM14_RS08555|STM14_RS08560	SL1344_RS07655|SL1344_RS07660	operon_160(STM1540,STM1541)	STM474_RS07655|STM474_RS07660	operon_169(D5R57_RS08385,D5R57_RS08390)
5PO444	STM14_RS08895|STM14_RS08900	SL1344_RS07995|SL1344_RS08000	operon_713(STM1605,STM1604)	STM474_RS07995|STM474_RS08000	operon_724(D5R57_RS08715,D5R57_RS08710)
5PO445	STM14_RS10070|STM14_RS10075	operon_683(SL1344_RS09170,SL1344_RS09165)	STM1835|STM1836	STM474_RS09165|STM474_RS09170	operon_706(D5R57_RS10005,D5R57_RS10000)
5PO446	STM14_RS12265|STM14_RS12270	operon_202(SL1344_RS11360,SL1344_RS11365)	operon_202(STM2212,STM2213)	STM474_RS11360|STM474_RS11365	D5R57_RS12275|D5R57_RS12280
5PO447	STM14_RS12335|STM14_RS12340	operon_640(SL1344_RS11435,SL1344_RS11430)	STM2225|STM2226	STM474_RS11430|STM474_RS11435	operon_658(D5R57_RS12355,D5R57_RS12350)
5PO448	STM14_RS13660|STM14_RS13665	SL1344_RS12755|SL1344_RS12760	operon_624(STM2486,STM2485)	STM474_RS12755|STM474_RS12760	operon_628(D5R57_RS13770,D5R57_RS13765)
5PO449	STM14_RS16525|STM14_RS16530|STM14_RS16520|STM14_RS16535	operon_258(SL1344_RS15995,SL1344_RS16000)|operon_259(SL1344_RS16005,SL1344_RS16010)	operon_253(STM3093,STM3094)|STM3092|STM3095	STM474_RS16000|STM474_RS16005|STM474_RS15995|STM474_RS16010	D5R57_RS16865|D5R57_RS16870|D5R57_RS16860|D5R57_RS16875
5PO450	STM14_RS16890|STM14_RS16895	SL1344_RS16360|SL1344_RS16365	operon_258(STM3164,STM3165)	STM474_RS16360|STM474_RS16365	operon_265(D5R57_RS17235,D5R57_RS17240)
5PO451	STM14_RS16970|STM14_RS16975	operon_265(SL1344_RS16440,SL1344_RS16445)	operon_261(STM3179,STM3180)	STM474_RS16440|STM474_RS16445	D5R57_RS17315|D5R57_RS17320
5PO452	STM14_RS19220|STM14_RS19225	SL1344_RS18715|SL1344_RS18720	operon_482(STM3632,STM3631)	STM474_RS18715|STM474_RS18720	operon_491(D5R57_RS19935,D5R57_RS19930)
5PO453	STM14_RS19365|STM14_RS19370	SL1344_RS18860|SL1344_RS18865	operon_478(STM3661,STM3660)	STM474_RS18860|STM474_RS18865	operon_487(D5R57_RS20090,D5R57_RS20085)
5PO454	STM14_RS20835|STM14_RS20840	SL1344_RS20335|SL1344_RS20340	operon_442(STM3956,STM3955)	STM474_RS20335|STM474_RS20340	operon_455(D5R57_RS21680,D5R57_RS21675)
5PO455	STM14_RS20900|STM14_RS20905	SL1344_RS20400|SL1344_RS20405	operon_319(STM3968,STM3969)	STM474_RS20400|STM474_RS20405	operon_330(D5R57_RS21740,D5R57_RS21745)
5PO456	STM14_RS21030|STM14_RS21035	SL1344_RS20530|SL1344_RS20535	operon_324(STM3995,STM3996)	STM474_RS20530|STM474_RS20535	operon_334(D5R57_RS21875,D5R57_RS21880)
5PO457	STM14_RS21170|STM14_RS21175	SL1344_RS20670|SL1344_RS20675	operon_325(STM4024,STM4025)	STM474_RS20670|STM474_RS20675	operon_335(D5R57_RS22030,D5R57_RS22035)
5PO458	STM14_RS21305|STM14_RS21310	SL1344_RS20805|SL1344_RS20810	operon_327(STM4048,STM4049)	STM474_RS20805|STM474_RS20810	operon_338(D5R57_RS22160,D5R57_RS22170)
5PO459	STM14_RS21385|STM14_RS21390	SL1344_RS20885|SL1344_RS20890| SL1344_RS26155	operon_329(STM4063,STM4064)|STM4070	STM474_RS20885|STM474_RS20890| STM474_RS26135	operon_341(D5R57_RS22240,D5R57_RS22245)
5PO460	STM14_RS21550|STM14_RS21555	SL1344_RS21050|SL1344_RS21055	operon_424(STM4098,STM4097)	STM474_RS21050|STM474_RS21055	operon_439(D5R57_RS22415,D5R57_RS22410)
5PO461	STM14_RS22275|STM14_RS22280	SL1344_RS21775|SL1344_RS21780	operon_346(STM4242,STM4243)	STM474_RS21775|STM474_RS21780	operon_358(D5R57_RS23175,D5R57_RS23180)
5PO462	STM14_RS23230|STM14_RS23225	SL1344_RS22735|SL1344_RS22730	operon_398(STM4430,STM4429)|STM4428	STM474_RS22735|STM474_RS22730	operon_411(D5R57_RS24180,D5R57_RS24175)
5PO463	STM14_RS23520|STM14_RS23525	SL1344_RS23025|SL1344_RS23030	operon_372(STM4489,STM4490)	STM474_RS23025|STM474_RS23030	operon_382(D5R57_RS24490,D5R57_RS24495)
5PO464	STM14_RS23970|STM14_RS23975	operon_380(SL1344_RS23480,SL1344_RS23475)	STM4576|STM4577	STM474_RS23475|STM474_RS23480	operon_394(D5R57_RS24955,D5R57_RS24950)
5PO465	STM14_RS00940|STM14_RS00945	SL1344_RS00370|SL1344_RS00375	operon_822(STM0074,STM0073)	operon_849(STM474_RS00375,STM474_RS00370)	D5R57_RS00370|D5R57_RS00375
5PO466	STM14_RS02430|STM14_RS02435	operon_43(SL1344_RS01860,SL1344_RS01865)	STM0363|STM0364	operon_45(STM474_RS01860,STM474_RS01865)	D5R57_RS02250|D5R57_RS02255
5PO467	STM14_RS03860|STM14_RS03865|STM14_RS03855|STM14_RS03870	SL1344_RS03285|SL1344_RS03290|SL1344_RS03280|SL1344_RS03295	operon_70(STM0650,STM0651)|STM0649|STM0652	operon_76(STM474_RS03280,STM474_RS03285,STM474_RS03290,STM474_RS03295)	D5R57_RS03765|D5R57_RS03770|D5R57_RS03760|D5R57_RS03775
5PO468	STM14_RS05825|STM14_RS05830	SL1344_RS05240|SL1344_RS05245	operon_752(STM1068,STM1067)	operon_774(STM474_RS05245,STM474_RS05240)	D5R57_RS05835|D5R57_RS05840
5PO469	STM14_RS05895|STM14_RS05900	SL1344_RS05310|SL1344_RS05315	operon_119(STM1081,STM1082)	operon_126(STM474_RS05310,STM474_RS05315)	D5R57_RS05905|D5R57_RS05910
5PO470	STM14_RS05980|STM14_RS05985	operon_731(SL1344_RS05400,SL1344_RS05395)	STM1098|STM1099	operon_770(STM474_RS05400,STM474_RS05395)	D5R57_RS05995|D5R57_RS06000
5PO471	STM14_RS06130|STM14_RS06135	SL1344_RS05545|SL1344_RS05550	operon_745(STM1129,STM1128)	operon_767(STM474_RS05550,STM474_RS05545)	D5R57_RS06160|D5R57_RS06170
5PO472	STM14_RS08690|STM14_RS08695	operon_158(SL1344_RS07790,SL1344_RS07795)	STM1564|STM1565	operon_166(STM474_RS07790,STM474_RS07795)	D5R57_RS08495|D5R57_RS08500
5PO473	STM14_RS13420|STM14_RS13425|STM14_RS13415|STM14_RS13430	operon_210(SL1344_RS12510,SL1344_RS12515)|operon_211(SL1344_RS12520,SL1344_RS12525)	STM2437|STM2438|STM2436|STM2439	operon_220(STM474_RS12515,STM474_RS12520)|STM474_RS12510|STM474_RS12525	D5R57_RS13495|D5R57_RS13500|D5R57_RS13490|D5R57_RS13505
5PO474	STM14_RS13720|STM14_RS13715|STM14_RS13725	SL1344_RS12815|SL1344_RS12810|SL1344_RS12820	operon_623(STM2497,STM2496)|STM2498	operon_636(STM474_RS12820,STM474_RS12815)|STM474_RS12810	D5R57_RS13825|D5R57_RS13820|D5R57_RS13845
5PO475	STM14_RS15905|STM14_RS15910	SL1344_RS15380|SL1344_RS15385	operon_563(STM2974,STM2973)	operon_575(STM474_RS15385,STM474_RS15380)	D5R57_RS16195|D5R57_RS16200
5PO476	STM14_RS18970|STM14_RS18975	operon_296(SL1344_RS18465,SL1344_RS18470)	STM3583|STM3584	operon_308(STM474_RS18465,STM474_RS18470)	D5R57_RS19675|D5R57_RS19680
5PO477	STM14_RS20520	operon_436(SL1344_RS20020,SL1344_RS24755)	STM3888	operon_461(STM474_RS20020,STM474_RS24745)	D5R57_RS21330
5PO478	STM14_RS20635|STM14_RS20640	SL1344_RS20135|SL1344_RS20140	operon_445(STM3914,STM3913)	operon_460(STM474_RS20140,STM474_RS20135)	D5R57_RS21450|D5R57_RS21460
5PO479	STM14_RS20950|STM14_RS20955	operon_328(SL1344_RS20450,SL1344_RS20455)	STM3978|STM3979	operon_340(STM474_RS20450,STM474_RS20455)	D5R57_RS21790|D5R57_RS21795
5PO480	STM14_RS22020|STM14_RS22015|STM14_RS22025	SL1344_RS21520|SL1344_RS21515|SL1344_RS21525	operon_341(STM4191,STM4192)|STM4193	operon_358(STM474_RS21520,STM474_RS21525)|STM474_RS21515	D5R57_RS22915|D5R57_RS22910|D5R57_RS22920
5PO481	STM14_RS22570|STM14_RS22575	SL1344_RS22070|SL1344_RS22075	operon_351(STM4298,STM4299)	operon_368(STM474_RS22070,STM474_RS22075)	D5R57_RS23485|D5R57_RS23490
5PO482	STM14_RS00765|STM14_RS00770	SL1344_RS00200|SL1344_RS00205	STM0039|STM0040	operon_7(STM474_RS00200,STM474_RS00205)	operon_6(D5R57_RS00200,D5R57_RS00205)
5PO483	STM14_RS01060|STM14_RS01065|STM14_RS01055	SL1344_RS00490|SL1344_RS00495|SL1344_RS00485	STM0096|STM0097|STM0095	operon_847(STM474_RS00490,STM474_RS00485)|STM474_RS00495	operon_836(D5R57_RS00505,D5R57_RS00500)|D5R57_RS00495
5PO484	STM14_RS04960|STM14_RS04965	SL1344_RS04375|SL1344_RS04380	STM0864|STM0865	operon_784(STM474_RS04380,STM474_RS04375)	operon_772(D5R57_RS04915,D5R57_RS04910)
5PO485	STM14_RS07200|STM14_RS07205	SL1344_RS06300|SL1344_RS06305	STM1269|STM1270	operon_142(STM474_RS06300,STM474_RS06305)	operon_145(D5R57_RS06935,D5R57_RS06940)
5PO486	STM14_RS07235|STM14_RS07240	SL1344_RS06335|SL1344_RS06340	STM1275|STM1276	operon_144(STM474_RS06335,STM474_RS06340)	operon_147(D5R57_RS06980,D5R57_RS06985)
5PO487	STM14_RS08885|STM14_RS08890	SL1344_RS07985|SL1344_RS07990	STM1602|STM1603	operon_170(STM474_RS07985,STM474_RS07990)	operon_173(D5R57_RS08700,D5R57_RS08705)
5PO488	STM14_RS09210	SL1344_RS08310	STM1665	operon_175(STM474_RS08310,STM474_RS08315)	operon_177(D5R57_RS09055,D5R57_RS09060)
5PO489	STM14_RS12165|STM14_RS12170	SL1344_RS11260|SL1344_RS11265	STM2192|STM2193	operon_672(STM474_RS11265,STM474_RS11260)	operon_663(D5R57_RS12170,D5R57_RS12165)
5PO490	STM14_RS13750|STM14_RS13755	SL1344_RS12845|SL1344_RS12850	STM2503|STM2504	operon_635(STM474_RS12850,STM474_RS12845)	operon_627(D5R57_RS13880,D5R57_RS13875)
5PO491	STM14_RS14920|STM14_RS14925	SL1344_RS14390|SL1344_RS14395	STM2781|STM2782	operon_249(STM474_RS14390,STM474_RS14395)	operon_239(D5R57_RS15145,D5R57_RS15155)
5PO492	STM14_RS15000|STM14_RS15005	SL1344_RS14470|SL1344_RS14475	STM2795|STM2796	operon_590(STM474_RS14475,STM474_RS14470)	operon_593(D5R57_RS15230,D5R57_RS15220)
5PO493	STM14_RS15370|STM14_RS15375	SL1344_RS14840|SL1344_RS14845|SL1344_RS14835	STM2866|STM2867|STM2865	operon_587(STM474_RS14845,STM474_RS14840,STM474_RS14835)	operon_590(D5R57_RS15630,D5R57_RS15620,D5R57_RS15615)
5PO494	STM14_RS16610|STM14_RS16615|STM14_RS16620	SL1344_RS16085|SL1344_RS16090|SL1344_RS16095	STM3110|STM3111|STM3112	operon_273(STM474_RS16085,STM474_RS16090,STM474_RS16095)	operon_262(D5R57_RS16950,D5R57_RS16955,D5R57_RS16960)
5PO495	STM14_RS17350	operon_273(SL1344_RS16825,SL1344_RS16830)|operon_274(SL1344_RS16835,SL1344_RS16840)|SL1344_RS16845	operon_267(STM3257,STM3258,STM3259,STM3260)|STM3261	operon_285(STM474_RS16835,STM474_RS16840,STM474_RS16845)|STM474_RS16830|STM474_RS16825	operon_278(D5R57_RS17990,D5R57_RS17995,D5R57_RS18000,D5R57_RS18005)|D5R57_RS17985
5PO496	STM14_RS18395|STM14_RS18400	SL1344_RS17890|SL1344_RS17895	STM3466|STM3467	operon_300(STM474_RS17890,STM474_RS17895)	operon_292(D5R57_RS19080,D5R57_RS19085)
5PO497	STM14_RS20110|STM14_RS20115	SL1344_RS19605|SL1344_RS19610	STM3808|STM3809	operon_473(STM474_RS19610,STM474_RS19605)	operon_468(D5R57_RS20905,D5R57_RS20900)
5PO498	STM14_RS23330|STM14_RS23335	SL1344_RS22835|SL1344_RS22840	STM4451|STM4452	operon_413(STM474_RS22840,STM474_RS22835)	operon_410(D5R57_RS24285,D5R57_RS24280)
5PO499	STM14_RS00820|STM14_RS00825	SL1344_RS00255|SL1344_RS00260	STM0050|STM0051	STM474_RS00255|STM474_RS00260	operon_10(D5R57_RS00255,D5R57_RS00260)
5PO500	STM14_RS01095|STM14_RS01100	SL1344_RS00525|SL1344_RS00530	STM0104|STM0105	STM474_RS00525|STM474_RS00530	operon_15(D5R57_RS00540,D5R57_RS00545)
5PO501	STM14_RS01520|STM14_RS01525	SL1344_RS00950|SL1344_RS00955	STM0187|STM0188	STM474_RS00950|STM474_RS00955	operon_825(D5R57_RS00985,D5R57_RS00980)
5PO502	STM14_RS02200|STM14_RS02205	SL1344_RS01630|SL1344_RS01635	STM0318|STM0319	STM474_RS01630|STM474_RS01635	operon_41(D5R57_RS01695,D5R57_RS01700)
5PO503	STM14_RS02615|STM14_RS02620|STM14_RS02625	SL1344_RS02045|SL1344_RS02050|SL1344_RS02055	STM0399|STM0400|STM0401	STM474_RS02045|STM474_RS02050|STM474_RS02055	operon_58(D5R57_RS02435,D5R57_RS02440,D5R57_RS02445)
5PO504	STM14_RS03015|STM14_RS03020	operon_772(SL1344_RS02450,SL1344_RS02445)	STM0480|STM0481	STM474_RS02445|STM474_RS02450	D5R57_RS02875|D5R57_RS02880
5PO505	STM14_RS03190|STM14_RS03195	operon_59(SL1344_RS02620,SL1344_RS02625)	STM0515|STM0516	STM474_RS02620|STM474_RS02625	D5R57_RS03060|D5R57_RS03065
5PO506	STM14_RS04260|STM14_RS04265	SL1344_RS03685|SL1344_RS03690	STM0729|STM0730	STM474_RS03685|STM474_RS03690	operon_781(D5R57_RS04180,D5R57_RS04175)
5PO507	STM14_RS04515|STM14_RS04520	SL1344_RS03940|SL1344_RS03945	operon_769(STM0779,STM0778)	STM474_RS03940|STM474_RS03945	D5R57_RS04445|D5R57_RS04450
5PO508	STM14_RS04740|STM14_RS04745	operon_89(SL1344_RS04155,SL1344_RS04160)	STM0821|STM0822	STM474_RS04155|STM474_RS04160	D5R57_RS04670|D5R57_RS04675
5PO509	STM14_RS04840	operon_743(SL1344_RS04255,SL1344_RS04250)	STM0841	STM474_RS04255	D5R57_RS04785
5PO510	STM14_RS05300|STM14_RS25905	SL1344_RS04715|SL1344_RS26570	operon_756(STM0971,STM0970)	STM474_RS04715|STM474_RS26550	D5R57_RS05285|D5R57_RS05290
5PO511	STM14_RS05350|STM14_RS05355	SL1344_RS04765|SL1344_RS04770	operon_109(STM0980,STM0981)	STM474_RS04765|STM474_RS04770	D5R57_RS05335|D5R57_RS05340
5PO512	STM14_RS05925|STM14_RS05930	SL1344_RS05340|SL1344_RS05345	operon_751(STM1088,STM1087)	STM474_RS05340|STM474_RS05345	D5R57_RS05940|D5R57_RS05945
5PO513	STM14_RS06485|STM14_RS06490	operon_132(SL1344_RS05900,SL1344_RS05905)	STM1196|STM1197	STM474_RS05900|STM474_RS05905	D5R57_RS06545|D5R57_RS06550
5PO514	STM14_RS06640|STM14_RS06650	SL1344_RS06055|SL1344_RS06065	operon_135(STM1227,STM1228)	STM474_RS06055|STM474_RS06065	D5R57_RS06700|D5R57_RS06715
5PO515	STM14_RS07355|STM14_RS07365|STM14_RS07370	SL1344_RS06455|SL1344_RS06465|SL1344_RS06470	STM1299|STM1301|STM1302	STM474_RS06455|STM474_RS06465|STM474_RS06470	operon_746(D5R57_RS07125,D5R57_RS07120,D5R57_RS07110)
5PO516	STM14_RS07575|STM14_RS07580|STM14_RS07585	SL1344_RS06675|SL1344_RS06680|SL1344_RS06685	STM1343|STM1344|STM1345	STM474_RS06675|STM474_RS06680|STM474_RS06685	operon_159(D5R57_RS07355,D5R57_RS07360,D5R57_RS07365)
5PO517	STM14_RS08045|STM14_RS08050	SL1344_RS07145|SL1344_RS07150	operon_153(STM1438,STM1439)	STM474_RS07145|STM474_RS07150	D5R57_RS07845|D5R57_RS07850
5PO518	STM14_RS08110|STM14_RS08115	operon_713(SL1344_RS07215,SL1344_RS07210)	STM1451|STM1452	STM474_RS07210|STM474_RS07215	D5R57_RS07910|D5R57_RS07915
5PO519	STM14_RS08185|STM14_RS08190	SL1344_RS07285|SL1344_RS07290	operon_724(STM1467,STM1466)	STM474_RS07285|STM474_RS07290	D5R57_RS07990|D5R57_RS07995
5PO520	STM14_RS08290|STM14_RS08295|STM14_RS08300	SL1344_RS07390|SL1344_RS07395|SL1344_RS07400	operon_157(STM1487,STM1488,STM1489)	STM474_RS07390|STM474_RS07395|STM474_RS07400	D5R57_RS08100|D5R57_RS08110|D5R57_RS08115
5PO521	STM14_RS09010|STM14_RS09015	SL1344_RS08110|SL1344_RS08115	operon_710(STM1628,STM1627)	STM474_RS08110|STM474_RS08115	D5R57_RS08830|D5R57_RS08835
5PO522	STM14_RS09165|STM14_RS09170	SL1344_RS08265|SL1344_RS08270	STM1656|STM1657	STM474_RS08265|STM474_RS08270	operon_720(D5R57_RS09010,D5R57_RS09005)
5PO523	STM14_RS09395|STM14_RS09405	SL1344_RS08490|SL1344_RS08500	STM1700|STM1702|STM1701	STM474_RS08490|STM474_RS08500	operon_180(D5R57_RS09240,D5R57_RS09245,D5R57_RS09250)
5PO524	STM14_RS09595|STM14_RS09600	operon_172(SL1344_RS08690,SL1344_RS08695)	STM1739|STM1740	STM474_RS08690|STM474_RS08695	D5R57_RS09470|D5R57_RS09475
5PO525	STM14_RS09670|STM14_RS09675	SL1344_RS08765|SL1344_RS08770	STM1755|STM1756	STM474_RS08765|STM474_RS08770	operon_186(D5R57_RS09550,D5R57_RS09555)
5PO526	STM14_RS10035	SL1344_RS09130	operon_697(STM1829,STM1828)	STM474_RS09130	D5R57_RS09960
5PO527	STM14_RS10195|STM14_RS26035	SL1344_RS09290	operon_182(STM1858,STM1859)	STM474_RS09290	D5R57_RS10130|D5R57_RS10125
5PO528	STM14_RS10580|STM14_RS10585	SL1344_RS09675|SL1344_RS09680	operon_189(STM1934,STM1935)	STM474_RS09675|STM474_RS09680	D5R57_RS10475|D5R57_RS10480
5PO529	STM14_RS11385|STM14_RS11390	SL1344_RS10480|SL1344_RS10485	operon_678(STM2037,STM2036)	STM474_RS10480|STM474_RS10485	D5R57_RS11330|D5R57_RS11335
5PO530	STM14_RS12065|STM14_RS12070	SL1344_RS11160|SL1344_RS11165	operon_662(STM2172,STM2171)	STM474_RS11160|STM474_RS11165	D5R57_RS12060|D5R57_RS12065
5PO531	STM14_RS12315|STM14_RS12320	SL1344_RS11410|SL1344_RS11415	STM2221|STM2222	STM474_RS11410|STM474_RS11415	operon_659(D5R57_RS12335,D5R57_RS12330)
5PO532	STM14_RS12995|STM14_RS13000	operon_621(SL1344_RS12095,SL1344_RS12090)	STM2356|STM2357	STM474_RS12090|STM474_RS12095	D5R57_RS13065|D5R57_RS13070
5PO533	STM14_RS13800	operon_604(SL1344_RS12895,SL1344_RS12890)	STM2515	STM474_RS12895	D5R57_RS13940
5PO534	STM14_RS13805|STM14_RS13810	SL1344_RS12900|SL1344_RS12905	operon_621(STM2517,STM2516)	STM474_RS12900|STM474_RS12905	D5R57_RS13945|D5R57_RS13950
5PO535	STM14_RS14650	SL1344_RS13825	operon_596(STM2682,STM2681)	STM474_RS13825	D5R57_RS14875
5PO536	STM14_RS15120|STM14_RS15125	SL1344_RS14590|SL1344_RS14595	operon_580(STM2818,STM2817)	STM474_RS14590|STM474_RS14595	D5R57_RS15355|D5R57_RS15360
5PO537	STM14_RS15180|STM14_RS15185	operon_560(SL1344_RS14655,SL1344_RS14650)	STM2829|STM2830	STM474_RS14650|STM474_RS14655	D5R57_RS15425|D5R57_RS15430
5PO538	STM14_RS16205|STM14_RS16210| STM14_RS26880	SL1344_RS15680|SL1344_RS27785| SL1344_RS15685	operon_555(STM3031,STM3030)	STM474_RS15680|STM474_RS15685| STM474_RS27590	D5R57_RS16505|D5R57_RS16510
5PO539	STM14_RS16585|STM14_RS16590	SL1344_RS16060|SL1344_RS16065	operon_544(STM3106,STM3105)	STM474_RS16060|STM474_RS16065	D5R57_RS16925|D5R57_RS16930
5PO540	STM14_RS17125|STM14_RS17130	SL1344_RS16595|SL1344_RS16600	STM3210|STM3211	STM474_RS16595|STM474_RS16600	operon_271(D5R57_RS17490,D5R57_RS17495)
5PO541	STM14_RS17235|STM14_RS17240	SL1344_RS16705|SL1344_RS16710	STM3232|STM3233	STM474_RS16705|STM474_RS16710	operon_276(D5R57_RS17830,D5R57_RS17835)
5PO542	STM14_RS18580|STM14_RS18585	SL1344_RS18075|SL1344_RS18080	STM3503|STM3504	STM474_RS18075|STM474_RS18080	operon_295(D5R57_RS19275,D5R57_RS19280)
5PO543	STM14_RS19105|STM14_RS19110	SL1344_RS18600|SL1344_RS18605	STM3610|STM3611	STM474_RS18600|STM474_RS18605	operon_494(D5R57_RS19815,D5R57_RS19810)
5PO544	STM14_RS19835	SL1344_RS19330	operon_300(STM3753,STM3754)	STM474_RS19330	D5R57_RS20590
5PO545	STM14_RS19935|STM14_RS19940	SL1344_RS19430|SL1344_RS19435	operon_301(STM3774,STM3775)	STM474_RS19430|STM474_RS19435	D5R57_RS20720|D5R57_RS20725
5PO546	STM14_RS19995|STM14_RS20000	SL1344_RS19490|SL1344_RS19495	operon_463(STM3787,STM3786)	STM474_RS19490|STM474_RS19495	D5R57_RS20780|D5R57_RS20785
5PO547	STM14_RS20960	SL1344_RS20460	operon_322(STM3980,STM3981)	STM474_RS20460	D5R57_RS21800
5PO548	STM14_RS21375|STM14_RS21380	SL1344_RS20875|SL1344_RS20880	STM4061|STM4062	STM474_RS20875|STM474_RS20880	operon_340(D5R57_RS22230,D5R57_RS22235)
5PO549	STM14_RS21695|STM14_RS21700	operon_340(SL1344_RS21195,SL1344_RS21200)	STM4127|STM4128	STM474_RS21195|STM474_RS21200	D5R57_RS22570|D5R57_RS22575
5PO550	STM14_RS22510|STM14_RS22515	SL1344_RS22010|SL1344_RS22015	operon_410(STM4289,STM4288)	STM474_RS22010|STM474_RS22015	D5R57_RS23430|D5R57_RS23435
5PO551	STM14_RS22805|STM14_RS22810	SL1344_RS22310|SL1344_RS22315	operon_355(STM4345,STM4346)	STM474_RS22310|STM474_RS22315	D5R57_RS23730|D5R57_RS23735
5PO552	STM14_RS23265|STM14_RS23270	SL1344_RS22770|SL1344_RS22775	operon_368(STM4438,STM4439)	STM474_RS22770|STM474_RS22775	D5R57_RS24215|D5R57_RS24220
5PO553	STM14_RS00930	SL1344_RS00360	STM0071	operon_850(STM474_RS00365,STM474_RS00360)	D5R57_RS00360
5PO554	STM14_RS01655|STM14_RS01660	SL1344_RS01085|SL1344_RS01090	STM0214|STM0215	operon_835(STM474_RS01090,STM474_RS01085)	D5R57_RS01120|D5R57_RS01130
5PO555	STM14_RS02535|STM14_RS02540	SL1344_RS01965|SL1344_RS01970	STM0384|STM0385	operon_48(STM474_RS01965,STM474_RS01970)	D5R57_RS02360|D5R57_RS02365
5PO556	STM14_RS02565|STM14_RS02570	SL1344_RS01995|SL1344_RS02000	STM0390|STM0391	operon_49(STM474_RS01995,STM474_RS02000)	D5R57_RS02390|D5R57_RS02395
5PO557	STM14_RS02665|STM14_RS02670	SL1344_RS02095|SL1344_RS02100	STM0409|STM0410	operon_52(STM474_RS02095,STM474_RS02100)	D5R57_RS02490|D5R57_RS02495
5PO558	STM14_RS03455|STM14_RS03460	SL1344_RS02880|SL1344_RS02885	STM0570|STM0571	operon_69(STM474_RS02880,STM474_RS02885)	D5R57_RS03340|D5R57_RS03345
5PO559	STM14_RS03645|STM14_RS03650	SL1344_RS03070|SL1344_RS03075	STM0608|STM0609	operon_73(STM474_RS03070,STM474_RS03075)	D5R57_RS03535|D5R57_RS03540
5PO560	STM14_RS03940|STM14_RS03945	SL1344_RS03365|SL1344_RS03370	STM0666|STM0667	operon_800(STM474_RS03370,STM474_RS03365)	D5R57_RS03845|D5R57_RS03850
5PO561	STM14_RS04415|STM14_RS04420	SL1344_RS03840|SL1344_RS03845	STM0758|STM0759	operon_793(STM474_RS03845,STM474_RS03840)	D5R57_RS04340|D5R57_RS04345
5PO562	STM14_RS05465|STM14_RS05470	SL1344_RS04880|SL1344_RS04885	STM1002|STM1003	operon_114(STM474_RS04880,STM474_RS04885)	D5R57_RS05455|D5R57_RS05460
5PO563	STM14_RS07480|STM14_RS07485|STM14_RS07490	SL1344_RS06580|SL1344_RS06585|SL1344_RS06590	STM1324|STM1325|STM1326	operon_756(STM474_RS06590,STM474_RS06585,STM474_RS06580)	D5R57_RS07250|D5R57_RS07255|D5R57_RS07260
5PO564	STM14_RS08215|STM14_RS08220	SL1344_RS07315|SL1344_RS07320	STM1472|STM1473	operon_745(STM474_RS07320,STM474_RS07315)	D5R57_RS08020|D5R57_RS08025
5PO565	STM14_RS09155	SL1344_RS08255	STM1654	operon_174(STM474_RS08250,STM474_RS08255)	D5R57_RS08990
5PO566	STM14_RS09160	SL1344_RS27835|SL1344_RS08260	STM1655	operon_729(STM474_RS27665,STM474_RS08260)	D5R57_RS08995
5PO567	STM14_RS09660|STM14_RS09665	SL1344_RS08755|SL1344_RS08760	STM1753|STM1754	operon_720(STM474_RS08760,STM474_RS08755)	D5R57_RS09540|D5R57_RS09545
5PO568	STM14_RS10830|STM14_RS10835	SL1344_RS09925|SL1344_RS09930	STM1984|STM1986	operon_198(STM474_RS09925,STM474_RS09930)	D5R57_RS10730|D5R57_RS10735
5PO569	STM14_RS10840|STM14_RS10845|STM14_RS10850	SL1344_RS09935|SL1344_RS09940|SL1344_RS09945	STM1987|STM1988|STM1989	operon_697(STM474_RS09945,STM474_RS09940,STM474_RS09935)	D5R57_RS10740|D5R57_RS10745|D5R57_RS10750
5PO570	STM14_RS11600|STM14_RS11605	SL1344_RS10695|SL1344_RS10700	STM2079|STM2080	operon_684(STM474_RS10700,STM474_RS10695)	D5R57_RS11570|D5R57_RS11575
5PO571	STM14_RS12960|STM14_RS12965	SL1344_RS12055|SL1344_RS12060	STM2349|STM2350	operon_217(STM474_RS12055,STM474_RS12060)	D5R57_RS13025|D5R57_RS13030
5PO572	STM14_RS13335|STM14_RS13340	SL1344_RS12430|SL1344_RS12435	STM2421|STM2422	operon_645(STM474_RS12435,STM474_RS12430)	D5R57_RS13415|D5R57_RS13420
5PO573	STM14_RS16825|STM14_RS16830	SL1344_RS16295|SL1344_RS16300	STM3151|STM3152	operon_552(STM474_RS16300,STM474_RS16295)	D5R57_RS17165|D5R57_RS17170
5PO574	STM14_RS16835|STM14_RS16840	SL1344_RS16305|SL1344_RS16310	STM3153|STM3154	operon_551(STM474_RS16310,STM474_RS16305)	D5R57_RS17175|D5R57_RS17185
5PO575	STM14_RS16950|STM14_RS16955	SL1344_RS16420|SL1344_RS16425	STM3175|STM3176	operon_549(STM474_RS16425,STM474_RS16420)	D5R57_RS17295|D5R57_RS17300
5PO576	STM14_RS17090|STM14_RS17095	SL1344_RS16560|SL1344_RS16565	STM3203|STM3204	operon_280(STM474_RS16560,STM474_RS16565)	D5R57_RS17450|D5R57_RS17455
5PO577	STM14_RS17100|STM14_RS17105	SL1344_RS16570|SL1344_RS16575	STM3205|STM3206	operon_545(STM474_RS16575,STM474_RS16570)	D5R57_RS17460|D5R57_RS17465
5PO578	STM14_RS17590|STM14_RS17595	SL1344_RS17085|SL1344_RS17090	STM3307|STM3308	operon_532(STM474_RS17090,STM474_RS17085)	D5R57_RS18250|D5R57_RS18255
5PO579	STM14_RS17795|STM14_RS17800	SL1344_RS17290|SL1344_RS17295	STM3347|STM3348	operon_294(STM474_RS17290,STM474_RS17295)	D5R57_RS18465|D5R57_RS18470
5PO580	STM14_RS20070|STM14_RS20075	SL1344_RS19565|SL1344_RS19570	STM3799|STM3800	operon_475(STM474_RS19570,STM474_RS19565)	D5R57_RS20860|D5R57_RS20865
5PO581	STM14_RS20770|STM14_RS20775	SL1344_RS20270|SL1344_RS20275	STM3941|STM3942	operon_335(STM474_RS20270,STM474_RS20275)	D5R57_RS21595|D5R57_RS21600
5PO582	STM14_RS22505|STM14_RS22500	SL1344_RS22005|SL1344_RS22000	STM4287|STM4286	operon_425(STM474_RS22005,STM474_RS22000)	D5R57_RS23425

## Sheet: pan4
Supplementary Table S3. Core TU and pan-TU networks of S. typhimurium.
Sheet3. Pan4 TU networks of five representative strains
TUs_ID	14028S	SL1344	LT2	ST4_74	D23580
4PO001	-	operon_225(SL1344_RS13730,SL1344_RS13735,SL1344_RS25725,SL1344_RS13745)|operon_568(SL1344_RS25740,SL1344_RS14080)|operon_226(SL1344_RS13750,SL1344_RS13755)	STM2733	operon_236(STM474_RS13735,STM474_RS25705,STM474_RS13745)|operon_598(STM474_RS25720,STM474_RS14080)|operon_237(STM474_RS13750,STM474_RS13755)|STM474_RS13730	operon_544(D5R57_RS17720,D5R57_RS17715,D5R57_RS17710,D5R57_RS17705,D5R57_RS17700,D5R57_RS17695,D5R57_RS17690,D5R57_RS17685,D5R57_RS17680,D5R57_RS17675)
4PO002	-	SL1344_RS01075	STM0212	STM474_RS01075	D5R57_RS01110
4PO003	-	SL1344_RS16100	STM3113	STM474_RS16100	D5R57_RS16965
4PO004	operon_193(STM14_RS11130,STM14_RS11135,STM14_RS11140,STM14_RS11145,STM14_RS11150,STM14_RS11155,STM14_RS11160,STM14_RS11165,STM14_RS11170,STM14_RS11175)	operon_191(SL1344_RS10225,SL1344_RS10230)|operon_192(SL1344_RS10240,SL1344_RS10245,SL1344_RS10250,SL1344_RS10255,SL1344_RS10260)|operon_193(SL1344_RS10265,SL1344_RS10270)|SL1344_RS10235	-	operon_199(STM474_RS10225,STM474_RS10230)|operon_200(STM474_RS10240,STM474_RS10245,STM474_RS10250,STM474_RS10255,STM474_RS10260)|operon_201(STM474_RS10265,STM474_RS10270)|STM474_RS10235	operon_201(D5R57_RS11065,D5R57_RS11070,D5R57_RS11075,D5R57_RS11080,D5R57_RS11085,D5R57_RS11090,D5R57_RS11095,D5R57_RS11100,D5R57_RS11105,D5R57_RS11110)
4PO005	operon_769(STM14_RS26705,STM14_RS24155)	operon_764(SL1344_RS27615,SL1344_RS24780)	-	operon_813(STM474_RS27420,STM474_RS24760)	operon_800(D5R57_RS03260,D5R57_RS03255)
4PO006	operon_92(STM14_RS26620,STM14_RS04945)	operon_94(SL1344_RS27570,SL1344_RS04360)	-	operon_99(STM474_RS27315,STM474_RS04360)	operon_107(D5R57_RS26515,D5R57_RS04895)
4PO007	operon_710(STM14_RS08180,STM14_RS26340)	operon_711(SL1344_RS07280,SL1344_RS27030)	-	operon_746(STM474_RS07280,STM474_RS26970)	operon_736(D5R57_RS07985,D5R57_RS07980)
4PO008	operon_688(STM14_RS09465,STM14_RS26640)	operon_690(SL1344_RS08560,SL1344_RS27500)	-	operon_723(STM474_RS08560,STM474_RS27325)	operon_714(D5R57_RS09330,D5R57_RS09325)
4PO009	STM14_RS26375	SL1344_RS27070	-	STM474_RS27005	D5R57_RS11525
4PO010	STM14_RS26330	SL1344_RS27020	-	STM474_RS26960	D5R57_RS07320
4PO011	STM14_RS22120	SL1344_RS21620	-	STM474_RS21620	operon_429(D5R57_RS23020,D5R57_RS23015)
4PO012	STM14_RS00710	SL1344_RS00145	-	STM474_RS00145	D5R57_RS00145
4PO013	STM14_RS01125	SL1344_RS00555	-	STM474_RS00555	D5R57_RS00570
4PO014	STM14_RS02070	SL1344_RS01500	-	STM474_RS01500	D5R57_RS01565
4PO015	STM14_RS24400	SL1344_RS24950	-	STM474_RS24930	D5R57_RS02060
4PO016	STM14_RS26275	SL1344_RS27350	-	STM474_RS26915	D5R57_RS02510
4PO017	STM14_RS26290	SL1344_RS27365	-	STM474_RS26930	D5R57_RS04030
4PO018	STM14_RS24535	SL1344_RS25090	-	STM474_RS25070	D5R57_RS04735
4PO019	STM14_RS06445	SL1344_RS05860	-	STM474_RS05860	D5R57_RS06505
4PO020	STM14_RS06840|STM14_RS14310	SL1344_RS13405	-	STM474_RS13405	D5R57_RS14505
4PO021	STM14_RS26325	SL1344_RS27005	-	STM474_RS26955	D5R57_RS06975
4PO022	STM14_RS26550	SL1344_RS27010	-	STM474_RS27245	D5R57_RS26440
4PO023	STM14_RS26335	SL1344_RS27025	-	STM474_RS26965	D5R57_RS07800
4PO024	STM14_RS08165	SL1344_RS07265	-	STM474_RS07265	D5R57_RS07965
4PO025	STM14_RS26350	SL1344_RS27040	-	STM474_RS26980	D5R57_RS08260
4PO026	STM14_RS24195	SL1344_RS24820	-	STM474_RS24800	D5R57_RS08670
4PO027	STM14_RS26360	SL1344_RS27375	-	STM474_RS26990	D5R57_RS26315
4PO028	STM14_RS10180	SL1344_RS09275	-	STM474_RS09275	D5R57_RS10110
4PO029	STM14_RS10390	SL1344_RS09485	-	STM474_RS09485	D5R57_RS10275
4PO030	STM14_RS10560	SL1344_RS09655	-	STM474_RS09655	D5R57_RS10455
4PO031	STM14_RS10825	SL1344_RS09920	-	STM474_RS09920	D5R57_RS10725
4PO032	STM14_RS24965	SL1344_RS25465	-	STM474_RS25445	D5R57_RS10820
4PO033	STM14_RS24975	SL1344_RS25475	-	STM474_RS25455	D5R57_RS10985
4PO034	STM14_RS11120	SL1344_RS10215	-	STM474_RS10215	D5R57_RS11055
4PO035	STM14_RS26650	SL1344_RS27510	-	STM474_RS27335	D5R57_RS26445
4PO036	STM14_RS12255	SL1344_RS11350	-	STM474_RS11350	D5R57_RS12265
4PO037	STM14_RS26395	SL1344_RS27390	-	STM474_RS27025	D5R57_RS12835
4PO038	STM14_RS26405	SL1344_RS27100	-	STM474_RS27035	D5R57_RS13300
4PO039	STM14_RS13330	SL1344_RS12425	-	STM474_RS12425	D5R57_RS13410
4PO040	STM14_RS26410	SL1344_RS27115	-	STM474_RS27040	D5R57_RS13745
4PO041	STM14_RS25155	SL1344_RS25655	-	STM474_RS25635	D5R57_RS13930
4PO042	STM14_RS25180	SL1344_RS25680	-	STM474_RS25660	D5R57_RS14320
4PO043	STM14_RS26420	SL1344_RS27395	-	STM474_RS27050	D5R57_RS14330
4PO044	STM14_RS25190	SL1344_RS25690	-	STM474_RS25670	D5R57_RS14335
4PO045	STM14_RS25330	SL1344_RS25850	-	STM474_RS25830	D5R57_RS16135
4PO046	STM14_RS16910	SL1344_RS16380	-	STM474_RS16380	D5R57_RS17255
4PO047	STM14_RS26655	SL1344_RS27580	-	STM474_RS27345	D5R57_RS26530
4PO048	STM14_RS26565	SL1344_RS27425	-	STM474_RS27265	D5R57_RS26460
4PO049	STM14_RS18365	SL1344_RS17860	-	STM474_RS17860	D5R57_RS19050
4PO050	STM14_RS19180	SL1344_RS18675	-	STM474_RS18675	D5R57_RS19890
4PO051	STM14_RS26190	SL1344_RS26830	-	STM474_RS26810	D5R57_RS20050
4PO052	STM14_RS26860	SL1344_RS27765	-	STM474_RS27570	D5R57_RS21470
4PO053	STM14_RS26505	SL1344_RS27245	-	STM474_RS27145	D5R57_RS21925
4PO054	STM14_RS25695	SL1344_RS26205	-	STM474_RS26185	D5R57_RS23600
4PO055	STM14_RS23570	SL1344_RS23075	-	STM474_RS23075	D5R57_RS24540
4PO056	STM14_RS25900	SL1344_RS26565	-	STM474_RS26545	D5R57_RS05170
4PO057	STM14_RS19840	SL1344_RS19335	-	STM474_RS19335	D5R57_RS20595
4PO058	operon_163(STM14_RS08615,STM14_RS08620)|STM14_RS08625	operon_156(SL1344_RS07715,SL1344_RS07720)|SL1344_RS07725	STM1552	operon_164(STM474_RS07715,STM474_RS07720,STM474_RS07725)	-
4PO059	operon_184(STM14_RS10215,STM14_RS10220)|STM14_RS10210	operon_182(SL1344_RS09310,SL1344_RS09315)|SL1344_RS09305	operon_183(STM1863,STM1864)|STM1862	operon_189(STM474_RS09305,STM474_RS09310,STM474_RS09315)	-
4PO060	operon_701(STM14_RS08610,STM14_RS08605)	operon_702(SL1344_RS07710,SL1344_RS07705)	operon_716(STM1551,STM1550)	operon_737(STM474_RS07710,STM474_RS07705)	-
4PO061	STM14_RS05745	SL1344_RS05160	STM1051	operon_124(STM474_RS05160,STM474_RS26575)	-
4PO062	STM14_RS26765	SL1344_RS27665	STM1865	STM474_RS27520|STM474_RS27470	-
4PO063	STM14_RS26700	SL1344_RS27610	STM0436A	STM474_RS27415	-
4PO064	STM14_RS03410	SL1344_RS02835	STM0561	STM474_RS02835	-
4PO065	STM14_RS03415	SL1344_RS02840	STM0562	STM474_RS02840	-
4PO066	STM14_RS04805	SL1344_RS04220	STM0834	STM474_RS04220	-
4PO067	STM14_RS05590	SL1344_RS05005	STM1023	STM474_RS05005	-
4PO068	STM14_RS05950	SL1344_RS05365	STM1092	STM474_RS05365	-
4PO069	STM14_RS05955	SL1344_RS05370	STM1093	STM474_RS05370	-
4PO070	STM14_RS08600	SL1344_RS07700	STM1549	STM474_RS07700	-
4PO071	STM14_RS10245	SL1344_RS09340	STM1868A	STM474_RS09340	-
4PO072	STM14_RS10250	SL1344_RS09345	STM1869	STM474_RS09345	-
4PO073	STM14_RS12400	SL1344_RS11495	STM2238	STM474_RS11495	-
4PO074	STM14_RS13695	SL1344_RS12790	STM2492	STM474_RS12790	-
4PO075	STM14_RS14645	SL1344_RS13820	STM2680	STM474_RS13820	-
4PO076	STM14_RS22040	SL1344_RS21540	STM4196	STM474_RS21540	-

## Sheet: pan3
Supplementary Table S3. Core TU and pan-TU networks of S. typhimurium.
Sheet4. Pan3 TU networks of five representative strains
TUs_ID	14028S	SL1344	LT2	ST4_74	D23580
3PO001	-	operon_227(SL1344_RS13770,SL1344_RS13775)	-	operon_238(STM474_RS13770,STM474_RS13775)	operon_547(D5R57_RS17545,D5R57_RS17540,D5R57_RS17535,D5R57_RS17530,D5R57_RS17525,D5R57_RS17520,D5R57_RS17515)
3PO002	-	operon_228(SL1344_RS13780,SL1344_RS25730)	-	operon_239(STM474_RS13780,STM474_RS25710)	D5R57_RS17510
3PO003	-	SL1344_RS01550	-	STM474_RS01550	D5R57_RS01615
3PO004	-	operon_232(SL1344_RS14100,SL1344_RS14105,SL1344_RS14110)	operon_228(STM2738,STM2739)	operon_243(STM474_RS14100,STM474_RS14105,STM474_RS14110)	-
3PO005	-	operon_575(SL1344_RS13915,SL1344_RS13910)	operon_593(STM2702,STM2701,STM2700)	operon_606(STM474_RS13915,STM474_RS13910)	-
3PO006	-	SL1344_RS14090	operon_585(STM2737,STM2736,STM2735)	STM474_RS14090	-
3PO007	-	operon_569(SL1344_RS14075,SL1344_RS14070,SL1344_RS14065,SL1344_RS14060)	operon_586(STM2732,STM2731,STM2730,STM2729)	operon_599(STM474_RS14075,STM474_RS14070,STM474_RS14065,STM474_RS14060)	-
3PO008	-	operon_573(SL1344_RS13995,SL1344_RS13990,SL1344_RS13985,SL1344_RS13980,SL1344_RS13975,SL1344_RS13970,SL1344_RS27735,SL1344_RS13965,SL1344_RS13960)	operon_591(STM2714,STM2713,STM2712,STM2711)|operon_590(STM2718,STM2717,STM2716,STM2715)	operon_604(STM474_RS13995,STM474_RS13990,STM474_RS13985,STM474_RS13980,STM474_RS13975,STM474_RS13970,STM474_RS27540,STM474_RS13965,STM474_RS13960)	-
3PO009	-	operon_572(SL1344_RS14005,SL1344_RS14000)|SL1344_RS14010	operon_589(STM2721,STM2720,STM2719)	operon_603(STM474_RS14005,STM474_RS14000)|STM474_RS14010	-
3PO010	-	SL1344_RS14050|SL1344_RS14055	operon_587(STM2728,STM2727)	operon_600(STM474_RS14055,STM474_RS14050)	-
3PO011	-	operon_576(SL1344_RS13900,SL1344_RS13895,SL1344_RS13890,SL1344_RS13885)	operon_594(STM2698,STM2697,STM2696,STM2695)	operon_607(STM474_RS13900,STM474_RS13895,STM474_RS13890,STM474_RS13885)	-
3PO012	-	operon_231(SL1344_RS14015,SL1344_RS14020)	operon_227(STM2722,STM2723)	operon_242(STM474_RS14015,STM474_RS14020)	-
3PO013	-	SL1344_RS13880	STM2694	STM474_RS13880	-
3PO014	-	SL1344_RS13905	STM2699	STM474_RS13905	-
3PO015	-	SL1344_RS10310	STM2006	STM474_RS10310	-
3PO016	STM14_RS20060	-	STM3796A	-	D5R57_RS20850
3PO017	STM14_RS20515	-	STM3887	-	D5R57_RS21325
3PO018	STM14_RS00935	-	STM0072	-	D5R57_RS00365
3PO019	STM14_RS13795	-	STM2514	STM474_RS12890	-
3PO020	operon_586(STM14_RS26815,STM14_RS25195)	operon_592(SL1344_RS27715,SL1344_RS25695)	-	-	operon_613(D5R57_RS14345,D5R57_RS14340)
3PO021	operon_722(STM14_RS26740,STM14_RS26635)	operon_221(SL1344_RS27725,SL1344_RS27515)	-	operon_232(STM474_RS27530,STM474_RS27340)	-
3PO022	operon_678(STM14_RS26780,STM14_RS26775)	operon_680(SL1344_RS27680,SL1344_RS27675)	-	operon_711(STM474_RS27485,STM474_RS27480)	-
3PO023	STM14_RS26890	SL1344_RS27795	-	STM474_RS27600	-
3PO024	STM14_RS06750|STM14_RS06755	SL1344_RS13505|SL1344_RS13500	-	operon_231(STM474_RS13500,STM474_RS13505)	-
3PO025	STM14_RS26685	SL1344_RS27595	-	STM474_RS27400	-
3PO026	STM14_RS24350	SL1344_RS24900	-	STM474_RS24880	-
3PO027	STM14_RS25855	SL1344_RS26520	-	STM474_RS26500	-
3PO028	STM14_RS26715	SL1344_RS27625	-	STM474_RS27430	-
3PO029	STM14_RS26720	SL1344_RS27630	-	STM474_RS27435	-
3PO030	STM14_RS24595	SL1344_RS25150	-	STM474_RS25130	-
3PO031	STM14_RS06745	SL1344_RS13510	-	STM474_RS13510	-
3PO032	STM14_RS26745|STM14_RS26770	SL1344_RS27670	-	STM474_RS27475	-
3PO033	STM14_RS24910|STM14_RS06995	SL1344_RS25410	-	STM474_RS25390	-
3PO034	STM14_RS26755	SL1344_RS27655	-	STM474_RS27460	-
3PO035	STM14_RS26005	SL1344_RS26645	-	STM474_RS26625	-
3PO036	STM14_RS09240	SL1344_RS08340	-	STM474_RS08340	-
3PO037	STM14_RS26760	SL1344_RS27660	-	STM474_RS27465	-
3PO038	STM14_RS10240	SL1344_RS09335	-	STM474_RS09335	-
3PO039	STM14_RS26805	SL1344_RS27705	-	STM474_RS27510	-
3PO040	STM14_RS11195	SL1344_RS10290	-	STM474_RS10290	-
3PO041	STM14_RS26810	SL1344_RS27710	-	STM474_RS27515	-
3PO042	STM14_RS26900	SL1344_RS27845	-	STM474_RS27640	-
3PO043	STM14_RS26435	SL1344_RS27150	-	STM474_RS27070	-
3PO044	STM14_RS26835	SL1344_RS27740	-	STM474_RS27545	-
3PO045	STM14_RS25305	SL1344_RS25825	-	STM474_RS25805	-
3PO046	STM14_RS26125	SL1344_RS26770	-	STM474_RS26750	-
3PO047	STM14_RS26840	SL1344_RS27745	-	STM474_RS27550	-
3PO048	STM14_RS26845	SL1344_RS27750	-	STM474_RS27555	-
3PO049	STM14_RS16900	SL1344_RS16370	-	STM474_RS16370	-
3PO050	STM14_RS26855	SL1344_RS27760	-	STM474_RS27565	-
3PO051	STM14_RS26490	SL1344_RS27440	-	STM474_RS27125	-
3PO052	STM14_RS26875	SL1344_RS27780	-	STM474_RS27585	-
3PO053	STM14_RS10235	SL1344_RS09330	-	STM474_RS09330	-
3PO054	STM14_RS25010	SL1344_RS25510	-	STM474_RS25490	-
3PO055	STM14_RS10255	SL1344_RS09350	-	STM474_RS09350	-
3PO056	STM14_RS25570|STM14_RS26710	SL1344_RS27620|SL1344_RS26075	-	STM474_RS27425|STM474_RS26055	-

## Sheet: pan2
Supplementary Table S3. Core TU and pan-TU networks of S. typhimurium.
Sheet5. Pan2 TU networks of five representative strains
TUs_ID	14028S	SL1344	LT2	ST4_74	D23580
2PO001	-	-	-	STM474_RS00800	D5R57_RS00825
2PO002	-	-	STM0099	-	D5R57_RS00515
2PO003	-	-	STM3088	-	D5R57_RS26450
2PO004	-	-	STM3166	-	D5R57_RS17245
2PO005	-	-	STM4518	-	D5R57_RS24660
2PO006	-	-	STM4069	-	operon_343(D5R57_RS22270,D5R57_RS22275)
2PO007	-	SL1344_RS10135	-	-	D5R57_RS10965
2PO008	-	operon_257(SL1344_RS27850,SL1344_RS27855)	-	operon_270(STM474_RS27675,STM474_RS27680)	-
2PO009	-	operon_566(SL1344_RS14150,SL1344_RS14145,SL1344_RS14140)	-	operon_596(STM474_RS14150,STM474_RS14145)|STM474_RS14140	-
2PO010	-	operon_579(SL1344_RS13725,SL1344_RS13720,SL1344_RS13715)	-	operon_610(STM474_RS13725,STM474_RS13720,STM474_RS13715)	-
2PO011	-	operon_571(SL1344_RS14030,SL1344_RS14025)	-	operon_602(STM474_RS14030,STM474_RS14025)	-
2PO012	-	operon_570(SL1344_RS14045,SL1344_RS14040)	-	operon_601(STM474_RS14045,STM474_RS14040)	-
2PO013	-	operon_567(SL1344_RS14135,SL1344_RS14130,SL1344_RS14125,SL1344_RS14120)	-	operon_597(STM474_RS14135,STM474_RS14130,STM474_RS14125,STM474_RS14120)	-
2PO014	-	operon_233(SL1344_RS14155,SL1344_RS24860,SL1344_RS14165,SL1344_RS14170)	-	operon_244(STM474_RS14155,STM474_RS24840,STM474_RS14165,STM474_RS14170)	-
2PO015	-	SL1344_RS27840	-	STM474_RS27670	-
2PO016	-	SL1344_RS27490	-	STM474_RS27305	-
2PO017	-	SL1344_RS27685	-	STM474_RS27490	-
2PO018	-	SL1344_RS27405	-	STM474_RS27255	-
2PO019	-	SL1344_RS13920	-	STM474_RS13920	-
2PO020	-	SL1344_RS13925	-	STM474_RS13925	-
2PO021	-	SL1344_RS14085	-	STM474_RS14085	-
2PO022	-	SL1344_RS14095	-	STM474_RS14095	-
2PO023	-	SL1344_RS14115	-	STM474_RS14115	-
2PO024	-	SL1344_RS14175	-	STM474_RS14175	-
2PO025	-	SL1344_RS19555	-	STM474_RS19555	-
2PO026	-	SL1344_RS27690	-	STM474_RS27495	-
2PO027	-	SL1344_RS26700	-	STM474_RS26680	-
2PO028	-	SL1344_RS27865	-	STM474_RS27690	-
2PO029	-	SL1344_RS13765	-	STM474_RS13765	-
2PO030	-	SL1344_RS27600	-	STM474_RS27405	-
2PO031	-	SL1344_RS19055	-	STM474_RS19055	-
2PO032	operon_227(STM14_RS14390,STM14_RS14395,STM14_RS14400)|STM14_RS14385	-	-	-	operon_229(D5R57_RS14590,D5R57_RS14595,D5R57_RS14600,D5R57_RS14605)
2PO033	STM14_RS14355	-	-	-	D5R57_RS14560
2PO034	STM14_RS24695	-	-	-	D5R57_RS01585
2PO035	STM14_RS25930	SL1344_RS26595	-	-	-
2PO036	STM14_RS09150	SL1344_RS08250	-	-	-
2PO037	STM14_RS26310	SL1344_RS26990	-	-	-
2PO038	STM14_RS09215	SL1344_RS08315	-	-	-
2PO039	STM14_RS08390	SL1344_RS07490	-	-	-

## Sheet: pan1
Supplementary Table S3. Core TU and pan-TU networks of S. typhimurium.
Sheet6. Pan1 TU networks of five representative strains
TUs_ID	14028S	SL1344	LT2	ST4_74	D23580
1PO001	-	-	-	-	operon_272(D5R57_RS17635,D5R57_RS17640)
1PO002	-	-	-	-	operon_545(D5R57_RS17630,D5R57_RS17625,D5R57_RS17620,D5R57_RS17615,D5R57_RS17610,D5R57_RS17605,D5R57_RS17600,D5R57_RS17595,D5R57_RS17590,D5R57_RS17585,D5R57_RS17580)
1PO003	-	-	-	-	operon_817(D5R57_RS01820,D5R57_RS01815)
1PO004	-	-	-	-	operon_273(D5R57_RS17725,D5R57_RS17730)
1PO005	-	-	-	-	operon_48(D5R57_RS01970,D5R57_RS01975,D5R57_RS01980,D5R57_RS01985,D5R57_RS01990,D5R57_RS01995,D5R57_RS02000,D5R57_RS02005,D5R57_RS02010,D5R57_RS02015,D5R57_RS02020,D5R57_RS02025,D5R57_RS02030,D5R57_RS02035)
1PO006	-	-	-	-	operon_45(D5R57_RS01865,D5R57_RS01870,D5R57_RS01875,D5R57_RS01880,D5R57_RS01885,D5R57_RS01890,D5R57_RS01895,D5R57_RS01900,D5R57_RS01905,D5R57_RS01910,D5R57_RS01915)
1PO007	-	-	-	-	operon_47(D5R57_RS01960,D5R57_RS01965)
1PO008	-	-	-	-	operon_43(D5R57_RS01825,D5R57_RS01830)
1PO009	-	-	-	-	operon_46(D5R57_RS01930,D5R57_RS01935,D5R57_RS01940)
1PO010	-	-	-	-	operon_818(D5R57_RS01790,D5R57_RS01785,D5R57_RS26410,D5R57_RS01780,D5R57_RS01775)
1PO011	-	-	-	-	operon_44(D5R57_RS01835,D5R57_RS01840,D5R57_RS01845,D5R57_RS01850,D5R57_RS01855)
1PO012	-	-	-	-	operon_74(D5R57_RS03090,D5R57_RS26510)
1PO013	-	-	-	-	D5R57_RS02040
1PO014	-	-	-	-	D5R57_RS17655
1PO015	-	-	-	-	D5R57_RS17665
1PO016	-	-	-	-	D5R57_RS05750
1PO017	-	-	-	-	D5R57_RS01945
1PO018	-	-	-	-	D5R57_RS17670
1PO019	-	-	-	-	D5R57_RS01805
1PO020	-	-	-	-	D5R57_RS01795
1PO021	-	-	-	-	D5R57_RS02045
1PO022	-	-	-	-	D5R57_RS01950
1PO023	-	-	-	-	D5R57_RS01810
1PO024	-	-	-	-	D5R57_RS17660
1PO025	-	-	-	-	D5R57_RS01800
1PO026	-	-	-	-	D5R57_RS26505
1PO027	-	-	-	-	D5R57_RS24305
1PO028	-	-	-	-	D5R57_RS11820
1PO029	-	-	-	-	D5R57_RS15815
1PO030	-	-	-	-	D5R57_RS13935
1PO031	-	-	-	-	D5R57_RS22935
1PO032	-	-	-	-	D5R57_RS00720
1PO033	-	-	-	-	D5R57_RS01955
1PO034	-	-	-	-	D5R57_RS15830
1PO035	-	-	-	-	D5R57_RS04730
1PO036	-	-	-	-	D5R57_RS26435
1PO037	-	-	-	-	D5R57_RS15065
1PO038	-	-	-	-	D5R57_RS09090
1PO039	-	-	-	-	D5R57_RS03285
1PO040	-	-	-	-	D5R57_RS20610
1PO041	-	-	-	-	D5R57_RS12425
1PO042	-	-	-	-	D5R57_RS04770
1PO043	-	-	-	-	D5R57_RS05740
1PO044	-	-	-	-	D5R57_RS26520
1PO045	-	-	-	-	D5R57_RS05735
1PO046	-	-	-	-	D5R57_RS21620
1PO047	-	-	-	-	D5R57_RS11155
1PO048	-	-	-	-	D5R57_RS08985
1PO049	-	-	-	-	D5R57_RS03290
1PO050	-	-	-	-	D5R57_RS12415
1PO051	-	-	-	-	D5R57_RS14870
1PO052	-	-	-	-	D5R57_RS05760
1PO053	-	-	-	-	D5R57_RS11160
1PO054	-	-	-	-	D5R57_RS00330
1PO055	-	-	-	-	D5R57_RS10140
1PO056	-	-	-	-	D5R57_RS20585
1PO057	-	-	-	-	D5R57_RS11485
1PO058	-	-	-	-	D5R57_RS16815
1PO059	-	-	-	-	D5R57_RS26310
1PO060	-	-	-	-	D5R57_RS02055
1PO061	-	-	-	-	D5R57_RS13800
1PO062	-	-	operon_588(STM2726,STM2724)	-	-
1PO063	-	-	operon_184(STM1870,STM1871)	-	-
1PO064	-	-	operon_97(STM0899,STM0900,STM0901,STM0902,STM0903)	-	-
1PO065	-	-	STM0157	-	-
1PO066	-	-	STM0893	-	-
1PO067	-	-	STM0928	-	-
1PO068	-	-	STM1896	-	-
1PO069	-	-	STM1671	-	-
1PO070	-	-	STM0898	-	-
1PO071	-	-	STM0913	-	-
1PO072	-	-	STM2585	-	-
1PO073	-	-	STM0924	-	-
1PO074	-	-	STM2764	-	-
1PO075	-	-	STM2734	-	-
1PO076	-	-	STM0897	-	-
1PO077	-	-	STM0905	-	-
1PO078	-	-	STM0896	-	-
1PO079	-	-	STM0904	-	-
1PO080	-	-	STM0929	-	-
1PO081	-	-	STM0065	-	-
1PO082	-	-	STM0412	-	-
1PO083	-	-	STM1529	-	-
1PO084	-	-	STM1747	-	-
1PO085	-	-	STM0895	-	-
1PO086	-	-	STM1869A	-	-
1PO087	-	-	STM2765	-	-
1PO088	-	-	STM2505	-	-
1PO089	-	-	STM0898A	-	-
1PO090	-	-	STM0894	-	-
1PO091	-	-	STM0324	-	-
1PO092	-	-	STM0083	-	-
1PO093	-	-	STM2906	-	-
1PO094	-	-	STM1872	-	-
1PO095	-	-	STM4478	-	-
1PO096	-	-	STM4255	-	-
1PO097	-	-	STM4000	-	-
1PO098	-	-	STM0554	-	-
1PO099	-	-	STM0861	-	-
1PO100	operon_723(STM14_RS26630,STM14_RS06730,STM14_RS06725,STM14_RS06720,STM14_RS24665,STM14_RS06710,STM14_RS06705)	-	-	-	-
1PO101	operon_134(STM14_RS06815,STM14_RS06820,STM14_RS06825,STM14_RS06830)	-	-	-	-
1PO102	operon_135(STM14_RS06855,STM14_RS06860)	-	-	-	-
1PO103	operon_194(STM14_RS11215,STM14_RS26060)	-	-	-	-
1PO104	STM14_RS07010	-	-	-	-
1PO105	STM14_RS01645	-	-	-	-
1PO106	STM14_RS06835	-	-	-	-
1PO107	STM14_RS06850	-	-	-	-
1PO108	STM14_RS26785	-	-	-	-
1PO109	STM14_RS26150	-	-	-	-
1PO110	STM14_RS06845	-	-	-	-
1PO111	STM14_RS26380	-	-	-	-
1PO112	STM14_RS26140	-	-	-	-
1PO113	STM14_RS02230	-	-	-	-
1PO114	STM14_RS25965	-	-	-	-
1PO115	-	-	-	STM474_RS27010	-
1PO116	-	-	-	STM474_RS01660	-
1PO117	-	-	-	STM474_RS25675	-
1PO118	-	SL1344_RS27385	-	-	-
1PO119	-	SL1344_RS01660	-	-	-
1PO120	-	SL1344_RS27645	-	-	-
1PO121	-	SL1344_RS06760	-	-	-
1PO122	STM14_RS15365	-	-	-	-
1PO123	STM14_RS14800	-	-	-	-
1PO124	STM14_RS09400	-	-	-	-
1PO125	-	SL1344_RS26675	-	-	-
1PO126	-	SL1344_RS08495	-	-	-
1PO127	-	SL1344_RS20915	-	-	-
1PO128	-	SL1344_RS00365	-	-	-
1PO129	-	-	-	STM474_RS20915	-
1PO130	-	-	-	STM474_RS08495	-
1PO131	-	-	-	STM474_RS26655	-
1PO132	-	-	-	-	D5R57_RS23420
1PO133	-	-	-	-	D5R57_RS04160
