# Supplementary material for: A transcription unit based systems biology study on Salmonella typhimurium gene organization, evolution, co-expression, and regulation
Source: Front Microbiol. 2026 May 21;17:1816957. doi: 10.3389/fmicb.2026.1816957 (PMC13233679; doi:10.3389/fmicb.2026.1816957)
Supplement: Supplementary file 4 [file Table_4.xlsx]

## Sheet: Dataset_S4-SL1344-OCEN
Supplementary Table S4. The CEN of S. typhimurium strain SL1344.
CEN_ID	TU	Operon	TUs_ID	Localtag	Gene_name	Function
CEN1	TU_1000	-	CO0610	SL1344_RS15630	SL1344_RS15630	multidrug/biocide efflux PACE transporter
CEN1	TU_1001	-	5PO102	SL1344_RS11285	serB	phosphoserine phosphatase SerB
CEN1	TU_1004	-	CO0724	SL1344_RS01880	prpR	propionate catabolism operon regulatory protein PrpR
CEN1	TU_1008	-	CO1470	SL1344_RS00290	citS	citrate/sodium symporter CitS
CEN1	TU_1010	-	5PO044	SL1344_RS11050	SL1344_RS11050	fimbrial biogenesis outer membrane usher protein
CEN1	TU_1012	-	5PO085	SL1344_RS23145	hypT	hypochlorite stress DNA-binding transcriptional regulator HypT
CEN1	TU_1013	-	CO0978	SL1344_RS02380	SL1344_RS02380	MGMT family protein
CEN1	TU_1015	-	5PO545	SL1344_RS18075	greB	transcription elongation factor GreB
CEN1	TU_1017	-	CO1280	SL1344_RS04485	artJ	ABC transporter substrate-binding protein ArtJ
CEN1	TU_1018	-	CO1278	SL1344_RS22220	fxsA	membrane protein FxsA
CEN1	TU_1020	-	5PO484	SL1344_RS00485	rluA	bifunctional tRNA pseudouridine(32) synthase/23S rRNA pseudouridine(746) synthase RluA
CEN1	TU_1022	-	CO1199	SL1344_RS04815	elyC	envelope biogenesis factor ElyC
CEN1	TU_1025	-	CO0592	SL1344_RS10600	SL1344_RS10600	FUSC family protein
CEN1	TU_1027	-	CO0651	SL1344_RS09025	SL1344_RS09025	DUF1971 domain-containing protein
CEN1	TU_1030	-	CO0247	SL1344_RS20390	SL1344_RS20390	anaerobic sulfatase maturase
CEN1	TU_1031	-	5PO104	SL1344_RS11755	SL1344_RS11755	MFS transporter
CEN1	TU_1032	-	CO0313	SL1344_RS22625	msrA	peptide-methionine (S)-S-oxide reductase MsrA
CEN1	TU_1033	-	5PO102	SL1344_RS11290	SL1344_RS11290	MFS transporter
CEN1	TU_1035	-	CO0455	SL1344_RS22690	iolT2	myo-inositol import MFS transporter IolT2
CEN1	TU_1039	-	5PO515	SL1344_RS05340	pipA	type III secretion system effector protease PipA
CEN1	TU_1044	-	CO1241	SL1344_RS16665	SL1344_RS16665	TerC family protein
CEN1	TU_1051	-	CO1053	SL1344_RS13840	bamE	outer membrane protein assembly factor BamE
CEN1	TU_1052	-	5PO499	SL1344_RS22835	nrdG	anaerobic ribonucleoside-triphosphate reductase-activating protein
CEN1	TU_1056	-	CO0952	SL1344_RS06795	SL1344_RS06795	L-cystine transporter
CEN1	TU_1057	-	CO0112	SL1344_RS18575	SL1344_RS18575	lysozyme
CEN1	TU_1058	-	5PO523	SL1344_RS07390	SL1344_RS07390	LysR family transcriptional regulator
CEN1	TU_1060	-	CO0835	SL1344_RS18725	SL1344_RS18725	substrate-binding domain-containing protein
CEN1	TU_1061	-	3PO026	SL1344_RS24900	SL1344_RS24900	LysR family transcriptional regulator
CEN1	TU_1062	-	CO1191	SL1344_RS05675	SL1344_RS05675	YceK/YidQ family lipoprotein
CEN1	TU_1064	-	5PO302	SL1344_RS02680	allD	ureidoglycolate dehydrogenase
CEN1	TU_1065	-	5PO130	SL1344_RS22045	adiC	arginine/agmatine antiporter
CEN1	TU_1066	-	CO0132	SL1344_RS06350	SL1344_RS06350	CynX/NimT family MFS transporter
CEN1	TU_107	operon_107	5PO005	SL1344_RS04935,SL1344_RS04940,SL1344_RS04945,SL1344_RS04950,SL1344_RS04955,SL1344_RS04960	SL1344_RS04935,SL1344_RS04940,SL1344_RS04945,SL1344_RS04950,SL1344_RS04955,SL1344_RS04960	helix-turn-helix domain-containing protein;CII family transcriptional regulator;replication protein;ATP-binding protein;DUF977 family protein;ead/Ea22-like family protein
CEN1	TU_1072	-	CO0378	SL1344_RS18870	SL1344_RS18870	XylR family transcriptional regulator
CEN1	TU_1075	-	CO0776	SL1344_RS08240	SL1344_RS08240	SMR family transporter
CEN1	TU_1076	-	CO0693	SL1344_RS05740	grxB	glutaredoxin 2
CEN1	TU_1077	-	CO0573	SL1344_RS22495	ulaG	L-ascorbate 6-phosphate lactonase
CEN1	TU_108	operon_108	5PO007	SL1344_RS04980,SL1344_RS27635,SL1344_RS04990,SL1344_RS04995,SL1344_RS05000	SL1344_RS04980,SL1344_RS27635,SL1344_RS04990,SL1344_RS04995,SL1344_RS05000	DUF1367 family protein;hypothetical protein;recombination protein NinG;YlcG family protein;antitermination protein
CEN1	TU_1080	-	5PO117	SL1344_RS03890	SL1344_RS03890	oxalacetate decarboxylase subunit beta
CEN1	TU_1081	-	5PO395	SL1344_RS20440	tatD	3'-5' ssDNA/RNA exonuclease TatD
CEN1	TU_1082	-	3PO025	SL1344_RS27595	SL1344_RS27595	hypothetical protein
CEN1	TU_1083	-	CO0836	SL1344_RS15410	fucR	L-fucose operon activator
CEN1	TU_1086	-	5PO434	SL1344_RS22745	iolG2	D-chiro-inositol-2-dehydrogenase IolG2
CEN1	TU_1088	-	CO0364	SL1344_RS02340	cdsH	cysteine desulfhydrase
CEN1	TU_1090	-	CO1322	SL1344_RS03180	crcB	fluoride efflux transporter CrcB
CEN1	TU_1095	-	CO0490	SL1344_RS18955	SL1344_RS18955	AraC family transcriptional regulator
CEN1	TU_1096	-	CO1301	SL1344_RS19300	xanP	xanthine/proton symporter XanP
CEN1	TU_1098	-	5PO113	SL1344_RS19130	rfaL	O-antigen ligase RfaL
CEN1	TU_1099	-	5PO433	SL1344_RS21150	SL1344_RS21150	AraC family transcriptional regulator
CEN1	TU_11	operon_11	CO0401	SL1344_RS00590,SL1344_RS00595	ilvI, ilvN	acetolactate synthase 3 large subunit;acetolactate synthase small subunit
CEN1	TU_110	operon_110	5PO002	SL1344_RS05040,SL1344_RS05045,SL1344_RS05050,SL1344_RS05055,SL1344_RS05060	SL1344_RS05040,SL1344_RS05045,SL1344_RS05050,SL1344_RS05055,SL1344_RS05060	DUF1441 family protein;phage terminase large subunit family protein;hypothetical protein;phage portal protein;Clp protease ClpP
CEN1	TU_1101	-	CO0533	SL1344_RS12590	SL1344_RS12590	hypothetical protein
CEN1	TU_1111	-	CO0644	SL1344_RS03510	ybfE	LexA regulated protein
CEN1	TU_1113	-	CO1336	SL1344_RS07175	slyA	transcriptional regulator SlyA
CEN1	TU_1114	-	CO1000	SL1344_RS12035	SL1344_RS12035	LacI family DNA-binding transcriptional regulator
CEN1	TU_1115	-	CO0007	SL1344_RS06775	ydiK	AI-2E family transporter YdiK
CEN1	TU_1118	-	CO1206	SL1344_RS18885	SL1344_RS18885	alpha-amylase
CEN1	TU_1119	-	CO0194	SL1344_RS20120	ppiC	peptidylprolyl isomerase PpiC
CEN1	TU_1121	-	CO0293	SL1344_RS22535	SL1344_RS22535	hypothetical protein
CEN1	TU_1123	-	CO0768	SL1344_RS21335	SL1344_RS21335	hypothetical protein
CEN1	TU_1124	-	CO1414	SL1344_RS08385	mpaA	murein tripeptide amidase MpaA
CEN1	TU_1128	-	CO0621	SL1344_RS04560	SL1344_RS04560	ATP-dependent endonuclease
CEN1	TU_113	operon_113	5PO002	SL1344_RS05100,SL1344_RS05105	SL1344_RS05100,SL1344_RS05105	phage tail tape measure protein;phage tail protein
CEN1	TU_1130	-	CO0624	SL1344_RS22485	yjfP	esterase
CEN1	TU_1131	-	CO0820	SL1344_RS00430	SL1344_RS00430	sulfatase-like hydrolase/transferase
CEN1	TU_1135	-	CO0305	SL1344_RS05510	rutR	HTH-type transcriptional regulator RutR
CEN1	TU_1137	-	CO0954	SL1344_RS19350	misL	intestinal colonization autotransporter adhesin MisL
CEN1	TU_1138	-	CO0468	SL1344_RS22225	yjeH	L-methionine/branched-chain amino acid transporter
CEN1	TU_1139	-	CO1158	SL1344_RS02785	fimZ	fimbria biosynthesis transcriptional regulator FimZ
CEN1	TU_114	operon_114	5PO002	SL1344_RS05120,SL1344_RS05125,SL1344_RS05130	SL1344_RS05120,SL1344_RS05125,SL1344_RS05130	phage minor tail protein L;C40 family peptidase;tail assembly protein
CEN1	TU_1140	-	CO1177	SL1344_RS15700	SL1344_RS15700	hypothetical protein
CEN1	TU_1142	-	CO1078	SL1344_RS14585	SL1344_RS14585	carbohydrate porin
CEN1	TU_1145	-	CO0030	SL1344_RS05015	SL1344_RS05015	hypothetical protein
CEN1	TU_1146	-	5PO297	SL1344_RS00295	citC	[citrate (pro-3S)-lyase] ligase
CEN1	TU_1148	-	CO1012	SL1344_RS13090	SL1344_RS13090	3-phenylpropionate MFS transporter
CEN1	TU_115	operon_115	5PO002	SL1344_RS05145,SL1344_RS05150	SL1344_RS05145,SL1344_RS05150	prophage tail fiber N-terminal domain-containing protein;tail fiber assembly protein
CEN1	TU_1150	-	CO0101	SL1344_RS22065	melR	transcriptional regulator MelR
CEN1	TU_1153	-	CO1054	SL1344_RS13100	hmpA	NO-inducible flavohemoprotein
CEN1	TU_1155	-	CO0980	SL1344_RS09385	SL1344_RS09385	DNA polymerase III subunit theta
CEN1	TU_1156	-	5PO059	SL1344_RS16225	uxaC	glucuronate isomerase
CEN1	TU_1158	-	2PO019	SL1344_RS13920	SL1344_RS13920	helix-turn-helix domain-containing protein
CEN1	TU_1159	-	5PO580	SL1344_RS16570	bacA	undecaprenyl-diphosphate phosphatase
CEN1	TU_1161	-	CO1573	SL1344_RS17035	yhbY	ribosome assembly RNA-binding protein YhbY
CEN1	TU_1162	-	CO0385	SL1344_RS23095	SL1344_RS23095	DUF1062 domain-containing protein
CEN1	TU_1165	-	5PO117	SL1344_RS17305	SL1344_RS17305	triphosphoribosyl-dephospho-CoA synthase
CEN1	TU_1167	-	4PO019	SL1344_RS05860	SL1344_RS05860	hypothetical protein
CEN1	TU_117	operon_117	5PO142	SL1344_RS05220,SL1344_RS05225,SL1344_RS05230	pqiA, pqiB, pqiC	membrane integrity-associated transporter subunit PqiA;intermembrane transport protein PqiB;membrane integrity-associated transporter subunit PqiC
CEN1	TU_1172	-	CO0762	SL1344_RS08225	nifJ	pyruvate:ferredoxin (flavodoxin) oxidoreductase
CEN1	TU_1173	-	5PO081	SL1344_RS21735	ubiA	4-hydroxybenzoate octaprenyltransferase
CEN1	TU_1176	-	CO1211	SL1344_RS07375	SL1344_RS07375	serine protease
CEN1	TU_1177	-	CO0798	SL1344_RS00865	hpt	hypoxanthine phosphoribosyltransferase
CEN1	TU_1179	-	5PO074	SL1344_RS20065	SL1344_RS20065	YifB family Mg chelatase-like AAA ATPase
CEN1	TU_1180	-	CO1073	SL1344_RS20815	rhaT	L-rhamnose/proton symporter RhaT
CEN1	TU_1181	-	CO0679	SL1344_RS00790	SL1344_RS00790	outer membrane protein
CEN1	TU_1183	-	CO0436	SL1344_RS14705	norR	nitric oxide reductase transcriptional regulator NorR
CEN1	TU_1186	-	5PO324	SL1344_RS10375	ldtA	L,D-transpeptidase
CEN1	TU_1190	-	5PO463	SL1344_RS22735	iolC	5-dehydro-2-deoxygluconokinase
CEN1	TU_1192	-	5PO184	SL1344_RS05610	csgG	curli production assembly/transport protein CsgG
CEN1	TU_1196	-	CO1556	SL1344_RS07955	SL1344_RS07955	GhoT/OrtT family toxin
CEN1	TU_1197	-	CO0766	SL1344_RS23195	SL1344_RS23195	hypothetical protein
CEN1	TU_120	operon_120	5PO031	SL1344_RS05440,SL1344_RS05445	hpaX, hpaA	4-hydroxyphenylacetate permease;4-hydroxyphenylacetate catabolism regulatory protein HpaA
CEN1	TU_1202	-	5PO299	SL1344_RS01825	SL1344_RS01825	MFS transporter
CEN1	TU_1204	-	CO1337	SL1344_RS05980	SL1344_RS05980	glycine zipper 2TM domain-containing protein
CEN1	TU_1205	-	5PO002	SL1344_RS13330	SL1344_RS13330	phage tail protein
CEN1	TU_1206	-	5PO186	SL1344_RS14275	ptsG	glucose-specific PTS transporter subunit IIBC
CEN1	TU_1209	-	CO0245	SL1344_RS06360	SL1344_RS06360	DUF441 domain-containing protein
CEN1	TU_121	operon_121	CO1284	SL1344_RS05475,SL1344_RS05480,SL1344_RS05485	SL1344_RS05475,SL1344_RS05480,SL1344_RS05485	protein-disulfide reductase DsbD family protein;DsbA family protein;protein disulfide oxidoreductase
CEN1	TU_1210	-	CO1122	SL1344_RS04120	SL1344_RS04120	YbhQ family protein
CEN1	TU_1211	-	5PO481	SL1344_RS21525	rluF	23S rRNA pseudouridine(2604) synthase RluF
CEN1	TU_1213	-	CO0938	SL1344_RS16650	SL1344_RS16650	M48 family metallopeptidase
CEN1	TU_1215	-	CO1279	SL1344_RS03680	nei	endonuclease VIII
CEN1	TU_1216	-	5PO356	SL1344_RS19515	SL1344_RS19515	aldose 1-epimerase family protein
CEN1	TU_1219	-	5PO117	SL1344_RS00275	SL1344_RS00275	oxalacetate decarboxylase subunit beta
CEN1	TU_1220	-	5PO343	SL1344_RS14405	SL1344_RS14405	HoxN/HupN/NixA family nickel/cobalt transporter
CEN1	TU_1221	-	CO1302	SL1344_RS07840	SL1344_RS07840	GFA family protein
CEN1	TU_1222	-	CO0703	SL1344_RS13180	SL1344_RS13180	MurR/RpiR family transcriptional regulator
CEN1	TU_1225	-	CO0414	SL1344_RS08980	emtA	membrane-bound lytic murein transglycosylase EmtA
CEN1	TU_1226	-	5PO542	SL1344_RS16060	SL1344_RS16060	DUF1202 domain-containing protein
CEN1	TU_1228	-	CO0799	SL1344_RS05295	SL1344_RS05295	CoA-binding protein
CEN1	TU_1229	-	5PO086	SL1344_RS23295	SL1344_RS23295	SIS domain-containing protein
CEN1	TU_1231	-	CO0881	SL1344_RS08165	cybB	cytochrome b561
CEN1	TU_1235	-	CO1044	SL1344_RS05250	matP	macrodomain Ter protein MatP
CEN1	TU_1240	-	5PO106	SL1344_RS15610	kduD	2-dehydro-3-deoxy-D-gluconate 5-dehydrogenase KduD
CEN1	TU_1241	-	5PO568	SL1344_RS08255	ttcA	tRNA 2-thiocytidine(32) synthetase TtcA
CEN1	TU_1243	-	CO1068	SL1344_RS09255	pphA	protein-serine/threonine phosphatase
CEN1	TU_1249	-	5PO503	SL1344_RS00525	araC	arabinose operon transcriptional regulator AraC
CEN1	TU_1250	-	CO0009	SL1344_RS23520	gpmB	2,3-diphosphoglycerate-dependent phosphoglycerate mutase GpmB
CEN1	TU_1254	-	CO0676	SL1344_RS16930	SL1344_RS16930	hypothetical protein
CEN1	TU_1255	-	CO1527	SL1344_RS00740	nadC	carboxylating nicotinate-nucleotide diphosphorylase
CEN1	TU_1257	-	CO0616	SL1344_RS04260	SL1344_RS04260	Cof-type HAD-IIB family hydrolase
CEN1	TU_1258	-	CO0937	SL1344_RS02540	cueR	Cu(I)-responsive transcriptional regulator
CEN1	TU_1260	-	CO1566	SL1344_RS12865	SL1344_RS12865	DDE-type integrase/transposase/recombinase
CEN1	TU_1261	-	CO1340	SL1344_RS06710	fadK	medium-chain fatty-acid--CoA ligase
CEN1	TU_1262	-	CO0734	SL1344_RS20985	fpr	ferredoxin--NADP(+) reductase
CEN1	TU_1265	-	CO0825	SL1344_RS07910	SL1344_RS07910	TonB-dependent receptor
CEN1	TU_1266	-	CO0058	SL1344_RS16855	rsmI	16S rRNA (cytidine(1402)-2'-O)-methyltransferase
CEN1	TU_1268	-	5PO067	SL1344_RS17495	SL1344_RS17495	DUF2556 family protein
CEN1	TU_1270	-	5PO461	SL1344_RS21050	SL1344_RS21050	TIGR02117 family protein
CEN1	TU_1272	-	CO0444	SL1344_RS09010	fadR	fatty acid metabolism transcriptional regulator FadR
CEN1	TU_1274	-	CO0577	SL1344_RS11000	yegS	lipid kinase YegS
CEN1	TU_1275	-	CO1170	SL1344_RS04565	SL1344_RS04565	VirK/YbjX family protein
CEN1	TU_1277	-	CO0756	SL1344_RS02230	SL1344_RS02230	MFS transporter
CEN1	TU_1278	-	5PO185	SL1344_RS12600	eutR	HTH-type transcriptional regulator EutR
CEN1	TU_1280	-	CO0428	SL1344_RS17215	SL1344_RS17215	PDDEXK nuclease domain-containing protein
CEN1	TU_1282	-	CO0793	SL1344_RS06560	tcyP	cystine/sulfocysteine:cation symporter
CEN1	TU_1283	-	CO1468	SL1344_RS19260	ligB	NAD-dependent DNA ligase LigB
CEN1	TU_1284	-	5PO040	SL1344_RS08700	SL1344_RS08700	ion transporter
CEN1	TU_1286	-	5PO208	SL1344_RS07560	marR	multiple antibiotic resistance transcriptional regulator MarR
CEN1	TU_1287	-	CO0329	SL1344_RS06355	SL1344_RS06355	helix-turn-helix transcriptional regulator
CEN1	TU_1288	-	CO1002	SL1344_RS19620	SL1344_RS19620	DUF3748 domain-containing protein
CEN1	TU_1289	-	5PO200	SL1344_RS01535	SL1344_RS01535	fimbrial biogenesis outer membrane usher protein
CEN1	TU_1290	-	5PO584	SL1344_RS20275	SL1344_RS20275	hypothetical protein
CEN1	TU_1292	-	CO0774	SL1344_RS01380	tssH	type VI secretion system ATPase TssH
CEN1	TU_1293	-	CO0061	SL1344_RS11400	SL1344_RS11400	YejG family protein
CEN1	TU_1296	-	CO0637	SL1344_RS22360	queG	tRNA epoxyqueuosine(34) reductase QueG
CEN1	TU_1297	-	4PO026	SL1344_RS24820	yncL	stress response membrane protein YncL
CEN1	TU_1298	-	CO1163	SL1344_RS21770	zur	zinc uptake transcriptional repressor Zur
CEN1	TU_1299	-	CO1361	SL1344_RS04150	rhlE	ATP-dependent RNA helicase RhlE
CEN1	TU_1301	-	5PO159	SL1344_RS15310	SL1344_RS15310	glycerate kinase
CEN1	TU_1302	-	CO0853	SL1344_RS16640	SL1344_RS16640	NADPH-dependent 2,4-dienoyl-CoA reductase
CEN1	TU_1303	-	CO0777	SL1344_RS08785	SL1344_RS08785	tetratricopeptide repeat protein
CEN1	TU_1304	-	CO0179	SL1344_RS11080	SL1344_RS11080	YehR family lipoprotein
CEN1	TU_1307	-	CO0382	SL1344_RS02435	mscK	mechanosensitive channel MscK
CEN1	TU_1308	-	CO1413	SL1344_RS15475	argA	amino-acid N-acetyltransferase
CEN1	TU_1310	-	5PO141	SL1344_RS03995	SL1344_RS03995	histidine utilization repressor
CEN1	TU_1313	-	2PO037	SL1344_RS26990	SL1344_RS26990	host specificity protein J
CEN1	TU_1314	-	CO0508	SL1344_RS15965	SL1344_RS15965	hypothetical protein
CEN1	TU_1315	-	5PO422	SL1344_RS03335	SL1344_RS03335	hypothetical protein
CEN1	TU_1319	-	5PO383	SL1344_RS06905	SL1344_RS06905	MerR family transcriptional regulator
CEN1	TU_1322	-	CO1317	SL1344_RS19250	SL1344_RS19250	HARLDQ motif MBL-fold protein
CEN1	TU_1326	-	CO0146	SL1344_RS22585	SL1344_RS22585	DMT family transporter
CEN1	TU_1328	-	CO0513	SL1344_RS08975	ycgR	flagellar brake protein YcgR
CEN1	TU_1329	-	5PO273	SL1344_RS06025	cobB	NAD-dependent protein deacylase
CEN1	TU_1330	-	CO1043	SL1344_RS00165	SL1344_RS00165	aryl-sulfate sulfotransferase
CEN1	TU_1331	-	5PO544	SL1344_RS16710	SL1344_RS16710	glutathione S-transferase family protein
CEN1	TU_1335	-	CO1521	SL1344_RS09105	SL1344_RS09105	YoaH family protein
CEN1	TU_1341	-	5PO256	SL1344_RS07305	tus	DNA replication terminus site-binding protein
CEN1	TU_1342	-	5PO581	SL1344_RS17090	ibaG	BolA family iron metabolism protein IbaG
CEN1	TU_1344	-	5PO503	SL1344_RS00530	SL1344_RS00530	DedA family protein
CEN1	TU_1349	-	5PO396	SL1344_RS20710	SL1344_RS20710	alpha/beta hydrolase
CEN1	TU_1352	-	5PO103	SL1344_RS11440	SL1344_RS11440	YejL family protein
CEN1	TU_1355	-	CO0904	SL1344_RS09975	ompS1	porin OmpS1
CEN1	TU_1357	-	5PO495	SL1344_RS16085	mutY	A/G-specific adenine glycosylase
CEN1	TU_136	operon_136	CO0603	SL1344_RS06230,SL1344_RS06235,SL1344_RS06240,SL1344_RS06245,SL1344_RS06250	SL1344_RS06230,SL1344_RS06235,SL1344_RS06240,SL1344_RS06245,SL1344_RS06250	ABC transporter substrate-binding protein;ABC transporter permease;ABC transporter permease;ATP-binding cassette domain-containing protein;ATP-binding cassette domain-containing protein
CEN1	TU_1360	-	CO0594	SL1344_RS05685	mdtG	multidrug efflux MFS transporter MdtG
CEN1	TU_1362	-	5PO574	SL1344_RS12055	yfcG	GSH-dependent disulfide bond oxidoreductase
CEN1	TU_1366	-	CO1567	SL1344_RS12885	shdA	fibronectin-binding autotransporter adhesin ShdA
CEN1	TU_1369	-	5PO020	SL1344_RS01755	SL1344_RS01755	EAL domain-containing protein
CEN1	TU_1376	-	CO0815	SL1344_RS00410	SL1344_RS00410	YgdI/YgdR family lipoprotein
CEN1	TU_1377	-	CO0507	SL1344_RS05455	iraM	anti-adapter protein IraM
CEN1	TU_1379	-	CO1090	SL1344_RS11950	SL1344_RS11950	hypothetical protein
CEN1	TU_1381	-	CO0240	SL1344_RS09125	SL1344_RS09125	cyclic diguanylate phosphodiesterase
CEN1	TU_1383	-	CO0119	SL1344_RS15565	SL1344_RS15565	NADP(H)-dependent aldo-keto reductase
CEN1	TU_1384	-	CO1100	SL1344_RS13630	SL1344_RS13630	MFS transporter
CEN1	TU_1388	-	CO1153	SL1344_RS12165	flk	flagella biosynthesis regulator Flk
CEN1	TU_1389	-	5PO189	SL1344_RS22880	pyrI	aspartate carbamoyltransferase regulatory subunit
CEN1	TU_1390	-	CO0808	SL1344_RS16880	SL1344_RS16880	NAD(P)H-binding protein
CEN1	TU_1391	-	CO1049	SL1344_RS09015	nhaB	Na(+)/H(+) antiporter NhaB
CEN1	TU_1396	-	4PO014	SL1344_RS01500	SL1344_RS01500	SymE family type I addiction module toxin
CEN1	TU_1397	-	CO1314	SL1344_RS06555	cedA	cell division activator CedA
CEN1	TU_1399	-	5PO454	SL1344_RS18860	xylB	xylulokinase
CEN1	TU_1402	-	CO0170	SL1344_RS15720	idi	isopentenyl-diphosphate Delta-isomerase
CEN1	TU_1404	-	5PO351	SL1344_RS17335	SL1344_RS17335	SLC13 family permease
CEN1	TU_1405	-	5PO533	SL1344_RS11165	mdtQ	multidrug resistance outer membrane protein MdtQ
CEN1	TU_1407	-	5PO391	SL1344_RS19225	slmA	nucleoid occlusion factor SlmA
CEN1	TU_1409	-	CO0010	SL1344_RS18855	SL1344_RS18855	YiaA/YiaB family protein
CEN1	TU_1410	-	CO1505	SL1344_RS15705	SL1344_RS15705	DUF1460 domain-containing protein
CEN1	TU_1411	-	CO1260	SL1344_RS04705	SL1344_RS04705	MFS transporter
CEN1	TU_1412	-	CO0140	SL1344_RS22500	ulaA	PTS ascorbate transporter subunit IIC
CEN1	TU_1415	-	CO0337	SL1344_RS19890	SL1344_RS19890	Bax inhibitor-1 family protein
CEN1	TU_1416	-	CO0448	SL1344_RS22950	SL1344_RS22950	YjgN family protein
CEN1	TU_1417	-	CO0169	SL1344_RS19230	pyrE	orotate phosphoribosyltransferase
CEN1	TU_1422	-	5PO565	SL1344_RS04885	SL1344_RS04885	sodium:alanine symporter family protein
CEN1	TU_1426	-	CO1293	SL1344_RS22560	SL1344_RS22560	DMT family transporter
CEN1	TU_1429	-	CO0088	SL1344_RS02330	SL1344_RS02330	SgrR family transcriptional regulator
CEN1	TU_1436	-	CO0328	SL1344_RS18795	ghrB	glyoxylate/hydroxypyruvate reductase GhrB
CEN1	TU_1438	-	5PO267	SL1344_RS22715	iolG1	inositol 2-dehydrogenase IolG1
CEN1	TU_1443	-	CO0664	SL1344_RS12195	SL1344_RS12195	type II CAAX endopeptidase family protein
CEN1	TU_1446	-	CO0555	SL1344_RS02505	SL1344_RS02505	Kef family K(+) transporter
CEN1	TU_1450	-	5PO496	SL1344_RS16845	gatD	galactitol-1-phosphate 5-dehydrogenase
CEN1	TU_1452	-	CO1028	SL1344_RS25905	SL1344_RS25905	hypothetical protein
CEN1	TU_1461	-	CO1051	SL1344_RS01870	SL1344_RS01870	LysE family transporter
CEN1	TU_1464	-	CO1128	SL1344_RS05320	yccX	acylphosphatase
CEN1	TU_1465	-	CO0565	SL1344_RS06460	SL1344_RS06460	YnjH family protein
CEN1	TU_1468	-	CO0608	SL1344_RS16345	metC	cystathionine beta-lyase
CEN1	TU_1472	-	CO1232	SL1344_RS02155	SL1344_RS02155	aldo/keto reductase
CEN1	TU_1473	-	CO1369	SL1344_RS00905	SL1344_RS00905	PTS sugar transporter subunit IIA
CEN1	TU_1475	-	5PO077	SL1344_RS20910	SL1344_RS20910	GntR family transcriptional regulator
CEN1	TU_1478	-	CO0045	SL1344_RS02935	SL1344_RS02935	RamA family antibiotic efflux transcriptional regulator
CEN1	TU_1479	-	5PO567	SL1344_RS07315	SL1344_RS07315	amidohydrolase
CEN1	TU_1481	-	CO0657	SL1344_RS00180	SL1344_RS00180	sulfatase-like hydrolase/transferase
CEN1	TU_1482	-	CO0545	SL1344_RS19530	SL1344_RS19530	DeoR family transcriptional regulator
CEN1	TU_1484	-	CO1343	SL1344_RS19345	SL1344_RS19345	helix-turn-helix transcriptional regulator
CEN1	TU_1485	-	5PO012	SL1344_RS06730	SL1344_RS06730	electron transfer flavoprotein
CEN1	TU_1486	-	CO0171	SL1344_RS01180	SL1344_RS01180	chitinase
CEN1	TU_1487	-	CO1194	SL1344_RS07385	SL1344_RS07385	MFS transporter
CEN1	TU_1490	-	CO1263	SL1344_RS23170	SL1344_RS23170	MFS transporter
CEN1	TU_1492	-	5PO424	SL1344_RS04755	aroA	3-phosphoshikimate 1-carboxyvinyltransferase
CEN1	TU_1493	-	CO0450	SL1344_RS22180	SL1344_RS22180	MerR family transcriptional regulator
CEN1	TU_1497	-	CO0951	SL1344_RS12720	pbp4b	penicillin binding protein PBP4B
CEN1	TU_1498	-	5PO459	SL1344_RS20810	rhaR	HTH-type transcriptional activator RhaR
CEN1	TU_1503	-	CO0697	SL1344_RS16115	SL1344_RS16115	DUF554 domain-containing protein
CEN1	TU_1504	-	CO1285	SL1344_RS02520	ybaK	Cys-tRNA(Pro)/Cys-tRNA(Cys) deacylase YbaK
CEN1	TU_1507	-	CO0391	SL1344_RS08005	SL1344_RS08005	benzoate/H(+) symporter BenE family transporter
CEN1	TU_1511	-	5PO431	SL1344_RS16740	SL1344_RS16740	amino acid permease
CEN1	TU_1512	-	5PO357	SL1344_RS19735	SL1344_RS19735	mandelate racemase/muconate lactonizing enzyme family protein
CEN1	TU_1514	-	CO1283	SL1344_RS23580	SL1344_RS23580	hypothetical protein
CEN1	TU_1515	-	5PO038	SL1344_RS08335	zirU	two-partner-like secretion system exoprotein ZirU
CEN1	TU_1516	-	CO0720	SL1344_RS08890	dauA	C4-dicarboxylic acid transporter DauA
CEN1	TU_1517	-	CO0891	SL1344_RS13635	SL1344_RS13635	DUF4385 domain-containing protein
CEN1	TU_1518	-	5PO031	SL1344_RS05450	SL1344_RS05450	MBL fold metallo-hydrolase
CEN1	TU_1519	-	4PO003	SL1344_RS16100	SL1344_RS16100	nucleoside permease
CEN1	TU_1522	-	4PO028	SL1344_RS09275	SL1344_RS09275	hypothetical protein
CEN1	TU_1526	-	CO0962	SL1344_RS20545	SL1344_RS20545	acyltransferase
CEN1	TU_1530	-	5PO497	SL1344_RS17890	crp	cAMP-activated global transcriptional regulator CRP
CEN1	TU_1531	-	CO0915	SL1344_RS14280	SL1344_RS14280	SgrR family transcriptional regulator
CEN1	TU_1534	-	5PO012	SL1344_RS00390	SL1344_RS00390	electron transfer flavoprotein subunit alpha/FixB family protein
CEN1	TU_1535	-	CO1525	SL1344_RS11200	SL1344_RS11200	LysR substrate-binding domain-containing protein
CEN1	TU_1542	-	5PO305	SL1344_RS04090	SL1344_RS04090	Bax inhibitor-1 family protein
CEN1	TU_1546	-	CO1398	SL1344_RS17390	aaeR	HTH-type transcriptional activator AaeR
CEN1	TU_1547	-	CO0995	SL1344_RS21255	coaA	type I pantothenate kinase
CEN1	TU_1548	-	CO0560	SL1344_RS05265	SL1344_RS05265	TfoX/Sxy family DNA transformation protein
CEN1	TU_1549	-	CO1148	SL1344_RS19390	SL1344_RS19390	Rpn family recombination-promoting nuclease/putative transposase
CEN1	TU_1551	-	5PO195	SL1344_RS00170	SL1344_RS00170	bifunctional UDP-sugar hydrolase/5'-nucleotidase
CEN1	TU_1552	-	CO1004	SL1344_RS02875	SL1344_RS02875	mechanosensitive ion channel family protein
CEN1	TU_1554	-	CO1388	SL1344_RS22705	reiD	myo-inositol utilization transcriptional regulator ReiD
CEN1	TU_1557	-	5PO074	SL1344_RS20055	hdfR	HTH-type transcriptional regulator HdfR
CEN1	TU_1560	-	5PO575	SL1344_RS12435	xapA	xanthosine phosphorylase
CEN1	TU_1563	-	CO1558	SL1344_RS08470	SL1344_RS08470	EAL domain-containing protein
CEN1	TU_1565	-	CO1165	SL1344_RS22260	SL1344_RS22260	entericidin A/B family lipoprotein
CEN1	TU_1568	-	CO1371	SL1344_RS26655	SL1344_RS26655	hypothetical protein
CEN1	TU_157	operon_157	5PO209	SL1344_RS07750,SL1344_RS07755	nhaC,SL1344_RS07755	Na+/H+ antiporter NhaC;pyridoxal phosphate-dependent aminotransferase
CEN1	TU_1572	-	CO1394	SL1344_RS11085	SL1344_RS11085	YehR family lipoprotein
CEN1	TU_1578	-	CO0078	SL1344_RS13325	SL1344_RS13325	RNA-guided endonuclease TnpB family protein
CEN1	TU_1585	-	CO0268	SL1344_RS07880	SL1344_RS07880	PhzF family isomerase
CEN1	TU_1586	-	CO0367	SL1344_RS11420	SL1344_RS11420	DEAD/DEAH box helicase
CEN1	TU_1587	-	CO0242	SL1344_RS19245	SL1344_RS19245	LysR family transcriptional regulator
CEN1	TU_159	operon_159	5PO099	SL1344_RS07860,SL1344_RS07865,SL1344_RS07870,SL1344_RS07875	SL1344_RS07860, narH, narW, narI	nitrate reductase subunit alpha;nitrate reductase subunit beta;nitrate reductase molybdenum cofactor assembly chaperone;respiratory nitrate reductase subunit gamma
CEN1	TU_1590	-	CO0155	SL1344_RS05660	mdoC	glucans biosynthesis protein MdoC
CEN1	TU_1593	-	CO0006	SL1344_RS11470	SL1344_RS11470	tail fiber assembly protein
CEN1	TU_1594	-	CO0539	SL1344_RS11880	SL1344_RS11880	VWA domain-containing protein
CEN1	TU_1595	-	CO0205	SL1344_RS09820	amyA	alpha-amylase
CEN1	TU_1596	-	5PO487	SL1344_RS06340	SL1344_RS06340	hypothetical protein
CEN1	TU_1598	-	CO1354	SL1344_RS09400	ptrB	oligopeptidase B
CEN1	TU_1599	-	5PO434	SL1344_RS22760	iolH	sugar phosphate isomerase/epimerase IolH
CEN1	TU_160	operon_160	CO0530	SL1344_RS07925,SL1344_RS07930	mddA,SL1344_RS07930	L-methionine sulfoximine/L-methionine sulfone acetyltransferase;DMT family transporter
CEN1	TU_1601	-	CO0640	SL1344_RS22865	mgtA	magnesium-translocating P-type ATPase
CEN1	TU_1602	-	5PO400	SL1344_RS23255	btsT	pyruvate/proton symporter BtsT
CEN1	TU_1604	-	5PO443	SL1344_RS02575	tesA	multifunctional acyl-CoA thioesterase I/protease I/lysophospholipase L1
CEN1	TU_1609	-	CO1023	SL1344_RS07115	SL1344_RS07115	C40 family peptidase
CEN1	TU_161	operon_161	CO0797	SL1344_RS07940,SL1344_RS07945,SL1344_RS07950	srfA,SL1344_RS07945, srfC	virulence-associated effector SrfA;virulence factor SrfB;virulence-associated effector SrfC
CEN1	TU_1610	-	CO1164	SL1344_RS11150	SL1344_RS11150	Yip1 family protein
CEN1	TU_1612	-	5PO435	SL1344_RS23000	idnD	L-idonate 5-dehydrogenase
CEN1	TU_1614	-	CO0623	SL1344_RS13535	xis	excisionase Xis
CEN1	TU_1617	-	5PO121	SL1344_RS06395	SL1344_RS06395	anaerobic sulfatase maturase
CEN1	TU_1618	-	5PO445	SL1344_RS07995	SL1344_RS07995	U32 family peptidase
CEN1	TU_162	operon_162	5PO149	SL1344_RS08035,SL1344_RS08040,SL1344_RS08045	SL1344_RS08035, sgcB, sgcC	M42 family metallopeptidase;PTS sugar transporter subunit IIB SgcB;PTS sugar transporter subunit IIC SgcC
CEN1	TU_1623	-	CO0366	SL1344_RS04895	SL1344_RS04895	site-specific integrase
CEN1	TU_1625	-	CO1492	SL1344_RS02430	acrR	multidrug efflux transporter transcriptional repressor AcrR
CEN1	TU_1627	-	CO1075	SL1344_RS23375	rsmC	16S rRNA (guanine(1207)-N(2))-methyltransferase RsmC
CEN1	TU_1628	-	CO0991	SL1344_RS16620	SL1344_RS16620	PadR family transcriptional regulator
CEN1	TU_163	operon_163	5PO149	SL1344_RS08050,SL1344_RS08055,SL1344_RS08060,SL1344_RS08065,SL1344_RS08070	sgcQ, sgcA,SL1344_RS08060,SL1344_RS08065, aac(6')	BtpA family protein SgcQ;SgcA family PTS sugar transporter subunit IIA;ribulose-phosphate 3 epimerase family protein;DeoR/GlpR family DNA-binding transcription regulator;cryptic aminoglycoside N-acetyltransferase AAC(6')-Iy/Iaa
CEN1	TU_1631	-	5PO147	SL1344_RS07205	pdxY	pyridoxal kinase PdxY
CEN1	TU_1633	-	CO1504	SL1344_RS19100	SL1344_RS19100	glycosyltransferase
CEN1	TU_1635	-	5PO380	SL1344_RS04345	SL1344_RS04345	electron transfer flavoprotein-ubiquinone oxidoreductase
CEN1	TU_1638	-	CO1276	SL1344_RS18100	SL1344_RS18100	Rpn family recombination-promoting nuclease/putative transposase
CEN1	TU_1639	-	CO0001	SL1344_RS19255	SL1344_RS19255	trimeric intracellular cation channel family protein
CEN1	TU_1641	-	5PO484	SL1344_RS00495	polB	DNA polymerase II
CEN1	TU_1643	-	CO1490	SL1344_RS23010	SL1344_RS23010	NAD(P)-dependent alcohol dehydrogenase
CEN1	TU_1644	-	5PO583	SL1344_RS19570	dsdC	DNA-binding transcriptional regulator DsdC
CEN1	TU_1645	-	CO0097	SL1344_RS13580	SL1344_RS13580	LysR family transcriptional regulator
CEN1	TU_1646	-	CO1300	SL1344_RS08350	SL1344_RS08350	YgdI/YgdR family lipoprotein
CEN1	TU_1648	-	CO0211	SL1344_RS15190	SL1344_RS15190	aminopeptidase
CEN1	TU_1649	-	5PO009	SL1344_RS10130	SL1344_RS10130	hypothetical protein
CEN1	TU_165	operon_165	5PO098	SL1344_RS08145,SL1344_RS08150,SL1344_RS08155	SL1344_RS08145,SL1344_RS08150,SL1344_RS08155	amino acid ABC transporter ATP-binding protein;amino acid ABC transporter permease;glycosyltransferase family 39 protein
CEN1	TU_1651	-	CO1010	SL1344_RS18495	pitA	inorganic phosphate transporter PitA
CEN1	TU_1652	-	CO0827	SL1344_RS03585	phrB	deoxyribodipyrimidine photo-lyase
CEN1	TU_1656	-	CO0965	SL1344_RS17855	SL1344_RS17855	ABC transporter ATP-binding protein
CEN1	TU_1657	-	CO1390	SL1344_RS26875	SL1344_RS26875	hypothetical protein
CEN1	TU_1659	-	CO0784	SL1344_RS15920	SL1344_RS15920	M48 family metallopeptidase
CEN1	TU_166	operon_166	5PO315	SL1344_RS08440,SL1344_RS08445,SL1344_RS08450,SL1344_RS08455,SL1344_RS08460,SL1344_RS08465	pspF, sapA, sapB, sapC, sapD, sapF	phage shock protein operon transcriptional activator;peptide ABC transporter substrate-binding protein SapA;peptide ABC transporter permease SapB;peptide ABC transporter permease SapC;peptide ABC transporter ATP-binding protein SapD;peptide ABC transporter ATP-binding protein SapF
CEN1	TU_1663	-	5PO002	SL1344_RS13275	SL1344_RS13275	host specificity protein J
CEN1	TU_1665	-	CO1167	SL1344_RS08215	SL1344_RS08215	DUF333 domain-containing protein
CEN1	TU_1670	-	5PO030	SL1344_RS04920	SL1344_RS04920	hypothetical protein
CEN1	TU_1671	-	CO0643	SL1344_RS13675	bamD	outer membrane protein assembly factor BamD
CEN1	TU_168	operon_168	CO0237	SL1344_RS08585,SL1344_RS08590	SL1344_RS08585, cobO	YciK family oxidoreductase;cob(I)yrinic acid a,c-diamide adenosyltransferase
CEN1	TU_1682	-	CO1338	SL1344_RS22335	orn	oligoribonuclease
CEN1	TU_1683	-	2PO017	SL1344_RS27685	SL1344_RS27685	DNA breaking-rejoining protein
CEN1	TU_1689	-	2PO029	SL1344_RS13765	SL1344_RS13765	replication endonuclease
CEN1	TU_169	operon_169	5PO404	SL1344_RS08610,SL1344_RS08615,SL1344_RS08620,SL1344_RS08625,SL1344_RS08630	SL1344_RS08610, trpD, trpCF, trpB, trpA	anthranilate synthase component 1;bifunctional anthranilate synthase glutamate amidotransferase component TrpG/anthranilate phosphoribosyltransferase TrpD;bifunctional indole-3-glycerol-phosphate synthase TrpC/phosphoribosylanthranilate isomerase TrpF;tryptophan synthase subunit beta;tryptophan synthase subunit alpha
CEN1	TU_1694	-	CO1355	SL1344_RS18420	SL1344_RS18420	DUF2500 domain-containing protein
CEN1	TU_1695	-	CO1262	SL1344_RS06505	cho	excinuclease Cho
CEN1	TU_1697	-	CO0525	SL1344_RS09950	yedA	drug/metabolite exporter YedA
CEN1	TU_1699	-	5PO550	SL1344_RS20460	SL1344_RS20460	aryl-sulfate sulfotransferase
CEN1	TU_1700	-	CO0117	SL1344_RS04400	SL1344_RS04400	TetR/AcrR family transcriptional regulator
CEN1	TU_1701	-	CO1516	SL1344_RS07340	SL1344_RS07340	amino acid permease
CEN1	TU_1703	-	5PO223	SL1344_RS02425	acrA	multidrug efflux RND transporter periplasmic adaptor subunit AcrA
CEN1	TU_1713	-	5PO341	SL1344_RS13690	SL1344_RS13690	SMP-30/gluconolactonase/LRE family protein
CEN1	TU_1714	-	CO0531	SL1344_RS21985	SL1344_RS21985	tetratricopeptide repeat protein
CEN1	TU_1718	-	CO1200	SL1344_RS16490	ygiD	4,5-DOPA dioxygenase extradiol
CEN1	TU_1720	-	5PO034	SL1344_RS06745	SL1344_RS06745	acyl CoA:acetate/3-ketoacid CoA transferase
CEN1	TU_1723	-	CO1448	SL1344_RS18280	yhhY	N-acetyltransferase
CEN1	TU_1727	-	5PO187	SL1344_RS15670	stdB	fimbrial outer membrane usher protein StdB
CEN1	TU_1728	-	CO0861	SL1344_RS26715	SL1344_RS26715	tail protein
CEN1	TU_173	operon_173	CO1150	SL1344_RS08815,SL1344_RS08820	narX, narL	nitrate/nitrite two-component system sensor histidine kinase NarX;two-component system response regulator NarL
CEN1	TU_1733	-	CO0572	SL1344_RS06320	SL1344_RS06320	hypothetical protein
CEN1	TU_1735	-	CO0502	SL1344_RS20445	rfaH	transcription/translation regulatory transformer protein RfaH
CEN1	TU_1736	-	5PO170	SL1344_RS19700	SL1344_RS19700	MFS transporter
CEN1	TU_1738	-	CO0075	SL1344_RS08025	ydcK	YdcK family protein
CEN1	TU_1742	-	5PO021	SL1344_RS02070	queA	tRNA preQ1(34) S-adenosylmethionine ribosyltransferase-isomerase QueA
CEN1	TU_1749	-	5PO455	SL1344_RS20340	SL1344_RS20340	thioesterase family protein
CEN1	TU_175	operon_175	5PO316	SL1344_RS08915,SL1344_RS08920	SL1344_RS08915, hyaB	hydrogenase 1 small subunit;Ni/Fe-hydrogenase large subunit
CEN1	TU_1750	-	4PO015	SL1344_RS24950	SL1344_RS24950	diol dehydratase reactivase subunit alpha
CEN1	TU_1751	-	CO0005	SL1344_RS12325	lpxP	kdo(2)-lipid IV(A) palmitoleoyltransferase
CEN1	TU_1756	-	CO0506	SL1344_RS04210	rhtA	threonine/homoserine exporter RhtA
CEN1	TU_176	operon_176	5PO316	SL1344_RS08925,SL1344_RS08930,SL1344_RS08935,SL1344_RS08940	hyaC,SL1344_RS08930, hyaE,SL1344_RS08940	Ni/Fe-hydrogenase b-type cytochrome subunit;hydrogenase 1 maturation protease;hydrogenase-1 operon protein HyaE;hydrogenase expression/formation protein
CEN1	TU_1761	-	CO0997	SL1344_RS04315	bssR	biofilm formation regulator BssR
CEN1	TU_1764	-	CO0464	SL1344_RS17555	SL1344_RS17555	gamma carbonic anhydrase family protein
CEN1	TU_1766	-	5PO022	SL1344_RS02660	SL1344_RS02660	uracil/xanthine transporter
CEN1	TU_1767	-	3PO044	SL1344_RS27740	SL1344_RS27740	hypothetical protein
CEN1	TU_177	operon_177	5PO316	SL1344_RS08945,SL1344_RS08950	appC, appB	cytochrome bd-II oxidase subunit 1;cytochrome d ubiquinol oxidase subunit II
CEN1	TU_1771	-	CO0816	SL1344_RS17520	SL1344_RS17520	membrane protein
CEN1	TU_1775	-	CO0054	SL1344_RS18165	rtcR	RNA repair transcriptional activator RtcR
CEN1	TU_1778	-	CO0447	SL1344_RS21890	soxS	superoxide response transcriptional regulator SoxS
CEN1	TU_1780	-	4PO021	SL1344_RS27005	SL1344_RS27005	YoaK family small membrane protein
CEN1	TU_1781	-	1PO125	SL1344_RS26675	SL1344_RS26675	hypothetical protein
CEN1	TU_1783	-	5PO106	SL1344_RS15615	kduI	5-dehydro-4-deoxy-D-glucuronate isomerase
CEN1	TU_1787	-	5PO121	SL1344_RS06400	SL1344_RS06400	aldo/keto reductase
CEN1	TU_179	operon_179	CO0253	SL1344_RS09110,SL1344_RS09115	pabB,SL1344_RS09115	aminodeoxychorismate synthase component 1;CoA pyrophosphatase
CEN1	TU_1790	-	CO0342	SL1344_RS05185	SL1344_RS05185	DinI-like family protein
CEN1	TU_1792	-	4PO054	SL1344_RS26205	SL1344_RS26205	helix-turn-helix domain-containing protein
CEN1	TU_1797	-	CO1003	SL1344_RS05010	SL1344_RS05010	hypothetical protein
CEN1	TU_1799	-	CO1559	SL1344_RS09295	SL1344_RS09295	IS256 family transposase
CEN1	TU_18	operon_18	CO1324	SL1344_RS00875,SL1344_RS00880	SL1344_RS00875,SL1344_RS00880	ABC transporter ATP-binding protein;ABC transporter permease
CEN1	TU_1800	-	3PO043	SL1344_RS27150	SL1344_RS27150	IS3 family transposase
CEN1	TU_1803	-	2PO015	SL1344_RS27840	SL1344_RS27840	hypothetical protein
CEN1	TU_1804	-	CO1024	SL1344_RS17080	sfsB	DNA-binding transcriptional regulator SfsB
CEN1	TU_1808	-	5PO029	SL1344_RS04525	SL1344_RS04525	NAD(P)-dependent oxidoreductase
CEN1	TU_1809	-	CO0456	SL1344_RS20790	rhaD	rhamnulose-1-phosphate aldolase
CEN1	TU_181	operon_181	5PO122	SL1344_RS09230,SL1344_RS09235	yebS,SL1344_RS09235	membrane integrity lipid transport subunit YebS;PqiB family protein
CEN1	TU_1815	-	CO1034	SL1344_RS22935	miaE	tRNA isopentenyl-2-thiomethyl-A-37 hydroxylase MiaE
CEN1	TU_1817	-	CO0433	SL1344_RS23110	SL1344_RS23110	DUF302 domain-containing protein
CEN1	TU_1819	-	5PO475	SL1344_RS12810	SL1344_RS12810	DnaA inactivator Hda
CEN1	TU_1820	-	4PO030	SL1344_RS09655	araH	L-arabinose ABC transporter permease AraH
CEN1	TU_1821	-	CO1098	SL1344_RS06595	SL1344_RS06595	YdiY family protein
CEN1	TU_1824	-	5PO504	SL1344_RS00955	thpR	RNA 2',3'-cyclic phosphodiesterase
CEN1	TU_1826	-	CO1438	SL1344_RS01600	dpaA	peptidoglycan meso-diaminopimelic acid protein amidase
CEN1	TU_1829	-	CO1512	SL1344_RS00695	mutT	8-oxo-dGTP diphosphatase MutT
CEN1	TU_183	operon_183	CO0175	SL1344_RS09465,SL1344_RS09470	znuC, znuB	zinc ABC transporter ATP-binding protein ZnuC;zinc ABC transporter permease subunit ZnuB
CEN1	TU_1830	-	CO0636	SL1344_RS00195	SL1344_RS00195	aryl-sulfate sulfotransferase
CEN1	TU_1831	-	5PO549	SL1344_RS19495	uhpT	hexose-6-phosphate:phosphate antiporter
CEN1	TU_1835	-	CO0728	SL1344_RS04165	ybiJ	DUF1471 family protein YbiJ
CEN1	TU_1836	-	5PO073	SL1344_RS19940	rsmG	16S rRNA (guanine(527)-N(7))-methyltransferase RsmG
CEN1	TU_184	operon_184	5PO276	SL1344_RS09515,SL1344_RS09520	SL1344_RS09515,SL1344_RS09520	hydrolase;DUF72 domain-containing protein
CEN1	TU_1841	-	4PO033	SL1344_RS25475	SL1344_RS25475	hypothetical protein
CEN1	TU_1844	-	CO0992	SL1344_RS01955	SL1344_RS01955	multidrug efflux MFS transporter
CEN1	TU_1845	-	CO0717	SL1344_RS21900	SL1344_RS21900	glutathione S-transferase
CEN1	TU_1846	-	5PO381	SL1344_RS05170	SL1344_RS05170	SOS response-associated peptidase
CEN1	TU_1850	-	CO0574	SL1344_RS07600	SL1344_RS07600	nuclear transport factor 2 family protein
CEN1	TU_1851	-	CO0398	SL1344_RS02315	SL1344_RS02315	helix-hairpin-helix domain-containing protein
CEN1	TU_1852	-	CO0849	SL1344_RS13050	suhB	inositol-1-monophosphatase
CEN1	TU_1853	-	CO1093	SL1344_RS04870	SL1344_RS04870	Lrp/AsnC family transcriptional regulator
CEN1	TU_1854	-	CO1067	SL1344_RS20395	SL1344_RS20395	dienelactone hydrolase family protein
CEN1	TU_1858	-	CO0402	SL1344_RS20360	rhtB	homoserine/homoserine lactone efflux protein
CEN1	TU_1859	-	CO0936	SL1344_RS18025	mrcA	peptidoglycan glycosyltransferase/peptidoglycan DD-transpeptidase MrcA
CEN1	TU_1861	-	5PO117	SL1344_RS03875	SL1344_RS03875	SLC13 family permease
CEN1	TU_1862	-	CO1038	SL1344_RS22245	SL1344_RS22245	YjeJ family protein
CEN1	TU_1863	-	CO1358	SL1344_RS15590	lysA	diaminopimelate decarboxylase
CEN1	TU_1866	-	5PO572	SL1344_RS09935	dgcQ	cellulose biosynthesis regulator diguanylate cyclase DgcQ
CEN1	TU_1868	-	5PO099	SL1344_RS07855	SL1344_RS07855	NarK family nitrate/nitrite MFS transporter
CEN1	TU_187	operon_187	CO0994	SL1344_RS09745,SL1344_RS09750	SL1344_RS09745,SL1344_RS09750	hypothetical protein;DUF2594 family protein
CEN1	TU_1870	-	CO0878	SL1344_RS12355	SL1344_RS12355	DUF2502 domain-containing protein
CEN1	TU_1874	-	CO0465	SL1344_RS01195	tilS	tRNA lysidine(34) synthetase TilS
CEN1	TU_1875	-	CO1443	SL1344_RS12440	SL1344_RS12440	outer membrane protein
CEN1	TU_1876	-	CO0541	SL1344_RS09555	mrdA	penicillin-binding protein 2
CEN1	TU_1877	-	CO0631	SL1344_RS07080	mdtK	multidrug efflux MATE transporter MdtK
CEN1	TU_1880	-	CO0661	SL1344_RS16145	ripR	itaconate degradation transcriptional regulator RipR
CEN1	TU_1881	-	CO0080	SL1344_RS01310	SL1344_RS01310	class I SAM-dependent methyltransferase
CEN1	TU_1883	-	CO1264	SL1344_RS21885	SL1344_RS21885	EAL domain-containing protein
CEN1	TU_1885	-	5PO533	SL1344_RS11160	SL1344_RS11160	SDR family oxidoreductase
CEN1	TU_1887	-	5PO094	SL1344_RS04470	SL1344_RS04470	PTS sugar transporter subunit IIC
CEN1	TU_189	operon_189	CO0141	SL1344_RS09830,SL1344_RS09835	yedE, yedF	selenium metabolism membrane protein YedE/FdhT;sulfurtransferase-like selenium metabolism protein YedF
CEN1	TU_1891	-	CO0847	SL1344_RS19195	mutM	bifunctional DNA-formamidopyrimidine glycosylase/DNA-(apurinic or apyrimidinic site) lyase
CEN1	TU_1892	-	5PO047	SL1344_RS11965	yfbR	5'-deoxynucleotidase
CEN1	TU_1893	-	5PO431	SL1344_RS16735	SL1344_RS16735	serine dehydratase subunit alpha family protein
CEN1	TU_1894	-	5PO129	SL1344_RS21410	SL1344_RS21410	DUF1481 domain-containing protein
CEN1	TU_1896	-	5PO002	SL1344_RS05110	SL1344_RS05110	Ail/Lom family outer membrane beta-barrel protein
CEN1	TU_1898	-	CO1014	SL1344_RS05765	murJ	murein biosynthesis integral membrane protein MurJ
CEN1	TU_1901	-	5PO453	SL1344_RS18720	SL1344_RS18720	aryl-sulfate sulfotransferase
CEN1	TU_1902	-	CO0733	SL1344_RS16655	SL1344_RS16655	vancomycin high temperature exclusion protein
CEN1	TU_1907	-	CO0122	SL1344_RS19325	SL1344_RS19325	hypothetical protein
CEN1	TU_1909	-	CO0067	SL1344_RS12310	pgtP	phosphoglycerate transporter PgtP
CEN1	TU_1921	-	CO1554	SL1344_RS07540	ydeE	efflux MFS transporter YdeE
CEN1	TU_1922	-	CO0368	SL1344_RS08210	hslJ	heat shock protein HslJ
CEN1	TU_1923	-	CO0351	SL1344_RS11625	SL1344_RS11625	multidrug ABC transporter permease/ATP-binding protein
CEN1	TU_1924	-	CO0627	SL1344_RS01295	yafC	DNA-binding transcriptional regulator YafC
CEN1	TU_1925	-	CO0559	SL1344_RS05995	SL1344_RS05995	L,D-transpeptidase family protein
CEN1	TU_1927	-	CO0014	SL1344_RS16715	SL1344_RS16715	DUF805 domain-containing protein
CEN1	TU_1929	-	5PO122	SL1344_RS09240	rsmF	16S rRNA (cytosine(1407)-C(5))-methyltransferase RsmF
CEN1	TU_193	operon_193	4PO004	SL1344_RS10265,SL1344_RS10270	SL1344_RS10265,SL1344_RS10270	DUF4224 domain-containing protein;tyrosine-type recombinase/integrase
CEN1	TU_1930	-	5PO169	SL1344_RS18765	lpfA	long polar fimbria major subunit LpfA
CEN1	TU_1932	-	CO1463	SL1344_RS18055	SL1344_RS18055	DUF4153 domain-containing protein
CEN1	TU_1934	-	CO1162	SL1344_RS20355	rhtC	threonine export protein RhtC
CEN1	TU_1935	-	5PO123	SL1344_RS10320	SL1344_RS10320	hypothetical protein
CEN1	TU_1937	-	5PO472	SL1344_RS05545	SL1344_RS05545	sodium:solute symporter
CEN1	TU_1938	-	CO1493	SL1344_RS06365	SL1344_RS06365	hypothetical protein
CEN1	TU_1939	-	CO0632	SL1344_RS06255	SL1344_RS06255	mechanosensitive ion channel family protein
CEN1	TU_1940	-	CO1184	SL1344_RS18685	SL1344_RS18685	amino acid permease
CEN1	TU_1941	-	CO0578	SL1344_RS16160	SL1344_RS16160	LuxR family transcriptional regulator
CEN1	TU_1942	-	CO1425	SL1344_RS18615	SL1344_RS18615	pitrilysin family protein
CEN1	TU_1947	-	1PO119	SL1344_RS01660	SL1344_RS01660	IS3 family transposase
CEN1	TU_1949	-	4PO075	SL1344_RS13820	SL1344_RS13820	hypothetical protein
CEN1	TU_1956	-	CO0269	SL1344_RS08295	SL1344_RS08295	DUF2534 family protein
CEN1	TU_1957	-	CO0641	SL1344_RS01595	SL1344_RS01595	class II glutamine amidotransferase
CEN1	TU_1958	-	CO1499	SL1344_RS19560	emrD	multidrug efflux MFS transporter EmrD
CEN1	TU_196	operon_196	CO0041	SL1344_RS10930,SL1344_RS10935,SL1344_RS10940,SL1344_RS10945,SL1344_RS10950,SL1344_RS10955	mdtA, mdtB, mdtC,SL1344_RS10945, baeS, baeR	multidrug efflux RND transporter subunit MdtA;multidrug efflux RND transporter permease subunit MdtB;multidrug efflux RND transporter permease subunit MdtC;MFS transporter;two-component system sensor histidine kinase BaeS;two-component system response regulator BaeR
CEN1	TU_1962	-	5PO529	SL1344_RS09130	yoaE	CNNM family cation transport protein YoaE
CEN1	TU_1966	-	CO1569	SL1344_RS14335	SL1344_RS14335	IS3 family transposase
CEN1	TU_1969	-	5PO556	SL1344_RS00360	caiC	crotonobetaine/carnitine-CoA ligase
CEN1	TU_197	operon_197	CO1561	SL1344_RS10960,SL1344_RS10965,SL1344_RS10970	SL1344_RS10960,SL1344_RS10965,SL1344_RS10970	hypothetical protein;DUF1266 domain-containing protein;DUF4034 domain-containing protein
CEN1	TU_1970	-	CO1001	SL1344_RS13830	nadK	NAD(+) kinase
CEN1	TU_1973	-	5PO532	SL1344_RS10485	pduF	propanediol diffusion facilitator PduF
CEN1	TU_1976	-	CO0759	SL1344_RS17885	SL1344_RS17885	OsmC family protein
CEN1	TU_1977	-	5PO329	SL1344_RS11375	SL1344_RS11375	cyclic di-GMP phosphodiesterase
CEN1	TU_1979	-	CO1547	SL1344_RS13400	gogA	type III secretion system effector protease GogA
CEN1	TU_198	operon_198	CO0516	SL1344_RS11010,SL1344_RS11015,SL1344_RS11020	SL1344_RS11010,SL1344_RS11015,SL1344_RS11020	nucleoside permease;ADP-ribosylglycohydrolase family protein;PfkB family carbohydrate kinase
CEN1	TU_1981	-	5PO509	SL1344_RS03685	SL1344_RS03685	AbrB family transcriptional regulator
CEN1	TU_1984	-	CO0520	SL1344_RS23125	trpS	tryptophan--tRNA ligase
CEN1	TU_199	operon_199	5PO328	SL1344_RS11205,SL1344_RS11210	SL1344_RS11205,SL1344_RS11210	CidA/LrgA family protein;CidB/LrgB family autolysis modulator
CEN1	TU_1992	-	CO1429	SL1344_RS09395	exoX	exodeoxyribonuclease X
CEN1	TU_1994	-	5PO272	SL1344_RS04060	moaA	GTP 3',8-cyclase MoaA
CEN1	TU_1995	-	CO0812	SL1344_RS00910	SL1344_RS00910	polysaccharide deacetylase family protein
CEN1	TU_1996	-	5PO190	SL1344_RS22900	SL1344_RS22900	YfcC family protein
CEN1	TU_1997	-	CO0463	SL1344_RS17195	SL1344_RS17195	TIGR01212 family radical SAM protein
CEN1	TU_20	operon_20	5PO240	SL1344_RS00995,SL1344_RS01000	SL1344_RS00995, stfD	fimbrial biogenesis outer membrane usher protein;fimbrial chaperone StfD
CEN1	TU_200	operon_200	CO1312	SL1344_RS11220,SL1344_RS11225	sanA,SL1344_RS11225	outer membrane permeability protein SanA;DUF2542 family protein
CEN1	TU_2002	-	CO0584	SL1344_RS20130	rep	DNA helicase Rep
CEN1	TU_2003	-	CO1319	SL1344_RS15930	SL1344_RS15930	alpha/beta hydrolase
CEN1	TU_2004	-	CO1478	SL1344_RS15445	rarD	EamA family transporter RarD
CEN1	TU_2007	-	CO1384	SL1344_RS01935	SL1344_RS01935	YaiY family protein
CEN1	TU_2008	-	5PO058	SL1344_RS16180	SL1344_RS16180	FAD-binding oxidoreductase
CEN1	TU_2009	-	CO1342	SL1344_RS22610	SL1344_RS22610	YtfJ family protein
CEN1	TU_2010	-	5PO301	SL1344_RS02365	amtB	ammonium transporter AmtB
CEN1	TU_2011	-	3PO051	SL1344_RS27440	SL1344_RS27440	integrase arm-type DNA-binding domain-containing protein
CEN1	TU_2012	-	CO0374	SL1344_RS23120	uxuR	Uxu operon transcriptional regulator
CEN1	TU_2013	-	CO1576	SL1344_RS27755	SL1344_RS27755	PLP-dependent transferase
CEN1	TU_2014	-	CO0483	SL1344_RS22605	cysQ	3'(2'),5'-bisphosphate nucleotidase CysQ
CEN1	TU_2019	-	CO1185	SL1344_RS18960	SL1344_RS18960	glycoside hydrolase family 127 protein
CEN1	TU_202	operon_202	5PO447	SL1344_RS11360,SL1344_RS11365	SL1344_RS11360,SL1344_RS11365	GTP-binding protein;phosphatase PAP2 family protein
CEN1	TU_2022	-	CO0619	SL1344_RS06130	SL1344_RS06130	hypothetical protein
CEN1	TU_2023	-	CO1453	SL1344_RS20265	SL1344_RS20265	membrane protein
CEN1	TU_2024	-	5PO485	SL1344_RS04375	deoR	DNA-binding transcriptional repressor DeoR
CEN1	TU_2025	-	CO0822	SL1344_RS17505	envR	acrEF/envCD operon transcriptional regulator
CEN1	TU_2028	-	5PO460	SL1344_RS20885	SL1344_RS20885	sulfate ABC transporter substrate-binding protein
CEN1	TU_203	operon_203	5PO329	SL1344_RS11380,SL1344_RS11385,SL1344_RS11390,SL1344_RS11395	SL1344_RS11380,SL1344_RS11385,SL1344_RS11390, yejF	extracellular solute-binding protein;microcin C ABC transporter permease YejB;ABC transporter permease;microcin C ABC transporter ATP-binding protein YejF
CEN1	TU_2032	-	CO1016	SL1344_RS07575	SL1344_RS07575	LysR family transcriptional regulator
CEN1	TU_2035	-	CO1181	SL1344_RS16235	gss	bifunctional glutathionylspermidine amidase/synthase
CEN1	TU_2036	-	CO0249	SL1344_RS21880	SL1344_RS21880	YjcB family protein
CEN1	TU_2038	-	2PO024	SL1344_RS14175	SL1344_RS14175	primase-like DNA-binding domain-containing protein
CEN1	TU_2039	-	CO0360	SL1344_RS00150	SL1344_RS00150	transcriptional regulator
CEN1	TU_2041	-	CO0126	SL1344_RS23005	idnK	gluconokinase
CEN1	TU_2043	-	CO1201	SL1344_RS00045	satP	acetate uptake transporter
CEN1	TU_2045	-	CO0788	SL1344_RS06565	SL1344_RS06565	metal-dependent hydrolase
CEN1	TU_2047	-	CO0327	SL1344_RS02845	rclR	reactive chlorine-specific transcriptional regulator RclR
CEN1	TU_2049	-	CO0089	SL1344_RS04175	SL1344_RS04175	DksA/TraR family C4-type zinc finger protein
CEN1	TU_2053	-	CO0984	SL1344_RS06895	fumD	fumarate hydratase FumD
CEN1	TU_2055	-	CO0916	SL1344_RS11620	eco	serine protease inhibitor ecotin
CEN1	TU_2058	-	5PO460	SL1344_RS26155	SL1344_RS26155	CDP-diacylglycerol diphosphatase
CEN1	TU_2059	-	CO1434	SL1344_RS01920	ampH	D-alanyl-D-alanine- carboxypeptidase/endopeptidase AmpH
CEN1	TU_206	operon_206	CO0454	SL1344_RS11790,SL1344_RS11795,SL1344_RS11800,SL1344_RS11805,SL1344_RS11810,SL1344_RS11815,SL1344_RS11820	arnB, arnC, arnA, arnD, arnT, arnE, arnF	UDP-4-amino-4-deoxy-L-arabinose aminotransferase;undecaprenyl-phosphate 4-deoxy-4-formamido-L-arabinose transferase;bifunctional UDP-4-amino-4-deoxy-L-arabinose formyltransferase/UDP-glucuronic acid oxidase ArnA;4-deoxy-4-formamido-L-arabinose- phosphoundecaprenol deformylase;lipid IV(A) 4-amino-4-deoxy-L-arabinosyltransferase;4-amino-4-deoxy-L-arabinose-phosphoundecaprenol flippase subunit ArnE;…
CEN1	TU_2061	-	CO0887	SL1344_RS15595	SL1344_RS15595	LysR family transcriptional regulator
CEN1	TU_2066	-	CO0047	SL1344_RS15260	SL1344_RS15260	MBL fold metallo-hydrolase
CEN1	TU_2069	-	CO0115	SL1344_RS21380	rsd	sigma D regulator
CEN1	TU_207	operon_207	CO0439	SL1344_RS12185,SL1344_RS12190	SL1344_RS12185,SL1344_RS12190	NlpC/P60 family protein;YbjP/YqhG family protein
CEN1	TU_2070	-	CO0570	SL1344_RS08730	SL1344_RS08730	YchE family NAAT transporter
CEN1	TU_2071	-	CO0907	SL1344_RS21530	SL1344_RS21530	DUF3811 domain-containing protein
CEN1	TU_2073	-	CO0687	SL1344_RS17940	nirC	nitrite transporter NirC
CEN1	TU_2076	-	CO0043	SL1344_RS04780	SL1344_RS04780	ComEC family protein
CEN1	TU_2078	-	CO0185	SL1344_RS15715	actS	amidase activator ActS
CEN1	TU_208	operon_208	CO0726	SL1344_RS12385,SL1344_RS12390	SL1344_RS12385,SL1344_RS12390	putative DNA-binding transcriptional regulator;putative DNA-binding transcriptional regulator
CEN1	TU_2080	-	5PO455	SL1344_RS20335	rarD	EamA family transporter RarD
CEN1	TU_2082	-	CO1457	SL1344_RS09840	SL1344_RS09840	hypothetical protein
CEN1	TU_2083	-	5PO202	SL1344_RS01885	prpB	methylisocitrate lyase
CEN1	TU_2085	-	5PO189	SL1344_RS22885	pyrB	aspartate carbamoyltransferase
CEN1	TU_2089	-	CO1586	SL1344_RS23100	SL1344_RS23100	membrane protein
CEN1	TU_2090	-	CO0469	SL1344_RS08375	SL1344_RS08375	aromatic alcohol reductase
CEN1	TU_2091	-	5PO003	SL1344_RS13625	SL1344_RS13625	YfiM family lipoprotein
CEN1	TU_2092	-	2PO038	SL1344_RS08315	SL1344_RS08315	hypothetical protein
CEN1	TU_2094	-	4PO074	SL1344_RS12790	SL1344_RS12790	glycerate kinase
CEN1	TU_2095	-	5PO449	SL1344_RS12755	tmcA	tRNA cytosine(34) acetyltransferase TmcA
CEN1	TU_2096	-	5PO016	SL1344_RS01040	SL1344_RS01040	TRIC cation channel family protein
CEN1	TU_2098	-	CO1503	SL1344_RS22340	SL1344_RS22340	arginine ABC transporter substrate-binding protein
CEN1	TU_2099	-	CO0564	SL1344_RS11105	mlrA	HTH-type transcriptional regulator MlrA
CEN1	TU_21	operon_21	CO1244	SL1344_RS01005,SL1344_RS01010,SL1344_RS01015,SL1344_RS01020	SL1344_RS01005, stfF,SL1344_RS01015, stfH	fimbrial protein;fimbrial minor subunit StfF;fimbrial protein;fimbrial adhesin StfH
CEN1	TU_210	operon_210	5PO474	SL1344_RS12510,SL1344_RS12515	ptsJ,SL1344_RS12515	transcriptional regulator PtsJ;GMP synthase
CEN1	TU_2101	-	CO0217	SL1344_RS23115	SL1344_RS23115	dienelactone hydrolase family protein
CEN1	TU_2103	-	5PO418	SL1344_RS27870	SL1344_RS27870	hypothetical protein
CEN1	TU_2106	-	5PO385	SL1344_RS14490	SL1344_RS14490	hypothetical protein
CEN1	TU_2107	-	CO0865	SL1344_RS07095	punC	purine nucleoside transporter PunC
CEN1	TU_2109	-	5PO063	SL1344_RS16770	tdcA	transcriptional regulator TdcA
CEN1	TU_211	operon_211	5PO474	SL1344_RS12520,SL1344_RS12525	SL1344_RS12520,SL1344_RS12525	YfeK family protein;transglycosylase domain-containing protein
CEN1	TU_2113	-	CO0396	SL1344_RS22860	treR	trehalose operon repressor TreR
CEN1	TU_2114	-	CO0930	SL1344_RS21105	SL1344_RS21105	DUF1287 domain-containing protein
CEN1	TU_2115	-	CO1410	SL1344_RS01320	gloB	hydroxyacylglutathione hydrolase
CEN1	TU_2117	-	4PO044	SL1344_RS25690	SL1344_RS25690	IS630 family transposase
CEN1	TU_2118	-	5PO051	SL1344_RS14290	SL1344_RS14290	integrase domain-containing protein
CEN1	TU_2123	-	CO0419	SL1344_RS14565	SL1344_RS14565	MFS transporter
CEN1	TU_2124	-	CO0264	SL1344_RS13045	trmJ	tRNA (cytosine(32)/uridine(32)-2'-O)-methyltransferase TrmJ
CEN1	TU_2127	-	1PO121	SL1344_RS06760	SL1344_RS06760	MFS transporter
CEN1	TU_2128	-	5PO574	SL1344_RS12060	SL1344_RS12060	TIGR01777 family oxidoreductase
CEN1	TU_2129	-	CO1088	SL1344_RS03590	SL1344_RS03590	MFS transporter
CEN1	TU_2131	-	CO0429	SL1344_RS12000	yfcC	putative basic amino acid antiporter YfcC
CEN1	TU_2132	-	CO0740	SL1344_RS12990	SL1344_RS12990	DUF5066 family protein
CEN1	TU_2133	-	CO0192	SL1344_RS25640	SL1344_RS25640	hypothetical protein
CEN1	TU_2134	-	5PO476	SL1344_RS15380	fucO	lactaldehyde reductase
CEN1	TU_2138	-	CO0225	SL1344_RS01640	phoE	phosphoporin PhoE
CEN1	TU_2139	-	CO1465	SL1344_RS04430	rimK	30S ribosomal protein S6--L-glutamate ligase
CEN1	TU_2142	-	CO0518	SL1344_RS18595	SL1344_RS18595	MFS transporter
CEN1	TU_2144	-	CO1137	SL1344_RS22250	epmB	EF-P beta-lysylation protein EpmB
CEN1	TU_2145	-	CO0515	SL1344_RS15255	queD	6-carboxytetrahydropterin synthase QueD
CEN1	TU_2148	-	5PO189	SL1344_RS22870	SL1344_RS22870	transposase
CEN1	TU_215	operon_215	5PO416	SL1344_RS12800,SL1344_RS12805	bepA, arsC	beta-barrel assembly-enhancing protease;arsenate reductase (glutaredoxin)
CEN1	TU_2151	-	5PO390	SL1344_RS19040	trmL	tRNA (uridine(34)/cytosine(34)/5- carboxymethylaminomethyluridine(34)-2'-O)- methyltransferase TrmL
CEN1	TU_2153	-	CO0705	SL1344_RS21505	SL1344_RS21505	Na/Pi cotransporter family protein
CEN1	TU_2154	-	CO1370	SL1344_RS06270	zinT	metal-binding protein ZinT
CEN1	TU_2156	-	5PO154	SL1344_RS11195	SL1344_RS11195	aromatic acid/H+ symport family MFS transporter
CEN1	TU_2159	-	5PO099	SL1344_RS08810	narK	nitrate transporter NarK
CEN1	TU_216	operon_216	CO0389	SL1344_RS12825,SL1344_RS12830	purM, purN	phosphoribosylformylglycinamidine cyclo-ligase;phosphoribosylglycinamide formyltransferase
CEN1	TU_2164	-	5PO528	SL1344_RS08765	SL1344_RS08765	YchJ family protein
CEN1	TU_2172	-	CO0700	SL1344_RS01575	SL1344_RS01575	Spy/CpxP family protein refolding chaperone
CEN1	TU_2178	-	CO1416	SL1344_RS02850	rclA	reactive chlorine resistance oxidoreductase RclA
CEN1	TU_218	operon_218	CO1123	SL1344_RS13060,SL1344_RS13065,SL1344_RS13070	asrA, asrB, asrC	anaerobic sulfite reductase subunit AsrA;anaerobic sulfite reductase subunit AsrB;sulfite reductase subunit C
CEN1	TU_2180	-	5PO525	SL1344_RS08270	SL1344_RS08270	methyl-accepting chemotaxis protein
CEN1	TU_2181	-	5PO510	SL1344_RS03940	modF	molybdate ABC transporter ATP-binding protein ModF
CEN1	TU_2184	-	5PO044	SL1344_RS11060	yehD	fimbrial protein YehD
CEN1	TU_2189	-	CO0673	SL1344_RS23590	yjjY	protein YjjY
CEN1	TU_219	operon_219	5PO279	SL1344_RS13110,SL1344_RS13115	cadB, cadA	cadaverine/lysine antiporter;lysine decarboxylase CadA
CEN1	TU_2190	-	CO1209	SL1344_RS13085	csiE	stationary phase inducible protein CsiE
CEN1	TU_2191	-	5PO518	SL1344_RS06455	gdhA	NADP-specific glutamate dehydrogenase
CEN1	TU_2192	-	CO0771	SL1344_RS21015	menA	1,4-dihydroxy-2-naphthoate polyprenyltransferase
CEN1	TU_2193	-	CO1118	SL1344_RS19425	dagR	transcriptional regulator DagR
CEN1	TU_2199	-	5PO558	SL1344_RS01970	adrA	diguanylate cyclase AdrA
CEN1	TU_220	operon_220	CO1228	SL1344_RS13150,SL1344_RS13155	SL1344_RS13150, mltF	hypothetical protein;membrane-bound lytic murein transglycosylase MltF
CEN1	TU_2200	-	CO1494	SL1344_RS10920	alkA	DNA-3-methyladenine glycosylase 2
CEN1	TU_2202	-	CO1514	SL1344_RS19875	SL1344_RS19875	SgrR family transcriptional regulator
CEN1	TU_2203	-	CO1113	SL1344_RS15775	SL1344_RS15775	hemolysin III family protein
CEN1	TU_2206	-	CO0202	SL1344_RS17880	SL1344_RS17880	phosphoribulokinase
CEN1	TU_2209	-	CO1197	SL1344_RS17925	tsgA	MFS transporter TsgA
CEN1	TU_2212	-	CO0298	SL1344_RS03165	dcuC	anaerobic C4-dicarboxylate transporter DcuC
CEN1	TU_2214	-	5PO279	SL1344_RS13120	dtpD	dipeptide permease DtpD
CEN1	TU_2215	-	5PO063	SL1344_RS16760	tdcC	threonine/serine transporter TdcC
CEN1	TU_2216	-	CO1297	SL1344_RS06220	SL1344_RS06220	cytochrome b
CEN1	TU_2218	-	CO0958	SL1344_RS05285	mgsA	methylglyoxal synthase
CEN1	TU_2219	-	CO0874	SL1344_RS03045	SL1344_RS03045	pyridoxal phosphate-dependent aminotransferase
CEN1	TU_222	operon_222	5PO030	SL1344_RS13520,SL1344_RS13525	SL1344_RS13520,SL1344_RS13525	PD-(D/E)XK nuclease-like domain-containing protein;recombinase RecT
CEN1	TU_2222	-	CO0879	SL1344_RS15750	fldB	flavodoxin FldB
CEN1	TU_2223	-	5PO459	SL1344_RS20805	rhaS	HTH-type transcriptional activator RhaS
CEN1	TU_2225	-	CO0025	SL1344_RS13585	eamB	cysteine/O-acetylserine transporter
CEN1	TU_2226	-	CO1251	SL1344_RS02525	SL1344_RS02525	TraB/GumN family protein
CEN1	TU_2229	-	5PO470	SL1344_RS05310	SL1344_RS05310	YbhB/YbcL family Raf kinase inhibitor-like protein
CEN1	TU_2231	-	5PO041	SL1344_RS10590	pduX	L-threonine kinase PduX
CEN1	TU_2233	-	CO1304	SL1344_RS12370	SL1344_RS12370	sensor domain-containing phosphodiesterase
CEN1	TU_2238	-	3PO045	SL1344_RS25825	SL1344_RS25825	IS3 family transposase
CEN1	TU_224	operon_224	CO1482	SL1344_RS13705,SL1344_RS13710	SL1344_RS13705, dgcN	YfiR family protein;diguanylate cyclase DgcN
CEN1	TU_2241	-	CO0263	SL1344_RS07090	cfa	cyclopropane fatty acyl phospholipid synthase
CEN1	TU_225	operon_225	4PO001	SL1344_RS13730,SL1344_RS13735,SL1344_RS25725,SL1344_RS13745	SL1344_RS13730,SL1344_RS13735,SL1344_RS25725,SL1344_RS13745	hypothetical protein;phage regulatory CII family protein;DUF2724 domain-containing protein;DUF5347 domain-containing protein
CEN1	TU_2251	-	CO1395	SL1344_RS06575	SL1344_RS06575	YniB family protein
CEN1	TU_2252	-	5PO050	SL1344_RS13195	SL1344_RS13195	LysR family transcriptional regulator
CEN1	TU_2255	-	2PO039	SL1344_RS07490	SL1344_RS07490	MFS transporter
CEN1	TU_2256	-	CO0283	SL1344_RS19365	SL1344_RS19365	isochorismatase family protein
CEN1	TU_2258	-	CO1466	SL1344_RS03200	SL1344_RS03200	YbeF family transcriptional regulator
CEN1	TU_2259	-	4PO049	SL1344_RS17860	SL1344_RS17860	hypothetical protein
CEN1	TU_226	operon_226	4PO001	SL1344_RS13750,SL1344_RS13755	SL1344_RS13750,SL1344_RS13755	DUF2732 domain-containing protein;TraR/DksA family transcriptional regulator
CEN1	TU_2262	-	CO0157	SL1344_RS04405	SL1344_RS04405	aspartate:alanine antiporter
CEN1	TU_2263	-	CO1458	SL1344_RS11145	pbpG	D-alanyl-D-alanine endopeptidase
CEN1	TU_2267	-	5PO265	SL1344_RS19050	SL1344_RS19050	L-talarate/galactarate dehydratase
CEN1	TU_227	operon_227	3PO001	SL1344_RS13770,SL1344_RS13775	SL1344_RS13770,SL1344_RS13775	phage tail protein;phage late control D family protein
CEN1	TU_2270	-	CO0611	SL1344_RS17440	SL1344_RS17440	oxidoreductase
CEN1	TU_2271	-	CO1182	SL1344_RS08685	SL1344_RS08685	YciI family protein
CEN1	TU_2272	-	5PO034	SL1344_RS06765	SL1344_RS06765	MFS transporter
CEN1	TU_2273	-	5PO241	SL1344_RS01740	SL1344_RS01740	fimbrial protein
CEN1	TU_2276	-	5PO583	SL1344_RS19565	SL1344_RS19565	cellulase family glycosylhydrolase
CEN1	TU_2279	-	CO0388	SL1344_RS18440	tusA	sulfurtransferase TusA
CEN1	TU_2280	-	CO1070	SL1344_RS05350	SL1344_RS05350	membrane protein
CEN1	TU_2281	-	3PO033	SL1344_RS25410	SL1344_RS25410	hypothetical protein
CEN1	TU_2284	-	5PO018	SL1344_RS01545	SL1344_RS01545	polysaccharide deacetylase family protein
CEN1	TU_229	operon_229	CO1040	SL1344_RS13810,SL1344_RS13815	SL1344_RS13810,SL1344_RS13815	inner membrane protein YpjD;HlyC/CorC family transporter
CEN1	TU_2299	-	5PO110	SL1344_RS17120	SL1344_RS17120	calcium/sodium antiporter
CEN1	TU_230	operon_230	5PO193	SL1344_RS13860,SL1344_RS13865,SL1344_RS13870,SL1344_RS13875	bapA,SL1344_RS13865,SL1344_RS13870,SL1344_RS13875	biofilm-associated protein BapA;TolC family outer membrane protein;type I secretion system permease/ATPase;HlyD family type I secretion periplasmic adaptor subunit
CEN1	TU_2306	-	CO0348	SL1344_RS05405	hpaR	homoprotocatechuate degradation operon regulator HpaR
CEN1	TU_231	operon_231	3PO012	SL1344_RS14015,SL1344_RS14020	SL1344_RS14015,SL1344_RS14020	terminase ATPase subunit family protein;phage portal protein
CEN1	TU_2313	-	CO0280	SL1344_RS18270	SL1344_RS18270	pirin family protein
CEN1	TU_2316	-	CO0073	SL1344_RS22600	SL1344_RS22600	bifunctional 2',3'-cyclic-nucleotide 2'-phosphodiesterase/3'-nucleotidase
CEN1	TU_2320	-	5PO062	SL1344_RS16515	dsbI	protein-disulfide oxidoreductase DsbI
CEN1	TU_2321	-	3PO053	SL1344_RS09330	SL1344_RS09330	DUF1441 family protein
CEN1	TU_2322	-	CO0477	SL1344_RS14720	hypF	carbamoyltransferase HypF
CEN1	TU_2325	-	CO0763	SL1344_RS02510	SL1344_RS02510	MFS transporter
CEN1	TU_2326	-	CO0345	SL1344_RS03970	SL1344_RS03970	pyridoxal phosphatase
CEN1	TU_2327	-	4PO036	SL1344_RS11350	SL1344_RS11350	YkgJ family cysteine cluster protein
CEN1	TU_2333	-	4PO076	SL1344_RS21540	SL1344_RS21540	hypothetical protein
CEN1	TU_2336	-	CO0802	SL1344_RS07570	SL1344_RS07570	sugar transporter
CEN1	TU_2339	-	5PO495	SL1344_RS16095	mltC	membrane-bound lytic murein transglycosylase MltC
CEN1	TU_2340	-	CO1486	SL1344_RS02530	SL1344_RS02530	DUF1311 domain-containing protein
CEN1	TU_2341	-	CO0919	SL1344_RS16995	SL1344_RS16995	DUF1963 domain-containing protein
CEN1	TU_2342	-	CO0408	SL1344_RS07495	SL1344_RS07495	mannitol dehydrogenase family protein
CEN1	TU_2345	-	2PO025	SL1344_RS19555	SL1344_RS19555	DMT family transporter
CEN1	TU_2348	-	5PO033	SL1344_RS05630	csgB	curli minor subunit CsgB
CEN1	TU_2352	-	5PO340	SL1344_RS13185	SL1344_RS13185	oxidoreductase
CEN1	TU_2358	-	5PO575	SL1344_RS12430	SL1344_RS12430	nucleoside permease
CEN1	TU_2359	-	CO0497	SL1344_RS07270	SL1344_RS07270	oxidoreductase
CEN1	TU_236	operon_236	CO0745	SL1344_RS14235,SL1344_RS14240,SL1344_RS14245,SL1344_RS14250	SL1344_RS14235,SL1344_RS14240,SL1344_RS14245,SL1344_RS14250	PTS glucitol/sorbitol transporter subunit IIC;PTS glucitol/sorbitol transporter subunit IIA;PTS glucitol/sorbitol transporter subunit IIB;Gfo/Idh/MocA family oxidoreductase
CEN1	TU_2360	-	5PO072	SL1344_RS19165	SL1344_RS19165	hypothetical protein
CEN1	TU_2362	-	CO1236	SL1344_RS13835	recN	DNA repair protein RecN
CEN1	TU_2364	-	CO0055	SL1344_RS07885	nhoA	N-hydroxyarylamine O-acetyltransferase
CEN1	TU_2365	-	CO0715	SL1344_RS21185	oxyR	DNA-binding transcriptional regulator OxyR
CEN1	TU_2366	-	CO1329	SL1344_RS21085	SL1344_RS21085	hypothetical protein
CEN1	TU_2370	-	CO0628	SL1344_RS02870	pheP	phenylalanine transporter
CEN1	TU_2371	-	CO0349	SL1344_RS22155	SL1344_RS22155	hypothetical protein
CEN1	TU_2372	-	CO0068	SL1344_RS18770	SL1344_RS18770	autotransporter outer membrane beta-barrel domain-containing protein
CEN1	TU_2374	-	CO0923	SL1344_RS11170	dusC	tRNA dihydrouridine(16) synthase DusC
CEN1	TU_2376	-	5PO440	SL1344_RS22320	mscM	miniconductance mechanosensitive channel MscM
CEN1	TU_2379	-	5PO022	SL1344_RS02640	glxR	2-hydroxy-3-oxopropionate reductase
CEN1	TU_238	operon_238	CO0066	SL1344_RS14425,SL1344_RS14430,SL1344_RS14435	SL1344_RS14425,SL1344_RS14430,SL1344_RS14435	tripartite tricarboxylate transporter substrate binding protein;tripartite tricarboxylate transporter TctB family protein;tripartite tricarboxylate transporter permease
CEN1	TU_2381	-	CO0060	SL1344_RS17175	yrbL	PhoP regulatory network protein YrbL
CEN1	TU_2386	-	CO1119	SL1344_RS18455	SL1344_RS18455	MFS transporter
CEN1	TU_2393	-	5PO434	SL1344_RS22750	SL1344_RS22750	MFS transporter
CEN1	TU_2397	-	CO0103	SL1344_RS16890	SL1344_RS16890	YhbP family protein
CEN1	TU_2399	-	CO0035	SL1344_RS22490	ulaR	HTH-type transcriptional regulator UlaR
CEN1	TU_240	operon_240	5PO385	SL1344_RS14480,SL1344_RS14485	SL1344_RS14480,SL1344_RS14485	metalloregulator ArsR/SmtB family transcription factor;rhodanese family protein
CEN1	TU_2402	-	CO0751	SL1344_RS10895	SL1344_RS10895	TerC family protein
CEN1	TU_2406	-	5PO425	SL1344_RS06030	potD	spermidine/putrescine ABC transporter substrate-binding protein PotD
CEN1	TU_2415	-	CO0511	SL1344_RS22595	SL1344_RS22595	helix-turn-helix domain-containing protein
CEN1	TU_2416	-	CO0059	SL1344_RS12115	SL1344_RS12115	sigma-54-dependent Fis family transcriptional regulator
CEN1	TU_2418	-	CO0027	SL1344_RS05745	mdtH	multidrug efflux MFS transporter MdtH
CEN1	TU_2421	-	CO0308	SL1344_RS15105	ygbI	DNA-binding transcriptional repressor YgbI
CEN1	TU_2422	-	CO0674	SL1344_RS08675	yciA	acyl-CoA thioester hydrolase YciA
CEN1	TU_2424	-	CO1005	SL1344_RS06405	SL1344_RS06405	D-hexose-6-phosphate mutarotase
CEN1	TU_2428	-	5PO217	SL1344_RS14680	srlD	sorbitol-6-phosphate dehydrogenase
CEN1	TU_2433	-	CO0883	SL1344_RS12595	SL1344_RS12595	DUF1963 domain-containing protein
CEN1	TU_2434	-	CO0655	SL1344_RS12340	SL1344_RS12340	ion channel protein
CEN1	TU_2437	-	CO0028	SL1344_RS12450	SL1344_RS12450	bile acid:sodium symporter
CEN1	TU_2438	-	CO0681	SL1344_RS02500	gsk	inosine/guanosine kinase
CEN1	TU_2439	-	CO1189	SL1344_RS16920	SL1344_RS16920	LLM class flavin-dependent oxidoreductase
CEN1	TU_244	operon_244	5PO217	SL1344_RS14665,SL1344_RS14670	srlA,SL1344_RS14670	PTS glucitol/sorbitol transporter subunit IIC;PTS glucitol/sorbitol transporter subunit IIB
CEN1	TU_2440	-	CO1203	SL1344_RS02335	cof	HMP-PP phosphatase
CEN1	TU_2443	-	CO0256	SL1344_RS08180	azoR	FMN-dependent NADH-azoreductase
CEN1	TU_2448	-	5PO356	SL1344_RS19520	fucP	L-fucose:H+ symporter permease
CEN1	TU_245	operon_245	5PO344	SL1344_RS14695,SL1344_RS14700	srlR, gutQ	glucitol operon DNA-binding transcriptional repressor SrlR;arabinose-5-phosphate isomerase GutQ
CEN1	TU_2451	-	3PO036	SL1344_RS08340	SL1344_RS08340	GyrI-like domain-containing protein
CEN1	TU_2453	-	CO0841	SL1344_RS19690	torT	TMAO reductase system periplasmic protein TorT
CEN1	TU_2454	-	CO0920	SL1344_RS11660	rcsC	two-component system sensor histidine kinase RcsC
CEN1	TU_2456	-	CO0108	SL1344_RS02440	SL1344_RS02440	Rpn family recombination-promoting nuclease/putative transposase
CEN1	TU_2457	-	CO1021	SL1344_RS07125	rnt	ribonuclease T
CEN1	TU_2459	-	CO0282	SL1344_RS19830	adeP	adenine permease AdeP
CEN1	TU_246	operon_246	CO1367	SL1344_RS14710,SL1344_RS14715	norV, norW	anaerobic nitric oxide reductase flavorubredoxin;NADH:flavorubredoxin reductase NorW
CEN1	TU_2460	-	CO1013	SL1344_RS21915	SL1344_RS21915	LysR family transcriptional regulator
CEN1	TU_2461	-	5PO097	SL1344_RS06100	SL1344_RS06100	NUDIX hydrolase
CEN1	TU_2462	-	5PO268	SL1344_RS22985	SL1344_RS22985	LacI family DNA-binding transcriptional regulator
CEN1	TU_2463	-	CO1019	SL1344_RS22680	iolT1	myo-inositol import MFS transporter IolT1
CEN1	TU_2467	-	CO0823	SL1344_RS16350	SL1344_RS16350	DedA family protein
CEN1	TU_2472	-	CO0817	SL1344_RS21205	trmA	tRNA (uridine(54)-C5)-methyltransferase TrmA
CEN1	TU_2473	-	5PO180	SL1344_RS03670	SL1344_RS03670	glycosyl transferase
CEN1	TU_2479	-	CO0653	SL1344_RS18110	gntX	DNA utilization protein GntX
CEN1	TU_2480	-	CO0234	SL1344_RS05205	SL1344_RS05205	YcbX family protein
CEN1	TU_2481	-	CO0656	SL1344_RS08030	rimL	50S ribosomal protein L7/L12-serine acetyltransferase
CEN1	TU_2482	-	CO0294	SL1344_RS13055	SL1344_RS13055	alpha/beta hydrolase
CEN1	TU_2483	-	CO0535	SL1344_RS04510	SL1344_RS04510	lipoprotein
CEN1	TU_2484	-	CO0982	SL1344_RS02005	rdgC	recombination-associated protein RdgC
CEN1	TU_2485	-	CO0866	SL1344_RS04355	SL1344_RS04355	GntP family permease
CEN1	TU_2487	-	CO0312	SL1344_RS16895	SL1344_RS16895	GIY-YIG nuclease family protein
CEN1	TU_2491	-	1PO126	SL1344_RS08495	SL1344_RS08495	CMD domain-containing protein
CEN1	TU_2492	-	CO1027	SL1344_RS07935	SL1344_RS07935	YdcY family protein
CEN1	TU_2493	-	CO1059	SL1344_RS18740	eptB	kdo(2)-lipid A phosphoethanolamine 7''-transferase
CEN1	TU_2494	-	5PO537	SL1344_RS12900	SL1344_RS12900	outer membrane protein
CEN1	TU_2495	-	CO0442	SL1344_RS15850	argP	DNA-binding transcriptional regulator ArgP
CEN1	TU_2497	-	4PO020	SL1344_RS13405	SL1344_RS13405	hypothetical protein
CEN1	TU_2498	-	CO1208	SL1344_RS18890	avtA	valine--pyruvate transaminase
CEN1	TU_2501	-	5PO002	SL1344_RS05085	SL1344_RS05085	phage tail protein
CEN1	TU_2502	-	CO1542	SL1344_RS02240	SL1344_RS02240	tetratricopeptide repeat protein
CEN1	TU_2505	-	3PO006	SL1344_RS14090	SL1344_RS14090	phage regulatory CII family protein
CEN1	TU_2506	-	CO0188	SL1344_RS21785	pspG	envelope stress response protein PspG
CEN1	TU_2507	-	CO0002	SL1344_RS18850	SL1344_RS18850	acyltransferase
CEN1	TU_2508	-	5PO045	SL1344_RS11255	galS	HTH-type transcriptional regulator GalS
CEN1	TU_2509	-	CO0142	SL1344_RS11970	SL1344_RS11970	SLC13 family permease
CEN1	TU_2512	-	5PO563	SL1344_RS03365	lnt	apolipoprotein N-acyltransferase
CEN1	TU_2519	-	5PO063	SL1344_RS04730	pflB	formate C-acetyltransferase
CEN1	TU_252	operon_252	CO0424	SL1344_RS15115,SL1344_RS15120,SL1344_RS15125	SL1344_RS15115,SL1344_RS15120,SL1344_RS15125	non-oxidative hydroxyarylic acid decarboxylases subunit B;non-oxidative hydroxyarylic acid decarboxylases subunit C;non-oxidative hydroxyarylic acid decarboxylases subunit D
CEN1	TU_2520	-	5PO488	SL1344_RS07990	SL1344_RS07990	DUF2554 family protein
CEN1	TU_2523	-	5PO033	SL1344_RS05635	csgA	curli major subunit CsgA
CEN1	TU_2524	-	5PO412	SL1344_RS20375	SL1344_RS20375	carboxylate/amino acid/amine transporter
CEN1	TU_2526	-	CO0235	SL1344_RS07460	SL1344_RS07460	YnfC family lipoprotein
CEN1	TU_2527	-	CO0285	SL1344_RS03870	SL1344_RS03870	LysR family transcriptional regulator
CEN1	TU_2528	-	5PO357	SL1344_RS19730	SL1344_RS19730	MFS transporter
CEN1	TU_253	operon_253	5PO194	SL1344_RS15390,SL1344_RS15395,SL1344_RS15400,SL1344_RS15405	fucP, fucI, fucK, fucU	L-fucose:H+ symporter permease;L-fucose isomerase;L-fuculokinase;L-fucose mutarotase
CEN1	TU_2533	-	CO0212	SL1344_RS14645	recX	recombination regulator RecX
CEN1	TU_2535	-	CO0910	SL1344_RS06345	SL1344_RS06345	DUF488 domain-containing protein
CEN1	TU_2536	-	5PO479	SL1344_RS20135	gppA	guanosine-5'-triphosphate,3'-diphosphate diphosphatase
CEN1	TU_2540	-	CO0905	SL1344_RS10305	SL1344_RS10305	peptidase
CEN1	TU_2541	-	CO0466	SL1344_RS09685	SL1344_RS09685	YecH family protein
CEN1	TU_2542	-	CO0470	SL1344_RS05290	SL1344_RS05290	DUF2057 family protein
CEN1	TU_2547	-	CO0020	SL1344_RS02200	phnR	phosphonate utilization transcriptional regulator PhnR
CEN1	TU_2548	-	5PO004	SL1344_RS22925	argF	ornithine carbamoyltransferase
CEN1	TU_255	operon_255	CO1571	SL1344_RS15580,SL1344_RS15585	galR,SL1344_RS15585	HTH-type transcriptional regulator GalR;LacI family DNA-binding transcriptional regulator
CEN1	TU_2554	-	CO0522	SL1344_RS03395	SL1344_RS03395	membrane protein
CEN1	TU_2557	-	CO0121	SL1344_RS04410	SL1344_RS04410	inner membrane protein YbjM
CEN1	TU_2559	-	5PO043	SL1344_RS10815	wcaJ	undecaprenyl-phosphate glucose phosphotransferase
CEN1	TU_256	operon_256	5PO219	SL1344_RS15895,SL1344_RS15900,SL1344_RS15905,SL1344_RS15910	SL1344_RS15895,SL1344_RS15900,SL1344_RS15905,SL1344_RS15910	ECF transporter S component;energy-coupling factor transporter transmembrane component T;energy-coupling factor ABC transporter ATP-binding protein;sulfate/molybdate ABC transporter ATP-binding protein
CEN1	TU_2560	-	CO1174	SL1344_RS00405	SL1344_RS00405	MFS transporter
CEN1	TU_2562	-	5PO490	SL1344_RS11260	SL1344_RS11260	DUF418 family protein
CEN1	TU_2564	-	CO0828	SL1344_RS01400	SL1344_RS01400	Hcp family type VI secretion system effector
CEN1	TU_2566	-	CO0906	SL1344_RS17770	hopD	A24 family peptidase
CEN1	TU_2567	-	CO1277	SL1344_RS19695	torS	TMAO reductase system sensor histidine kinase/response regulator TorS
CEN1	TU_257	operon_257	2PO008	SL1344_RS27850,SL1344_RS27855	SL1344_RS27850,SL1344_RS27855	hypothetical protein;hypothetical protein
CEN1	TU_2571	-	5PO125	SL1344_RS12065	hisP	histidine ABC transporter ATP-binding protein HisP
CEN1	TU_2573	-	CO0229	SL1344_RS12730	narQ	nitrate/nitrite two-component system sensor histidine kinase NarQ
CEN1	TU_2576	-	CO1547	SL1344_RS05020	gtgA	type III secretion system effector protease GtgA
CEN1	TU_2577	-	CO1579	SL1344_RS19440	nepI	purine ribonucleoside efflux pump NepI
CEN1	TU_2579	-	CO1507	SL1344_RS08580	sohB	protease SohB
CEN1	TU_258	operon_258	5PO450	SL1344_RS15995,SL1344_RS16000	SL1344_RS15995, endA	SprT family zinc-dependent metalloprotease;deoxyribonuclease I
CEN1	TU_2582	-	CO1069	SL1344_RS20110	ilvY	HTH-type transcriptional activator IlvY
CEN1	TU_2587	-	CO1382	SL1344_RS22125	SL1344_RS22125	DUF1996 domain-containing protein
CEN1	TU_2589	-	CO1583	SL1344_RS21535	panS	ketopantoate/pantoate/pantothenate transporter PanS
CEN1	TU_2591	-	4PO037	SL1344_RS27390	SL1344_RS27390	DUF1877 family protein
CEN1	TU_2592	-	5PO204	SL1344_RS06370	SL1344_RS06370	YbaK/prolyl-tRNA synthetase associated domain-containing protein
CEN1	TU_2594	-	5PO537	SL1344_RS12905	sinH	intimin-like inverse autotransporter SinH
CEN1	TU_2595	-	5PO093	SL1344_RS02270	ampG	muropeptide MFS transporter AmpG
CEN1	TU_2598	-	CO0690	SL1344_RS02010	mak	fructokinase
CEN1	TU_2601	-	CO0848	SL1344_RS02615	allS	HTH-type transcriptional activator AllS
CEN1	TU_2607	-	CO0663	SL1344_RS17050	dacB	serine-type D-Ala-D-Ala carboxypeptidase
CEN1	TU_2608	-	CO0336	SL1344_RS18105	bioH	pimeloyl-ACP methyl ester esterase BioH
CEN1	TU_261	operon_261	5PO107	SL1344_RS16040,SL1344_RS16045,SL1344_RS16050,SL1344_RS16055	SL1344_RS16040, yggU,SL1344_RS16050, hemW	YggT family protein;DUF167 family protein YggU;XTP/dITP diphosphatase;radical SAM family heme chaperone HemW
CEN1	TU_2611	-	CO1079	SL1344_RS05280	helD	DNA helicase IV
CEN1	TU_2613	-	5PO427	SL1344_RS08080	SL1344_RS08080	YceI family protein
CEN1	TU_2614	-	5PO010	SL1344_RS10155	SL1344_RS10155	hypothetical protein
CEN1	TU_2615	-	CO0983	SL1344_RS02320	fadM	long-chain acyl-CoA thioesterase FadM
CEN1	TU_2618	-	CO0227	SL1344_RS22270	SL1344_RS22270	LuxR C-terminal-related transcriptional regulator
CEN1	TU_2620	-	5PO482	SL1344_RS22075	melB	melibiose:sodium transporter MelB
CEN1	TU_263	operon_263	5PO220	SL1344_RS16395,SL1344_RS16400	SL1344_RS16395,SL1344_RS16400	TRAP transporter small permease;TRAP transporter large permease subunit
CEN1	TU_2632	-	4PO064	SL1344_RS02835	SL1344_RS02835	ATP-binding protein
CEN1	TU_2634	-	CO0239	SL1344_RS21090	SL1344_RS21090	bifunctional UDP-sugar hydrolase/5'-nucleotidase
CEN1	TU_2635	-	5PO095	SL1344_RS05270	yccS	YccS family putative transporter
CEN1	TU_2636	-	4PO063	SL1344_RS27610	SL1344_RS27610	IS5/IS1182 family transposase
CEN1	TU_2637	-	5PO468	SL1344_RS03285	SL1344_RS03285	UxaA family hydrolase
CEN1	TU_2638	-	CO1452	SL1344_RS11155	SL1344_RS11155	DedA family protein
CEN1	TU_264	operon_264	CO0381	SL1344_RS16430,SL1344_RS16435	qseB, qseC	two-component system response regulator QseB;two-component system sensor histidine kinase QseC
CEN1	TU_2641	-	5PO080	SL1344_RS21330	SL1344_RS21330	membrane protein
CEN1	TU_2646	-	5PO340	SL1344_RS13190	SL1344_RS13190	OFA family MFS transporter
CEN1	TU_2649	-	5PO453	SL1344_RS18715	SL1344_RS18715	uracil-xanthine permease family protein
CEN1	TU_265	operon_265	5PO452	SL1344_RS16440,SL1344_RS16445	SL1344_RS16440,SL1344_RS16445	NAD(P)H-dependent oxidoreductase;putative quinol monooxygenase
CEN1	TU_2651	-	CO0012	SL1344_RS21745	SL1344_RS21745	diacylglycerol kinase
CEN1	TU_2652	-	CO0199	SL1344_RS26525	SL1344_RS26525	hypothetical protein
CEN1	TU_2654	-	CO0838	SL1344_RS01950	SL1344_RS01950	extensin family protein
CEN1	TU_2655	-	CO0266	SL1344_RS02610	mnmH	tRNA 2-selenouridine(34) synthase MnmH
CEN1	TU_2659	-	5PO426	SL1344_RS06545	chbG	chitin disaccharide deacetylase
CEN1	TU_2660	-	CO1105	SL1344_RS18790	SL1344_RS18790	OmpA family lipoprotein
CEN1	TU_2661	-	CO0437	SL1344_RS01330	rnhA	ribonuclease HI
CEN1	TU_2662	-	CO0626	SL1344_RS07850	SL1344_RS07850	TetR family transcriptional regulator
CEN1	TU_2663	-	CO0926	SL1344_RS15555	SL1344_RS15555	TerC family protein
CEN1	TU_2665	-	5PO564	SL1344_RS03840	zitB	CDF family zinc transporter ZitB
CEN1	TU_2666	-	CO0706	SL1344_RS16990	argG	argininosuccinate synthase
CEN1	TU_2669	-	5PO079	SL1344_RS21040	priA	primosomal protein N'
CEN1	TU_267	operon_267	5PO161	SL1344_RS16535,SL1344_RS16540	SL1344_RS16535,SL1344_RS16540	DUF1449 family protein;flotillin family protein
CEN1	TU_2671	-	5PO306	SL1344_RS04620	SL1344_RS04620	pirin family protein
CEN1	TU_2675	-	4PO002	SL1344_RS01075	SL1344_RS01075	MFS transporter
CEN1	TU_2677	-	5PO022	SL1344_RS02630	gcl	glyoxylate carboligase
CEN1	TU_2679	-	CO0791	SL1344_RS07360	SL1344_RS07360	AI-2E family transporter
CEN1	TU_268	operon_268	5PO221	SL1344_RS16580,SL1344_RS27415	plsY,SL1344_RS27415	glycerol-3-phosphate 1-O-acyltransferase PlsY;fumarate hydratase
CEN1	TU_2681	-	3PO047	SL1344_RS27745	SL1344_RS27745	peptidase
CEN1	TU_2685	-	5PO187	SL1344_RS15675	SL1344_RS15675	fimbrial protein
CEN1	TU_2686	-	CO1160	SL1344_RS11780	nudI	nucleoside triphosphatase NudI
CEN1	TU_2687	-	CO0960	SL1344_RS03435	asnB	asparagine synthase B
CEN1	TU_2689	-	CO0736	SL1344_RS18565	SL1344_RS18565	alpha,alpha-trehalase
CEN1	TU_269	operon_269	CO0400	SL1344_RS16675,SL1344_RS16680	SL1344_RS16675, mzrA	DedA family protein;EnvZ/OmpR regulon moderator MzrA
CEN1	TU_2692	-	CO0956	SL1344_RS19785	mnmE	tRNA uridine-5-carboxymethylaminomethyl(34) synthesis GTPase MnmE
CEN1	TU_2697	-	CO1326	SL1344_RS12210	SL1344_RS12210	YfcL family protein
CEN1	TU_2699	-	CO0034	SL1344_RS08130	SL1344_RS08130	DUF1294 domain-containing protein
CEN1	TU_2700	-	5PO466	SL1344_RS00375	caiT	L-carnitine/gamma-butyrobetaine antiporter
CEN1	TU_2701	-	5PO504	SL1344_RS00950	sfsA	DNA/RNA nuclease SfsA
CEN1	TU_2704	-	CO1220	SL1344_RS05325	tusE	sulfurtransferase TusE
CEN1	TU_2705	-	5PO435	SL1344_RS22995	idnO	gluconate 5-dehydrogenase
CEN1	TU_2706	-	5PO177	SL1344_RS01390	tssC	type VI secretion system contractile sheath large subunit
CEN1	TU_2707	-	3PO013	SL1344_RS13880	SL1344_RS13880	ogr/Delta-like zinc finger family protein
CEN1	TU_2709	-	CO1296	SL1344_RS02940	SL1344_RS02940	DUF1158 family protein
CEN1	TU_271	operon_271	5PO064	SL1344_RS16805,SL1344_RS16810	SL1344_RS16805, pfkB	tagatose bisphosphate family class II aldolase;1-phosphofructokinase
CEN1	TU_2714	-	CO0344	SL1344_RS03255	cobD	threonine-phosphate decarboxylase CobD
CEN1	TU_2717	-	CO1270	SL1344_RS08300	SL1344_RS08300	mechanosensitive ion channel family protein
CEN1	TU_2718	-	CO1409	SL1344_RS05865	SL1344_RS05865	Maf family protein
CEN1	TU_2719	-	CO0814	SL1344_RS19960	asnA	aspartate--ammonia ligase
CEN1	TU_272	operon_272	5PO064	SL1344_RS16815,SL1344_RS16820	SL1344_RS16815,SL1344_RS16820	PTS fructose transporter subunit IIBC;HPr family phosphocarrier protein
CEN1	TU_2726	-	5PO541	SL1344_RS15685	SL1344_RS15685	STM3031 family outer membrane protein
CEN1	TU_273	operon_273	5PO496	SL1344_RS16825,SL1344_RS16830	gatZ, gatA	tagatose-bisphosphate aldolase subunit GatZ;PTS galactitol transporter subunit IIA
CEN1	TU_2730	-	5PO571	SL1344_RS09930	SL1344_RS09930	mannosyl-3-phosphoglycerate phosphatase-related protein
CEN1	TU_2734	-	CO1261	SL1344_RS07275	add	adenosine deaminase
CEN1	TU_274	operon_274	5PO496	SL1344_RS16835,SL1344_RS16840	gatB,SL1344_RS16840	PTS galactitol transporter subunit IIB;PTS galactitol transporter subunit IIC
CEN1	TU_2740	-	5PO566	SL1344_RS06580	SL1344_RS06580	fructosamine kinase family protein
CEN1	TU_2741	-	CO0568	SL1344_RS07830	yddG	aromatic amino acid efflux DMT transporter YddG
CEN1	TU_2744	-	CO0503	SL1344_RS04900	SL1344_RS04900	excisionase family protein
CEN1	TU_2745	-	CO0553	SL1344_RS21260	SL1344_RS21260	hypothetical protein
CEN1	TU_2746	-	CO0493	SL1344_RS21980	gltP	glutamate/aspartate:proton symporter GltP
CEN1	TU_2747	-	5PO211	SL1344_RS11675	SL1344_RS11675	MFS transporter
CEN1	TU_2748	-	CO1498	SL1344_RS06215	SL1344_RS06215	exo-alpha-sialidase
CEN1	TU_2749	-	CO1192	SL1344_RS07100	punR	DNA-binding transcriptional activator PunR
CEN1	TU_2752	-	4PO051	SL1344_RS26830	SL1344_RS26830	IS3 family transposase
CEN1	TU_2753	-	CO0462	SL1344_RS09660	SL1344_RS09660	DJ-1/PfpI family protein
CEN1	TU_2755	-	CO1399	SL1344_RS08840	chaA	sodium-potassium/proton antiporter ChaA
CEN1	TU_2756	-	5PO586	SL1344_RS26685	SL1344_RS26685	tyrosine-type recombinase/integrase
CEN1	TU_2757	-	CO1544	SL1344_RS27370	SL1344_RS27370	hypothetical protein
CEN1	TU_2758	-	CO0654	SL1344_RS16355	SL1344_RS16355	AraC family transcriptional regulator
CEN1	TU_2759	-	CO1441	SL1344_RS09160	mntP	manganese efflux pump MntP
CEN1	TU_2760	-	CO1328	SL1344_RS16495	zupT	zinc transporter ZupT
CEN1	TU_2762	-	5PO083	SL1344_RS22470	SL1344_RS22470	isovaleryl-CoA dehydrogenase
CEN1	TU_2766	-	CO0613	SL1344_RS09915	rcsA	transcriptional regulator RcsA
CEN1	TU_2768	-	5PO518	SL1344_RS06465	SL1344_RS06465	pyrimidine (deoxy)nucleoside triphosphate diphosphatase
CEN1	TU_2770	-	CO1202	SL1344_RS07405	clcB	voltage-gated ClC-type chloride channel ClcB
CEN1	TU_2771	-	CO1588	SL1344_RS10980	sseK2	type III secretion system effector arginine glycosyltransferase SseK2
CEN1	TU_2772	-	CO1349	SL1344_RS22590	SL1344_RS22590	SDR family oxidoreductase
CEN1	TU_2776	-	CO0238	SL1344_RS01325	SL1344_RS01325	class I SAM-dependent methyltransferase
CEN1	TU_2778	-	CO0946	SL1344_RS17615	SL1344_RS17615	alternative ribosome-rescue factor A
CEN1	TU_2782	-	CO0471	SL1344_RS22580	ytfE	iron-sulfur cluster repair protein YtfE
CEN1	TU_2784	-	3PO046	SL1344_RS26770	SL1344_RS26770	IS5/IS1182 family transposase
CEN1	TU_2787	-	3PO049	SL1344_RS16370	SL1344_RS16370	DASS family sodium-coupled anion symporter
CEN1	TU_2789	-	CO0347	SL1344_RS04055	yvcK	uridine diphosphate-N-acetylglucosamine-binding protein YvcK
CEN1	TU_2790	-	4PO039	SL1344_RS12425	SL1344_RS12425	DUF1427 family protein
CEN1	TU_2791	-	CO1273	SL1344_RS10610	dacD	serine-type D-Ala-D-Ala carboxypeptidase DacD
CEN1	TU_2792	-	CO0645	SL1344_RS15355	queF	NADPH-dependent 7-cyano-7-deazaguanine reductase QueF
CEN1	TU_2795	-	5PO124	SL1344_RS11655	rcsB	response regulator transcription factor RcsB
CEN1	TU_2799	-	5PO038	SL1344_RS08330	zirT	two-partner secretion translocator ZirT
CEN1	TU_28	operon_28	5PO006	SL1344_RS01420,SL1344_RS01425,SL1344_RS01430,SL1344_RS01435	tssJ, tssK, tssL,SL1344_RS01435	type VI secretion system lipoprotein TssJ;type VI secretion system baseplate subunit TssK;type VI secretion system protein TssL, long form;Rap1a/Tai family immunity protein
CEN1	TU_280	operon_280	CO0168	SL1344_RS17220,SL1344_RS17225	codB,SL1344_RS17225	cytosine permease;cytosine deaminase
CEN1	TU_2801	-	5PO062	SL1344_RS16505	SL1344_RS16505	aryl-sulfate sulfotransferase
CEN1	TU_2802	-	CO0692	SL1344_RS10630	sopA	SPI-1 type III secretion system effector HECT-type E3 ubiquitin transferase SopA
CEN1	TU_2804	-	5PO554	SL1344_RS22310	yjeM	glutamate/gamma-aminobutyrate family transporter YjeM
CEN1	TU_2808	-	4PO024	SL1344_RS07265	blr	division septum protein Blr
CEN1	TU_2815	-	CO0129	SL1344_RS20380	metR	HTH-type transcriptional regulator MetR
CEN1	TU_2819	-	CO0892	SL1344_RS16790	garD	galactarate dehydratase
CEN1	TU_2821	-	5PO461	SL1344_RS21055	SL1344_RS21055	aryl-sulfate sulfotransferase
CEN1	TU_2823	-	CO1097	SL1344_RS12445	SL1344_RS12445	LysR family transcriptional regulator
CEN1	TU_2824	-	CO1216	SL1344_RS11040	rcnB	Ni(II)/Co(II) efflux transporter accessory subunit RcnB
CEN1	TU_2825	-	5PO502	SL1344_RS00255	SL1344_RS00255	nitrite reductase
CEN1	TU_2829	-	CO0417	SL1344_RS26820	SL1344_RS26820	MarC family protein
CEN1	TU_283	operon_283	5PO389	SL1344_RS17465,SL1344_RS17470,SL1344_RS17475	SL1344_RS17465, panF, prmA	YhdT family protein;sodium/pantothenate symporter;50S ribosomal protein L11 methyltransferase
CEN1	TU_2832	-	5PO579	SL1344_RS16565	SL1344_RS16565	multifunctional CCA addition/repair protein
CEN1	TU_2833	-	CO1359	SL1344_RS12205	mnmC	bifunctional tRNA (5-methylaminomethyl-2-thiouridine)(34)-methyltransferase MnmD/FAD-dependent 5-carboxymethylaminomethyl-2-thiouridine(34) oxidoreductase MnmC
CEN1	TU_2835	-	CO0540	SL1344_RS06735	SL1344_RS06735	AraC family transcriptional regulator
CEN1	TU_2836	-	5PO111	SL1344_RS00510	araD	L-ribulose-5-phosphate 4-epimerase
CEN1	TU_284	operon_284	CO0510	SL1344_RS17480,SL1344_RS17485	dusB, fis	tRNA dihydrouridine synthase DusB;DNA-binding transcriptional regulator Fis
CEN1	TU_2843	-	CO0114	SL1344_RS23350	SL1344_RS23350	GGDEF domain-containing protein
CEN1	TU_2846	-	5PO434	SL1344_RS22740	iolD	3D-(3,5/4)-trihydroxycyclohexane-1,2-dione acylhydrolase (decyclizing)
CEN1	TU_2847	-	5PO183	SL1344_RS04550	hcp	hydroxylamine reductase
CEN1	TU_2848	-	5PO166	SL1344_RS18200	SL1344_RS18200	glycerol dehydrogenase
CEN1	TU_285	operon_285	5PO223	SL1344_RS17510,SL1344_RS17515	SL1344_RS17510,SL1344_RS17515	efflux RND transporter periplasmic adaptor subunit;efflux RND transporter permease subunit
CEN1	TU_2850	-	CO1227	SL1344_RS16025	SL1344_RS16025	IclR family transcriptional regulator
CEN1	TU_2851	-	CO1341	SL1344_RS09440	SL1344_RS09440	MurR/RpiR family transcriptional regulator
CEN1	TU_2856	-	5PO067	SL1344_RS17490	yhdJ	adenine-specific DNA-methyltransferase
CEN1	TU_2862	-	5PO216	SL1344_RS14465	csiR	DNA-binding transcriptional regulator CsiR
CEN1	TU_2864	-	5PO304	SL1344_RS03855	SL1344_RS03855	FumA C-terminus/TtdB family hydratase beta subunit
CEN1	TU_287	operon_287	5PO352	SL1344_RS17870,SL1344_RS17875	SL1344_RS17870,SL1344_RS17875	hydrolase;YheU family protein
CEN1	TU_2870	-	CO0843	SL1344_RS02495	aes	acetyl esterase
CEN1	TU_2874	-	CO1074	SL1344_RS00420	srfN	DUF1471 family virulence protein SrfN
CEN1	TU_2875	-	5PO427	SL1344_RS08075	SL1344_RS08075	lactate oxidase
CEN1	TU_2878	-	CO0685	SL1344_RS17830	SL1344_RS17830	SlyX family protein
CEN1	TU_2879	-	5PO084	SL1344_RS22795	SL1344_RS22795	DUF4311 domain-containing protein
CEN1	TU_288	operon_288	CO0255	SL1344_RS17930,SL1344_RS17935	nirB, nirD	NADPH-nitrite reductase large subunit;nitrite reductase small subunit NirD
CEN1	TU_2880	-	CO0642	SL1344_RS09540	cutC	copper homeostasis protein CutC
CEN1	TU_2882	-	CO0931	SL1344_RS04810	SL1344_RS04810	YcbJ family phosphotransferase
CEN1	TU_2883	-	CO0548	SL1344_RS03495	tcuR	tricarballylate utilization LysR family transcriptional regulator TcuR
CEN1	TU_2884	-	5PO362	SL1344_RS21485	aceK	bifunctional isocitrate dehydrogenase kinase/phosphatase
CEN1	TU_2886	-	5PO333	SL1344_RS12110	SL1344_RS12110	alanine racemase
CEN1	TU_2887	-	CO0178	SL1344_RS04180	rlmF	23S rRNA (adenine(1618)-N(6))-methyltransferase RlmF
CEN1	TU_2888	-	CO0274	SL1344_RS15770	ygfZ	tRNA-modifying protein YgfZ
CEN1	TU_2892	-	1PO127	SL1344_RS20915	SL1344_RS20915	hypothetical protein
CEN1	TU_2893	-	5PO156	SL1344_RS12235	prmB	50S ribosomal protein L3 N(5)-glutamine methyltransferase
CEN1	TU_2898	-	CO0903	SL1344_RS09490	SL1344_RS09490	YebB family permuted papain-like enzyme
CEN1	TU_29	operon_29	5PO017	SL1344_RS01445,SL1344_RS01450,SL1344_RS01455	tssM,SL1344_RS01450,SL1344_RS01455	type VI secretion system membrane subunit TssM;TagF domain-containing protein;DUF2195 family protein
CEN1	TU_2902	-	CO0144	SL1344_RS11310	SL1344_RS11310	YeiH family protein
CEN1	TU_2906	-	5PO463	SL1344_RS22730	SL1344_RS22730	MFS transporter
CEN1	TU_291	operon_291	5PO293	SL1344_RS18205,SL1344_RS18210,SL1344_RS18215	SL1344_RS18205,SL1344_RS18210,SL1344_RS18215	MFS transporter;dihydroxy-acid dehydratase;dihydrodipicolinate synthase family protein
CEN1	TU_2915	-	5PO323	SL1344_RS09970	drpB	cell division protein DrpB
CEN1	TU_292	operon_292	5PO226	SL1344_RS18285,SL1344_RS18290	SL1344_RS18285,SL1344_RS18290	PfkB family carbohydrate kinase;glutamine amidotransferase
CEN1	TU_2920	-	4PO055	SL1344_RS23075	SL1344_RS23075	cell filamentation protein Fic
CEN1	TU_2922	-	CO1062	SL1344_RS03620	SL1344_RS03620	tyrosine-type DNA invertase
CEN1	TU_2926	-	CO0411	SL1344_RS15605	araE	arabinose-proton symporter AraE
CEN1	TU_293	operon_293	5PO226	SL1344_RS18295,SL1344_RS18300	SL1344_RS18295,SL1344_RS18300	DMT family transporter;phosphotriesterase
CEN1	TU_2932	-	5PO086	SL1344_RS23265	SL1344_RS23265	sigma-54-dependent transcriptional regulator
CEN1	TU_2936	-	CO1311	SL1344_RS11710	SL1344_RS11710	LysR substrate-binding domain-containing protein
CEN1	TU_2937	-	CO0913	SL1344_RS01945	ddlA	D-alanine--D-alanine ligase
CEN1	TU_2938	-	5PO130	SL1344_RS22050	SL1344_RS22050	AraC family transcriptional regulator
CEN1	TU_294	operon_294	CO0527	SL1344_RS18375,SL1344_RS18380	panM,SL1344_RS18380	aspartate 1-decarboxylase autocleavage activator PanM;hypothetical protein
CEN1	TU_2943	-	CO0993	SL1344_RS17900	SL1344_RS17900	aspartate aminotransferase family protein
CEN1	TU_2945	-	CO0440	SL1344_RS01290	dkgB	2,5-didehydrogluconate reductase DkgB
CEN1	TU_2947	-	5PO422	SL1344_RS03330	SL1344_RS03330	molecular chaperone HscC
CEN1	TU_2949	-	CO1146	SL1344_RS12170	SL1344_RS12170	MFS transporter
CEN1	TU_295	operon_295	CO1127	SL1344_RS18410,SL1344_RS18415	rsmD,SL1344_RS18415	16S rRNA (guanine(966)-N(2))-methyltransferase;DUF1145 family protein
CEN1	TU_2950	-	5PO383	SL1344_RS06900	mlrB	transcriptional regulator MlrB
CEN1	TU_2952	-	CO1252	SL1344_RS13610	tapT	tRNA-uridine aminocarboxypropyltransferase
CEN1	TU_2958	-	CO0257	SL1344_RS18895	SL1344_RS18895	4Fe-4S dicluster domain-containing protein
CEN1	TU_296	operon_296	5PO477	SL1344_RS18465,SL1344_RS18470	acpT, nikR	4'-phosphopantetheinyl transferase AcpT;nickel-responsive transcriptional regulator NikR
CEN1	TU_2963	-	5PO250	SL1344_RS04125	SL1344_RS04125	ABC transporter permease
CEN1	TU_2966	-	CO1407	SL1344_RS05540	SL1344_RS05540	MurR/RpiR family transcriptional regulator
CEN1	TU_2967	-	5PO248	SL1344_RS02855	rclB	reactive chlorine resistance periplasmic protein RclB
CEN1	TU_2968	-	CO0085	SL1344_RS23500	ettA	energy-dependent translational throttle protein EttA
CEN1	TU_2969	-	CO1436	SL1344_RS07745	SL1344_RS07745	LacI family DNA-binding transcriptional regulator
CEN1	TU_297	operon_297	5PO353	SL1344_RS18585,SL1344_RS18590	SL1344_RS18585, yhjD	LysR family transcriptional regulator;inner membrane protein YhjD
CEN1	TU_2971	-	CO0204	SL1344_RS12350	mgrA	L-glyceraldehyde 3-phosphate reductase
CEN1	TU_2973	-	5PO268	SL1344_RS22990	idnT	gnt-II system L-idonate transporter
CEN1	TU_2975	-	5PO545	SL1344_RS18080	SL1344_RS18080	Tex family protein
CEN1	TU_2978	-	CO0023	SL1344_RS14210	SL1344_RS14210	DUF927 domain-containing protein
CEN1	TU_298	operon_298	CO1575	SL1344_RS18660,SL1344_RS18665,SL1344_RS18670	bcsE, bcsF, bcsG	cellulose biosynthesis c-di-GMP-binding protein BcsE;cellulose biosynthesis protein BcsF;cellulose biosynthesis protein BcsG
CEN1	TU_2985	-	CO0441	SL1344_RS22620	SL1344_RS22620	hemolysin family protein
CEN1	TU_2986	-	4PO043	SL1344_RS27395	SL1344_RS27395	integrase core domain-containing protein
CEN1	TU_2988	-	CO0422	SL1344_RS10975	yegQ	tRNA 5-hydroxyuridine modification protein YegQ
CEN1	TU_299	operon_299	CO1101	SL1344_RS18775,SL1344_RS18780	tag,SL1344_RS18780	DNA-3-methyladenine glycosylase I;N-acetyltransferase
CEN1	TU_2991	-	5PO140	SL1344_RS03530	SL1344_RS03530	pyridoxamine 5'-phosphate oxidase family protein
CEN1	TU_2995	-	CO1020	SL1344_RS13685	pheA	bifunctional chorismate mutase/prephenate dehydratase
CEN1	TU_2999	-	5PO195	SL1344_RS00175	SL1344_RS00175	hypothetical protein
CEN1	TU_3	operon_3	5PO405	SL1344_RS00090,SL1344_RS00095	SL1344_RS00090,SL1344_RS00095	glycosyl hydrolase family 18 protein;chitinase
CEN1	TU_30	operon_30	5PO270	SL1344_RS01465,SL1344_RS01470	SL1344_RS01465,SL1344_RS01470	type VI secretion system Vgr family protein;DcrB-related protein
CEN1	TU_300	operon_300	5PO111	SL1344_RS18905,SL1344_RS18910,SL1344_RS18915,SL1344_RS18920,SL1344_RS18925	yiaK,SL1344_RS18910,SL1344_RS18915, yiaM, yiaN	3-dehydro-L-gulonate 2-dehydrogenase;YhcH/YjgK/YiaL family protein;DUF4862 family protein;2,3-diketo-L-gulonate TRAP transporter small permease YiaM;2,3-diketo-L-gulonate transporter large permease YiaN
CEN1	TU_3002	-	CO1362	SL1344_RS02590	SL1344_RS02590	porin
CEN1	TU_3003	-	CO1017	SL1344_RS00860	SL1344_RS00860	pyrroloquinoline quinone-dependent dehydrogenase
CEN1	TU_3005	-	CO1084	SL1344_RS17950	bigA	autotransporter adhesin BigA
CEN1	TU_3006	-	CO1363	SL1344_RS19385	SL1344_RS19385	EamA family transporter
CEN1	TU_3007	-	CO0675	SL1344_RS08825	SL1344_RS08825	YchO/YchP family invasin
CEN1	TU_3008	-	CO1083	SL1344_RS15790	SL1344_RS15790	transporter
CEN1	TU_3009	-	CO0837	SL1344_RS11455	SL1344_RS11455	LexA family transcriptional regulator
CEN1	TU_301	operon_301	5PO111	SL1344_RS18930,SL1344_RS18935,SL1344_RS18940,SL1344_RS18945,SL1344_RS18950	SL1344_RS18930,SL1344_RS18935, ulaD,SL1344_RS18945, araD	TRAP transporter substrate-binding protein;carbohydrate kinase;3-keto-L-gulonate-6-phosphate decarboxylase UlaD;L-ribulose-5-phosphate 3-epimerase;L-ribulose-5-phosphate 4-epimerase
CEN1	TU_3012	-	CO0870	SL1344_RS08365	SL1344_RS08365	aldo/keto reductase
CEN1	TU_3013	-	CO1305	SL1344_RS11335	setB	sugar efflux transporter SetB
CEN1	TU_302	operon_302	CO1366	SL1344_RS18995,SL1344_RS19000	mtlD, mtlR	mannitol-1-phosphate 5-dehydrogenase;mannitol operon repressor MtlR
CEN1	TU_303	operon_303	5PO229	SL1344_RS19015,SL1344_RS19020	SL1344_RS19015, sadA	DUF3251 domain-containing protein;trimeric autotransporter adhesin SadA
CEN1	TU_304	operon_304	5PO390	SL1344_RS19025,SL1344_RS19030,SL1344_RS19035	lldP, lldR, lldD	L-lactate permease;transcriptional regulator LldR;quinone-dependent L-lactate dehydrogenase
CEN1	TU_305	operon_305	5PO230	SL1344_RS19090,SL1344_RS19095	envC,SL1344_RS19095	murein hydrolase activator EnvC;divergent polysaccharide deacetylase family protein
CEN1	TU_307	operon_307	CO1534	SL1344_RS19185,SL1344_RS19190	waaA, coaD	lipid IV(A) 3-deoxy-D-manno-octulosonic acid transferase;pantetheine-phosphate adenylyltransferase
CEN1	TU_31	operon_31	5PO199	SL1344_RS01475,SL1344_RS01480,SL1344_RS01485,SL1344_RS01490	SL1344_RS01475,SL1344_RS01480,SL1344_RS01485, sciX	DUF6531 domain-containing protein;hypothetical protein;polymorphic toxin type 47 domain-containing protein;protein SciX
CEN1	TU_312	operon_312	CO0123	SL1344_RS19575,SL1344_RS19580	dsdX, dsdA	D-serine transporter DsdX;D-serine ammonia-lyase
CEN1	TU_315	operon_315	CO1351	SL1344_RS19810,SL1344_RS19815	SL1344_RS19810, yidZ	MFS transporter;HTH-type transcriptional regulator YidZ
CEN1	TU_33	operon_33	5PO285	SL1344_RS01610,SL1344_RS01615	SL1344_RS01610, prfH	RNA ligase RtcB family protein;peptide chain release factor H
CEN1	TU_330	operon_330	5PO233	SL1344_RS20485,SL1344_RS20490	trkH, hemG	Trk system potassium transporter TrkH;menaquinone-dependent protoporphyrinogen IX dehydrogenase
CEN1	TU_332	operon_332	5PO294	SL1344_RS20715,SL1344_RS20720	SL1344_RS20715,SL1344_RS20720	cytotoxic translational repressor of toxin-antitoxin stability system;DNA-binding transcriptional regulator
CEN1	TU_336	operon_336	5PO128	SL1344_RS20955,SL1344_RS20960,SL1344_RS20965	lsrF, lsrG,SL1344_RS20965	3-hydroxy-5-phosphonooxypentane-2,4-dione thiolase;(4S)-4-hydroxy-5-phosphonooxypentane-2,3-dione isomerase;epimerase
CEN1	TU_338	operon_338	5PO114	SL1344_RS21135,SL1344_RS21140,SL1344_RS21145	SL1344_RS21135,SL1344_RS21140,SL1344_RS21145	formate C-acetyltransferase;[formate-C-acetyltransferase]-activating enzyme;PTS fructose-like transporter subunit IIB
CEN1	TU_340	operon_340	5PO552	SL1344_RS21195,SL1344_RS21200	fabR,SL1344_RS21200	HTH-type transcriptional repressor FabR;YijD family membrane protein
CEN1	TU_347	operon_347	CO1513	SL1344_RS21420,SL1344_RS21425	zraS, zraR	two-component system sensor histidine kinase ZraS;sigma-54-dependent response regulator transcription factor ZraR
CEN1	TU_349	operon_349	CO0246	SL1344_RS21680,SL1344_RS21685,SL1344_RS21690	SL1344_RS21680,SL1344_RS21685,SL1344_RS21690	YjbF family lipoprotein;capsule biosynthesis GfcC family protein;YjbH domain-containing protein
CEN1	TU_35	operon_35	5PO019	SL1344_RS01685,SL1344_RS01690	leuC, leuD	3-isopropylmalate dehydratase large subunit;3-isopropylmalate dehydratase small subunit
CEN1	TU_350	operon_350	5PO398	SL1344_RS21755,SL1344_RS21760	dinF,SL1344_RS21760	MATE family efflux transporter DinF;hypothetical protein
CEN1	TU_354	operon_354	CO1455	SL1344_RS21920,SL1344_RS21925	SL1344_RS21920,SL1344_RS21925	CidA/LrgA family protein;LrgB family protein
CEN1	TU_355	operon_355	5PO238	SL1344_RS21955,SL1344_RS21960,SL1344_RS21965,SL1344_RS21970,SL1344_RS21975	nrfB, nrfC, nrfD, nrfEF, nrfG	cytochrome c nitrite reductase pentaheme subunit;cytochrome c nitrite reductase Fe-S protein;cytochrome c nitrite reductase subunit NrfD;heme lyase NrfEFG subunit NrfEF;heme lyase NrfEFG subunit NrfG
CEN1	TU_36	operon_36	5PO019	SL1344_RS01695,SL1344_RS01700,SL1344_RS01705	SL1344_RS01695,SL1344_RS01700,SL1344_RS01705	fumarylacetoacetate hydrolase family protein;alpha/beta hydrolase;LysR family transcriptional regulator
CEN1	TU_362	operon_362	5PO083	SL1344_RS22440,SL1344_RS22445,SL1344_RS22450	SL1344_RS22440,SL1344_RS22445,SL1344_RS22450	PspA/IM30 family protein;ion channel;YjfK family protein
CEN1	TU_363	operon_363	5PO083	SL1344_RS22455,SL1344_RS22460,SL1344_RS22465	SL1344_RS22455,SL1344_RS22460,SL1344_RS22465	DUF350 domain-containing protein;DUF1190 domain-containing protein;glutathionylspermidine synthase family protein
CEN1	TU_367	operon_367	5PO267	SL1344_RS22720,SL1344_RS22725	srfJ, iolI1	lysosomal glucosyl ceramidase-like type III secretion effector SrfJ;2-keto-myo-inositol isomerase IolI1
CEN1	TU_369	operon_369	5PO084	SL1344_RS22805,SL1344_RS22810,SL1344_RS22815	SL1344_RS22805,SL1344_RS22810,SL1344_RS22815	amidohydrolase/deacetylase family metallohydrolase;DgaE family pyridoxal phosphate-dependent ammonia lyase;KDGP aldolase family protein
CEN1	TU_37	operon_37	CO1541	SL1344_RS01745,SL1344_RS26530	SL1344_RS01745,SL1344_RS26530	membrane protein;hypothetical protein
CEN1	TU_370	operon_370	5PO084	SL1344_RS22825,SL1344_RS22830	SL1344_RS22825,SL1344_RS22830	type II toxin-antitoxin system RelB/DinJ family antitoxin;type II toxin-antitoxin system RelE/ParE family toxin
CEN1	TU_373	operon_373	5PO086	SL1344_RS23280,SL1344_RS23285	SL1344_RS23280,SL1344_RS23285	PTS mannose/fructose/sorbose/N-acetylgalactosamine transporter subunit IIC;PTS system mannose/fructose/sorbose family transporter subunit IID
CEN1	TU_374	operon_374	CO0431	SL1344_RS23330,SL1344_RS23335	SL1344_RS23330, bglJ	response regulator transcription factor;DNA-binding transcriptional activator BglJ
CEN1	TU_376	operon_376	CO1294	SL1344_RS23410,SL1344_RS23415	SL1344_RS23410,SL1344_RS23415	patatin family protein;metal-dependent hydrolase
CEN1	TU_379	operon_379	5PO176	SL1344_RS23570,SL1344_RS23565,SL1344_RS23560,SL1344_RS23555,SL1344_RS23550	SL1344_RS23570, sthA,SL1344_RS23560,SL1344_RS23555, sthE	fimbrial protein;fimbrial biogenesis chaperone SthA;fimbrial outer membrane usher protein;fimbrial protein;fimbrial major subunit SthE
CEN1	TU_380	operon_380	5PO465	SL1344_RS23480,SL1344_RS23475	SL1344_RS23480, lplA	YtjB family periplasmic protein;lipoate--protein ligase LplA
CEN1	TU_381	operon_381	5PO370	SL1344_RS23470,SL1344_RS23465,SL1344_RS23460,SL1344_RS23455,SL1344_RS23450	SL1344_RS23470,SL1344_RS23465, stjC,SL1344_RS23455,SL1344_RS23450	DUF1120 domain-containing protein;DUF1120 domain-containing protein;fimbrial biogenesis chaperone StjC;fimbrial biogenesis outer membrane usher protein;outer membrane protein
CEN1	TU_382	operon_382	CO0390	SL1344_RS23425,SL1344_RS23420	SL1344_RS23425,SL1344_RS23420	YjjI family glycine radical enzyme;YjjW family glycine radical enzyme activase
CEN1	TU_383	operon_383	CO1587	SL1344_RS23325,SL1344_RS23320	SL1344_RS23325,SL1344_RS23320	threonine/serine exporter ThrE family protein;threonine/serine exporter
CEN1	TU_389	operon_389	5PO368	SL1344_RS23070,SL1344_RS23065	SL1344_RS23070,SL1344_RS23065	DUF1819 family protein;DUF1788 domain-containing protein
CEN1	TU_39	operon_39	5PO178	SL1344_RS01775,SL1344_RS01780	SL1344_RS01775,SL1344_RS01780	helix-turn-helix transcriptional regulator;membrane protein
CEN1	TU_393	operon_393	5PO295	SL1344_RS22855,SL1344_RS22850	treB, treC	PTS trehalose transporter subunit IIBC;alpha,alpha-phosphotrehalase
CEN1	TU_394	operon_394	5PO413	SL1344_RS22700,SL1344_RS22695	iolA, iolB	malonate-semialdehyde dehydrogenase IolA;5-deoxy-glucuronate isomerase
CEN1	TU_395	operon_395	CO1287	SL1344_RS22650,SL1344_RS22645	SL1344_RS22650,SL1344_RS22645	metallo-dependent hydrolase;MFS transporter
CEN1	TU_398	operon_398	5PO131	SL1344_RS22200,SL1344_RS22195	cutA,SL1344_RS22195	divalent cation tolerance protein CutA;protein-disulfide reductase DsbD
CEN1	TU_4	operon_4	5PO135	SL1344_RS00105,SL1344_RS00110,SL1344_RS00115,SL1344_RS00120,SL1344_RS00125,SL1344_RS00130,SL1344_RS00135	SL1344_RS00105, bcfB, bcfC,SL1344_RS00120,SL1344_RS00125,SL1344_RS00130, bcfG	fimbrial protein BcfA;fimbrial biogenesis chaperone BcfB;fimbrial usher BcfC;fimbrial protein BcfD;fimbrial protein BcfE;fimbrial protein BcfF;fimbrial chaperone BcfG
CEN1	TU_40	operon_40	5PO201	SL1344_RS01805,SL1344_RS01810,SL1344_RS01815	golT, golS, golB	gold/copper-translocating P-type ATPase GolT;Au(I) sensor transcriptional regulator GolS;gold resistance metallochaperone GolB
CEN1	TU_400	operon_400	CO1249	SL1344_RS22100,SL1344_RS22095	SL1344_RS22100, dcuR	sensor histidine kinase;two-component system response regulator DcuR
CEN1	TU_401	operon_401	5PO364	SL1344_RS22085,SL1344_RS22080	dcuB, fumA	anaerobic C4-dicarboxylate transporter DcuB;class I fumarate hydratase FumA
CEN1	TU_402	operon_402	CO0350	SL1344_RS22040,SL1344_RS22035,SL1344_RS22030	eptA, pmrA, pmrB	phosphoethanolamine transferase EptA;two-component system response regulator PmrA;two-component system sensor histidine kinase PmrB
CEN1	TU_404	operon_404	CO0081	SL1344_RS21830,SL1344_RS21825	SL1344_RS21830,SL1344_RS21825	hypothetical protein;membrane protein
CEN1	TU_405	operon_405	5PO174	SL1344_RS21705,SL1344_RS21700	malF, malG	maltose ABC transporter permease MalF;maltose ABC transporter permease MalG
CEN1	TU_406	operon_406	5PO236	SL1344_RS21655,SL1344_RS21650	SL1344_RS21655,SL1344_RS21650	putative holin;lytic transglycosylase domain-containing protein
CEN1	TU_407	operon_407	CO1520	SL1344_RS21640,SL1344_RS21635,SL1344_RS21630,SL1344_RS21625	SL1344_RS21640,SL1344_RS21635,SL1344_RS21630,SL1344_RS21625	Gp37 family protein;hypothetical protein;phage tail sheath family protein;phage major tail tube protein
CEN1	TU_408	operon_408	CO0106	SL1344_RS21615,SL1344_RS21610,SL1344_RS21605,SL1344_RS21600,SL1344_RS21595	SL1344_RS21615,SL1344_RS21610,SL1344_RS21605,SL1344_RS21600,SL1344_RS21595	phage tail tape measure protein;phage tail protein;tail protein X;phage late control D family protein;phage baseplate assembly protein V
CEN1	TU_409	operon_409	CO0279	SL1344_RS21590,SL1344_RS21585,SL1344_RS21580	SL1344_RS21590,SL1344_RS21585,SL1344_RS21580	GtrA family protein;glycosyltransferase family 2 protein;DUF6056 family protein
CEN1	TU_410	operon_410	CO0517	SL1344_RS21575,SL1344_RS21570,SL1344_RS21565,SL1344_RS21560,SL1344_RS21555,SL1344_RS21550	SL1344_RS21575,SL1344_RS21570,SL1344_RS21565,SL1344_RS21560,SL1344_RS21555,SL1344_RS21550	GPW/gp25 family protein;baseplate J/gp47 family protein;phage tail protein I;tail fiber protein;DUF4376 domain-containing protein;hypothetical protein
CEN1	TU_411	operon_411	CO0604	SL1344_RS21495,SL1344_RS21490	iclR,SL1344_RS21490	glyoxylate bypass operon transcriptional repressor IclR;ASCH domain-containing protein
CEN1	TU_412	operon_412	CO0284	SL1344_RS21435,SL1344_RS21430	purH, purD	bifunctional phosphoribosylaminoimidazolecarboxamide formyltransferase/IMP cyclohydrolase;phosphoribosylamine--glycine ligase
CEN1	TU_415	operon_415	5PO402	SL1344_RS21080,SL1344_RS21075	SL1344_RS21080, mscS	hypothetical protein;small-conductance mechanosensitive channel MscS
CEN1	TU_418	operon_418	5PO078	SL1344_RS20925,SL1344_RS20920	lsrK,SL1344_RS20920	autoinducer-2 kinase;cupin domain-containing protein
CEN1	TU_420	operon_420	5PO235	SL1344_RS20840,SL1344_RS20835,SL1344_RS20830	SL1344_RS20840,SL1344_RS20835,SL1344_RS20830	TRAP transporter substrate-binding protein;TRAP transporter small permease;TRAP transporter large permease
CEN1	TU_421	operon_421	CO0780	SL1344_RS20800,SL1344_RS20795	rhaB, rhaA	rhamnulokinase;L-rhamnose isomerase
CEN1	TU_422	operon_422	CO0748	SL1344_RS20785,SL1344_RS20780	fucO, rhaM	lactaldehyde reductase;L-rhamnose mutarotase
CEN1	TU_425	operon_425	5PO396	SL1344_RS20705,SL1344_RS20700	SL1344_RS20705,SL1344_RS20700	type II toxin-antitoxin system HigB family toxin;type II toxin-antitoxin system HigA family antitoxin
CEN1	TU_426	operon_426	5PO075	SL1344_RS20665,SL1344_RS20660	yihU, yihT	sulfolactaldehyde 3-reductase;sulfofructosephosphate aldolase
CEN1	TU_427	operon_427	5PO075	SL1344_RS20655,SL1344_RS20650,SL1344_RS20645	yihS,SL1344_RS20650,SL1344_RS20645	sulfoquinovose isomerase;aldose-1-epimerase;alpha-glucosidase
CEN1	TU_428	operon_428	5PO075	SL1344_RS20640,SL1344_RS20635	SL1344_RS20640,SL1344_RS20635	MFS transporter;MFS transporter
CEN1	TU_429	operon_429	5PO075	SL1344_RS20620,SL1344_RS20615,SL1344_RS20610,SL1344_RS20605,SL1344_RS20600	SL1344_RS20620,SL1344_RS20615,SL1344_RS20610,SL1344_RS20605,SL1344_RS20600	STM4014 family protein;STM4013/SEN3800 family hydrolase;STM4012 family radical SAM protein;STM4011 family radical SAM protein;Cof-type HAD-IIB family hydrolase
CEN1	TU_430	operon_430	5PO234	SL1344_RS20585,SL1344_RS20580	glnL, glnG	nitrogen regulation protein NR(II);nitrogen regulation protein NR(I)
CEN1	TU_433	operon_433	5PO282	SL1344_RS20330,SL1344_RS20325	SL1344_RS20330,SL1344_RS20325	membrane protein;DUF2628 domain-containing protein
CEN1	TU_434	operon_434	5PO192	SL1344_RS26135,SL1344_RS27775,SL1344_RS20285	SL1344_RS26135,SL1344_RS27775,SL1344_RS20285	hypothetical protein;hypothetical protein;DUF3021 family protein
CEN1	TU_436	operon_436	5PO478	SL1344_RS20020,SL1344_RS24755	SL1344_RS20020, mdtD	FadR/GntR family transcriptional regulator;multidrug transporter subunit MdtD
CEN1	TU_437	operon_437	CO0386	SL1344_RS19970,SL1344_RS19965	ravA, viaA	ATPase RavA;ATPase RavA stimulator ViaA
CEN1	TU_439	operon_439	CO0514	SL1344_RS19870,SL1344_RS19865	SL1344_RS19870,SL1344_RS19865	shikimate 5-dehydrogenase;fructose-specific PTS transporter subunit EIIC
CEN1	TU_44	operon_44	5PO202	SL1344_RS01890,SL1344_RS01895,SL1344_RS01900	prpC,SL1344_RS01895, prpE	2-methylcitrate synthase;bifunctional 2-methylcitrate dehydratase/aconitate hydratase;propionate--CoA ligase
CEN1	TU_441	operon_441	5PO171	SL1344_RS19845,SL1344_RS19840	pstB, phoU	phosphate ABC transporter ATP-binding protein PstB;phosphate signaling complex protein PhoU
CEN1	TU_443	operon_443	5PO170	SL1344_RS19720,SL1344_RS19715,SL1344_RS19710,SL1344_RS19705	dgoR,SL1344_RS19715,SL1344_RS19710, dgoD	D-galactonate utilization transcriptional regulator DgoR;2-dehydro-3-deoxygalactonokinase;2-dehydro-3-deoxy-6-phosphogalactonate aldolase;galactonate dehydratase
CEN1	TU_444	operon_444	CO0929	SL1344_RS19680,SL1344_RS19675,SL1344_RS19670	torC, torA, torD	pentaheme c-type cytochrome TorC;trimethylamine-N-oxide reductase TorA;molecular chaperone TorD
CEN1	TU_449	operon_449	CO0884	SL1344_RS19510,SL1344_RS19505,SL1344_RS19500	uhpA, uhpB,SL1344_RS19500	transcriptional regulator UhpA;signal transduction histidine-protein kinase/phosphatase UhpB;MFS transporter
CEN1	TU_45	operon_45	5PO243	SL1344_RS01925,SL1344_RS01930	sbmA, yaiW	peptide antibiotic transporter SbmA;surface-exposed outer membrane lipoprotein YaiW
CEN1	TU_451	operon_451	5PO392	SL1344_RS19470,SL1344_RS19465	SL1344_RS19470,SL1344_RS19465	PTS galactitol transporter subunit IIC;FGGY family carbohydrate kinase
CEN1	TU_452	operon_452	5PO392	SL1344_RS19460,SL1344_RS19455	SL1344_RS19460,SL1344_RS19455	class II aldolase;HPr family phosphocarrier protein
CEN1	TU_453	operon_453	CO1517	SL1344_RS19420,SL1344_RS19415	SL1344_RS19420,SL1344_RS19415	PTS sugar transporter subunit IIA;PTS system mannose/fructose/N-acetylgalactosamine-transporter subunit IIB
CEN1	TU_454	operon_454	CO1578	SL1344_RS19410,SL1344_RS19405,SL1344_RS19400,SL1344_RS19395	SL1344_RS19410,SL1344_RS19405, dgaE,SL1344_RS19395	PTS sugar transporter subunit IIC;PTS system mannose/fructose/sorbose family transporter subunit IID;D-glucosaminate-6-phosphate ammonia lyase;2-dehydro-3-deoxy-phosphogluconate aldolase
CEN1	TU_456	operon_456	5PO355	SL1344_RS19360,SL1344_RS19355	SL1344_RS19360,SL1344_RS19355	transcriptional regulator;membrane protein
CEN1	TU_457	operon_457	5PO354	SL1344_RS19315,SL1344_RS19310	SL1344_RS19315, yicI	glycoside-pentoside-hexuronide family transporter;alpha-xylosidase
CEN1	TU_467	operon_467	5PO169	SL1344_RS18760,SL1344_RS18755,SL1344_RS18750,SL1344_RS18745	lpfB, lpfC, lpfD, lpfE	long polar fimbrial biogenesis chaperone LpfB;outer membrane usher protein LpfC;long polar fimbrial protein LpfD;long polar fimbrial protein LpfE
CEN1	TU_472	operon_472	CO0187	SL1344_RS18485,SL1344_RS18480,SL1344_RS18475	SL1344_RS18485, rbbA,SL1344_RS18475	HlyD family efflux transporter periplasmic adaptor subunit;ribosome-associated ATPase/putative transporter RbbA;ABC transporter permease
CEN1	TU_474	operon_474	5PO167	SL1344_RS18365,SL1344_RS18360,SL1344_RS18355,SL1344_RS18350	livH, livM, livG, livF	high-affinity branched-chain amino acid ABC transporter permease LivH;branched chain amino acid ABC transporter permease LivM;high-affinity branched-chain amino acid ABC transporter ATP-binding protein LivG;high-affinity branched-chain amino acid ABC transporter ATP-binding protein LivF
CEN1	TU_476	operon_476	5PO227	SL1344_RS18330,SL1344_RS18325,SL1344_RS18320,SL1344_RS18315	ugpA, ugpE,SL1344_RS18320, ugpQ	sn-glycerol-3-phosphate ABC transporter permease UgpA;sn-glycerol-3-phosphate ABC transporter permease UgpE;sn-glycerol-3-phosphate import ATP-binding protein UgpC;glycerophosphodiester phosphodiesterase
CEN1	TU_477	operon_477	CO0698	SL1344_RS18260,SL1344_RS18255	gntK, gntU	gluconokinase;gluconate transporter
CEN1	TU_479	operon_479	5PO166	SL1344_RS18195,SL1344_RS18190	SL1344_RS18195,SL1344_RS18190	PstS family phosphate ABC transporter substrate-binding protein;hypothetical protein
CEN1	TU_482	operon_482	CO0599	SL1344_RS18145,SL1344_RS18140	SL1344_RS18145,SL1344_RS18140	type II toxin-antitoxin system RelB/DinJ family antitoxin;type II toxin-antitoxin system YafQ family toxin
CEN1	TU_495	operon_495	5PO066	SL1344_RS17420,SL1344_RS17415,SL1344_RS17410,SL1344_RS17405,SL1344_RS17400	mreC, mreD,SL1344_RS17410, rng, yhdP	rod shape-determining protein MreC;rod shape-determining protein MreD;Maf family protein;ribonuclease G;AsmA2 domain-containing protein YhdP
CEN1	TU_496	operon_496	CO0622	SL1344_RS17385,SL1344_RS17380,SL1344_RS17375	aaeX, aaeA, aaeB	p-hydroxybenzoic acid efflux pump operon protein AaeX;p-hydroxybenzoic acid efflux pump subunit AaeA;p-hydroxybenzoic acid efflux pump subunit AaeB
CEN1	TU_498	operon_498	5PO351	SL1344_RS17330,SL1344_RS17325	ttdA, ttdB	L(+)-tartrate dehydratase subunit alpha;L(+)-tartrate dehydratase subunit beta
CEN1	TU_5	operon_5	5PO196	SL1344_RS00185,SL1344_RS00190	SL1344_RS00185,SL1344_RS00190	anaerobic sulfatase maturase;hypothetical protein
CEN1	TU_50	operon_50	5PO271	SL1344_RS02145,SL1344_RS02150	thiL, pgpA	thiamine-phosphate kinase;phosphatidylglycerophosphatase A
CEN1	TU_51	operon_51	CO0635	SL1344_RS02205,SL1344_RS02210	phnW,SL1344_RS02210	2-aminoethylphosphonate--pyruvate transaminase;phosphonoacetaldehyde hydrolase
CEN1	TU_512	operon_512	CO1496	SL1344_RS16800,SL1344_RS16795	SL1344_RS16800,SL1344_RS16795	DeoR/GlpR family DNA-binding transcription regulator;sugar kinase
CEN1	TU_516	operon_516	5PO061	SL1344_RS16470,SL1344_RS16465	nudF,SL1344_RS16465	ADP-ribose diphosphatase;DUF1249 family protein
CEN1	TU_520	operon_520	CO0986	SL1344_RS16250,SL1344_RS16245	SL1344_RS16250,SL1344_RS16245	ABC transporter substrate-binding protein;molybdate ABC transporter substrate-binding protein
CEN1	TU_523	operon_523	CO0566	SL1344_RS16170,SL1344_RS16165	SL1344_RS16170,SL1344_RS16165	APC family permease;DUF3156 family protein
CEN1	TU_524	operon_524	CO1242	SL1344_RS16155,SL1344_RS16150	SL1344_RS16155,SL1344_RS16150	anaerobic sulfatase maturase;arylsulfatase
CEN1	TU_525	operon_525	5PO057	SL1344_RS16140,SL1344_RS16135	ripC, ripB	itaconate degradation C-C-lyase RipC;(R)-specific enoyl-CoA hydratase RipB/Ich
CEN1	TU_526	operon_526	5PO057	SL1344_RS16130,SL1344_RS16125	ripA,SL1344_RS16125	itaconate CoA-transferase RipA/Ict;VOC family protein
CEN1	TU_529	operon_529	5PO056	SL1344_RS15950,SL1344_RS15945,SL1344_RS15940	SL1344_RS15950,SL1344_RS15945,SL1344_RS15940	mannitol dehydrogenase family protein;zinc-binding alcohol dehydrogenase family protein;Ldh family oxidoreductase
CEN1	TU_536	operon_536	5PO187	SL1344_RS15665,SL1344_RS15660	stdC,SL1344_RS15660	fimbrial biogenesis chaperone StdC;hypothetical protein
CEN1	TU_537	operon_537	5PO290	SL1344_RS15655,SL1344_RS15650	SL1344_RS15655,SL1344_RS15650	CaiF/GrlA family transcriptional regulator;transcriptional regulator
CEN1	TU_538	operon_538	CO1378	SL1344_RS15575,SL1344_RS15570	aas, lplT	bifunctional acyl-ACP--phospholipid O-acyltransferase/long-chain-fatty-acid--ACP ligase;lysophospholipid transporter LplT
CEN1	TU_54	operon_54	CO1116	SL1344_RS02390,SL1344_RS02395	SL1344_RS02390, ykgO	type B 50S ribosomal protein L31;type B 50S ribosomal protein L36
CEN1	TU_540	operon_540	CO1066	SL1344_RS15530,SL1344_RS15525	lgt, thyA	prolipoprotein diacylglyceryl transferase;thymidylate synthase
CEN1	TU_541	operon_541	5PO054	SL1344_RS15515,SL1344_RS15510,SL1344_RS15505,SL1344_RS15500	SL1344_RS15515,SL1344_RS15510,SL1344_RS15505,SL1344_RS15500	prepilin peptidase-dependent protein;prepilin peptidase-dependent protein;DUF2509 family protein;prepilin-type N-terminal cleavage/methylation domain-containing protein
CEN1	TU_542	operon_542	5PO054	SL1344_RS15490,SL1344_RS15485,SL1344_RS15480	ptrA, recB, recD	pitrilysin;exodeoxyribonuclease V subunit beta;exodeoxyribonuclease V subunit alpha
CEN1	TU_544	operon_544	5PO386	SL1344_RS15340,SL1344_RS15335	SL1344_RS15340, truC	YqcC family protein;tRNA pseudouridine(65) synthase TruC
CEN1	TU_545	operon_545	5PO159	SL1344_RS15325,SL1344_RS15320,SL1344_RS15315	gudP,SL1344_RS15320, gudD	galactarate/glucarate/glycerate transporter GudP;glucarate dehydratase family protein;glucarate dehydratase
CEN1	TU_549	operon_549	5PO127	SL1344_RS15230,SL1344_RS15225,SL1344_RS15220,SL1344_RS15215,SL1344_RS15210,SL1344_RS15205,SL1344_RS15200,SL1344_RS15195	SL1344_RS15230, casA, casB, cas7e, cas5e, cas6e, cas1e, cas2e	CRISPR-associated helicase/endonuclease Cas3;type I-E CRISPR-associated protein Cse1/CasA;type I-E CRISPR-associated protein Cse2/CasB;type I-E CRISPR-associated protein Cas7/Cse4/CasC;type I-E CRISPR-associated protein Cas5/CasD;type I-E CRISPR-associated protein Cas6/Cse3/CasE;type I-E CRISPR-associated endonuclease Cas1e;type I-E CRISPR-associated endoribonuclease Cas2e
CEN1	TU_550	operon_550	CO1570	SL1344_RS15185,SL1344_RS15180,SL1344_RS15175,SL1344_RS15170	cysD, cysN, cysC,SL1344_RS15170	sulfate adenylyltransferase subunit CysD;sulfate adenylyltransferase subunit CysN;adenylyl-sulfate kinase;DUF3561 family protein
CEN1	TU_555	operon_555	CO0811	SL1344_RS15065,SL1344_RS15060	SL1344_RS15065,SL1344_RS15060	MFS transporter;DUF4440 domain-containing protein
CEN1	TU_558	operon_558	5PO052	SL1344_RS14770,SL1344_RS14765,SL1344_RS14760	hycB, hycC,SL1344_RS14760	formate hydrogenlyase subunit HycB;formate hydrogenlyase subunit 3;respiratory chain complex I subunit 1 family protein
CEN1	TU_559	operon_559	5PO052	SL1344_RS14755,SL1344_RS14750,SL1344_RS14745,SL1344_RS14740,SL1344_RS14735	hycE, hycF, hycG,SL1344_RS14740, hycI	formate hydrogenlyase subunit HycE;formate hydrogenlyase subunit HycF;formate hydrogenlyase subunit HycG;formate hydrogenlyase maturation HycH family protein;hydrogenase maturation peptidase HycI
CEN1	TU_56	operon_56	CO0324	SL1344_RS02555,SL1344_RS02560	fetA, fetB	iron ABC transporter ATP-binding protein FetA;iron export ABC transporter permease subunit FetB
CEN1	TU_562	operon_562	5PO343	SL1344_RS14415,SL1344_RS14410	tctD,SL1344_RS14410	transcriptional regulator TctD;sensor histidine kinase
CEN1	TU_566	operon_566	2PO009	SL1344_RS14150,SL1344_RS14145,SL1344_RS14140	SL1344_RS14150,SL1344_RS14145,SL1344_RS14140	hypothetical protein;ogr/Delta-like zinc finger family protein;phage polarity suppression protein
CEN1	TU_569	operon_569	3PO007	SL1344_RS14075,SL1344_RS14070,SL1344_RS14065,SL1344_RS14060	SL1344_RS14075,SL1344_RS14070,SL1344_RS14065,SL1344_RS14060	DUF2732 family protein;TraR/DksA family transcriptional regulator;DNA adenine methylase;replication endonuclease
CEN1	TU_572	operon_572	3PO009	SL1344_RS14005,SL1344_RS14000	SL1344_RS14005, gpM	phage major capsid protein, P2 family;phage terminase small subunit
CEN1	TU_573	operon_573	3PO008	SL1344_RS13995,SL1344_RS13990,SL1344_RS13985,SL1344_RS13980,SL1344_RS13975,SL1344_RS13970,SL1344_RS27735,SL1344_RS13965,SL1344_RS13960	SL1344_RS13995,SL1344_RS13990,SL1344_RS13985,SL1344_RS13980,SL1344_RS13975, lysB, lysC,SL1344_RS13965,SL1344_RS13960	head completion/stabilization protein;tail protein X;HP1 family phage holin;lysozyme;DNZ54_00345 family protein;Rz-like lysis system protein LysB;Rz1-like lysis system protein LysC;phage tail protein;phage virion morphogenesis protein
CEN1	TU_574	operon_574	5PO009	SL1344_RS13955,SL1344_RS13950,SL1344_RS13945,SL1344_RS13940,SL1344_RS13935,SL1344_RS13930	SL1344_RS13955,SL1344_RS13950,SL1344_RS13945,SL1344_RS13940,SL1344_RS13935,SL1344_RS13930	phage baseplate assembly protein V;GPW/gp25 family protein;baseplate assembly protein;phage tail protein I;phage tail protein;tail fiber assembly protein
CEN1	TU_575	operon_575	3PO005	SL1344_RS13915,SL1344_RS13910	SL1344_RS13915,SL1344_RS13910	phage tail sheath protein;phage major tail tube protein
CEN1	TU_576	operon_576	3PO011	SL1344_RS13900,SL1344_RS13895,SL1344_RS13890,SL1344_RS13885	SL1344_RS13900,SL1344_RS13895,SL1344_RS13890,SL1344_RS13885	GpE family phage tail protein;phage tail tape measure protein;phage tail protein;phage late control D family protein
CEN1	TU_583	operon_583	5PO005	SL1344_RS13495,SL1344_RS13490	SL1344_RS13495,SL1344_RS13490	YdaS family helix-turn-helix protein;CII family transcriptional regulator
CEN1	TU_584	operon_584	5PO005	SL1344_RS13485,SL1344_RS13480	SL1344_RS13485,SL1344_RS13480	replication protein;replication protein P
CEN1	TU_585	operon_585	5PO005	SL1344_RS13475,SL1344_RS13470,SL1344_RS13465,SL1344_RS13460	SL1344_RS13475,SL1344_RS13470,SL1344_RS13465,SL1344_RS13460	ead/Ea22-like family protein;class I SAM-dependent methyltransferase;DUF550 domain-containing protein;ASCH domain-containing protein
CEN1	TU_586	operon_586	5PO007	SL1344_RS13440,SL1344_RS27720,SL1344_RS13430,SL1344_RS13425,SL1344_RS13420	SL1344_RS13440,SL1344_RS27720,SL1344_RS13430,SL1344_RS13425,SL1344_RS13420	DUF1367 family protein;hypothetical protein;recombination protein NinG;YlcG family protein;bacteriophage antitermination protein Q
CEN1	TU_587	operon_587	5PO309	SL1344_RS13395,SL1344_RS13390,SL1344_RS13385	SL1344_RS13395,SL1344_RS13390,SL1344_RS13385	phage holin, lambda family;lysozyme;lysis protein
CEN1	TU_588	operon_588	5PO002	SL1344_RS13375,SL1344_RS13370,SL1344_RS13365,SL1344_RS13360,SL1344_RS13355,SL1344_RS13350	SL1344_RS13375,SL1344_RS13370,SL1344_RS13365,SL1344_RS13360,SL1344_RS13355,SL1344_RS13350	terminase small subunit;phage terminase large subunit family protein;gpW family protein;phage portal protein;S49 family peptidase;head decoration protein
CEN1	TU_590	operon_590	5PO002	SL1344_RS13320,SL1344_RS13315,SL1344_RS13310,SL1344_RS13305,SL1344_RS13300,SL1344_RS13295,SL1344_RS13290,SL1344_RS13285,SL1344_RS13280	SL1344_RS13320,SL1344_RS13315,SL1344_RS13310,SL1344_RS13305,SL1344_RS13300,SL1344_RS13295,SL1344_RS13290,SL1344_RS13285,SL1344_RS13280	phage minor tail U family protein;phage tail tube protein;phage minor tail protein G;phage tail assembly protein T;phage tail tape measure protein;phage tail protein;phage minor tail protein L;C40 family peptidase;tail assembly protein
CEN1	TU_591	operon_591	5PO002	SL1344_RS13265,SL1344_RS13260,SL1344_RS13255	SL1344_RS13265,SL1344_RS13260,SL1344_RS13255	prophage tail fiber N-terminal domain-containing protein;macro domain-containing protein;tail fiber assembly protein
CEN1	TU_602	operon_602	CO1274	SL1344_RS12970,SL1344_RS12965,SL1344_RS12960,SL1344_RS12955	SL1344_RS12970, dmsB,SL1344_RS12960,SL1344_RS12955	dimethyl sulfoxide reductase subunit A;dimethylsulfoxide reductase subunit B;dimethyl sulfoxide reductase anchor subunit family protein;4Fe-4S binding protein
CEN1	TU_604	operon_604	5PO536	SL1344_RS12895,SL1344_RS12890	ratA, ratB	DUF823/DUF824 repeat adhesin RatA;DUF823/DUF824 repeat adhesin RatB
CEN1	TU_606	operon_606	5PO185	SL1344_RS12680,SL1344_RS12675,SL1344_RS12670,SL1344_RS12665,SL1344_RS12660	eutS, eutP, eutQ, eutT, pta	ethanolamine utilization microcompartment protein EutS;ethanolamine utilization acetate kinase EutP;ethanolamine utilization acetate kinase EutQ;ethanolamine utilization cob(I)yrinic acid a,c-diamide adenosyltransferase EutT;phosphate acetyltransferase
CEN1	TU_608	operon_608	5PO185	SL1344_RS12630,SL1344_RS12625	eutH, eutA	ethanolamine utilization protein EutH;ethanolamine ammonia-lyase reactivating factor EutA
CEN1	TU_61	operon_61	5PO246	SL1344_RS02695,SL1344_RS02700	SL1344_RS02695,SL1344_RS02700	DUF2877 domain-containing protein;carbamate kinase
CEN1	TU_611	operon_611	5PO048	SL1344_RS12550,SL1344_RS12545,SL1344_RS12540,SL1344_RS12535,SL1344_RS12530	cysP, cysT, cysW, cysA, cysM	thiosulfate/sulfate ABC transporter substrate-binding protein CysP;sulfate/thiosulfate ABC transporter permease CysT;sulfate/thiosulfate ABC transporter permease CysW;sulfate/thiosulfate ABC transporter ATP-binding protein CysA;cysteine synthase CysM
CEN1	TU_612	operon_612	CO0215	SL1344_RS12505,SL1344_RS12500	pdxK,SL1344_RS12500	pyridoxine/pyridoxal/pyridoxamine kinase;hypothetical protein
CEN1	TU_614	operon_614	CO0830	SL1344_RS12300,SL1344_RS12295,SL1344_RS12290	pgtC, pgtB, pgtA	phosphoglycerate transport regulator PgtC;two-component system sensor histidine kinase PgtB;two-component system response regulator PgtA
CEN1	TU_62	operon_62	5PO247	SL1344_RS02760,SL1344_RS02765,SL1344_RS02770,SL1344_RS02775,SL1344_RS02780	fimI, fimC,SL1344_RS02770, fimH, sfmF	type 1 fimbrial protein subunit FimI;type 1 fimbria chaperone FimC;fimbrial biogenesis usher protein;type 1 fimbria D-mannose specific adhesin FimH;fimbria assembly protein
CEN1	TU_620	operon_620	5PO333	SL1344_RS12105,SL1344_RS12100	SL1344_RS12105,SL1344_RS12100	APC family permease;alanine/ornithine racemase family PLP-dependent enzyme
CEN1	TU_630	operon_630	5PO104	SL1344_RS11765,SL1344_RS11760	SL1344_RS11765, rhmD	IclR family transcriptional regulator;L-rhamnonate dehydratase
CEN1	TU_637	operon_637	CO1563	SL1344_RS11570,SL1344_RS11565,SL1344_RS11560,SL1344_RS11555,SL1344_RS11550,SL1344_RS11545	SL1344_RS11570, ccmD, ccmE,SL1344_RS11555, dsbE,SL1344_RS11545	heme ABC transporter permease;heme exporter protein CcmD;cytochrome c maturation protein CcmE;heme lyase CcmF/NrfE family subunit;thiol:disulfide interchange protein DsbE;cytochrome c-type biogenesis protein CcmH
CEN1	TU_638	operon_638	5PO010	SL1344_RS11510,SL1344_RS11505	SL1344_RS11510,SL1344_RS11505	KilA-N domain-containing protein;DUF968 domain-containing protein
CEN1	TU_643	operon_643	CO1415	SL1344_RS11280,SL1344_RS11275	SL1344_RS11280,SL1344_RS11275	L-serine ammonia-lyase;helix-turn-helix transcriptional regulator
CEN1	TU_646	operon_646	5PO327	SL1344_RS11130,SL1344_RS11125,SL1344_RS11120,SL1344_RS11115	SL1344_RS11130,SL1344_RS11125,SL1344_RS11120,SL1344_RS11115	ABC transporter substrate-binding protein;ABC transporter permease;ABC transporter ATP-binding protein;ABC transporter permease
CEN1	TU_647	operon_647	5PO258	SL1344_RS11100,SL1344_RS11095,SL1344_RS11090	SL1344_RS11100, btsR,SL1344_RS11090	sensor histidine kinase;two-component system response regulator BtsR;DUF1456 family protein
CEN1	TU_65	operon_65	5PO024	SL1344_RS03080,SL1344_RS03085,SL1344_RS03090,SL1344_RS03095	SL1344_RS03080,SL1344_RS03085,SL1344_RS03090,SL1344_RS03095	molecular chaperone;molybdopterin-dependent oxidoreductase;4Fe-4S dicluster domain-containing protein;dimethyl sulfoxide reductase anchor subunit family protein
CEN1	TU_651	operon_651	5PO043	SL1344_RS10890,SL1344_RS10885,SL1344_RS10880,SL1344_RS10875,SL1344_RS10870,SL1344_RS10865,SL1344_RS10860	SL1344_RS10890, wzb, wzc, wcaA, wcaB, wcaC, wcaD	polysaccharide export protein;low molecular weight protein-tyrosine-phosphatase Wzb;tyrosine-protein kinase Wzc;colanic acid biosynthesis glycosyltransferase WcaA;colanic acid biosynthesis acetyltransferase WcaB;colanic acid biosynthesis glycosyltransferase WcaC;colanic acid polymerase WcaD
CEN1	TU_652	operon_652	5PO043	SL1344_RS10845,SL1344_RS10840,SL1344_RS10835,SL1344_RS10830,SL1344_RS10825	gmd,SL1344_RS10840,SL1344_RS10835, wcaI, cpsB	GDP-mannose 4,6-dehydratase;GDP-L-fucose synthase;GDP-mannose mannosyl hydrolase;colanic acid biosynthesis fucosyltransferase WcaI;mannose-1-phosphate guanyltransferase
CEN1	TU_653	operon_653	5PO043	SL1344_RS10810,SL1344_RS10805,SL1344_RS10800,SL1344_RS10795	wzxC, wcaK, wcaL, wcaM	colanic acid undecaprenyl disphosphate flippase WzxC;colanic acid biosynthesis pyruvyl transferase WcaK;colanic acid biosynthesis glycosyltransferase WcaL;colanic acid biosynthesis protein WcaM
CEN1	TU_66	operon_66	CO0917	SL1344_RS03155,SL1344_RS03160	dpiB, dpiA	sensor histidine kinase DpiB;two-component response regulator DpiA
CEN1	TU_660	operon_660	5PO287	SL1344_RS10345,SL1344_RS10340	SL1344_RS10345,SL1344_RS10340	hypothetical protein;DUF1493 family protein
CEN1	TU_662	operon_662	5PO309	SL1344_RS10150,SL1344_RS10145,SL1344_RS10140	SL1344_RS10150,SL1344_RS10145,SL1344_RS10140	phage holin, lambda family;glycoside hydrolase family 19 protein;lysis protein
CEN1	TU_664	operon_664	5PO009	SL1344_RS10045,SL1344_RS10040,SL1344_RS10035,SL1344_RS10030,SL1344_RS27695,SL1344_RS10015,SL1344_RS10010,SL1344_RS10005	SL1344_RS10045,SL1344_RS10040,SL1344_RS10035,SL1344_RS10030,SL1344_RS27695,SL1344_RS10015,SL1344_RS10010,SL1344_RS10005	DNA circularization N-terminal domain-containing protein;hypothetical protein;phage baseplate assembly protein V;phage GP46 family protein;baseplate J/gp47 family protein;DUF2313 domain-containing protein;hypothetical protein;tail fiber assembly protein
CEN1	TU_665	operon_665	CO0206	SL1344_RS09990,SL1344_RS09985	SL1344_RS09990,SL1344_RS09985	translesion error-prone DNA polymerase V autoproteolytic subunit;Y-family DNA polymerase
CEN1	TU_667	operon_667	5PO323	SL1344_RS09965,SL1344_RS09960,SL1344_RS09955	SL1344_RS09965,SL1344_RS09960,SL1344_RS09955	phosphohydrolase;DNA cytosine methyltransferase;very short patch repair endonuclease
CEN1	TU_67	operon_67	5PO120	SL1344_RS03310,SL1344_RS03315	SL1344_RS03310,SL1344_RS03315	DUF1266 domain-containing protein;J domain-containing protein
CEN1	TU_68	operon_68	5PO120	SL1344_RS03320,SL1344_RS03325	SL1344_RS03320,SL1344_RS03325	DUF1266 domain-containing protein;J domain-containing protein
CEN1	TU_680	operon_680	3PO022	SL1344_RS27680,SL1344_RS27675	SL1344_RS27680,SL1344_RS27675	macro domain-containing protein;tail fiber assembly protein
CEN1	TU_683	operon_683	5PO446	SL1344_RS09170,SL1344_RS09165	ftsI, rlmA	peptidoglycan glycosyltransferase FtsI;23S rRNA (guanine(745)-N(1))-methyltransferase
CEN1	TU_687	operon_687	5PO099	SL1344_RS08805,SL1344_RS08800,SL1344_RS08795,SL1344_RS08790	SL1344_RS08805, narH, narJ, narI	nitrate reductase subunit alpha;nitrate reductase subunit beta;nitrate reductase molybdenum cofactor assembly chaperone;respiratory nitrate reductase subunit gamma
CEN1	TU_690	operon_690	4PO008	SL1344_RS08560,SL1344_RS27500	SL1344_RS08560,SL1344_RS27500	YmiA family putative membrane protein;hypothetical protein
CEN1	TU_696	operon_696	CO1373	SL1344_RS08200,SL1344_RS08195,SL1344_RS08190	SL1344_RS08200,SL1344_RS08195,SL1344_RS08190	YdbH family protein;YnbE family lipoprotein;YdbL family protein
CEN1	TU_7	operon_7	5PO297	SL1344_RS00300,SL1344_RS00305,SL1344_RS00310,SL1344_RS00315,SL1344_RS00320	citD, citE, citF, citX, citG	citrate lyase acyl carrier protein;citrate (pro-3S)-lyase subunit beta;citrate lyase subunit alpha;citrate lyase holo-[acyl-carrier protein] synthase;triphosphoribosyl-dephospho-CoA synthase CitG
CEN1	TU_703	operon_703	5PO036	SL1344_RS07685,SL1344_RS07680	SL1344_RS07685,SL1344_RS07680	FAD-dependent oxidoreductase;MFS transporter
CEN1	TU_704	operon_704	5PO036	SL1344_RS07670,SL1344_RS07665	SL1344_RS07670,SL1344_RS07665	MFS transporter;zinc-binding alcohol dehydrogenase family protein
CEN1	TU_706	operon_706	5PO208	SL1344_RS07555,SL1344_RS07550	marA, marB	MDR efflux pump AcrAB transcriptional activator MarA;multiple antibiotic resistance protein MarB
CEN1	TU_708	operon_708	5PO311	SL1344_RS07450,SL1344_RS07445,SL1344_RS07440,SL1344_RS07435,SL1344_RS07430	SL1344_RS07450,SL1344_RS07445, dmsB,SL1344_RS07435, dmsD	dimethyl sulfoxide reductase subunit A;dimethyl sulfoxide reductase subunit A;dimethylsulfoxide reductase subunit B;dimethyl sulfoxide reductase anchor subunit;Tat proofreading chaperone DmsD
CEN1	TU_713	operon_713	5PO521	SL1344_RS07215,SL1344_RS07210	dtpA, gstA	dipeptide/tripeptide permease DtpA;glutathione transferase GstA
CEN1	TU_714	operon_714	CO0475	SL1344_RS07170,SL1344_RS07165,SL1344_RS07160	SL1344_RS07170,SL1344_RS07165,SL1344_RS07160	DUF1656 domain-containing protein;HlyD family secretion protein;FUSC family protein
CEN1	TU_716	operon_716	5PO255	SL1344_RS06880,SL1344_RS06875,SL1344_RS06870	ttrB, ttrC, ttrA	tetrathionate reductase subunit TtrB;tetrathionate reductase subunit TtrC;tetrathionate reductase subunit TtrA
CEN1	TU_718	operon_718	5PO255	SL1344_RS06855,SL1344_RS06850	SL1344_RS06855,SL1344_RS06850	proline iminopeptidase-family hydrolase;APC family permease
CEN1	TU_719	operon_719	5PO012	SL1344_RS06720,SL1344_RS06715	SL1344_RS06720,SL1344_RS06715	FAD-dependent oxidoreductase;ferredoxin family protein
CEN1	TU_722	operon_722	5PO097	SL1344_RS06095,SL1344_RS06090,SL1344_RS06085	mnmA, hflD, purB	tRNA 2-thiouridine(34) synthase MnmA;high frequency lysogenization protein HflD;adenylosuccinate lyase
CEN1	TU_726	operon_726	CO0677	SL1344_RS05705,SL1344_RS05700	SL1344_RS05705,SL1344_RS05700	cytochrome b;YceI family protein
CEN1	TU_731	operon_731	5PO471	SL1344_RS05400,SL1344_RS05395	hpaB,SL1344_RS05395	4-hydroxyphenylacetate 3-monooxygenase, oxygenase component;4-hydroxyphenylacetate 3-monooxygenase reductase subunit
CEN1	TU_732	operon_732	CO0601	SL1344_RS05385,SL1344_RS05380	hprR,SL1344_RS05380	response regulator transcription factor HprR;heavy metal sensor histidine kinase
CEN1	TU_736	operon_736	CO0482	SL1344_RS04915,SL1344_RS04910	SL1344_RS04915,SL1344_RS04910	PD-(D/E)XK nuclease-like domain-containing protein;recombinase RecT
CEN1	TU_738	operon_738	5PO029	SL1344_RS04540,SL1344_RS04535,SL1344_RS04530	poxB, ltaE,SL1344_RS04530	ubiquinone-dependent pyruvate dehydrogenase;low-specificity L-threonine aldolase;SDR family oxidoreductase
CEN1	TU_74	operon_74	5PO180	SL1344_RS03650,SL1344_RS03655	SL1344_RS03650,SL1344_RS03655	ABC transporter permease;ABC transporter ATP-binding protein
CEN1	TU_740	operon_740	CO1081	SL1344_RS04395,SL1344_RS04390	SL1344_RS04395,SL1344_RS04390	MFS transporter;Cof-type HAD-IIB family hydrolase
CEN1	TU_742	operon_742	CO0971	SL1344_RS04270,SL1344_RS04265	SL1344_RS04270,SL1344_RS04265	glycyl-radical enzyme activating protein;glycyl radical protein
CEN1	TU_743	operon_743	5PO512	SL1344_RS04255,SL1344_RS04250	SL1344_RS04255,SL1344_RS04250	DUF1479 domain-containing protein;Cof-type HAD-IIB family hydrolase
CEN1	TU_744	operon_744	5PO379	SL1344_RS04195,SL1344_RS04190	glnP, glnQ	glutamine ABC transporter permease GlnP;glutamine ABC transporter ATP-binding protein GlnQ
CEN1	TU_748	operon_748	CO1042	SL1344_RS03575,SL1344_RS03570,SL1344_RS03565,SL1344_RS03560,SL1344_RS03555,SL1344_RS03550	kdpF, kdpA, kdpB, kdpC, kdpD, kdpE	K(+)-transporting ATPase subunit F;potassium-transporting ATPase subunit KdpA;potassium-transporting ATPase subunit KdpB;potassium-transporting ATPase subunit KdpC;two-component system sensor histidine kinase KdpD;two-component system response regulator KdpE
CEN1	TU_749	operon_749	5PO140	SL1344_RS03540,SL1344_RS03535	speF, potE	ornithine decarboxylase SpeF;putrescine-ornithine antiporter
CEN1	TU_751	operon_751	5PO249	SL1344_RS03490,SL1344_RS03485,SL1344_RS03480	tcuA, tcuB, tcuC	FAD-dependent tricarballylate dehydrogenase TcuA;tricarballylate utilization protein TcuB;tricarballylate/proton symporter TcuC
CEN1	TU_752	operon_752	5PO025	SL1344_RS03450,SL1344_RS03445,SL1344_RS03440	nagA, nagC, nagD	N-acetylglucosamine-6-phosphate deacetylase;DNA-binding transcriptional regulator NagC;ribonucleotide monophosphatase NagD
CEN1	TU_755	operon_755	5PO179	SL1344_RS03270,SL1344_RS03265,SL1344_RS03260	lptE, holA, nadD	LPS assembly lipoprotein LptE;DNA polymerase III subunit delta;nicotinate-nucleotide adenylyltransferase
CEN1	TU_757	operon_757	CO0968	SL1344_RS03150,SL1344_RS03145,SL1344_RS03140,SL1344_RS03135,SL1344_RS03130,SL1344_RS03125,SL1344_RS03120	citC, citD, citE, citF, citX, citG, citT	[citrate (pro-3S)-lyase] ligase;citrate lyase acyl carrier protein;citrate (pro-3S)-lyase subunit beta;citrate lyase subunit alpha;citrate lyase holo-[acyl-carrier protein] synthase;triphosphoribosyl-dephospho-CoA synthase CitG;citrate/succinate antiporter CitT
CEN1	TU_758	operon_758	5PO377	SL1344_RS03055,SL1344_RS03050	SL1344_RS03055,SL1344_RS03050	phosphoadenosine phosphosulfate reductase;ParB/RepB/Spo0J family partition protein
CEN1	TU_761	operon_761	CO1007	SL1344_RS02930,SL1344_RS02925	SL1344_RS02930,SL1344_RS02925	TetR/AcrR family transcriptional regulator;MmcQ/YjbR family DNA-binding protein
CEN1	TU_762	operon_762	5PO023	SL1344_RS02915,SL1344_RS02910,SL1344_RS02905,SL1344_RS02900,SL1344_RS02895,SL1344_RS02890	SL1344_RS02915,SL1344_RS02910,SL1344_RS02905,SL1344_RS02900,SL1344_RS02895,SL1344_RS02890	PTS sugar transporter subunit IIA;PTS system mannose/fructose/N-acetylgalactosamine-transporter subunit IIB;PTS mannose/fructose/sorbose/N-acetylgalactosamine transporter subunit IIC;PTS system mannose/fructose/sorbose family transporter subunit IID;SIS domain-containing protein;SIS domain-containing protein
CEN1	TU_763	operon_763	CO0322	SL1344_RS02825,SL1344_RS02820,SL1344_RS02815	SL1344_RS02825,SL1344_RS02820,SL1344_RS02815	GtrA family protein;glycosyltransferase family 2 protein;DUF6056 family protein
CEN1	TU_764	operon_764	4PO005	SL1344_RS27615,SL1344_RS24780	SL1344_RS27615,SL1344_RS24780	IS3 family transposase;integrase
CEN1	TU_765	operon_765	5PO138	SL1344_RS02795,SL1344_RS02790	SL1344_RS02795, fimY	diguanylate cyclase;fimbria biosynthesis regulator FimY
CEN1	TU_767	operon_767	CO0186	SL1344_RS02740,SL1344_RS02735,SL1344_RS02730	SL1344_RS02740,SL1344_RS02735,SL1344_RS02730	metal-dependent hydrolase;STM0539 family protein;DUF2145 domain-containing protein
CEN1	TU_769	operon_769	CO0647	SL1344_RS02710,SL1344_RS02705	purE, purK	5-(carboxyamino)imidazole ribonucleotide mutase;5-(carboxyamino)imidazole ribonucleotide synthase
CEN1	TU_771	operon_771	CO0017	SL1344_RS02550,SL1344_RS02545	SL1344_RS02550,SL1344_RS02545	SPFH/Band 7/PHB domain protein;NfeD family protein
CEN1	TU_776	operon_776	CO1039	SL1344_RS02195,SL1344_RS02190,SL1344_RS02185,SL1344_RS02180	phnS, phnT, phnU, phnV	2-aminoethylphosphonate ABC transporter substrate-binding protein;2-aminoethylphosphonate ABC transport system ATP-binding subunit PhnT;2-aminoethylphosphonate ABC transporter permease subunit;2-aminoethylphosphonate ABC transport system, membrane component PhnV
CEN1	TU_778	operon_778	CO0588	SL1344_RS02025,SL1344_RS02020	sbcD, sbcC	exonuclease subunit SbcD;exonuclease subunit SbcC
CEN1	TU_779	operon_779	CO1462	SL1344_RS01800,SL1344_RS01795,SL1344_RS01790	mdsA, mdsB, mdsC	multidrug efflux RND transporter periplasmic adaptor subunit MdsA;multidrug efflux RND transporter permease subunit MdsB;multidrug efflux transporter outer membrane subunit MdsC
CEN1	TU_780	operon_780	5PO241	SL1344_RS01735,SL1344_RS01730,SL1344_RS01725,SL1344_RS01720	stbB,SL1344_RS01730, stbD, stbE	fimbrial biogenesis chaperone StbB;fimbrial outer membrane usher protein;fimbrial usher protein StbD;fimbrial biogenesis chaperone StbE
CEN1	TU_781	operon_781	5PO298	SL1344_RS01370,SL1344_RS01365,SL1344_RS01360,SL1344_RS01355,SL1344_RS01350,SL1344_RS01345	tagK,SL1344_RS01365, tssE, tssF, tssG,SL1344_RS01345	type VI secretion system-associated protein TagK;type VI secretion system accessory protein TagJ;type VI secretion system baseplate subunit TssE;type VI secretion system baseplate subunit TssF;type VI secretion system baseplate subunit TssG;ImpA family type VI secretion system protein
CEN1	TU_787	operon_787	5PO373	SL1344_RS00900,SL1344_RS00895,SL1344_RS00890,SL1344_RS00885	SL1344_RS00900, stiB,SL1344_RS00890,SL1344_RS00885	fimbrial protein;fimbrial biogenesis chaperone StiB;fimbrial outer membrane usher protein;fimbrial protein
CEN1	TU_788	operon_788	CO1511	SL1344_RS00845,SL1344_RS00840	speE, speD	polyamine aminopropyltransferase;adenosylmethionine decarboxylase
CEN1	TU_789	operon_789	5PO132	SL1344_RS00800,SL1344_RS00795	SL1344_RS00800,SL1344_RS00795	DUF3300 domain-containing protein;DUF2950 family protein
CEN1	TU_790	operon_790	CO0889	SL1344_RS00760,SL1344_RS00755	SL1344_RS00760,SL1344_RS00755	MFS transporter;family 43 glycosylhydrolase
CEN1	TU_791	operon_791	CO1048	SL1344_RS00735,SL1344_RS00730,SL1344_RS00725	ppdD, gspE, hofC	prepilin peptidase-dependent pilin;type II secretion system protein GspE;protein transport protein HofC
CEN1	TU_792	operon_792	CO1350	SL1344_RS00715,SL1344_RS00710,SL1344_RS00705	coaE, zapD, yacG	dephospho-CoA kinase;cell division protein ZapD;DNA gyrase inhibitor YacG
CEN1	TU_793	operon_793	5PO269	SL1344_RS00575,SL1344_RS00570,SL1344_RS00565,SL1344_RS00560	leuA, leuB, leuC, leuD	2-isopropylmalate synthase;3-isopropylmalate dehydrogenase;3-isopropylmalate dehydratase large subunit;3-isopropylmalate dehydratase small subunit
CEN1	TU_794	operon_794	CO0629	SL1344_RS00545,SL1344_RS00540,SL1344_RS00535	thiB, thiP, thiQ	thiamine ABC transporter substrate binding subunit;thiamine/thiamine pyrophosphate ABC transporter permease ThiP;thiamine ABC transporter ATP-binding protein ThiQ
CEN1	TU_795	operon_795	5PO111	SL1344_RS00520,SL1344_RS00515	araB, araA	ribulokinase;L-arabinose isomerase
CEN1	TU_797	operon_797	CO0251	SL1344_RS00270,SL1344_RS00265	SL1344_RS00270,SL1344_RS00265	sensor histidine kinase;response regulator
CEN1	TU_798	operon_798	5PO371	SL1344_RS00215,SL1344_RS00210	SL1344_RS00215,SL1344_RS00210	MFS transporter;glycoside hydrolase family 31 protein
CEN1	TU_799	operon_799	5PO134	SL1344_RS00055,SL1344_RS00050	SL1344_RS00055, msyB	DUF2541 family protein;acidic protein MsyB
CEN1	TU_8	operon_8	CO0735	SL1344_RS00335,SL1344_RS00340	carA, carB	glutamine-hydrolyzing carbamoyl-phosphate synthase small subunit;carbamoyl-phosphate synthase large subunit
CEN1	TU_80	operon_80	5PO407	SL1344_RS03830,SL1344_RS03835	nadA, pnuC	quinolinate synthase NadA;nicotinamide riboside transporter PnuC
CEN1	TU_800	operon_800	5PO442	SL1344_RS00030,SL1344_RS00025	SL1344_RS00030, yaaA	sodium:alanine symporter family protein;peroxide stress protein YaaA
CEN1	TU_803	-	5PO534	SL1344_RS11410	SL1344_RS11410	Bcr/CflA family multidrug efflux MFS transporter
CEN1	TU_805	-	5PO228	SL1344_RS18540	fraE	fructose-asparagine asparaginase
CEN1	TU_806	-	4PO066	SL1344_RS04220	SL1344_RS04220	phosphoethanolamine transferase
CEN1	TU_809	-	5PO468	SL1344_RS03295	SL1344_RS03295	sigma-54-dependent Fis family transcriptional regulator
CEN1	TU_81	operon_81	CO1235	SL1344_RS03900,SL1344_RS03905	SL1344_RS03900,SL1344_RS03905	iron ABC transporter permease;ABC transporter ATP-binding protein
CEN1	TU_810	-	CO0090	SL1344_RS18120	gntT	gluconate transporter
CEN1	TU_812	-	CO1411	SL1344_RS21190	sthA	Si-specific NAD(P)(+) transhydrogenase
CEN1	TU_814	-	CO1282	SL1344_RS16925	SL1344_RS16925	murein L,D-transpeptidase
CEN1	TU_815	-	CO0038	SL1344_RS15050	SL1344_RS15050	hypothetical protein
CEN1	TU_818	-	5PO374	SL1344_RS01220	nlpE	envelope stress response activation lipoprotein NlpE
CEN1	TU_819	-	CO1058	SL1344_RS16185	SL1344_RS16185	NAD-dependent phenylacetaldehyde dehydrogenase
CEN1	TU_820	-	CO1497	SL1344_RS06695	aroH	3-deoxy-7-phosphoheptulonate synthase AroH
CEN1	TU_821	-	CO0749	SL1344_RS13565	nadB	L-aspartate oxidase
CEN1	TU_827	-	5PO554	SL1344_RS22315	SL1344_RS22315	YjeO family protein
CEN1	TU_829	-	CO1440	SL1344_RS07595	SL1344_RS07595	bestrophin family protein
CEN1	TU_830	-	CO0113	SL1344_RS16105	SL1344_RS16105	ornithine decarboxylase
CEN1	TU_831	-	CO1033	SL1344_RS08305	SL1344_RS08305	helix-turn-helix domain-containing protein
CEN1	TU_834	-	CO1230	SL1344_RS01065	cdaR	DNA-binding transcriptional regulator CdaR
CEN1	TU_835	-	CO0976	SL1344_RS22060	adiA	arginine decarboxylase
CEN1	TU_836	-	CO0944	SL1344_RS17500	SL1344_RS17500	bifunctional diguanylate cyclase/phosphodiesterase
CEN1	TU_837	-	4PO072	SL1344_RS09345	SL1344_RS09345	DUF2514 domain-containing protein
CEN1	TU_838	-	CO1006	SL1344_RS25495	SL1344_RS25495	DUF520 family protein
CEN1	TU_840	-	CO0721	SL1344_RS05305	rlmI	23S rRNA (cytosine(1962)-C(5))-methyltransferase RlmI
CEN1	TU_841	-	CO1464	SL1344_RS12240	smrB	endonuclease SmrB
CEN1	TU_843	-	5PO506	SL1344_RS02045	brnQ	branched-chain amino acid transporter carrier protein BrnQ
CEN1	TU_848	-	CO0787	SL1344_RS14515	SL1344_RS14515	PLP-dependent aminotransferase family protein
CEN1	TU_853	-	CO0371	SL1344_RS10915	SL1344_RS10915	MASE1 domain-containing protein
CEN1	TU_856	-	CO1152	SL1344_RS15645	SL1344_RS15645	nickel/cobalt efflux protein RcnA
CEN1	TU_858	-	CO0757	SL1344_RS06660	btuC	vitamin B12 ABC transporter permease BtuC
CEN1	TU_86	operon_86	CO0595	SL1344_RS04045,SL1344_RS04050	SL1344_RS04045, slrP	hypothetical protein;SPI-1 type III secretion system effector E3 ubiquitin transferase SlrP
CEN1	TU_861	-	5PO011	SL1344_RS20085	ilvE	branched-chain-amino-acid transaminase
CEN1	TU_862	-	CO1268	SL1344_RS00550	sgrR	HTH-type transcriptional regulator SgrR
CEN1	TU_863	-	CO0292	SL1344_RS09420	purT	formate-dependent phosphoribosylglycinamide formyltransferase
CEN1	TU_864	-	CO0063	SL1344_RS04625	SL1344_RS04625	LysR family transcriptional regulator
CEN1	TU_865	-	5PO047	SL1344_RS11960	alaA	alanine transaminase AlaA
CEN1	TU_866	-	3PO035	SL1344_RS26645	SL1344_RS26645	helix-turn-helix domain-containing protein
CEN1	TU_867	-	CO0707	SL1344_RS15305	barA	two-component sensor histidine kinase BarA
CEN1	TU_869	-	5PO117	SL1344_RS17315	oadA	sodium-extruding oxaloacetate decarboxylase subunit alpha
CEN1	TU_870	-	CO0772	SL1344_RS07845	smvA	methyl viologen efflux MFS transporter SmvA
CEN1	TU_871	-	5PO065	SL1344_RS17360	yhcN	peroxide/acid stress response protein YhcN
CEN1	TU_872	-	CO1522	SL1344_RS09205	SL1344_RS09205	MFS transporter
CEN1	TU_873	-	5PO010	SL1344_RS11515	sspH2	SPI-2 type III secretion system effector E3 ubiquitin transferase SspH2
CEN1	TU_875	-	CO0053	SL1344_RS12735	acrD	multidrug efflux RND transporter permease AcrD
CEN1	TU_876	-	CO0694	SL1344_RS14505	SL1344_RS14505	DUF2002 family protein
CEN1	TU_877	-	CO0406	SL1344_RS15070	SL1344_RS15070	LysR family transcriptional regulator
CEN1	TU_878	-	5PO491	SL1344_RS12845	SL1344_RS12845	sensor domain-containing phosphodiesterase
CEN1	TU_88	operon_88	5PO305	SL1344_RS04095,SL1344_RS04100	SL1344_RS04095,SL1344_RS04100	membrane protein;membrane protein
CEN1	TU_881	-	CO0783	SL1344_RS01980	SL1344_RS01980	YaiI/YqxD family protein
CEN1	TU_883	-	CO1437	SL1344_RS08355	SL1344_RS08355	TetR/AcrR family transcriptional regulator
CEN1	TU_885	-	CO0291	SL1344_RS03305	SL1344_RS03305	tetratricopeptide repeat protein
CEN1	TU_886	-	CO0710	SL1344_RS22275	sugE	quaternary ammonium compound efflux SMR transporter SugE
CEN1	TU_888	-	CO0943	SL1344_RS19740	SL1344_RS19740	LysR family transcriptional regulator
CEN1	TU_890	-	5PO375	SL1344_RS02405	maa	maltose O-acetyltransferase
CEN1	TU_891	-	CO0383	SL1344_RS13595	ung	uracil-DNA glycosylase
CEN1	TU_892	-	5PO090	SL1344_RS01915	iprA	hydrogen peroxide resistance inhibitor IprA
CEN1	TU_894	-	CO0438	SL1344_RS02385	SL1344_RS02385	EAL domain-containing protein
CEN1	TU_896	-	CO0933	SL1344_RS03040	SL1344_RS03040	oxidoreductase
CEN1	TU_897	-	CO0120	SL1344_RS18625	hmsP	biofilm formation regulator HmsP
CEN1	TU_898	-	4PO070	SL1344_RS07700	SL1344_RS07700	RidA family protein
CEN1	TU_9	operon_9	5PO012	SL1344_RS00395,SL1344_RS00400	SL1344_RS00395, fixX	FAD-dependent oxidoreductase;ferredoxin-like protein FixX
CEN1	TU_90	operon_90	CO0162	SL1344_RS04225,SL1344_RS04230	mntR,SL1344_RS04230	manganese-binding transcriptional regulator MntR;anion transporter
CEN1	TU_901	-	CO0472	SL1344_RS23020	SL1344_RS23020	Arm DNA-binding domain-containing protein
CEN1	TU_902	-	CO0318	SL1344_RS23175	SL1344_RS23175	DUF445 domain-containing protein
CEN1	TU_904	-	CO1077	SL1344_RS04185	ybiO	mechanosensitive channel protein
CEN1	TU_905	-	CO1107	SL1344_RS11530	SL1344_RS11530	virulence protein MsgA
CEN1	TU_907	-	5PO549	SL1344_RS19490	SL1344_RS19490	DUF1198 domain-containing protein
CEN1	TU_908	-	2PO031	SL1344_RS19055	SL1344_RS19055	MFS transporter
CEN1	TU_909	-	CO1529	SL1344_RS00350	caiE	carnitine operon protein CaiE
CEN1	TU_912	-	CO0719	SL1344_RS00445	folA	type 3 dihydrofolate reductase
CEN1	TU_913	-	5PO065	SL1344_RS17365	yhcN-B	DUF1471 family stress response protein YhcN-B
CEN1	TU_914	-	CO0384	SL1344_RS08360	bdcA	SDR family oxidoreductase
CEN1	TU_915	-	CO0276	SL1344_RS16725	SL1344_RS16725	pirin family protein
CEN1	TU_918	-	CO0107	SL1344_RS20755	SL1344_RS20755	YiiG family protein
CEN1	TU_92	operon_92	5PO028	SL1344_RS04300,SL1344_RS04305	gsiC, gsiD	glutathione ABC transporter permease GsiC;glutathione ABC transporter permease GsiD
CEN1	TU_924	-	CO1469	SL1344_RS20980	SL1344_RS20980	DUF805 domain-containing protein
CEN1	TU_925	-	CO0262	SL1344_RS16410	plsC	1-acylglycerol-3-phosphate O-acyltransferase
CEN1	TU_926	-	5PO497	SL1344_RS17895	SL1344_RS17895	YccS/YhfK family putative transporter
CEN1	TU_927	-	5PO517	SL1344_RS06065	SL1344_RS06065	hypothetical protein
CEN1	TU_929	-	CO0778	SL1344_RS06275	aadA	cryptic aminoglycoside nucleotidyltransferase ANT(3'')/ANT(9)
CEN1	TU_93	operon_93	5PO380	SL1344_RS04320,SL1344_RS04325,SL1344_RS04330	SL1344_RS04320,SL1344_RS04325,SL1344_RS04330	CoA ester lyase;electron transfer flavoprotein subunit beta/FixA family protein;FAD-binding protein
CEN1	TU_932	-	CO1387	SL1344_RS09100	SL1344_RS09100	RidA family protein
CEN1	TU_933	-	CO0355	SL1344_RS01565	SL1344_RS01565	hypothetical protein
CEN1	TU_935	-	5PO569	SL1344_RS08260	dbpA	ATP-dependent RNA helicase DbpA
CEN1	TU_938	-	5PO248	SL1344_RS02860	rclC	reactive chlorine resistance membrane protein RclC
CEN1	TU_939	-	CO0773	SL1344_RS16645	rlmG	23S rRNA (guanine(1835)-N(2))-methyltransferase RlmG
CEN1	TU_94	operon_94	4PO006	SL1344_RS27570,SL1344_RS04360	SL1344_RS27570,SL1344_RS04360	IS1-like element transposase;PQQ-dependent sugar dehydrogenase
CEN1	TU_940	-	CO0271	SL1344_RS02015	araJ	MFS transporter AraJ
CEN1	TU_942	-	CO0959	SL1344_RS21415	zraP	zinc resistance sensor/chaperone ZraP
CEN1	TU_943	-	CO1183	SL1344_RS14805	flhA	formate hydrogenlyase transcriptional activator FlhA
CEN1	TU_944	-	5PO256	SL1344_RS07310	rstB	two-component system sensor histidine kinase RstB
CEN1	TU_945	-	CO1111	SL1344_RS17300	degS	outer membrane-stress sensor serine endopeptidase DegS
CEN1	TU_947	-	CO0303	SL1344_RS01580	SL1344_RS01580	amidohydrolase
CEN1	TU_948	-	CO0544	SL1344_RS18445	SL1344_RS18445	7-cyano-7-deazaguanine/7-aminomethyl-7- deazaguanine transporter
CEN1	TU_951	-	5PO050	SL1344_RS13200	SL1344_RS13200	YfhL family 4Fe-4S dicluster ferredoxin
CEN1	TU_954	-	CO1132	SL1344_RS23525	robA	MDR efflux pump AcrAB transcriptional activator RobA
CEN1	TU_955	-	CO0695	SL1344_RS23515	yjjX	inosine/xanthosine triphosphatase
CEN1	TU_956	-	CO1057	SL1344_RS07895	ansP	L-asparagine permease
CEN1	TU_958	-	5PO019	SL1344_RS01680	SL1344_RS01680	MFS transporter
CEN1	TU_96	operon_96	5PO181	SL1344_RS04445,SL1344_RS04450,SL1344_RS04455,SL1344_RS04460	potG, potH, potI,SL1344_RS04460	putrescine ABC transporter ATP-binding subunit PotG;putrescine ABC transporter permease PotH;putrescine ABC transporter permease PotI;DUF2593 family protein
CEN1	TU_962	-	5PO010	SL1344_RS10205	SL1344_RS10205	hypothetical protein
CEN1	TU_969	-	CO0750	SL1344_RS15635	SL1344_RS15635	amino acid permease
CEN1	TU_97	operon_97	5PO094	SL1344_RS04475,SL1344_RS04480	SL1344_RS04475,SL1344_RS04480	PTS sugar transporter subunit IIB;sulfatase
CEN1	TU_970	-	3PO040	SL1344_RS10290	SL1344_RS10290	Arm DNA-binding domain-containing protein
CEN1	TU_972	-	CO0985	SL1344_RS09690	tyrP	tyrosine transporter TyrP
CEN1	TU_974	-	3PO048	SL1344_RS27750	SL1344_RS27750	fimbrial protein SteA
CEN1	TU_976	-	CO0922	SL1344_RS18510	dtpB	dipeptide/tripeptide permease DtpB
CEN1	TU_977	-	CO1323	SL1344_RS12420	SL1344_RS12420	LysR family transcriptional regulator
CEN1	TU_984	-	5PO570	SL1344_RS08760	rssA	patatin-like phospholipase RssA
CEN1	TU_990	-	CO0091	SL1344_RS18785	SL1344_RS18785	molybdopterin guanine dinucleotide-containing S/N-oxide reductase
CEN1	TU_991	-	CO0307	SL1344_RS07335	SL1344_RS07335	GlpM family protein
CEN1	TU_992	-	CO0537	SL1344_RS16030	SL1344_RS16030	type IV pilus twitching motility protein PilT
CEN1	TU_994	-	CO1393	SL1344_RS18610	SL1344_RS18610	sugar kinase
CEN1	TU_997	-	CO1250	SL1344_RS18035	igaA	intracellular growth attenuator protein IgaA
CEN1	TU_998	-	5PO154	SL1344_RS11190	gtdA	gentisate 1,2-dioxygenase
CEN1	TU_999	-	CO0163	SL1344_RS11705	SL1344_RS11705	MFS transporter
CEN2	TU_1	operon_1	5PO296	SL1344_RS00010,SL1344_RS00015,SL1344_RS00020	thrA, thrB, thrC	bifunctional aspartate kinase/homoserine dehydrogenase I;homoserine kinase;threonine synthase
CEN2	TU_10	operon_10	CO0576	SL1344_RS00435,SL1344_RS00440	kefF, kefC	glutathione-regulated potassium-efflux system oxidoreductase KefF;glutathione-regulated potassium-efflux system protein KefC
CEN2	TU_100	operon_100	5PO203	SL1344_RS04585,SL1344_RS04590	clpS, clpA	ATP-dependent Clp protease adapter ClpS;ATP-dependent Clp protease ATP-binding subunit ClpA
CEN2	TU_1005	-	5PO523	SL1344_RS07395	SL1344_RS07395	ROK family transcriptional regulator
CEN2	TU_1006	-	5PO010	SL1344_RS11500	SL1344_RS11500	antiterminator Q family protein
CEN2	TU_101	operon_101	5PO307	SL1344_RS04670,SL1344_RS04675	lolA, rarA	outer membrane lipoprotein chaperone LolA;replication-associated recombination protein RarA
CEN2	TU_1011	-	CO1430	SL1344_RS23230	SL1344_RS23230	restriction endonuclease
CEN2	TU_1016	-	CO1168	SL1344_RS02065	acpH	ACP phosphodiesterase
CEN2	TU_1024	-	CO0362	SL1344_RS07515	dcp	peptidyl-dipeptidase Dcp
CEN2	TU_103	operon_103	CO1330	SL1344_RS04785,SL1344_RS04790,SL1344_RS04795	msbA, lpxK,SL1344_RS04795	lipid A ABC transporter ATP-binding protein/permease MsbA;tetraacyldisaccharide 4'-kinase;winged helix-turn-helix domain-containing protein
CEN2	TU_1037	-	CO0062	SL1344_RS12475	cysK	cysteine synthase A
CEN2	TU_1038	-	5PO087	SL1344_RS23435	deoA	thymidine phosphorylase
CEN2	TU_104	operon_104	CO0356	SL1344_RS04800,SL1344_RS04805	ycaR, kdsB	protein YcaR;3-deoxy-manno-octulosonate cytidylyltransferase
CEN2	TU_1040	-	CO0143	SL1344_RS22655	ppa	inorganic diphosphatase
CEN2	TU_1041	-	CO0813	SL1344_RS07140	SL1344_RS07140	TetR/AcrR family transcriptional regulator
CEN2	TU_1042	-	CO1190	SL1344_RS13095	SL1344_RS13095	serine hydroxymethyltransferase
CEN2	TU_1048	-	5PO360	SL1344_RS20845	sodA	superoxide dismutase [Mn]
CEN2	TU_105	operon_105	5PO308	SL1344_RS04820,SL1344_RS04825,SL1344_RS04830,SL1344_RS04835	cmoM, mukF, mukE, mukB	tRNA uridine 5-oxyacetic acid(34) methyltransferase CmoM;chromosome partition protein MukF;chromosome partition protein MukE;chromosome partition protein MukB
CEN2	TU_1050	-	5PO009	SL1344_RS10050	SL1344_RS10050	phage tail tape measure protein
CEN2	TU_1054	-	5PO073	SL1344_RS19945	mnmG	tRNA uridine-5-carboxymethylaminomethyl(34) synthesis enzyme MnmG
CEN2	TU_106	operon_106	5PO437	SL1344_RS04845,SL1344_RS04850	SL1344_RS04845,SL1344_RS04850	YcbK family protein;MBL fold metallo-hydrolase
CEN2	TU_1069	-	5PO555	SL1344_RS22775	cybC	cytochrome b562
CEN2	TU_1070	-	CO0156	SL1344_RS12245	sixA	phosphohistidine phosphatase SixA
CEN2	TU_1071	-	CO0022	SL1344_RS10925	yegD	molecular chaperone
CEN2	TU_1073	-	5PO034	SL1344_RS06750	aroD	type I 3-dehydroquinate dehydratase
CEN2	TU_1078	-	CO1539	SL1344_RS01035	erpA	iron-sulfur cluster insertion protein ErpA
CEN2	TU_1079	-	CO0420	SL1344_RS02865	SL1344_RS02865	DnaJ family molecular chaperone
CEN2	TU_1084	-	CO0742	SL1344_RS15625	SL1344_RS15625	LysR family transcriptional regulator
CEN2	TU_1085	-	5PO286	SL1344_RS03505	fldA	flavodoxin FldA
CEN2	TU_1087	-	3PO037	SL1344_RS27660	SL1344_RS27660	hypothetical protein
CEN2	TU_1089	-	CO1186	SL1344_RS15600	SL1344_RS15600	aspartate/glutamate racemase
CEN2	TU_1091	-	CO0453	SL1344_RS02120	SL1344_RS02120	DUF3251 domain-containing protein
CEN2	TU_1097	-	5PO546	SL1344_RS18600	SL1344_RS18600	AsmA family protein
CEN2	TU_1100	-	CO0521	SL1344_RS04740	SL1344_RS04740	30S ribosomal protein S12 methylthiotransferase accessory protein YcaO
CEN2	TU_1102	-	5PO131	SL1344_RS22190	SL1344_RS22190	transcriptional regulator
CEN2	TU_1103	-	5PO046	SL1344_RS11865	SL1344_RS11865	GNAT family N-acetyltransferase
CEN2	TU_1104	-	CO0684	SL1344_RS16935	mtr	tryptophan permease
CEN2	TU_1105	-	CO1459	SL1344_RS12750	SL1344_RS12750	YpfN family protein
CEN2	TU_1109	-	CO1313	SL1344_RS15840	serA	phosphoglycerate dehydrogenase
CEN2	TU_1110	-	CO1303	SL1344_RS20320	corA	magnesium/cobalt transporter CorA
CEN2	TU_1116	-	CO1572	SL1344_RS16525	ubiK	ubiquinone biosynthesis accessory factor UbiK
CEN2	TU_1117	-	CO1112	SL1344_RS23575	SL1344_RS23575	winged helix-turn-helix transcriptional regulator
CEN2	TU_112	operon_112	5PO002	SL1344_RS05090,SL1344_RS05095	SL1344_RS05090,SL1344_RS05095	phage minor tail protein G;phage tail assembly protein T
CEN2	TU_1120	-	CO1502	SL1344_RS00855	cueO	multicopper oxidase CueO
CEN2	TU_1126	-	CO0379	SL1344_RS11425	rplY	50S ribosomal protein L25
CEN2	TU_1127	-	5PO428	SL1344_RS09190	mgrB	PhoP/PhoQ regulator MgrB
CEN2	TU_1129	-	CO1072	SL1344_RS16950	pnp	polyribonucleotide nucleotidyltransferase
CEN2	TU_1134	-	CO0669	SL1344_RS15925	speB	agmatinase
CEN2	TU_1141	-	CO0040	SL1344_RS14640	alaS	alanine--tRNA ligase
CEN2	TU_1149	-	4PO012	SL1344_RS00145	SL1344_RS00145	hypothetical protein
CEN2	TU_1152	-	CO0093	SL1344_RS02490	hemH	ferrochelatase
CEN2	TU_1154	-	CO1095	SL1344_RS18535	gorA	glutathione-disulfide reductase
CEN2	TU_1157	-	5PO433	SL1344_RS21160	ppc	phosphoenolpyruvate carboxylase
CEN2	TU_116	operon_116	5PO142	SL1344_RS05210,SL1344_RS05215	rlmKL,SL1344_RS05215	bifunctional 23S rRNA (guanine(2069)-N(7))-methyltransferase RlmK/23S rRNA (guanine(2445)-N(2))-methyltransferase RlmL;ABC transporter ATP-binding protein
CEN2	TU_1160	-	CO1151	SL1344_RS16240	yghU	glutathione-dependent disulfide-bond oxidoreductase
CEN2	TU_1164	-	CO0893	SL1344_RS13570	trmN	tRNA(1)(Val) (adenine(37)-N(6))-methyltransferase TrmN
CEN2	TU_1166	-	CO0311	SL1344_RS09450	lpxM	lauroyl-Kdo(2)-lipid IV(A) myristoyltransferase
CEN2	TU_1169	-	CO0722	SL1344_RS09040	SL1344_RS09040	YcgN family cysteine cluster protein
CEN2	TU_1171	-	CO0840	SL1344_RS07135	SL1344_RS07135	alkene reductase
CEN2	TU_1174	-	5PO553	SL1344_RS22010	yjdN	VOC family metalloprotein YjdN
CEN2	TU_1182	-	CO1223	SL1344_RS18900	yiaJ	IclR family transcriptional regulator YiaJ
CEN2	TU_1185	-	CO0857	SL1344_RS19010	SL1344_RS19010	YibL family ribosome-associated protein
CEN2	TU_1189	-	5PO572	SL1344_RS09945	SL1344_RS09945	DUF808 domain-containing protein
CEN2	TU_1193	-	5PO162	SL1344_RS16555	SL1344_RS16555	inorganic triphosphatase
CEN2	TU_12	operon_12	5PO014	SL1344_RS00605,SL1344_RS00610,SL1344_RS00615	mraZ, rsmH, ftsL	division/cell wall cluster transcriptional repressor MraZ;16S rRNA (cytosine(1402)-N(4))-methyltransferase RsmH;cell division protein FtsL
CEN2	TU_1200	-	CO0128	SL1344_RS18275	SL1344_RS18275	oxidoreductase
CEN2	TU_1207	-	CO1574	SL1344_RS18370	livK	high-affinity branched-chain amino acid ABC transporter substrate-binding protein LivK
CEN2	TU_1208	-	CO0739	SL1344_RS13575	srmB	ATP-dependent RNA helicase SrmB
CEN2	TU_1218	-	5PO153	SL1344_RS10910	udk	uridine kinase
CEN2	TU_1223	-	CO0304	SL1344_RS09545	SL1344_RS09545	VOC family protein
CEN2	TU_1224	-	CO0880	SL1344_RS03195	lipA	lipoyl synthase
CEN2	TU_1227	-	CO0191	SL1344_RS11685	SL1344_RS11685	bifunctional 3-demethylubiquinone 3-O-methyltransferase/2-octaprenyl-6-hydroxy phenol methylase
CEN2	TU_1230	-	CO0445	SL1344_RS02535	copA	copper-exporting P-type ATPase CopA
CEN2	TU_1236	-	CO0581	SL1344_RS14500	alaE	L-alanine exporter AlaE
CEN2	TU_1237	-	5PO115	SL1344_RS22430	rlmB	23S rRNA (guanosine(2251)-2'-O)-methyltransferase RlmB
CEN2	TU_1238	-	CO1288	SL1344_RS21005	zapB	septal ring assembly protein ZapB
CEN2	TU_1239	-	5PO257	SL1344_RS08845	kdsA	3-deoxy-8-phosphooctulonate synthase
CEN2	TU_124	operon_124	5PO032	SL1344_RS05590,SL1344_RS05595,SL1344_RS05600	ghrA,SL1344_RS05595,SL1344_RS05600	glyoxylate/hydroxypyruvate reductase GhrA;phosphatase;molecular chaperone
CEN2	TU_1247	-	CO0213	SL1344_RS11825	pmrD	signal transduction protein PmrD
CEN2	TU_1248	-	5PO337	SL1344_RS12870	guaA	glutamine-hydrolyzing GMP synthase
CEN2	TU_125	operon_125	CO0826	SL1344_RS05650,SL1344_RS05655	ymdB,SL1344_RS05655	O-acetyl-ADP-ribose deacetylase;phospholipase D family protein
CEN2	TU_1251	-	CO0941	SL1344_RS04365	SL1344_RS04365	glutathione S-transferase family protein
CEN2	TU_1252	-	CO1035	SL1344_RS03850	aroG	3-deoxy-7-phosphoheptulonate synthase AroG
CEN2	TU_1253	-	5PO078	SL1344_RS20930	lsrR	transcriptional regulator LsrR
CEN2	TU_1256	-	CO0096	SL1344_RS15280	mazG	nucleoside triphosphate pyrophosphohydrolase
CEN2	TU_126	operon_126	CO1225	SL1344_RS05665,SL1344_RS05670	mdoG, mdoH	glucans biosynthesis protein MdoG;glucans biosynthesis glucosyltransferase MdoH
CEN2	TU_1263	-	CO0394	SL1344_RS08905	ychF	redox-regulated ATPase YchF
CEN2	TU_1264	-	CO1096	SL1344_RS04775	ihfB	integration host factor subunit beta
CEN2	TU_127	operon_127	5PO096	SL1344_RS05755,SL1344_RS05760	SL1344_RS05755,SL1344_RS05760	YceH family protein;Gfo/Idh/MocA family oxidoreductase
CEN2	TU_1273	-	CO0949	SL1344_RS13615	pat	protein lysine acetyltransferase
CEN2	TU_1279	-	5PO424	SL1344_RS04750	serC	3-phosphoserine/phosphohydroxythreonine transaminase
CEN2	TU_1281	-	CO0597	SL1344_RS03910	gpmA	2,3-diphosphoglycerate-dependent phosphoglycerate mutase
CEN2	TU_1285	-	5PO491	SL1344_RS12850	SL1344_RS12850	hypothetical protein
CEN2	TU_1291	-	CO1335	SL1344_RS17395	tldD	metalloprotease TldD
CEN2	TU_1294	-	CO0868	SL1344_RS10595	SL1344_RS10595	DUF496 family protein
CEN2	TU_1295	-	5PO147	SL1344_RS07200	tyrS	tyrosine--tRNA ligase
CEN2	TU_13	operon_13	5PO014	SL1344_RS00620,SL1344_RS00625,SL1344_RS00630,SL1344_RS00635,SL1344_RS00640,SL1344_RS00645,SL1344_RS00650	ftsI, murE, murF, mraY, murD, ftsW, murG	peptidoglycan glycosyltransferase FtsI;UDP-N-acetylmuramoyl-L-alanyl-D-glutamate--2, 6-diaminopimelate ligase;UDP-N-acetylmuramoyl-tripeptide--D-alanyl-D- alanine ligase;phospho-N-acetylmuramoyl-pentapeptide- transferase;UDP-N-acetylmuramoyl-L-alanine--D-glutamate ligase;cell division protein FtsW;undecaprenyldiphospho-muramoylpentapeptide beta-N-acetylglucosaminyltransferase
CEN2	TU_130	operon_130	5PO252	SL1344_RS05870,SL1344_RS05875	yceD, rpmF	23S rRNA accumulation protein YceD;50S ribosomal protein L32
CEN2	TU_1300	-	CO1456	SL1344_RS21805	tyrB	aromatic amino acid transaminase
CEN2	TU_1306	-	5PO100	SL1344_RS09095	SL1344_RS09095	ATP-dependent DNA helicase
CEN2	TU_1309	-	CO0354	SL1344_RS05840	rne	ribonuclease E
CEN2	TU_131	operon_131	5PO252	SL1344_RS05880,SL1344_RS05885,SL1344_RS05890,SL1344_RS05895	plsX, fabH, fabD, fabG	phosphate acyltransferase PlsX;beta-ketoacyl-ACP synthase III;ACP S-malonyltransferase;3-oxoacyl-ACP reductase FabG
CEN2	TU_1311	-	5PO417	SL1344_RS08505	pdeR	cyclic di-GMP phosphodiesterase
CEN2	TU_1316	-	CO1080	SL1344_RS03895	SL1344_RS03895	triphosphoribosyl-dephospho-CoA synthase
CEN2	TU_1317	-	5PO052	SL1344_RS14730	SL1344_RS14730	hypothetical protein
CEN2	TU_132	operon_132	5PO516	SL1344_RS05900,SL1344_RS05905	acpP, fabF	acyl carrier protein;beta-ketoacyl-ACP synthase II
CEN2	TU_1323	-	5PO570	SL1344_RS08755	rssB	two-component system response regulator RssB
CEN2	TU_1324	-	5PO217	SL1344_RS14685	gutM	transcriptional regulator GutM
CEN2	TU_133	operon_133	CO0208	SL1344_RS05910,SL1344_RS05915,SL1344_RS05920,SL1344_RS05925,SL1344_RS05930	pabC, yceG, tmk, holB,SL1344_RS05930	aminodeoxychorismate lyase;cell division protein YceG;dTMP kinase;DNA polymerase III subunit delta';metal-dependent hydrolase
CEN2	TU_1332	-	CO0801	SL1344_RS15550	mutH	DNA mismatch repair endonuclease MutH
CEN2	TU_1333	-	CO1221	SL1344_RS00040	mog	molybdopterin adenylyltransferase
CEN2	TU_1334	-	CO0549	SL1344_RS15960	SL1344_RS15960	FadR/GntR family transcriptional regulator
CEN2	TU_1336	-	CO0363	SL1344_RS22930	rraB	ribonuclease E inhibitor RraB
CEN2	TU_1338	-	CO0299	SL1344_RS13805	ffh	signal recognition particle protein
CEN2	TU_1339	-	CO0871	SL1344_RS03250	SL1344_RS03250	adenosylcobalamin/alpha-ribazole phosphatase
CEN2	TU_134	operon_134	5PO253	SL1344_RS05945,SL1344_RS05950,SL1344_RS05955,SL1344_RS05960,SL1344_RS05965,SL1344_RS05970	hinT,SL1344_RS05950, lpoB, thiK, nagZ, ycfP	purine nucleoside phosphoramidase;YcfL family protein;penicillin-binding protein activator LpoB;thiamine kinase;beta-N-acetylhexosaminidase;alpha/beta hydrolase YcfP
CEN2	TU_1340	-	CO0036	SL1344_RS08275	smrA	DNA endonuclease SmrA
CEN2	TU_1343	-	CO1226	SL1344_RS12710	SL1344_RS12710	DUF1176 domain-containing protein
CEN2	TU_1345	-	5PO274	SL1344_RS06830	SL1344_RS06830	L,D-transpeptidase family protein
CEN2	TU_1346	-	CO1405	SL1344_RS03950	SL1344_RS03950	AcrZ family multidrug efflux pump-associated protein
CEN2	TU_1347	-	5PO553	SL1344_RS22015	SL1344_RS22015	zinc ribbon domain-containing protein YjdM
CEN2	TU_135	operon_135	5PO273	SL1344_RS06005,SL1344_RS06010,SL1344_RS06015	lolC, lolD, lolE	lipoprotein-releasing ABC transporter permease subunit LolC;lipoprotein-releasing ABC transporter ATP-binding protein LolD;lipoprotein-releasing ABC transporter permease subunit LolE
CEN2	TU_1351	-	CO0846	SL1344_RS23300	opgB	phosphatidylglycerol--membrane-oligosaccharide glycerophosphotransferase
CEN2	TU_1353	-	5PO107	SL1344_RS16035	SL1344_RS16035	YggS family pyridoxal phosphate-dependent enzyme
CEN2	TU_1356	-	CO1481	SL1344_RS07085	SL1344_RS07085	riboflavin synthase
CEN2	TU_1364	-	5PO489	SL1344_RS08310	SL1344_RS08310	B3/4 domain-containing protein
CEN2	TU_1365	-	CO1145	SL1344_RS22965	pepA	leucyl aminopeptidase
CEN2	TU_1367	-	CO0885	SL1344_RS05300	hspQ	heat shock protein HspQ
CEN2	TU_137	operon_137	CO1551	SL1344_RS06310,SL1344_RS06315	yeaR,SL1344_RS06315	DUF1971 domain-containing protein YeaR;DUF1869 domain-containing protein
CEN2	TU_1370	-	CO0696	SL1344_RS01905	hemB	porphobilinogen synthase
CEN2	TU_1371	-	CO1006	SL1344_RS02225	SL1344_RS02225	YajQ family cyclic di-GMP-binding protein
CEN2	TU_1372	-	CO1045	SL1344_RS13605	trxC	thioredoxin TrxC
CEN2	TU_1373	-	CO0895	SL1344_RS11640	apbE	FAD:protein FMN transferase ApbE
CEN2	TU_1374	-	CO0902	SL1344_RS10790	galF	GalU regulator GalF
CEN2	TU_1375	-	CO1476	SL1344_RS09710	SL1344_RS09710	membrane protein
CEN2	TU_1378	-	5PO458	SL1344_RS20670	SL1344_RS20670	sugar kinase
CEN2	TU_138	operon_138	5PO408	SL1344_RS06415,SL1344_RS06420	msrB,SL1344_RS06420	peptide-methionine (R)-S-oxide reductase MsrB;YeaC family protein
CEN2	TU_1380	-	CO1543	SL1344_RS03205	lipB	lipoyl(octanoyl) transferase LipB
CEN2	TU_1385	-	5PO428	SL1344_RS09185	SL1344_RS09185	YebO family protein
CEN2	TU_1387	-	CO1224	SL1344_RS12945	SL1344_RS12945	bifunctional tRNA (adenosine(37)-C2)-methyltransferase TrmG/ribosomal RNA large subunit methyltransferase RlmN
CEN2	TU_139	operon_139	CO0018	SL1344_RS06445,SL1344_RS06450	selD, topB	selenide, water dikinase SelD;DNA topoisomerase III
CEN2	TU_1392	-	5PO456	SL1344_RS20400	udp	uridine phosphorylase
CEN2	TU_1395	-	CO0523	SL1344_RS05990	bhsA	multiple stress resistance protein BhsA
CEN2	TU_14	operon_14	5PO014	SL1344_RS00655,SL1344_RS00660,SL1344_RS00665,SL1344_RS00670,SL1344_RS00675,SL1344_RS00680	murC,SL1344_RS00660, ftsQ, ftsA, ftsZ, lpxC	UDP-N-acetylmuramate--L-alanine ligase;D-alanine--D-alanine ligase;cell division protein FtsQ;cell division protein FtsA;cell division protein FtsZ;UDP-3-O-acyl-N-acetylglucosamine deacetylase
CEN2	TU_1400	-	CO1259	SL1344_RS04435	SL1344_RS04435	YbjN domain-containing protein
CEN2	TU_1401	-	5PO137	SL1344_RS02480	htpG	molecular chaperone HtpG
CEN2	TU_1406	-	CO0649	SL1344_RS04860	ompF	porin OmpF
CEN2	TU_1408	-	CO1356	SL1344_RS23340	SL1344_RS23340	YbaK/EbsC family protein
CEN2	TU_1413	-	5PO518	SL1344_RS06470	xthA	exodeoxyribonuclease III
CEN2	TU_1421	-	5PO420	SL1344_RS00920	panC	pantoate--beta-alanine ligase
CEN2	TU_1423	-	CO0842	SL1344_RS16375	SL1344_RS16375	HIT family protein
CEN2	TU_1424	-	5PO460	SL1344_RS20890	SL1344_RS20890	CDP-diacylglycerol diphosphatase
CEN2	TU_1427	-	CO0911	SL1344_RS12200	fabB	beta-ketoacyl-ACP synthase I
CEN2	TU_1428	-	5PO524	SL1344_RS08115	SL1344_RS08115	metal/formaldehyde-sensitive transcriptional repressor
CEN2	TU_143	operon_143	5PO206	SL1344_RS06625,SL1344_RS06630,SL1344_RS06635,SL1344_RS06640	thrS, infC, rpmI, rplT	threonine--tRNA ligase;translation initiation factor IF-3;50S ribosomal protein L35;50S ribosomal protein L20
CEN2	TU_1430	-	4PO071	SL1344_RS09340	SL1344_RS09340	lytic enzyme
CEN2	TU_1432	-	5PO563	SL1344_RS03370	corC	CNNM family magnesium/cobalt transport protein CorC
CEN2	TU_1433	-	5PO347	SL1344_RS15425	gcvA	glycine cleavage system transcriptional regulator GcvA
CEN2	TU_1435	-	5PO179	SL1344_RS03275	leuS	leucine--tRNA ligase
CEN2	TU_1437	-	CO1248	SL1344_RS08380	SL1344_RS08380	peptide ABC transporter substrate-binding protein
CEN2	TU_144	operon_144	5PO310	SL1344_RS06645,SL1344_RS06650,SL1344_RS06655	pheS, pheT, ihfA	phenylalanine--tRNA ligase subunit alpha;phenylalanine--tRNA ligase subunit beta;integration host factor subunit alpha
CEN2	TU_1441	-	CO1124	SL1344_RS10635	sbcB	exodeoxyribonuclease I
CEN2	TU_1442	-	CO0662	SL1344_RS20280	cyaY	iron donor protein CyaY
CEN2	TU_1447	-	CO1557	SL1344_RS08160	SL1344_RS08160	class I SAM-dependent methyltransferase
CEN2	TU_1448	-	CO1519	SL1344_RS12470	cysZ	sulfate transporter CysZ
CEN2	TU_145	operon_145	CO0996	SL1344_RS06665,SL1344_RS06670	SL1344_RS06665, btuD	glutathione peroxidase;vitamin B12 ABC transporter ATP-binding protein BtuD
CEN2	TU_1451	-	5PO561	SL1344_RS02880	SL1344_RS02880	autotransporter domain-containing esterase
CEN2	TU_1453	-	CO0278	SL1344_RS22570	fklB	FKBP-type peptidyl-prolyl cis-trans isomerase
CEN2	TU_1454	-	CO1386	SL1344_RS18250	asd	aspartate-semialdehyde dehydrogenase
CEN2	TU_1455	-	CO0744	SL1344_RS05935	ptsG	PTS glucose transporter subunit IIBC
CEN2	TU_1456	-	CO0542	SL1344_RS08280	ogt	methylated-DNA--[protein]-cysteine S-methyltransferase
CEN2	TU_1459	-	CO1419	SL1344_RS04555	SL1344_RS04555	lysine exporter LysO family protein
CEN2	TU_146	operon_146	5PO382	SL1344_RS06780,SL1344_RS06785	SL1344_RS06780, menI	FAD-binding and (Fe-S)-binding domain-containing protein;1,4-dihydroxy-2-naphthoyl-CoA hydrolase
CEN2	TU_1463	-	CO0233	SL1344_RS15455	mltA	murein transglycosylase A
CEN2	TU_1466	-	5PO519	SL1344_RS06675	SL1344_RS06675	NlpC/P60 family protein
CEN2	TU_1469	-	CO1110	SL1344_RS01030	clcA	H(+)/Cl(-) exchange transporter ClcA
CEN2	TU_1471	-	5PO084	SL1344_RS22820	SL1344_RS22820	BglG family transcription antiterminator
CEN2	TU_1474	-	CO0095	SL1344_RS12715	nudK	GDP-mannose pyrophosphatase NudK
CEN2	TU_1477	-	CO0818	SL1344_RS04385	SL1344_RS04385	MFS transporter
CEN2	TU_148	operon_148	CO0633	SL1344_RS06885,SL1344_RS06890	ttrS, ttrR	tetrathionate respiration histidine kinase TtrS;tetrathionate respiration response regulator TtrR
CEN2	TU_1480	-	5PO101	SL1344_RS09425	kdgA	bifunctional 4-hydroxy-2-oxoglutarate aldolase/2-dehydro-3-deoxy-phosphogluconate aldolase
CEN2	TU_1483	-	CO0803	SL1344_RS03210	ybeD	DUF493 family protein YbeD
CEN2	TU_1494	-	5PO419	SL1344_RS00690	secA	preprotein translocase subunit SecA
CEN2	TU_1495	-	CO1536	SL1344_RS23505	sltY	murein transglycosylase
CEN2	TU_1499	-	CO1368	SL1344_RS01675	SL1344_RS01675	DUF1889 family protein
CEN2	TU_15	operon_15	CO0102	SL1344_RS00745,SL1344_RS00750	ampD, ampE	1,6-anhydro-N-acetylmuramyl-L-alanine amidase AmpD;beta-lactamase regulator AmpE
CEN2	TU_1500	-	CO1426	SL1344_RS16405	ftsP	cell division protein FtsP
CEN2	TU_1506	-	5PO081	SL1344_RS21730	ubiC	chorismate lyase
CEN2	TU_1508	-	5PO046	SL1344_RS11855	menF	isochorismate synthase MenF
CEN2	TU_151	operon_151	5PO147	SL1344_RS07190,SL1344_RS07195	mliC, pdxH	C-type lysozyme inhibitor;pyridoxamine 5'-phosphate oxidase
CEN2	TU_1510	-	5PO330	SL1344_RS11690	nrdA	ribonucleoside-diphosphate reductase subunit alpha
CEN2	TU_152	operon_152	CO0796	SL1344_RS07350,SL1344_RS07355	pntA, pntB	Re/Si-specific NAD(P)(+) transhydrogenase subunit alpha;Re/Si-specific NAD(P)(+) transhydrogenase subunit beta
CEN2	TU_1520	-	CO0478	SL1344_RS08400	tyrR	transcriptional regulator TyrR
CEN2	TU_1521	-	3PO042	SL1344_RS27845	timP	small toxic inner membrane protein TimP
CEN2	TU_1523	-	CO0317	SL1344_RS05330	yccA	FtsH protease modulator YccA
CEN2	TU_1525	-	5PO432	SL1344_RS19880	glmS	glutamine--fructose-6-phosphate transaminase (isomerizing)
CEN2	TU_1527	-	CO1256	SL1344_RS07185	anmK	anhydro-N-acetylmuramic acid kinase
CEN2	TU_1533	-	5PO469	SL1344_RS05245	SL1344_RS05245	Lon protease family protein
CEN2	TU_1536	-	5PO317	SL1344_RS09050	SL1344_RS09050	YcgL domain-containing protein
CEN2	TU_1537	-	CO0528	SL1344_RS05730	pyrC	dihydroorotase
CEN2	TU_1538	-	5PO307	SL1344_RS04660	lrp	leucine-responsive transcriptional regulator Lrp
CEN2	TU_1540	-	CO1237	SL1344_RS06510	nadE	ammonia-dependent NAD(+) synthetase
CEN2	TU_1541	-	5PO200	SL1344_RS01525	SL1344_RS01525	Saf-pilin pilus formation protein SafA
CEN2	TU_1543	-	CO0977	SL1344_RS13855	smpB	SsrA-binding protein SmpB
CEN2	TU_1544	-	CO0083	SL1344_RS18815	cueP	copper-binding periplasmic metallochaperone CueP
CEN2	TU_1545	-	5PO146	SL1344_RS06435	sppA	signal peptide peptidase SppA
CEN2	TU_155	operon_155	CO0220	SL1344_RS07585,SL1344_RS07590	glsB,SL1344_RS07590	glutaminase B;DUF4186 domain-containing protein
CEN2	TU_1550	-	CO0082	SL1344_RS17920	ppiA	peptidylprolyl isomerase A
CEN2	TU_1553	-	5PO421	SL1344_RS00960	hrpB	ATP-dependent helicase HrpB
CEN2	TU_1555	-	CO0925	SL1344_RS04235	ldtB	L,D-transpeptidase
CEN2	TU_1558	-	CO1451	SL1344_RS11065	SL1344_RS11065	YehE family protein
CEN2	TU_1561	-	CO0999	SL1344_RS03110	rnk	nucleoside diphosphate kinase regulator
CEN2	TU_1562	-	CO0807	SL1344_RS00850	SL1344_RS00850	YacC family pilotin-like protein
CEN2	TU_1566	-	5PO498	SL1344_RS19605	ibpB	heat shock chaperone IbpB
CEN2	TU_1567	-	CO0072	SL1344_RS21010	rraA	ribonuclease E activity regulator RraA
CEN2	TU_1571	-	CO0037	SL1344_RS09730	pgsA	CDP-diacylglycerol--glycerol-3-phosphate 3-phosphatidyltransferase
CEN2	TU_1573	-	5PO129	SL1344_RS21385	nudC	NAD(+) diphosphatase
CEN2	TU_1576	-	CO0098	SL1344_RS00140	SL1344_RS00140	DsbA family protein
CEN2	TU_1577	-	3PO010	SL1344_RS14055	SL1344_RS14055	hypothetical protein
CEN2	TU_1580	-	CO0432	SL1344_RS06840	lpp	murein lipoprotein Lpp
CEN2	TU_1581	-	5PO464	SL1344_RS23030	SL1344_RS23030	restriction endonuclease
CEN2	TU_1583	-	CO1472	SL1344_RS20595	typA	ribosome-dependent GTPase TypA
CEN2	TU_1584	-	5PO254	SL1344_RS06525	chbC	PTS N,N'-diacetylchitobiose transporter subunit IIC
CEN2	TU_1589	-	4PO058	SL1344_RS07725	SL1344_RS07725	hypothetical protein
CEN2	TU_1591	-	5PO361	SL1344_RS21180	argH	argininosuccinate lyase
CEN2	TU_1592	-	CO1290	SL1344_RS08170	SL1344_RS08170	YdcF family protein
CEN2	TU_16	operon_16	5PO372	SL1344_RS00775,SL1344_RS00780,SL1344_RS00785	aceE, aceF, lpdA	pyruvate dehydrogenase (acetyl-transferring), homodimeric type;pyruvate dehydrogenase complex dihydrolipoyllysine-residue acetyltransferase;dihydrolipoyl dehydrogenase
CEN2	TU_1600	-	CO0821	SL1344_RS01060	degP	serine endoprotease DegP
CEN2	TU_1603	-	CO0331	SL1344_RS07330	rstA	two-component system response regulator RstA
CEN2	TU_1605	-	5PO034	SL1344_RS06740	SL1344_RS06740	acyl-CoA dehydrogenase
CEN2	TU_1607	-	CO0330	SL1344_RS11770	SL1344_RS11770	nicotinamide mononucleotide deamidase-related protein YfaY
CEN2	TU_1608	-	CO0512	SL1344_RS08985	ldcA	muramoyltetrapeptide carboxypeptidase
CEN2	TU_1611	-	CO0729	SL1344_RS03115	rna	ribonuclease I
CEN2	TU_1613	-	CO0425	SL1344_RS03975	pgl	6-phosphogluconolactonase
CEN2	TU_1615	-	5PO337	SL1344_RS12875	guaB	IMP dehydrogenase
CEN2	TU_1621	-	CO0026	SL1344_RS03175	cspE	transcription antiterminator/RNA stability regulator CspE
CEN2	TU_1622	-	5PO119	SL1344_RS03215	dacA	D-alanyl-D-alanine carboxypeptidase DacA
CEN2	TU_1624	-	CO1267	SL1344_RS15845	rpiA	ribose-5-phosphate isomerase RpiA
CEN2	TU_1626	-	CO0494	SL1344_RS21500	metH	methionine synthase
CEN2	TU_1629	-	CO0335	SL1344_RS16670	sstT	serine/threonine transporter SstT
CEN2	TU_1634	-	CO0270	SL1344_RS01080	dapD	2,3,4,5-tetrahydropyridine-2,6-dicarboxylate N-succinyltransferase
CEN2	TU_1636	-	CO0974	SL1344_RS08740	tdk	thymidine kinase
CEN2	TU_1637	-	CO0052	SL1344_RS16415	parC	DNA topoisomerase IV subunit A
CEN2	TU_1642	-	CO0598	SL1344_RS01590	lpcA	D-sedoheptulose 7-phosphate isomerase
CEN2	TU_1647	-	5PO087	SL1344_RS23445	deoD	purine-nucleoside phosphorylase
CEN2	TU_1654	-	5PO189	SL1344_RS22875	ridA	2-iminobutanoate/2-iminopropanoate deaminase
CEN2	TU_1655	-	CO1136	SL1344_RS16605	mug	G/U mismatch-specific DNA glycosylase
CEN2	TU_1661	-	CO0961	SL1344_RS01960	iraP	anti-adapter protein IraP
CEN2	TU_1662	-	5PO372	SL1344_RS00770	pdhR	pyruvate dehydrogenase complex transcriptional repressor PdhR
CEN2	TU_1666	-	CO1212	SL1344_RS02325	queC	7-cyano-7-deazaguanine synthase QueC
CEN2	TU_1667	-	5PO522	SL1344_RS07290	manA	mannose-6-phosphate isomerase
CEN2	TU_167	operon_167	CO1138	SL1344_RS08480,SL1344_RS08485	SL1344_RS08480,SL1344_RS08485	hypothetical protein;hypothetical protein
CEN2	TU_1673	-	5PO073	SL1344_RS19950	mioC	FMN-binding protein MioC
CEN2	TU_1674	-	CO0260	SL1344_RS01625	gpt	xanthine phosphoribosyltransferase
CEN2	TU_1675	-	5PO458	SL1344_RS20675	SL1344_RS20675	DeoR/GlpR family DNA-binding transcription regulator
CEN2	TU_1679	-	CO0399	SL1344_RS20565	SL1344_RS20565	hypothetical protein
CEN2	TU_1680	-	CO0135	SL1344_RS04865	asnS	asparagine--tRNA ligase
CEN2	TU_1681	-	CO0569	SL1344_RS21910	SL1344_RS21910	Na+/H+ antiporter
CEN2	TU_1684	-	CO0646	SL1344_RS16475	tolC	outer membrane channel protein TolC
CEN2	TU_1686	-	CO0173	SL1344_RS05195	pyrD	quinone-dependent dihydroorotate dehydrogenase
CEN2	TU_1690	-	5PO562	SL1344_RS03075	ahpF	alkyl hydroperoxide reductase subunit F
CEN2	TU_1691	-	CO1383	SL1344_RS04655	trxB	thioredoxin-disulfide reductase
CEN2	TU_1692	-	CO0667	SL1344_RS22575	cycA	D-serine/D-alanine/glycine transporter
CEN2	TU_1696	-	CO0924	SL1344_RS09670	SL1344_RS09670	RpiB/LacA/LacB family sugar-phosphate isomerase
CEN2	TU_17	operon_17	CO1339	SL1344_RS00820,SL1344_RS00825,SL1344_RS00830,SL1344_RS00835	SL1344_RS00820,SL1344_RS00825,SL1344_RS00830,SL1344_RS00835	2-keto-3-deoxygluconate permease 1;D-threonate kinase;D-threonate 4-phosphate dehydrogenase;DeoR/GlpR family DNA-binding transcription regulator
CEN2	TU_1704	-	CO0323	SL1344_RS02725	cysS	cysteine--tRNA ligase
CEN2	TU_1706	-	CO1281	SL1344_RS01305	SL1344_RS01305	endonuclease/exonuclease/phosphatase family protein
CEN2	TU_1708	-	5PO576	SL1344_RS16300	SL1344_RS16300	methyl-accepting chemotaxis protein
CEN2	TU_171	operon_171	5PO275	SL1344_RS08660,SL1344_RS08665,SL1344_RS08670	SL1344_RS08660,SL1344_RS08665,SL1344_RS08670	YkgJ family cysteine cluster protein;YciC family protein;septation protein A
CEN2	TU_1710	-	CO1121	SL1344_RS03105	SL1344_RS03105	glutathione-dependent formaldehyde dehydrogenase
CEN2	TU_1712	-	CO0908	SL1344_RS20315	uvrD	DNA helicase II
CEN2	TU_1715	-	CO1376	SL1344_RS17025	ftsH	ATP-dependent zinc metalloprotease FtsH
CEN2	TU_1719	-	5PO254	SL1344_RS06520	chbB	PTS N,N'-diacetylchitobiose transporter subunit IIB
CEN2	TU_172	operon_172	5PO527	SL1344_RS08690,SL1344_RS08695	cls,SL1344_RS08695	cardiolipin synthase;HI1450 family dsDNA-mimic protein
CEN2	TU_1721	-	CO0226	SL1344_RS09695	SL1344_RS09695	YecA family protein
CEN2	TU_1722	-	CO0571	SL1344_RS13145	purL	phosphoribosylformylglycinamidine synthase
CEN2	TU_1725	-	CO0403	SL1344_RS02460	apt	adenine phosphoribosyltransferase
CEN2	TU_1726	-	CO1307	SL1344_RS16945	nlpI	lipoprotein NlpI
CEN2	TU_1729	-	CO0790	SL1344_RS03765	ybgE	cyd operon protein YbgE
CEN2	TU_1730	-	CO1508	SL1344_RS07475	SL1344_RS07475	YnfA family protein
CEN2	TU_1731	-	CO0501	SL1344_RS07565	SL1344_RS07565	MarC family NAAT transporter
CEN2	TU_1732	-	CO1424	SL1344_RS08395	tpx	thiol peroxidase
CEN2	TU_1734	-	CO1477	SL1344_RS17865	SL1344_RS17865	monooxygenase
CEN2	TU_174	operon_174	CO0110	SL1344_RS08875,SL1344_RS08880	lolB, ispE	lipoprotein insertase outer membrane protein LolB;4-(cytidine 5'-diphospho)-2-C-methyl-D-erythritol kinase
CEN2	TU_1740	-	CO0203	SL1344_RS08185	SL1344_RS08185	GFA family protein
CEN2	TU_1743	-	CO0321	SL1344_RS17610	mscL	large-conductance mechanosensitive channel protein MscL
CEN2	TU_1746	-	5PO581	SL1344_RS17085	murA	UDP-N-acetylglucosamine 1-carboxyvinyltransferase
CEN2	TU_1747	-	CO1321	SL1344_RS11300	lysP	lysine-specific permease
CEN2	TU_1748	-	CO0380	SL1344_RS04680	serS	serine--tRNA ligase
CEN2	TU_1752	-	5PO082	SL1344_RS22410	SL1344_RS22410	DUF2065 family protein
CEN2	TU_1754	-	5PO555	SL1344_RS22770	pmbA	metalloprotease PmbA
CEN2	TU_1757	-	5PO223	SL1344_RS02420	acrB	efflux RND transporter permease AcrB
CEN2	TU_1758	-	CO0105	SL1344_RS18810	cspA	RNA chaperone/antiterminator CspA
CEN2	TU_1759	-	5PO114	SL1344_RS21130	SL1344_RS21130	PTS fructose-like transporter subunit IIB
CEN2	TU_1763	-	CO0492	SL1344_RS21060	metJ	met regulon transcriptional regulator MetJ
CEN2	TU_1768	-	CO1461	SL1344_RS08570	topA	type I DNA topoisomerase
CEN2	TU_1773	-	CO0079	SL1344_RS01300	SL1344_RS01300	MFS transporter
CEN2	TU_1774	-	CO1377	SL1344_RS15350	syd	SecY-interacting protein
CEN2	TU_1777	-	CO0927	SL1344_RS04215	ompX	outer membrane protein OmpX
CEN2	TU_1779	-	CO1450	SL1344_RS19370	cigR	anti-virulence regulatory inner membrane protein CigR
CEN2	TU_178	operon_178	CO0474	SL1344_RS09055,SL1344_RS09060,SL1344_RS09065	minC, minD, minE	septum site-determining protein MinC;septum site-determining protein MinD;cell division topological specificity factor MinE
CEN2	TU_1782	-	CO0591	SL1344_RS20775	SL1344_RS20775	XRE family transcriptional regulator
CEN2	TU_1784	-	CO0338	SL1344_RS12395	gltX	glutamate--tRNA ligase
CEN2	TU_1789	-	CO1320	SL1344_RS21895	soxR	redox-sensitive transcriptional activator SoxR
CEN2	TU_1791	-	CO0851	SL1344_RS15375	xni	flap endonuclease Xni
CEN2	TU_1794	-	CO0172	SL1344_RS07505	SL1344_RS07505	GntR family transcriptional regulator
CEN2	TU_1795	-	5PO400	SL1344_RS03035	SL1344_RS03035	YbdD/YjiX family protein
CEN2	TU_1796	-	CO0659	SL1344_RS20115	ilvC	ketol-acid reductoisomerase
CEN2	TU_1798	-	CO0686	SL1344_RS14350	hin	flagellar phase variation DNA invertase Hin
CEN2	TU_1801	-	CO1104	SL1344_RS18990	mtlA	PTS mannitol transporter subunit IICBA
CEN2	TU_1802	-	5PO181	SL1344_RS04440	potF	spermidine/putrescine ABC transporter substrate-binding protein PotF
CEN2	TU_1805	-	4PO053	SL1344_RS27245	SL1344_RS27245	YshB family small membrane protein
CEN2	TU_1806	-	CO1467	SL1344_RS22660	fbp	class 1 fructose-bisphosphatase
CEN2	TU_1807	-	5PO479	SL1344_RS20140	rhlB	ATP-dependent RNA helicase RhlB
CEN2	TU_1810	-	5PO059	SL1344_RS16215	uxuA	mannonate dehydratase
CEN2	TU_1811	-	CO0824	SL1344_RS18970	SL1344_RS18970	ROK family protein
CEN2	TU_1814	-	CO1485	SL1344_RS19240	SL1344_RS19240	YicC family protein
CEN2	TU_1816	-	CO1480	SL1344_RS08830	SL1344_RS08830	DsrE/DsrF/TusD sulfur relay family protein
CEN2	TU_1818	-	CO0158	SL1344_RS13540	SL1344_RS13540	site-specific integrase
CEN2	TU_1825	-	CO0671	SL1344_RS11270	fghA	S-formylglutathione hydrolase
CEN2	TU_1828	-	5PO234	SL1344_RS20590	glnA	glutamate--ammonia ligase
CEN2	TU_1833	-	5PO419	SL1344_RS00685	secM	secA translation cis-regulator SecM
CEN2	TU_1837	-	5PO443	SL1344_RS02565	cnoX	chaperedoxin
CEN2	TU_1842	-	CO1479	SL1344_RS15870	SL1344_RS15870	small-conductance mechanosensitive channel MscS
CEN2	TU_1849	-	CO1108	SL1344_RS14305	SL1344_RS14305	integrase arm-type DNA-binding domain-containing protein
CEN2	TU_185	operon_185	5PO276	SL1344_RS09525,SL1344_RS09530,SL1344_RS09535	SL1344_RS09525, cmoA, cmoB	MAPEG family protein;carboxy-S-adenosyl-L-methionine synthase CmoA;tRNA 5-methoxyuridine(34)/uridine 5-oxyacetic acid(34) synthase CmoB
CEN2	TU_1855	-	CO1483	SL1344_RS08745	hns	DNA-binding transcriptional regulator H-NS
CEN2	TU_1856	-	5PO485	SL1344_RS04380	ybjG	undecaprenyl-diphosphate phosphatase
CEN2	TU_1867	-	5PO279	SL1344_RS01190	SL1344_RS01190	VOC family protein
CEN2	TU_1869	-	CO0596	SL1344_RS07580	sad	succinate-semialdehyde dehydrogenase
CEN2	TU_1871	-	CO0894	SL1344_RS18450	SL1344_RS18450	DcrB family lipoprotein
CEN2	TU_1872	-	CO1139	SL1344_RS21695	psiE	phosphate-starvation-inducible protein PsiE
CEN2	TU_1873	-	5PO456	SL1344_RS20405	rmuC	DNA recombination protein RmuC
CEN2	TU_1878	-	CO1524	SL1344_RS17285	zapE	cell division protein ZapE
CEN2	TU_1879	-	CO0426	SL1344_RS09260	SL1344_RS09260	membrane protein
CEN2	TU_1884	-	CO0136	SL1344_RS05735	SL1344_RS05735	lipoprotein
CEN2	TU_1886	-	CO0138	SL1344_RS03580	SL1344_RS03580	YbfA family protein
CEN2	TU_1889	-	5PO087	SL1344_RS23440	deoB	phosphopentomutase
CEN2	TU_1895	-	CO1114	SL1344_RS16385	SL1344_RS16385	YgiQ family radical SAM protein
CEN2	TU_1904	-	5PO133	SL1344_RS19380	SL1344_RS19380	MgtC family protein
CEN2	TU_1905	-	5PO449	SL1344_RS12760	SL1344_RS12760	neutral zinc metallopeptidase
CEN2	TU_1906	-	CO1214	SL1344_RS04040	uvrB	excinuclease ABC subunit UvrB
CEN2	TU_1911	-	CO1501	SL1344_RS12880	xseA	exodeoxyribonuclease VII large subunit
CEN2	TU_1912	-	CO0556	SL1344_RS02235	SL1344_RS02235	SEL1-like repeat protein
CEN2	TU_1915	-	5PO033	SL1344_RS05640	csgC	curli assembly chaperone CsgC
CEN2	TU_1917	-	CO0536	SL1344_RS05850	rluC	23S rRNA pseudouridine(955/2504/2580) synthase RluC
CEN2	TU_1919	-	CO1298	SL1344_RS07105	purR	HTH-type transcriptional repressor PurR
CEN2	TU_1920	-	CO0529	SL1344_RS08085	SL1344_RS08085	glucan biosynthesis protein
CEN2	TU_1926	-	5PO519	SL1344_RS06680	ydiV	anti-FlhDC factor YdiV
CEN2	TU_1928	-	CO0375	SL1344_RS15785	bglA	6-phospho-beta-glucosidase BglA
CEN2	TU_1933	-	CO0094	SL1344_RS19045	SL1344_RS19045	LacI family DNA-binding transcriptional regulator
CEN2	TU_1936	-	5PO444	SL1344_RS07660	SL1344_RS07660	FadR/GntR family transcriptional regulator
CEN2	TU_1945	-	5PO280	SL1344_RS14570	mprA	transcriptional repressor MprA
CEN2	TU_1946	-	5PO475	SL1344_RS12820	upp	uracil phosphoribosyltransferase
CEN2	TU_1948	-	CO0283	SL1344_RS04615	SL1344_RS04615	hydrolase
CEN2	TU_195	operon_195	5PO325	SL1344_RS10660,SL1344_RS10665,SL1344_RS10670,SL1344_RS10675,SL1344_RS10680,SL1344_RS10685,SL1344_RS10690	hisD, hisC, hisB, hisH, hisA, hisF, hisIE	histidinol dehydrogenase;histidinol-phosphate transaminase;bifunctional histidinol-phosphatase/imidazoleglycerol-phosphate dehydratase HisB;imidazole glycerol phosphate synthase subunit HisH;1-(5-phosphoribosyl)-5-[(5- phosphoribosylamino)methylideneamino]imidazole-4- carboxamide isomerase;imidazole glycerol phosphate synthase subunit HisF;bifunctional phosphoribosyl-AMP cyclohydrolase/phosphorib…
CEN2	TU_1954	-	5PO096	SL1344_RS05750	rimJ	ribosomal protein S5-alanine N-acetyltransferase
CEN2	TU_1955	-	CO1130	SL1344_RS07120	grxD	monothiol glutaredoxin 4
CEN2	TU_1959	-	CO1015	SL1344_RS16720	yhaJ	DNA-binding transcriptional regulator YhaJ
CEN2	TU_1960	-	CO1238	SL1344_RS12725	aegA	formate-dependent uric acid utilization protein AegA
CEN2	TU_1965	-	CO0334	SL1344_RS11305	yieE	DNA-binding transcriptional regulator YeiE
CEN2	TU_1971	-	CO0593	SL1344_RS18425	SL1344_RS18425	lysoplasmalogenase
CEN2	TU_1974	-	CO1217	SL1344_RS17370	SL1344_RS17370	hypothetical protein
CEN2	TU_1975	-	CO1532	SL1344_RS18830	SL1344_RS18830	GNAT family N-acetyltransferase
CEN2	TU_1982	-	CO0118	SL1344_RS02920	nfsB	oxygen-insensitive NAD(P)H nitroreductase
CEN2	TU_1983	-	5PO539	SL1344_RS14595	gshA	glutamate--cysteine ligase
CEN2	TU_1987	-	CO1299	SL1344_RS21045	rpmE	50S ribosomal protein L31
CEN2	TU_1989	-	5PO481	SL1344_RS21520	SL1344_RS21520	DUF2058 domain-containing protein
CEN2	TU_1990	-	CO1188	SL1344_RS00765	aroP	aromatic amino acid transporter AroP
CEN2	TU_1991	-	5PO101	SL1344_RS09430	edd	phosphogluconate dehydratase
CEN2	TU_1993	-	CO1475	SL1344_RS11665	gyrA	DNA topoisomerase (ATP-hydrolyzing) subunit A
CEN2	TU_1998	-	CO1239	SL1344_RS11070	apbC	iron-sulfur cluster carrier protein ApbC
CEN2	TU_2	operon_2	CO0300	SL1344_RS00060,SL1344_RS00065	dnaK, dnaJ	molecular chaperone DnaK;molecular chaperone DnaJ
CEN2	TU_2000	-	5PO531	SL1344_RS09680	ftnA	non-heme ferritin
CEN2	TU_2001	-	CO0618	SL1344_RS03065	dsbG	thiol:disulfide interchange protein DsbG
CEN2	TU_2005	-	CO0021	SL1344_RS09195	yobH	invasion protein YobH
CEN2	TU_2006	-	5PO501	SL1344_RS25545	yohP	protein YohP
CEN2	TU_2016	-	5PO425	SL1344_RS06035	potC	spermidine/putrescine ABC transporter permease PotC
CEN2	TU_2017	-	CO0546	SL1344_RS09200	kdgR	DNA-binding transcriptional regulator KdgR
CEN2	TU_2026	-	4PO067	SL1344_RS05005	SL1344_RS05005	hypothetical protein
CEN2	TU_2029	-	CO0116	SL1344_RS17355	argR	transcriptional regulator ArgR
CEN2	TU_2030	-	5PO245	SL1344_RS02290	clpP	ATP-dependent Clp endopeptidase proteolytic subunit ClpP
CEN2	TU_2034	-	5PO582	SL1344_RS17290	zapG	Z-ring associated protein ZapG
CEN2	TU_2037	-	CO0184	SL1344_RS17435	csrD	RNase E specificity factor CsrD
CEN2	TU_204	operon_204	5PO330	SL1344_RS11695,SL1344_RS11700	nrdB, yfaE	ribonucleotide-diphosphate reductase subunit beta;ferredoxin-like diferric-tyrosyl radical cofactor maintenance protein YfaE
CEN2	TU_2040	-	CO0882	SL1344_RS03980	SL1344_RS03980	putative acyl-CoA thioester hydrolase
CEN2	TU_2042	-	CO1161	SL1344_RS02310	ppiD	peptidylprolyl isomerase
CEN2	TU_2044	-	5PO145	SL1344_RS06070	SL1344_RS06070	cupin domain-containing protein
CEN2	TU_2046	-	5PO443	SL1344_RS02570	SL1344_RS02570	SDR family oxidoreductase
CEN2	TU_2048	-	CO0940	SL1344_RS17825	fkpA	FKBP-type peptidyl-prolyl cis-trans isomerase
CEN2	TU_2051	-	CO0376	SL1344_RS01540	SL1344_RS01540	pilin structural protein SafD
CEN2	TU_2052	-	CO1115	SL1344_RS18800	SL1344_RS18800	DUF3053 domain-containing protein
CEN2	TU_2054	-	CO0704	SL1344_RS15640	rcnR	Ni(II)/Co(II)-binding transcriptional repressor RcnR
CEN2	TU_2056	-	CO0948	SL1344_RS22765	SL1344_RS22765	ribosome-associated protein
CEN2	TU_2057	-	5PO393	SL1344_RS19995	rbsB	ribose ABC transporter substrate-binding protein RbsB
CEN2	TU_2064	-	5PO566	SL1344_RS06585	ghoS	type V toxin-antitoxin system endoribonuclease antitoxin GhoS
CEN2	TU_2068	-	3PO024	SL1344_RS13500	SL1344_RS13500	helix-turn-helix domain-containing protein
CEN2	TU_2074	-	CO1245	SL1344_RS21990	SL1344_RS21990	formate dehydrogenase H subunit alpha, selenocysteine-containing
CEN2	TU_2077	-	3PO039	SL1344_RS27705	SL1344_RS27705	hypothetical protein
CEN2	TU_2079	-	3PO010	SL1344_RS14050	SL1344_RS14050	DinI family protein
CEN2	TU_2084	-	5PO420	SL1344_RS00925	panB	3-methyl-2-oxobutanoate hydroxymethyltransferase
CEN2	TU_2086	-	CO0236	SL1344_RS20970	tpiA	triose-phosphate isomerase
CEN2	TU_209	operon_209	5PO260	SL1344_RS12485,SL1344_RS12490	ptsH, ptsI	phosphocarrier protein Hpr;phosphoenolpyruvate-protein phosphotransferase PtsI
CEN2	TU_2097	-	CO0935	SL1344_RS20150	rho	transcription termination factor Rho
CEN2	TU_2100	-	CO0741	SL1344_RS17835	slyD	peptidylprolyl isomerase
CEN2	TU_2111	-	CO0320	SL1344_RS05715	solA	N-methyl-L-tryptophan oxidase
CEN2	TU_2112	-	4PO013	SL1344_RS00555	SL1344_RS00555	glucose uptake inhibitor SgrT
CEN2	TU_2116	-	CO1099	SL1344_RS04240	SL1344_RS04240	ABC-F family ATPase
CEN2	TU_212	operon_212	CO0319	SL1344_RS12580,SL1344_RS12585	amiA, hemF	N-acetylmuramoyl-L-alanine amidase AmiA;oxygen-dependent coproporphyrinogen oxidase
CEN2	TU_2120	-	CO1315	SL1344_RS05855	SL1344_RS05855	DUF3053 domain-containing protein
CEN2	TU_2125	-	5PO538	SL1344_RS13825	grpE	nucleotide exchange factor GrpE
CEN2	TU_213	operon_213	CO0945	SL1344_RS12740,SL1344_RS12745	SL1344_RS12740, dapE	ArsC family reductase;succinyl-diaminopimelate desuccinylase
CEN2	TU_2136	-	5PO055	SL1344_RS15745	xerD	site-specific tyrosine recombinase XerD
CEN2	TU_2137	-	CO0359	SL1344_RS04310	rimO	30S ribosomal protein S12 methylthiotransferase RimO
CEN2	TU_214	operon_214	CO1565	SL1344_RS12780,SL1344_RS12785	SL1344_RS12780, bcp	glycine cleavage system transcriptional repressor;thioredoxin-dependent thiol peroxidase
CEN2	TU_2147	-	CO0452	SL1344_RS20540	dsbA	thiol:disulfide interchange protein DsbA
CEN2	TU_2152	-	CO1428	SL1344_RS04855	aspC	aspartate transaminase
CEN2	TU_2155	-	CO0056	SL1344_RS07130	gloA	lactoylglutathione lyase
CEN2	TU_2157	-	CO0498	SL1344_RS20975	SL1344_RS20975	YiiQ family protein
CEN2	TU_2158	-	CO0405	SL1344_RS09070	rnd	ribonuclease D
CEN2	TU_2160	-	CO0451	SL1344_RS23595	SL1344_RS23595	tRNA/rRNA methyltransferase
CEN2	TU_2162	-	CO1530	SL1344_RS00220	rpsT	30S ribosomal protein S20
CEN2	TU_2163	-	CO1346	SL1344_RS21675	SL1344_RS21675	outer membrane protein
CEN2	TU_2166	-	5PO032	SL1344_RS05605	SL1344_RS05605	DUF1097 domain-containing protein
CEN2	TU_2171	-	CO1417	SL1344_RS13600	SL1344_RS13600	tRNA/rRNA methyltransferase
CEN2	TU_2174	-	CO0434	SL1344_RS10360	SL1344_RS10360	EmmdR/YeeO family multidrug/toxin efflux MATE transporter
CEN2	TU_2175	-	CO0127	SL1344_RS03100	uspG	universal stress protein UspG
CEN2	TU_2177	-	CO0273	SL1344_RS23180	mdtM	multidrug efflux MFS transporter MdtM
CEN2	TU_2179	-	CO0723	SL1344_RS17030	rlmE	23S rRNA (uridine(2552)-2'-O)-methyltransferase RlmE
CEN2	TU_2182	-	CO0150	SL1344_RS11315	nfo	deoxyribonuclease IV
CEN2	TU_2183	-	CO1422	SL1344_RS21740	plsB	glycerol-3-phosphate 1-O-acyltransferase PlsB
CEN2	TU_2185	-	5PO539	SL1344_RS14590	luxS	S-ribosylhomocysteine lyase
CEN2	TU_2186	-	5PO124	SL1344_RS11650	rcsD	phosphotransferase RcsD
CEN2	TU_2187	-	CO0609	SL1344_RS02105	yajD	HNH nuclease YajD
CEN2	TU_2188	-	5PO523	SL1344_RS07400	bioD	dethiobiotin synthase
CEN2	TU_2196	-	CO1421	SL1344_RS08885	prs	ribose-phosphate diphosphokinase
CEN2	TU_2198	-	5PO129	SL1344_RS21405	hupA	DNA-binding protein HU-alpha
CEN2	TU_22	operon_22	5PO089	SL1344_RS01100,SL1344_RS01105,SL1344_RS01110,SL1344_RS01115	tsf, pyrH, frr, ispC	translation elongation factor Ts;UMP kinase;ribosome recycling factor;1-deoxy-D-xylulose-5-phosphate reductoisomerase
CEN2	TU_2201	-	CO0859	SL1344_RS18560	SL1344_RS18560	GntR family transcriptional regulator
CEN2	TU_2207	-	5PO054	SL1344_RS15495	recC	exodeoxyribonuclease V subunit gamma
CEN2	TU_2217	-	5PO462	SL1344_RS21775	SL1344_RS21775	conjugal transfer protein TraF
CEN2	TU_2220	-	5PO332	SL1344_RS11995	pta	phosphate acetyltransferase
CEN2	TU_2221	-	CO1156	SL1344_RS01225	proS	proline--tRNA ligase
CEN2	TU_2224	-	CO0765	SL1344_RS10605	sbmC	DNA gyrase inhibitor SbmC
CEN2	TU_2227	-	CO1120	SL1344_RS03170	pagP	lipid IV(A) palmitoyltransferase PagP
CEN2	TU_2228	-	CO0393	SL1344_RS18500	uspB	universal stress protein UspB
CEN2	TU_223	operon_223	5PO003	SL1344_RS27730,SL1344_RS13620	SL1344_RS27730, pssA	protein PssL;CDP-diacylglycerol--serine O-phosphatidyltransferase
CEN2	TU_2232	-	CO0267	SL1344_RS05645	SL1344_RS05645	type 1 fimbrial protein
CEN2	TU_2235	-	5PO513	SL1344_RS04715	pflA	pyruvate formate lyase 1-activating protein
CEN2	TU_2239	-	CO1106	SL1344_RS12270	mlaA	phospholipid-binding lipoprotein MlaA
CEN2	TU_2242	-	CO0731	SL1344_RS17945	cysG	siroheme synthase CysG
CEN2	TU_2245	-	CO0589	SL1344_RS16590	rpsU	30S ribosomal protein S21
CEN2	TU_2246	-	5PO021	SL1344_RS02075	tgt	tRNA guanosine(34) transglycosylase Tgt
CEN2	TU_2247	-	CO0583	SL1344_RS07800	SL1344_RS07800	NAD-dependent malic enzyme
CEN2	TU_2249	-	5PO171	SL1344_RS19860	pstS	phosphate ABC transporter substrate-binding protein PstS
CEN2	TU_2250	-	CO0590	SL1344_RS11785	pmrG	lipopolysaccharide core heptose(II)-phosphate phosphatase PmrG
CEN2	TU_2253	-	5PO579	SL1344_RS16560	SL1344_RS16560	TIGR04211 family SH3 domain-containing protein
CEN2	TU_2254	-	CO1449	SL1344_RS15560	SL1344_RS15560	YgdI/YgdR family lipoprotein
CEN2	TU_2257	-	5PO441	SL1344_RS27280	pmrR	LpxT activity modulator PmrR
CEN2	TU_2260	-	5PO327	SL1344_RS11135	bglX	beta-glucosidase BglX
CEN2	TU_2261	-	CO0712	SL1344_RS03515	ybfF	esterase
CEN2	TU_2265	-	5PO433	SL1344_RS21165	argE	acetylornithine deacetylase
CEN2	TU_2266	-	CO0806	SL1344_RS08750	galU	UTP--glucose-1-phosphate uridylyltransferase GalU
CEN2	TU_2269	-	5PO263	SL1344_RS15875	fbaA	class II fructose-bisphosphate aldolase
CEN2	TU_2274	-	5PO506	SL1344_RS02050	proY	proline-specific permease ProY
CEN2	TU_2278	-	CO0174	SL1344_RS15885	epd	erythrose-4-phosphate dehydrogenase
CEN2	TU_2283	-	5PO522	SL1344_RS07285	SL1344_RS07285	YdgA family protein
CEN2	TU_2286	-	CO0222	SL1344_RS17075	ispB	octaprenyl diphosphate synthase
CEN2	TU_2290	-	CO0758	SL1344_RS08370	SL1344_RS08370	LysR family transcriptional regulator
CEN2	TU_2292	-	CO0004	SL1344_RS06205	SL1344_RS06205	Hsp20 family protein
CEN2	TU_2294	-	CO0873	SL1344_RS05260	sulA	cell division inhibitor SulA
CEN2	TU_2296	-	5PO543	SL1344_RS16600	rpoD	RNA polymerase sigma factor RpoD
CEN2	TU_2298	-	CO1011	SL1344_RS05975	ndh	NADH-quinone dehydrogenase
CEN2	TU_23	operon_23	5PO118	SL1344_RS01120,SL1344_RS01125,SL1344_RS01130,SL1344_RS01135	ispU, cdsA, rseP, bamA	(2E,6E)-farnesyl-diphosphate-specific ditrans,polycis-undecaprenyl-diphosphate synthase;phosphatidate cytidylyltransferase;sigma E protease regulator RseP;outer membrane protein assembly factor BamA
CEN2	TU_2300	-	CO0361	SL1344_RS14660	mltB	lytic murein transglycosylase B
CEN2	TU_2301	-	5PO090	SL1344_RS01910	SL1344_RS01910	autotransporter outer membrane beta-barrel domain-containing protein
CEN2	TU_2302	-	CO0076	SL1344_RS19235	rph	ribonuclease PH
CEN2	TU_2303	-	5PO433	SL1344_RS21155	SL1344_RS21155	phosphoethanolamine transferase CptA
CEN2	TU_2304	-	5PO490	SL1344_RS11265	folE	GTP cyclohydrolase I FolE
CEN2	TU_2305	-	5PO470	SL1344_RS05315	SL1344_RS05315	helix-turn-helix domain-containing protein
CEN2	TU_2307	-	CO1032	SL1344_RS09120	sdaA	L-serine ammonia-lyase
CEN2	TU_2309	-	5PO087	SL1344_RS23430	deoC	deoxyribose-phosphate aldolase
CEN2	TU_2310	-	CO0164	SL1344_RS01025	hemL	glutamate-1-semialdehyde 2,1-aminomutase
CEN2	TU_2311	-	CO1291	SL1344_RS18390	rpoH	RNA polymerase sigma factor RpoH
CEN2	TU_2312	-	CO0650	SL1344_RS04415	SL1344_RS04415	GrxA family glutaredoxin
CEN2	TU_2314	-	5PO183	SL1344_RS04545	hcr	NADH oxidoreductase
CEN2	TU_2323	-	CO0688	SL1344_RS00325	dapB	4-hydroxy-tetrahydrodipicolinate reductase
CEN2	TU_2328	-	CO0795	SL1344_RS20570	yihI	Der GTPase-activating protein YihI
CEN2	TU_233	operon_233	2PO014	SL1344_RS14155,SL1344_RS24860,SL1344_RS14165,SL1344_RS14170	SL1344_RS14155,SL1344_RS24860,SL1344_RS14165,SL1344_RS14170	AlpA family transcriptional regulator;host cell division inhibitor Icd-like protein;hypothetical protein;DUF5375 domain-containing protein
CEN2	TU_2331	-	CO1408	SL1344_RS06225	SL1344_RS06225	TRL-like family protein
CEN2	TU_2332	-	5PO307	SL1344_RS04665	ftsK	DNA translocase FtsK
CEN2	TU_2334	-	CO1141	SL1344_RS07545	eamA	O-acetylserine/cysteine exporter
CEN2	TU_2335	-	CO1446	SL1344_RS21465	SL1344_RS21465	acetyltransferase
CEN2	TU_2337	-	CO1309	SL1344_RS19725	yidA	sugar-phosphatase
CEN2	TU_2338	-	CO1147	SL1344_RS10330	SL1344_RS10330	AMP nucleosidase
CEN2	TU_2343	-	CO1308	SL1344_RS11645	SL1344_RS11645	porin OmpC
CEN2	TU_2347	-	CO0966	SL1344_RS07155	sodC2	superoxide dismutase [Cu-Zn] SodC2
CEN2	TU_2350	-	5PO475	SL1344_RS12815	uraA	uracil permease
CEN2	TU_2353	-	CO1056	SL1344_RS03190	tatE	twin-arginine translocase subunit TatE
CEN2	TU_2355	-	5PO487	SL1344_RS06335	SL1344_RS06335	DUF333 domain-containing protein
CEN2	TU_2357	-	CO1333	SL1344_RS22530	yjfY	DUF1471 family protein YjfY
CEN2	TU_2363	-	5PO561	SL1344_RS02885	SL1344_RS02885	sigma-54-dependent transcriptional regulator
CEN2	TU_2367	-	CO0148	SL1344_RS15620	SL1344_RS15620	acetyl-CoA C-acetyltransferase
CEN2	TU_2369	-	CO0137	SL1344_RS07455	SL1344_RS07455	DUF1161 domain-containing protein
CEN2	TU_2373	-	5PO577	SL1344_RS16310	SL1344_RS16310	RNA helicase
CEN2	TU_2377	-	5PO273	SL1344_RS06020	nagK	N-acetylglucosamine kinase
CEN2	TU_2382	-	5PO317	SL1344_RS09045	SL1344_RS09045	fumarylacetoacetate hydrolase family protein
CEN2	TU_2383	-	CO0617	SL1344_RS16850	SL1344_RS16850	DeoR/GlpR family DNA-binding transcription regulator
CEN2	TU_2384	-	5PO414	SL1344_RS23495	nadR	multifunctional transcriptional regulator/nicotinamide-nucleotide adenylyltransferase/ribosylnicotinamide kinase NadR
CEN2	TU_2385	-	CO1327	SL1344_RS01620	pepD	cytosol nonspecific dipeptidase
CEN2	TU_2388	-	5PO559	SL1344_RS01995	SL1344_RS01995	AroM family protein
CEN2	TU_2389	-	CO0989	SL1344_RS02975	wzz(fepE)	LPS O-antigen length regulator Wzz(fepE)
CEN2	TU_2390	-	5PO160	SL1344_RS15810	ubiI	FAD-dependent 2-octaprenylphenol hydroxylase
CEN2	TU_2391	-	5PO484	SL1344_RS00490	rapA	RNA polymerase-associated protein RapA
CEN2	TU_2392	-	CO0967	SL1344_RS20145	trxA	thioredoxin TrxA
CEN2	TU_24	operon_24	5PO118	SL1344_RS01140,SL1344_RS01145	skp, lpxD	molecular chaperone Skp;UDP-3-O-(3-hydroxymyristoyl)glucosamine N-acyltransferase
CEN2	TU_2401	-	CO1318	SL1344_RS23135	SL1344_RS23135	Hcp family type VI secretion system effector
CEN2	TU_2405	-	CO0369	SL1344_RS12765	SL1344_RS12765	phosphoribosylaminoimidazolesuccinocarboxamide synthase
CEN2	TU_2407	-	5PO573	SL1344_RS10695	wzzB	LPS O-antigen chain length determinant protein WzzB
CEN2	TU_2408	-	CO0287	SL1344_RS06390	SL1344_RS06390	MipA/OmpV family protein
CEN2	TU_2409	-	5PO084	SL1344_RS22800	SL1344_RS22800	DUF4310 family protein
CEN2	TU_2411	-	CO0377	SL1344_RS20350	recQ	ATP-dependent DNA helicase RecQ
CEN2	TU_2413	-	5PO325	SL1344_RS10655	hisG	ATP phosphoribosyltransferase
CEN2	TU_2417	-	CO0918	SL1344_RS02370	tesB	acyl-CoA thioesterase II
CEN2	TU_2419	-	4PO045	SL1344_RS25850	SL1344_RS25850	hypothetical protein
CEN2	TU_242	operon_242	CO0737	SL1344_RS14550,SL1344_RS14555,SL1344_RS14560	proV, proW, proX	glycine betaine/L-proline ABC transporter ATP-binding protein ProV;glycine betaine/L-proline ABC transporter permease ProW;glycine betaine/L-proline ABC transporter substrate-binding protein ProX
CEN2	TU_2423	-	5PO021	SL1344_RS02080	yajC	preprotein translocase subunit YajC
CEN2	TU_2425	-	CO0412	SL1344_RS22920	SL1344_RS22920	YhcH/YjgK/YiaL family protein
CEN2	TU_2429	-	5PO582	SL1344_RS17295	degQ	serine endoprotease DegQ
CEN2	TU_243	operon_243	5PO280	SL1344_RS14575,SL1344_RS14580	emrA, emrB	multidrug efflux MFS transporter periplasmic adaptor subunit EmrA;multidrug efflux MFS transporter permease subunit EmrB
CEN2	TU_2435	-	CO0746	SL1344_RS00815	yacL	protein YacL
CEN2	TU_2436	-	5PO367	SL1344_RS22480	bsmA	biofilm peroxide resistance protein BsmA
CEN2	TU_2442	-	5PO577	SL1344_RS16305	SL1344_RS16305	TIGR00645 family protein
CEN2	TU_2444	-	CO0950	SL1344_RS11075	metG	methionine--tRNA ligase
CEN2	TU_2445	-	5PO115	SL1344_RS22420	nsrR	nitric oxide-sensing transcriptional repressor NsrR
CEN2	TU_2446	-	CO1584	SL1344_RS21660	SL1344_RS21660	DNA-binding protein
CEN2	TU_2447	-	5PO566	SL1344_RS06590	pfkB	6-phosphofructokinase II
CEN2	TU_2450	-	CO1510	SL1344_RS15265	queE	7-carboxy-7-deazaguanine synthase QueE
CEN2	TU_2458	-	CO1474	SL1344_RS09280	SL1344_RS09280	GNAT family N-acetyltransferase
CEN2	TU_2464	-	CO0124	SL1344_RS06570	hxpB	hexitol phosphatase HxpB
CEN2	TU_2466	-	4PO046	SL1344_RS16380	SL1344_RS16380	hypothetical protein
CEN2	TU_2469	-	CO0071	SL1344_RS06845	pykF	pyruvate kinase PykF
CEN2	TU_2471	-	CO0484	SL1344_RS06140	SL1344_RS06140	RICIN domain-containing protein
CEN2	TU_2476	-	CO1050	SL1344_RS03385	miaB	tRNA (N6-isopentenyl adenosine(37)-C2)-methylthiotransferase MiaB
CEN2	TU_2478	-	5PO125	SL1344_RS12080	hisJ	histidine ABC transporter substrate-binding protein HisJ
CEN2	TU_2486	-	5PO397	SL1344_RS20990	glpX	class II fructose-bisphosphatase
CEN2	TU_2488	-	CO0031	SL1344_RS05470	SL1344_RS05470	copper resistance protein
CEN2	TU_2489	-	CO0013	SL1344_RS22565	SL1344_RS22565	OapA family protein
CEN2	TU_2496	-	CO0139	SL1344_RS21665	lysC	lysine-sensitive aspartokinase 3
CEN2	TU_2499	-	5PO557	SL1344_RS01090	map	type I methionyl aminopeptidase
CEN2	TU_25	operon_25	CO1397	SL1344_RS01150,SL1344_RS01155,SL1344_RS01160,SL1344_RS01165,SL1344_RS01170,SL1344_RS01175	fabZ, lpxA, lpxB, rnhB, dnaE, accA	3-hydroxyacyl-ACP dehydratase FabZ;acyl-ACP--UDP-N-acetylglucosamine O-acyltransferase;lipid-A-disaccharide synthase;ribonuclease HII;DNA polymerase III subunit alpha;acetyl-CoA carboxylase carboxyl transferase subunit alpha
CEN2	TU_2504	-	5PO175	SL1344_RS23395	prfC	peptide chain release factor 3
CEN2	TU_251	operon_251	CO1026	SL1344_RS15030,SL1344_RS15035	SL1344_RS15030,SL1344_RS15035	DUF1778 domain-containing protein;GNAT family N-acetyltransferase
CEN2	TU_2510	-	CO0210	SL1344_RS00720	SL1344_RS00720	GMP reductase
CEN2	TU_2511	-	5PO093	SL1344_RS02275	SL1344_RS02275	lipoprotein
CEN2	TU_2513	-	CO1103	SL1344_RS18490	SL1344_RS18490	NAD(P)/FAD-dependent oxidoreductase
CEN2	TU_2514	-	5PO495	SL1344_RS16090	SL1344_RS16090	oxidative damage protection protein
CEN2	TU_2515	-	5PO154	SL1344_RS11175	SL1344_RS11175	3-hydroxybenzoate 6-monooxygenase
CEN2	TU_2517	-	5PO534	SL1344_RS11415	rsuA	16S rRNA pseudouridine(516) synthase RsuA
CEN2	TU_2518	-	CO1247	SL1344_RS00500	SL1344_RS00500	YdcF family protein
CEN2	TU_2521	-	CO1374	SL1344_RS07780	hdeB	acid-activated periplasmic chaperone HdeB
CEN2	TU_2532	-	5PO066	SL1344_RS17425	mreB	rod shape-determining protein MreB
CEN2	TU_2537	-	CO1205	SL1344_RS13415	SL1344_RS13415	ORF6N domain-containing protein
CEN2	TU_254	operon_254	CO0272	SL1344_RS15435,SL1344_RS15440	csdA, csdE	cysteine desulfurase CsdA;cysteine desulfurase sulfur acceptor subunit CsdE
CEN2	TU_2544	-	CO0785	SL1344_RS01315	mltD	murein transglycosylase D
CEN2	TU_2545	-	CO1589	SL1344_RS15915	tkt	transketolase
CEN2	TU_2549	-	CO1086	SL1344_RS15835	SL1344_RS15835	5-formyltetrahydrofolate cyclo-ligase
CEN2	TU_2550	-	CO0779	SL1344_RS00070	SL1344_RS00070	LysR family transcriptional regulator
CEN2	TU_2551	-	CO1562	SL1344_RS11355	yeiP	elongation factor P-like protein YeiP
CEN2	TU_2552	-	5PO152	SL1344_RS09510	aspS	aspartate--tRNA ligase
CEN2	TU_2553	-	CO0998	SL1344_RS15860	SL1344_RS15860	oxidative stress defense protein
CEN2	TU_2556	-	5PO551	SL1344_RS20875	fieF	CDF family cation-efflux transporter FieF
CEN2	TU_2563	-	5PO328	SL1344_RS11215	cdd	cytidine deaminase
CEN2	TU_2565	-	CO0625	SL1344_RS02400	SL1344_RS02400	YlaC family protein
CEN2	TU_2568	-	5PO483	SL1344_RS00200	nhaA	Na+/H+ antiporter NhaA
CEN2	TU_2569	-	CO1257	SL1344_RS18875	SL1344_RS18875	protein bax
CEN2	TU_2570	-	CO1087	SL1344_RS15865	argO	arginine exporter ArgO
CEN2	TU_2572	-	CO1427	SL1344_RS02455	SL1344_RS02455	DUF454 family protein
CEN2	TU_2574	-	CO1157	SL1344_RS08990	SL1344_RS08990	potassium/proton antiporter
CEN2	TU_2580	-	CO1055	SL1344_RS09845	fliE	flagellar hook-basal body complex protein FliE
CEN2	TU_2583	-	CO0939	SL1344_RS17005	secG	preprotein translocase subunit SecG
CEN2	TU_2585	-	5PO198	SL1344_RS01240	metQ	methionine ABC transporter substrate-binding lipoprotein MetQ
CEN2	TU_2586	-	CO0295	SL1344_RS19955	asnC	transcriptional regulator AsnC
CEN2	TU_2588	-	5PO091	SL1344_RS02040	phoR	phosphate regulon sensor histidine kinase PhoR
CEN2	TU_259	operon_259	5PO450	SL1344_RS16005,SL1344_RS16010	rsmE, gshB	16S rRNA (uracil(1498)-N(3))-methyltransferase;glutathione synthase
CEN2	TU_2593	-	CO0050	SL1344_RS19305	SL1344_RS19305	AsmA family protein
CEN2	TU_26	operon_26	5PO374	SL1344_RS01210,SL1344_RS01215	SL1344_RS01210, arfB	YaeQ family protein;alternative ribosome rescue aminoacyl-tRNA hydrolase ArfB
CEN2	TU_260	operon_260	CO0524	SL1344_RS16015,SL1344_RS16020	SL1344_RS16015, ruvX	YqgE/AlgH family protein;Holliday junction resolvase RuvX
CEN2	TU_2600	-	5PO197	SL1344_RS00940	gluQRS	tRNA glutamyl-Q(34) synthetase GluQRS
CEN2	TU_2602	-	CO1229	SL1344_RS07690	SL1344_RS07690	MarR family winged helix-turn-helix transcriptional regulator
CEN2	TU_2604	-	CO1412	SL1344_RS03185	SL1344_RS03185	deaminated glutathione amidase
CEN2	TU_2606	-	CO0805	SL1344_RS22240	SL1344_RS22240	DUF4156 domain-containing protein
CEN2	TU_2610	-	5PO157	SL1344_RS14780	hypA	hydrogenase maturation nickel metallochaperone HypA
CEN2	TU_2612	-	5PO247	SL1344_RS02755	fimA	type 1 fimbrial protein subunit FimA
CEN2	TU_2617	-	5PO079	SL1344_RS21035	cytR	DNA-binding transcriptional regulator CytR
CEN2	TU_2622	-	5PO009	SL1344_RS25470	SL1344_RS25470	HNH endonuclease signature motif containing protein
CEN2	TU_2624	-	5PO163	SL1344_RS16775	garK	glycerate 2-kinase
CEN2	TU_2625	-	5PO382	SL1344_RS06790	SL1344_RS06790	YdiH family protein
CEN2	TU_2627	-	5PO213	SL1344_RS12915	der	ribosome biogenesis GTPase Der
CEN2	TU_2628	-	5PO426	SL1344_RS06540	SL1344_RS06540	6-phospho-beta-glucosidase
CEN2	TU_2629	-	CO0670	SL1344_RS18530	SL1344_RS18530	23S rRNA (adenine(2030)-N(6))-methyltransferase RlmJ
CEN2	TU_2630	-	5PO007	SL1344_RS25705	SL1344_RS25705	hypothetical protein
CEN2	TU_2631	-	CO1204	SL1344_RS06000	mfd	transcription-repair coupling factor
CEN2	TU_2633	-	CO1210	SL1344_RS11870	rbn	ribonuclease BN
CEN2	TU_2640	-	CO0747	SL1344_RS18220	SL1344_RS18220	IclR family transcriptional regulator
CEN2	TU_2643	-	2PO035	SL1344_RS26595	SL1344_RS26595	transposase
CEN2	TU_2647	-	CO0752	SL1344_RS20060	maoP	macrodomain Ori organization protein MaoP
CEN2	TU_2653	-	5PO027	SL1344_RS03785	tolA	cell envelope integrity protein TolA
CEN2	TU_266	operon_266	CO1265	SL1344_RS16480,SL1344_RS16485	SL1344_RS16480,SL1344_RS16485	DUF1190 family protein;glutathionylspermidine synthase family protein
CEN2	TU_2664	-	CO1432	SL1344_RS10705	gndA	NADP-dependent phosphogluconate dehydrogenase
CEN2	TU_2668	-	CO0942	SL1344_RS07510	ydfG	bifunctional NADP-dependent 3-hydroxy acid dehydrogenase/3-hydroxypropionate dehydrogenase YdfG
CEN2	TU_2672	-	CO0775	SL1344_RS19340	SL1344_RS19340	virulence RhuM family protein
CEN2	TU_2673	-	5PO417	SL1344_RS08515	SL1344_RS08515	DNA-binding transcriptional regulator YciT
CEN2	TU_2674	-	5PO421	SL1344_RS00965	mrcB	bifunctional glycosyl transferase/transpeptidase
CEN2	TU_2676	-	CO0834	SL1344_RS09020	dsbB	disulfide bond formation protein DsbB
CEN2	TU_2678	-	CO0875	SL1344_RS12705	SL1344_RS12705	hypothetical protein
CEN2	TU_2680	-	CO0602	SL1344_RS15110	SL1344_RS15110	MarR family winged helix-turn-helix transcriptional regulator
CEN2	TU_2683	-	CO0970	SL1344_RS12315	SL1344_RS12315	YfdY family protein
CEN2	TU_2688	-	CO1063	SL1344_RS16530	glgS	cell surface composition regulator GlgS
CEN2	TU_2690	-	5PO462	SL1344_RS21780	dusA	tRNA dihydrouridine(20/20a) synthase DusA
CEN2	TU_2691	-	CO0423	SL1344_RS21845	ssb1	single-stranded DNA-binding protein SSB1
CEN2	TU_2693	-	5PO264	SL1344_RS17980	dam	adenine-specific DNA-methyltransferase
CEN2	TU_2694	-	CO1082	SL1344_RS21470	metA	homoserine O-succinyltransferase
CEN2	TU_2695	-	CO0370	SL1344_RS12330	alaC	alanine transaminase
CEN2	TU_2698	-	5PO441	SL1344_RS22020	proP	glycine betaine/L-proline transporter ProP
CEN2	TU_2710	-	CO1590	SL1344_RS22665	mpl	UDP-N-acetylmuramate:L-alanyl-gamma-D-glutamyl- meso-diaminopimelate ligase
CEN2	TU_2711	-	CO1344	SL1344_RS13660	clpB	ATP-dependent chaperone ClpB
CEN2	TU_2712	-	CO1295	SL1344_RS09245	SL1344_RS09245	YebV family protein
CEN2	TU_2713	-	5PO418	SL1344_RS16585	tsaD	tRNA (adenosine(37)-N6)-threonylcarbamoyltransferase complex transferase subunit TsaD
CEN2	TU_2720	-	5PO388	SL1344_RS17255	SL1344_RS17255	transcriptional regulator NanR
CEN2	TU_2721	-	CO0458	SL1344_RS02305	hupB	DNA-binding protein HU-beta
CEN2	TU_2722	-	5PO513	SL1344_RS26570	SL1344_RS26570	hypothetical protein
CEN2	TU_2724	-	CO0743	SL1344_RS05690	SL1344_RS05690	LpxL/LpxP family Kdo(2)-lipid IV(A) lauroyl/palmitoleoyl acyltransferasee
CEN2	TU_2725	-	1PO128	SL1344_RS00365	caiB	L-carnitine CoA-transferase
CEN2	TU_2731	-	5PO401	SL1344_RS23305	SL1344_RS23305	DUF2501 domain-containing protein
CEN2	TU_2732	-	5PO520	SL1344_RS07150	SL1344_RS07150	aldo/keto reductase family oxidoreductase
CEN2	TU_2736	-	CO1460	SL1344_RS04710	SL1344_RS04710	amino acid permease
CEN2	TU_2737	-	CO0332	SL1344_RS21835	uvrA	excinuclease ABC subunit UvrA
CEN2	TU_2738	-	CO0181	SL1344_RS09560	SL1344_RS09560	glycoside hydrolase family 105 protein
CEN2	TU_2739	-	5PO039	SL1344_RS08545	pgpB	phosphatidylglycerophosphatase B
CEN2	TU_2742	-	5PO091	SL1344_RS02035	phoB	phosphate response regulator transcription factor PhoB
CEN2	TU_2743	-	CO1564	SL1344_RS11775	SL1344_RS11775	YfaZ family protein
CEN2	TU_275	operon_275	5PO350	SL1344_RS16860,SL1344_RS16865,SL1344_RS16870,SL1344_RS16875	SL1344_RS16860,SL1344_RS16865, diaA, dolP	penicillin-binding protein activator;YraN family protein;DnaA initiator-associating protein DiaA;division/outer membrane stress-associated lipid-binding lipoprotein
CEN2	TU_2750	-	CO0489	SL1344_RS22415	purA	adenylosuccinate synthase
CEN2	TU_2751	-	CO0309	SL1344_RS04930	SL1344_RS04930	helix-turn-helix domain-containing protein
CEN2	TU_2754	-	CO1316	SL1344_RS08565	cysB	HTH-type transcriptional regulator CysB
CEN2	TU_2761	-	2PO036	SL1344_RS08250	SL1344_RS08250	tyrosine-type recombinase/integrase
CEN2	TU_2763	-	5PO541	SL1344_RS15680	SL1344_RS15680	YfdX family protein
CEN2	TU_2764	-	5PO498	SL1344_RS19610	ibpA	heat shock chaperone IbpA
CEN2	TU_2765	-	5PO110	SL1344_RS17155	hpf	ribosome hibernation promoting factor
CEN2	TU_2767	-	5PO432	SL1344_RS19885	glmU	bifunctional UDP-N-acetylglucosamine diphosphorylase/glucosamine-1-phosphate N-acetyltransferase GlmU
CEN2	TU_2769	-	5PO559	SL1344_RS02000	ppnP	pyrimidine/purine nucleoside phosphorylase
CEN2	TU_277	operon_277	5PO110	SL1344_RS17125,SL1344_RS17130,SL1344_RS17135,SL1344_RS17140,SL1344_RS17145,SL1344_RS17150	kdsD, kdsC, lptC, lptA, lptB, rpoN	arabinose-5-phosphate isomerase KdsD;3-deoxy-manno-octulosonate-8-phosphatase KdsC;LPS export ABC transporter periplasmic protein LptC;lipopolysaccharide ABC transporter substrate-binding protein LptA;LPS export ABC transporter ATP-binding protein;RNA polymerase factor sigma-54
CEN2	TU_2773	-	CO0638	SL1344_RS18265	gntR	gluconate operon transcriptional repressor GntR
CEN2	TU_2774	-	5PO211	SL1344_RS11670	SL1344_RS11670	mandelate racemase/muconate lactonizing enzyme family protein
CEN2	TU_2775	-	5PO526	SL1344_RS08500	SL1344_RS08500	exoribonuclease II
CEN2	TU_2777	-	CO0955	SL1344_RS22675	iolR	myo-inositol utilization transcriptional regulator IolR
CEN2	TU_2779	-	5PO528	SL1344_RS08770	purU	formyltetrahydrofolate deformylase
CEN2	TU_278	operon_278	5PO110	SL1344_RS17160,SL1344_RS17165,SL1344_RS17170	ptsN, rapZ, npr	PTS IIA-like nitrogen regulatory protein PtsN;RNase adapter RapZ;PTS phosphocarrier protein NPr
CEN2	TU_2780	-	CO0177	SL1344_RS19975	kup	low affinity potassium transporter Kup
CEN2	TU_2781	-	CO1435	SL1344_RS15450	tcdA	tRNA cyclic N6-threonylcarbamoyladenosine(37) synthase TcdA
CEN2	TU_2785	-	5PO314	SL1344_RS08010	SL1344_RS08010	DUF3313 domain-containing protein
CEN2	TU_2786	-	CO1272	SL1344_RS18115	nfuA	Fe-S biogenesis protein NfuA
CEN2	TU_2793	-	5PO213	SL1344_RS12940	rodZ	cytoskeleton protein RodZ
CEN2	TU_2794	-	CO0563	SL1344_RS00035	tal	transaldolase
CEN2	TU_2796	-	CO0769	SL1344_RS19685	torR	two-component system response regulator TorR
CEN2	TU_2797	-	5PO126	SL1344_RS12140	accD	acetyl-CoA carboxylase, carboxyltransferase subunit beta
CEN2	TU_2798	-	CO0831	SL1344_RS15470	amiC	N-acetylmuramoyl-L-alanine amidase AmiC
CEN2	TU_2805	-	5PO168	SL1344_RS18710	SL1344_RS18710	ABC transporter substrate-binding protein
CEN2	TU_2807	-	5PO543	SL1344_RS16595	dnaG	DNA primase
CEN2	TU_2809	-	CO1365	SL1344_RS08285	fnr	fumarate/nitrate reduction transcriptional regulator Fnr
CEN2	TU_281	operon_281	CO1533	SL1344_RS17445,SL1344_RS17450	msrP, msrQ	protein-methionine-sulfoxide reductase catalytic subunit MsrP;protein-methionine-sulfoxide reductase heme-binding subunit MsrQ
CEN2	TU_2810	-	5PO103	SL1344_RS11445	yejM	LPS biosynthesis-modulating metalloenzyme YejM
CEN2	TU_2811	-	CO0201	SL1344_RS15985	metK	methionine adenosyltransferase
CEN2	TU_2812	-	CO0193	SL1344_RS05390	hiuH	hydroxyisourate hydrolase
CEN2	TU_2814	-	CO0473	SL1344_RS20555	polA	DNA polymerase I
CEN2	TU_2816	-	CO0064	SL1344_RS11110	SL1344_RS11110	protein YohO
CEN2	TU_2817	-	5PO398	SL1344_RS21750	lexA	transcriptional repressor LexA
CEN2	TU_282	operon_282	5PO389	SL1344_RS17455,SL1344_RS17460	accB, accC	acetyl-CoA carboxylase biotin carboxyl carrier protein;acetyl-CoA carboxylase biotin carboxylase subunit
CEN2	TU_2820	-	5PO560	SL1344_RS02100	SL1344_RS02100	YafY family protein
CEN2	TU_2822	-	5PO562	SL1344_RS03070	ahpC	alkyl hydroperoxide reductase subunit C
CEN2	TU_2827	-	CO1240	SL1344_RS15055	mutS	DNA mismatch repair protein MutS
CEN2	TU_2828	-	CO0258	SL1344_RS15830	zapA	cell division protein ZapA
CEN2	TU_2837	-	5PO420	SL1344_RS00915	panD	aspartate 1-decarboxylase
CEN2	TU_2838	-	CO0869	SL1344_RS09030	SL1344_RS09030	addiction module toxin, GnsA/GnsB family
CEN2	TU_2839	-	5PO514	SL1344_RS04770	rpsA	30S ribosomal protein S1
CEN2	TU_2844	-	CO0738	SL1344_RS05985	comR	TetR family copper-responsive transcriptional repressor ComR
CEN2	TU_2845	-	5PO578	SL1344_RS16425	SL1344_RS16425	YgiW/YdeI family stress tolerance OB fold protein
CEN2	TU_2849	-	4PO031	SL1344_RS09920	dsrB	protein DsrB
CEN2	TU_2852	-	CO0449	SL1344_RS06440	SL1344_RS06440	NAD(P)H nitroreductase
CEN2	TU_2853	-	CO1489	SL1344_RS13105	cadC	lysine decarboxylation/transport transcriptional activator CadC
[truncated: 1,016 more rows]
