# Supplementary material for: A transcription unit based systems biology study on Salmonella typhimurium gene organization, evolution, co-expression, and regulation
Source: Front Microbiol. 2026 May 21;17:1816957. doi: 10.3389/fmicb.2026.1816957 (PMC13233679; doi:10.3389/fmicb.2026.1816957)
Supplement: Supplementary file 5 [file Table_5.xlsx]

## Sheet: Sheet
Supplementary Table S5. TU regulons for the transcriptional regulators identified in S. typhimurium.
Chromosome	Strain	Peak_start	Peak_end	Closest_TU_ID	CEN_ID	TUs_ID	Gene	Function	Closest_distance	TU_start	TU_end	Strand	Coverage_status	Regulator_name
NC_016856.1	14028S	880630	880313	operon_749	CEN6	CO0554	STM14_RS04700| clsB|STM14_RS04690	endonuclease/exonuclease/phosphatase family protein|cardiolipin synthase ClsB|YbhN family protein	153	880160	877202	-	out	RpoB
NC_003197.2	LT2	1092670	1093072	-	CEN1	5PO565	STM1002	diaminopropionate ammonia-lyase	789	1093861	1095075	+	out	RpoB
NC_003197.2	LT2	1092723	1093090	-	CEN1	5PO565	STM1002	diaminopropionate ammonia-lyase	771	1093861	1095075	+	out	RpoD
NC_016810.1	SL1344	3479236	3479440	-	CEN1	CO0706	argG	argininosuccinate synthase	188	3479628	3480971	+	out	SoxS
NC_016810.1	SL1344	3479137	3479399	-	CEN1	CO0706	argG	argininosuccinate synthase	229	3479628	3480971	+	out	RamA
NC_016810.1	SL1344	3478962	3479589	-	CEN1	CO0706	argG	argininosuccinate synthase	39	3479628	3480971	+	out	RpoB
NC_016810.1	SL1344	3479180	3479355	-	CEN1	CO0706	argG	argininosuccinate synthase	273	3479628	3480971	+	out	HilA
NC_016810.1	SL1344	3479174	3479368	-	CEN1	CO0706	argG	argininosuccinate synthase	260	3479628	3480971	+	out	MarA
NC_016856.1	14028S	3471547	3471828	-	CEN10	CO0706	argG	argininosuccinate synthase	279	3472107	3473450	+	out	hilC
NC_016856.1	14028S	3471195	3471406	-	CEN10	CO0706	argG	argininosuccinate synthase	701	3472107	3473450	+	out	NusE
NC_003197.2	LT2	3458344	3458796	-	CEN8	CO0706	argG	argininosuccinate synthetase	68	3458864	3460273	+	out	RpoN
NC_016810.1	SL1344	533332	533118	-	CEN1	5PO223	acrA	multidrug efflux RND transporter periplasmic adaptor subunit AcrA	18	533100	531907	-	out	SoxS
NC_016810.1	SL1344	533989	533767	-	CEN1	5PO223	acrA	multidrug efflux RND transporter periplasmic adaptor subunit AcrA	667	533100	531907	-	out	HilA
NC_016856.1	14028S	535442	534850	-	CEN2	5PO223	acrA	multidrug efflux RND transporter periplasmic adaptor subunit AcrA	544	534306	533113	-	out	rtsB
NC_016856.1	14028S	534917	534764	-	CEN2	5PO223	acrA	multidrug efflux RND transporter periplasmic adaptor subunit AcrA	458	534306	533113	-	out	NusE
NC_016856.1	14028S	534554	534327	-	CEN2	5PO223	acrA	multidrug efflux RND transporter periplasmic adaptor subunit AcrA	21	534306	533113	-	out	AraC
NC_016856.1	14028S	533380	533168	-	CEN3	5PO223	acrB	efflux RND transporter permease AcrB	78	533090	529941	-	out	RpoB
NC_003197.2	LT2	3560481	3560678	-	CEN2	5PO223	acrE	multidrug exporter AcrE	433	3561111	3562268	+	out	YdcL
NC_003197.2	LT2	3560344	3560611	-	CEN2	5PO223	acrE	multidrug exporter AcrE	500	3561111	3562268	+	out	Fur
NC_016810.1	SL1344	1804730	1803727	-	CEN2	CO0974	tdk	thymidine kinase	254	1803473	1802856	-	out	HilC
NC_003197.2	LT2	1847634	1847281	-	CEN16	CO0974	tdk	thymidine kinase	667	1846614	1845997	-	out	YdcL
NC_003197.2	LT2	1847798	1847078	-	CEN16	CO0974	tdk	thymidine kinase	464	1846614	1845997	-	out	RpoB
NC_003197.2	LT2	1847460	1847079	-	CEN16	CO0974	tdk	thymidine kinase	465	1846614	1845997	-	out	RpoD
NC_016856.1	14028S	4188451	4189345	-	CEN7	5PO456	rmuC	DNA recombination protein RmuC	111	4189456	4190886	+	out	RpoB
NC_016810.1	SL1344	2763650	2763460	-	CEN0	5PO007	SL1344_RS13450	DinI family protein	5	2763455	2763222	-	out	SoxS
NC_016856.1	14028S	2817849	2817692	-	CEN1	5PO007	STM14_RS14350	DinI family protein	390	2817302	2817069	-	out	NusE
NC_003197.2	LT2	1108502	1109139	-	CEN0	5PO007	STM1019	Gifsy-2 prophage protein	169	1109308	1109541	+	out	RpoD
NC_016810.1	SL1344	1861425	1860864	operon_685	CEN7	CO0216	SL1344_RS09000| dadX	D-amino acid dehydrogenase|catabolic alanine racemase DadX	24	1860840	1858458	-	out	FNR
NC_016810.1	SL1344	1861173	1860918	operon_685	CEN7	CO0216	SL1344_RS09000| dadX	D-amino acid dehydrogenase|catabolic alanine racemase DadX	78	1860840	1858458	-	out	HilC
NC_016856.1	14028S	1915006	1914771	operon_683	CEN4	CO0216	STM14_RS09905| dadX	D-amino acid dehydrogenase|catabolic alanine racemase DadX	95	1914676	1912294	-	out	NusE
NC_016810.1	SL1344	1162059	1162525	-	CEN4	CO1553	SL1344_RS05505	general stress protein	1	1162526	1162693	+	out	HilC
NC_016810.1	SL1344	1162224	1162398	-	CEN4	CO1553	SL1344_RS05505	general stress protein	128	1162526	1162693	+	out	HilA
NC_016856.1	14028S	1164218	1164425	-	CEN4	CO1553	STM14_RS06090	general stress protein	123	1164548	1164715	+	out	NusE
NC_003197.2	LT2	1205723	1206156	-	CEN3	CO1553	ymdF	stress-induced protein	36	1206192	1206359	+	out	RpoD
NC_016810.1	SL1344	2040520	2040369	-	CEN0	4PO032	SL1344_RS25465	helix-turn-helix domain-containing protein	106	2040263	2040069	-	out	HilC
NC_016810.1	SL1344	1679977	1680454	operon_164	CEN5	5PO098	SL1344_RS08135|SL1344_RS08140	transporter substrate-binding domain-containing protein|amino acid ABC transporter permease	290	1680744	1682159	+	out	HilC
NC_003197.2	LT2	1722963	1723138	operon_167	CEN5	5PO098	STM1633|STM1634	amino acid-binding protein|amino acid ABC transporter ATP-binding protein	747	1723885	1725300	+	out	RpoB
NC_003197.2	LT2	1723417	1723733	operon_167	CEN5	5PO098	STM1633|STM1634	amino acid-binding protein|amino acid ABC transporter ATP-binding protein	152	1723885	1725300	+	out	RpoD
NC_016856.1	14028S	3904880	3905135	operon_301	CEN1	5PO265	STM14_RS19555|STM14_RS19560	L-talarate/galactarate dehydratase|MFS transporter	12	3905147	3907727	+	out	hilC
NC_016856.1	14028S	3904929	3905075	operon_301	CEN1	5PO265	STM14_RS19555|STM14_RS19560	L-talarate/galactarate dehydratase|MFS transporter	72	3905147	3907727	+	out	rtsA
NC_016856.1	14028S	3904736	3905035	operon_301	CEN1	5PO265	STM14_RS19555|STM14_RS19560	L-talarate/galactarate dehydratase|MFS transporter	112	3905147	3907727	+	out	NusE
NC_003197.2	LT2	3891091	3891333	operon_294	CEN1	5PO265	STM3697|STM3698	mandelate racemase/muconate lactonizing protein|D-galactonate transporter	134	3891467	3894047	+	out	RpoD
NC_016856.1	14028S	4637696	4637847	-	CEN1	CO0140	ulaA	PTS ascorbate transporter subunit IIC	216	4638063	4639460	+	out	hilC
NC_003197.2	LT2	454390	454599	-	CEN3	5PO506	proY	proline-specific permease ProY	54	454653	456023	+	out	RpoB
NC_003197.2	LT2	1746290	1747142	-	CEN3	5PO568	ydaO	tRNA 2-thiocytidine(32) synthetase TtcA	161	1747303	1748238	+	out	RpoB
NC_016810.1	SL1344	133856	134388	-	CEN0	CO1345	leuO	transcriptional regulator LeuO	184	134572	135516	+	out	SoxS
NC_016810.1	SL1344	134077	134238	-	CEN0	CO1345	leuO	transcriptional regulator LeuO	334	134572	135516	+	out	HilC
NC_016856.1	14028S	134522	134686	-	CEN5	CO1345	leuO	transcriptional regulator LeuO	595	135281	136225	+	out	rtsA
NC_016856.1	14028S	134467	134762	-	CEN5	CO1345	leuO	transcriptional regulator LeuO	519	135281	136225	+	out	NusE
NC_016856.1	14028S	134491	134766	-	CEN5	CO1345	leuO	transcriptional regulator LeuO	515	135281	136225	+	out	AraC
NC_003197.2	LT2	133796	134169	-	CEN1	CO1345	leuO	transcriptional regulator LeuO	400	134569	135513	+	out	YdcL
NC_003197.2	LT2	133380	134346	-	CEN1	CO1345	leuO	transcriptional regulator LeuO	223	134569	135513	+	out	RpoB
NC_003197.2	LT2	133706	134081	-	CEN1	CO1345	leuO	transcriptional regulator LeuO	488	134569	135513	+	out	RpoN
NC_016810.1	SL1344	1212520	1213740	operon_128	CEN9	5PO144	flgB| flgC| flgD| flgE|SL1344_RS05805| flgG| flgH|SL1344_RS05820| flgJ	flagellar basal body rod protein FlgB|flagellar basal body rod protein FlgC|flagellar hook assembly protein FlgD|flagellar hook protein FlgE|flagellar basal body rod protein FlgF|flagellar basal-body rod protein FlgG|flagellar basal body L-ring protein FlgH|flagellar basal body P-ring protein FlgI|flagellar assembly peptidoglycan hydrolase FlgJ	649	1214389	1221545	+	out	RpoB
NC_016810.1	SL1344	1213421	1213645	operon_128	CEN9	5PO144	flgB| flgC| flgD| flgE|SL1344_RS05805| flgG| flgH|SL1344_RS05820| flgJ	flagellar basal body rod protein FlgB|flagellar basal body rod protein FlgC|flagellar hook assembly protein FlgD|flagellar hook protein FlgE|flagellar basal body rod protein FlgF|flagellar basal-body rod protein FlgG|flagellar basal body L-ring protein FlgH|flagellar basal body P-ring protein FlgI|flagellar assembly peptidoglycan hydrolase FlgJ	744	1214389	1221545	+	out	FliA
NC_016856.1	14028S	1215340	1215762	operon_126	CEN1	5PO144	flgB| flgC| flgD| flgE|STM14_RS06390| flgG| flgH|STM14_RS06405| flgJ	flagellar basal body rod protein FlgB|flagellar basal body rod protein FlgC|flagellar hook assembly protein FlgD|flagellar hook protein FlgE|flagellar basal body rod protein FlgF|flagellar basal-body rod protein FlgG|flagellar basal body L-ring protein FlgH|flagellar basal body P-ring protein FlgI|flagellar assembly peptidoglycan hydrolase FlgJ	648	1216410	1223566	+	out	rtsB
NC_016856.1	14028S	1215293	1215933	operon_126	CEN1	5PO144	flgB| flgC| flgD| flgE|STM14_RS06390| flgG| flgH|STM14_RS06405| flgJ	flagellar basal body rod protein FlgB|flagellar basal body rod protein FlgC|flagellar hook assembly protein FlgD|flagellar hook protein FlgE|flagellar basal body rod protein FlgF|flagellar basal-body rod protein FlgG|flagellar basal body L-ring protein FlgH|flagellar basal body P-ring protein FlgI|flagellar assembly peptidoglycan hydrolase FlgJ	477	1216410	1223566	+	out	InvF
NC_016856.1	14028S	1215582	1215780	operon_126	CEN1	5PO144	flgB| flgC| flgD| flgE|STM14_RS06390| flgG| flgH|STM14_RS06405| flgJ	flagellar basal body rod protein FlgB|flagellar basal body rod protein FlgC|flagellar hook assembly protein FlgD|flagellar hook protein FlgE|flagellar basal body rod protein FlgF|flagellar basal-body rod protein FlgG|flagellar basal body L-ring protein FlgH|flagellar basal body P-ring protein FlgI|flagellar assembly peptidoglycan hydrolase FlgJ	630	1216410	1223566	+	out	NusE
NC_003197.2	LT2	1257735	1257970	operon_129	CEN13	5PO144	flgB| flgC| flgD| flgE| flgF| flgG| flgH| flgI| flgJ| flgK| flgL	flagellar basal body rod protein FlgB|flagellar basal body rod protein FlgC|flagellar basal body rod modification protein|flagellar hook protein FlgE|flagellar biosynthesis protein FlgF|flagellar basal-body rod protein FlgG|flagellar basal body L-ring protein|flagellar biosynthesis protein FlgA|flagellar rod assembly protein/muramidase FlgJ|flagellar hook-associated protein FlgK|flagellar hook-fi…	267	1258237	1268087	+	out	YdcL
NC_003197.2	LT2	1257288	1257462	operon_129	CEN13	5PO144	flgB| flgC| flgD| flgE| flgF| flgG| flgH| flgI| flgJ| flgK| flgL	flagellar basal body rod protein FlgB|flagellar basal body rod protein FlgC|flagellar basal body rod modification protein|flagellar hook protein FlgE|flagellar biosynthesis protein FlgF|flagellar basal-body rod protein FlgG|flagellar basal body L-ring protein|flagellar biosynthesis protein FlgA|flagellar rod assembly protein/muramidase FlgJ|flagellar hook-associated protein FlgK|flagellar hook-fi…	775	1258237	1268087	+	out	RpoD
NC_016856.1	14028S	3436444	3436648	-	CEN1	CO0892	garD	galactarate dehydratase	274	3436922	3438493	+	out	hilC
NC_016810.1	SL1344	1692305	1692142	-	CEN2	CO0339	hrpA	ATP-dependent RNA helicase HrpA	53	1692089	1688187	-	out	HilC
NC_003197.2	LT2	1735518	1735251	-	CEN7	CO0339	hrpA	ATP-dependent RNA helicase HrpA	21	1735230	1731328	-	out	RpoD
NC_016856.1	14028S	4587091	4587294	operon_356	CEN3	CO1215	STM14_RS22725| groL	co-chaperone GroES|chaperonin GroEL	311	4587605	4589588	+	out	RpoB
NC_003197.2	LT2	4574425	4574770	operon_354	CEN2	CO1215	mopB| mopA	co-chaperone GroES|chaperonin GroL	20	4574790	4576773	+	out	RpoD
NC_016856.1	14028S	1118401	1118726	-	CEN1	CO1044	matP	macrodomain Ter protein MatP	59	1118785	1119237	+	out	NusE
NC_016810.1	SL1344	4877223	4877042	-	CEN2	CO1310	arcA	two-component system response regulator ArcA	376	4876666	4875950	-	out	SoxS
NC_016810.1	SL1344	4877230	4876670	-	CEN2	CO1310	arcA	two-component system response regulator ArcA	4	4876666	4875950	-	out	FNR
NC_016810.1	SL1344	4877209	4876981	-	CEN2	CO1310	arcA	two-component system response regulator ArcA	315	4876666	4875950	-	out	HilA
NC_016810.1	SL1344	4876958	4876812	-	CEN2	CO1310	arcA	two-component system response regulator ArcA	146	4876666	4875950	-	out	MarA
NC_016856.1	14028S	4869410	4869178	-	CEN1	CO1310	arcA	two-component system response regulator ArcA	259	4868919	4868203	-	out	NusE
NC_016856.1	14028S	4238969	4238751	-	CEN5	5PO075	STM14_RS21125	STM4015 family protein	314	4238437	4237589	-	out	hilC
NC_016856.1	14028S	4249177	4248463	operon_428	CEN1	5PO075	yihU| yihT| yihS|STM14_RS21150|STM14_RS21145|STM14_RS21140|STM14_RS21135| ompL	sulfolactaldehyde 3-reductase|sulfofructosephosphate aldolase|sulfoquinovose isomerase|aldose-1-epimerase|alpha-glucosidase|MFS transporter|MFS transporter|porin OmpL	219	4248244	4238594	-	out	NusE
NC_016810.1	SL1344	3162834	3162451	-	CEN2	CO0233	mltA	murein transglycosylase A	133	3162318	3161221	-	out	SoxS
NC_016810.1	SL1344	3162856	3162611	-	CEN2	CO0233	mltA	murein transglycosylase A	293	3162318	3161221	-	out	RpoB
NC_016810.1	SL1344	3162504	3162337	-	CEN2	CO0233	mltA	murein transglycosylase A	19	3162318	3161221	-	out	HilC
NC_016810.1	SL1344	3162616	3162467	-	CEN2	CO0233	mltA	murein transglycosylase A	149	3162318	3161221	-	out	MarA
NC_016856.1	14028S	3161050	3160814	-	CEN2	CO0233	mltA	murein transglycosylase A	149	3160665	3159568	-	out	hilC
NC_016856.1	14028S	3161040	3160858	-	CEN2	CO0233	mltA	murein transglycosylase A	193	3160665	3159568	-	out	rtsA
NC_016856.1	14028S	3161131	3160785	-	CEN2	CO0233	mltA	murein transglycosylase A	120	3160665	3159568	-	out	AraC
NC_003197.2	LT2	3141382	3140970	-	CEN10	CO0233	mltA	murein transglycosylase A	108	3140862	3139765	-	out	YdcL
NC_003197.2	LT2	3141314	3141046	-	CEN10	CO0233	mltA	murein transglycosylase A	184	3140862	3139765	-	out	RpoN
NC_003197.2	LT2	3141296	3140973	-	CEN10	CO0233	mltA	murein transglycosylase A	111	3140862	3139765	-	out	ParBF
NC_016810.1	SL1344	869534	869837	-	CEN1	5PO272	moaA	GTP 3'|8-cyclase MoaA	56	869893	870882	+	out	HilC
NC_003197.2	LT2	870167	870640	-	CEN2	5PO272	moaA	cyclic pyranopterin phosphate synthase	1	870641	871630	+	out	RpoD
NC_016856.1	14028S	566889	567036	operon_58	CEN4	CO1207	STM14_RS03150|STM14_RS03155	ABC transporter ATP-binding protein|ABC transporter permease	97	567133	570230	+	out	NusE
NC_003197.2	LT2	565672	566178	operon_59	CEN1	CO1207	ybbA| ybbP	ABC transporter ATP-binding protein|ABC transporter permease	264	566442	569539	+	out	RpoD
NC_003197.2	LT2	565565	565868	operon_59	CEN1	CO1207	ybbA| ybbP	ABC transporter ATP-binding protein|ABC transporter permease	574	566442	569539	+	out	RpoN
NC_016856.1	14028S	2213255	2213036	-	CEN3	CO1432	gndA	NADP-dependent phosphogluconate dehydrogenase	717	2212319	2210913	-	out	NusE
NC_016810.1	SL1344	2310989	2311192	-	CEN2	CO1375	mepS	bifunctional murein DD-endopeptidase/murein LD-carboxypeptidase	182	2311374	2311946	+	out	HilA
NC_016810.1	SL1344	2311147	2311328	-	CEN2	CO1375	mepS	bifunctional murein DD-endopeptidase/murein LD-carboxypeptidase	46	2311374	2311946	+	out	MarA
NC_016856.1	14028S	2364927	2365106	-	CEN2	CO1375	mepS	bifunctional murein DD-endopeptidase/murein LD-carboxypeptidase	105	2365211	2365783	+	out	rtsA
NC_003197.2	LT2	2313351	2313597	-	CEN9	CO1375	spr	bifunctional murein DD-endopeptidase/murein LD-carboxypeptidase	60	2313657	2314229	+	out	YdcL
NC_003197.2	LT2	2313364	2313634	-	CEN9	CO1375	spr	bifunctional murein DD-endopeptidase/murein LD-carboxypeptidase	23	2313657	2314229	+	out	RpoN
NC_016856.1	14028S	1358775	1359029	-	CEN1	5PO486	STM14_RS07200	chorismate mutase	799	1359828	1360373	+	out	hilC
NC_003197.2	LT2	1349487	1349636	-	CEN5	5PO486	STM1269	putative chorismate mutase	207	1349843	1350388	+	out	YdcL
NC_003197.2	LT2	1349401	1349631	-	CEN5	5PO486	STM1269	putative chorismate mutase	212	1349843	1350388	+	out	RpoB
NC_003197.2	LT2	1505632	1505412	-	CEN10	CO0263	cfa	cyclopropane-fatty-acyl-phospholipid synthase	38	1505374	1504226	-	out	RpoB
NC_003197.2	LT2	1505685	1505452	-	CEN10	CO0263	cfa	cyclopropane-fatty-acyl-phospholipid synthase	78	1505374	1504226	-	out	RpoD
NC_016856.1	14028S	2736451	2736265	-	CEN9	CO0264	trmJ	tRNA (cytosine(32)/uridine(32)-2'-O)-methyltransferase TrmJ	396	2735869	2735138	-	out	RpoB
NC_016856.1	14028S	2736564	2736353	-	CEN9	CO0264	trmJ	tRNA (cytosine(32)/uridine(32)-2'-O)-methyltransferase TrmJ	484	2735869	2735138	-	out	NusE
NC_016810.1	SL1344	1187085	1186858	operon_727	CEN0	5PO184	csgD| csgE	biofilm master transcriptional regulator CsgD|curli production assembly/transport protein CsgE	340	1186518	1185468	-	out	SoxS
NC_016856.1	14028S	1188834	1188590	operon_730	CEN6	5PO184	csgD| csgE| csgF| csgG	biofilm master transcriptional regulator CsgD|curli production assembly/transport protein CsgE|curli production assembly/transport protein CsgF|curli production assembly/transport protein CsgG	50	1188540	1186187	-	out	NusE
NC_003197.2	LT2	1230828	1230532	operon_744	CEN1	5PO184	csgD| csgE| csgF| csgG	transcriptional regulator CsgD|curli assembly protein CsgE|curli assembly protein CsgF|curli production assembly/transport protein CsgG	165	1230367	1228014	-	out	YdcL
NC_016810.1	SL1344	1799514	1799962	-	CEN0	CO0809	adhE	bifunctional acetaldehyde-CoA/alcohol dehydrogenase	19	1799981	1802659	+	out	FNR
NC_016856.1	14028S	1852835	1853023	-	CEN1	CO0809	adhE	bifunctional acetaldehyde-CoA/alcohol dehydrogenase	794	1853817	1856495	+	out	rtsB
NC_016856.1	14028S	3854455	3853789	-	CEN1	4PO051	STM14_RS26190	IS3 family transposase	510	3853279	3853004	-	out	CreB
NC_016856.1	14028S	1048464	1048200	-	CEN3	CO1428	aspC	aspartate transaminase	245	1047955	1046765	-	out	NusE
NC_016856.1	14028S	3523553	3523389	-	CEN3	5PO165	STM14_RS17755	N-acetylneuraminate lyase	481	3522908	3522015	-	out	NusE
NC_016810.1	SL1344	164179	163912	operon_792	CEN1	CO1350	coaE| zapD| yacG	dephospho-CoA kinase|cell division protein ZapD|DNA gyrase inhibitor YacG	81	163831	162267	-	out	RpoB
NC_016810.1	SL1344	164061	163906	operon_792	CEN1	CO1350	coaE| zapD| yacG	dephospho-CoA kinase|cell division protein ZapD|DNA gyrase inhibitor YacG	75	163831	162267	-	out	MarA
NC_003197.2	LT2	164241	163902	operon_817	CEN3	CO1350	yacE| yacF| yacG	dephospho-CoA kinase|cell division protein ZapD|DNA gyrase inhibitor YacG	75	163827	162263	-	out	YdcL
NC_016810.1	SL1344	3483012	3482441	-	CEN1	CO0919	SL1344_RS16995	DUF1963 domain-containing protein	320	3482121	3481057	-	out	SoxS
NC_016810.1	SL1344	3483016	3482469	-	CEN1	CO0919	SL1344_RS16995	DUF1963 domain-containing protein	348	3482121	3481057	-	out	Rob
NC_016856.1	14028S	3475236	3475002	-	CEN1	CO0919	STM14_RS17500	DUF1963 domain-containing protein	402	3474600	3473536	-	out	rtsA
NC_016856.1	14028S	3474785	3474631	-	CEN1	CO0919	STM14_RS17500	DUF1963 domain-containing protein	31	3474600	3473536	-	out	NusE
NC_016856.1	14028S	3475482	3474934	-	CEN1	CO0919	STM14_RS17500	DUF1963 domain-containing protein	334	3474600	3473536	-	out	AraC
NC_003197.2	LT2	3461879	3461708	-	CEN5	CO0919	STM3291	hypothetical protein	285	3461423	3460359	-	out	YdcL
NC_003197.2	LT2	3462314	3461672	-	CEN5	CO0919	STM3291	hypothetical protein	249	3461423	3460359	-	out	RpoN
NC_016810.1	SL1344	4715726	4715333	-	CEN3	5PO499	nrdD	anaerobic ribonucleoside-triphosphate reductase	59	4715274	4713136	-	out	FNR
NC_016810.1	SL1344	4715624	4715307	-	CEN3	5PO499	nrdD	anaerobic ribonucleoside-triphosphate reductase	33	4715274	4713136	-	out	HilC
NC_016856.1	14028S	4868736	4868104	-	CEN1	CO1283	STM14_RS24075	hypothetical protein	168	4867936	4867622	-	out	RpoB
NC_003197.2	LT2	4855542	4855274	-	CEN2	CO1283	STM4597	hypothetical protein	153	4855121	4854807	-	out	YdcL
NC_016810.1	SL1344	3912813	3912643	-	CEN2	CO0094	SL1344_RS19045	LacI family DNA-binding transcriptional regulator	192	3912451	3911447	-	out	HilC
NC_016856.1	14028S	3905111	3904951	-	CEN2	CO0094	STM14_RS19550	LacI family DNA-binding transcriptional regulator	123	3904828	3903824	-	out	InvF
NC_016856.1	14028S	3905157	3904941	-	CEN2	CO0094	STM14_RS19550	LacI family DNA-binding transcriptional regulator	113	3904828	3903824	-	out	hilD
NC_016856.1	14028S	3905891	3905622	-	CEN2	CO0094	STM14_RS19550	LacI family DNA-binding transcriptional regulator	794	3904828	3903824	-	out	NusE
NC_016856.1	14028S	3905140	3904966	-	CEN2	CO0094	STM14_RS19550	LacI family DNA-binding transcriptional regulator	138	3904828	3903824	-	out	AraC
NC_016856.1	14028S	1963551	1963247	-	CEN0	CO0426	STM14_RS10165	membrane protein	115	1963132	1962968	-	out	NusE
NC_003197.2	LT2	1952508	1952318	-	CEN2	CO0426	STM1854	hypothetical protein	594	1951724	1951560	-	out	RpoD
NC_003197.2	LT2	1912665	1912391	operon_698	CEN4	5PO317	ycgL| ycgM	putative cytoplasmic protein|isomerase/hydrolase	397	1911994	1910953	-	out	RpoB
NC_003197.2	LT2	4551514	4551674	operon_352	CEN6	5PO283	STM4305|STM4306|STM4307	putative anaerobic dimethyl sulfoxide reductase| subunit A|anaerobic dimethyl sulfoxide reductase subunit B|anaerobic dimethyl sulfoxide reductase subunit C	300	4551974	4555731	+	out	RpoB
NC_016810.1	SL1344	2769369	2768367	operon_583	CEN1	5PO005	SL1344_RS13495|SL1344_RS13490	YdaS family helix-turn-helix protein|CII family transcriptional regulator	15	2768352	2767785	-	out	RpoB
NC_016810.1	SL1344	2770183	2768739	operon_583	CEN1	5PO005	SL1344_RS13495|SL1344_RS13490	YdaS family helix-turn-helix protein|CII family transcriptional regulator	387	2768352	2767785	-	out	HilC
NC_016856.1	14028S	1293307	1293520	operon_133	CEN1	5PO005	STM14_RS06760|STM14_RS06765|STM14_RS06770|STM14_RS06775|STM14_RS06780|STM14_RS06785|STM14_RS06790|STM14_RS06795	YdaS family helix-turn-helix protein|CII family transcriptional regulator|replication protein|replication protein P|ead/Ea22-like family protein|class I SAM-dependent methyltransferase|DUF550 domain-containing protein|ASCH domain-containing protein	27	1293547	1297882	+	out	hilC
NC_016856.1	14028S	1293317	1293506	operon_133	CEN1	5PO005	STM14_RS06760|STM14_RS06765|STM14_RS06770|STM14_RS06775|STM14_RS06780|STM14_RS06785|STM14_RS06790|STM14_RS06795	YdaS family helix-turn-helix protein|CII family transcriptional regulator|replication protein|replication protein P|ead/Ea22-like family protein|class I SAM-dependent methyltransferase|DUF550 domain-containing protein|ASCH domain-containing protein	41	1293547	1297882	+	out	rtsA
NC_016856.1	14028S	2822184	2821972	operon_577	CEN1	5PO005	STM14_RS25210|STM14_RS14375|STM14_RS14370|STM14_RS14365|STM14_RS14360	YdaS family helix-turn-helix protein|CII family transcriptional regulator|replication protein|replication protein P|DUF550 domain-containing protein	731	2821241	2818285	-	out	NusE
NC_016810.1	SL1344	2594967	2594764	-	CEN3	4PO040	ypfM	protein YpfM	127	2594637	2594578	-	out	Fis
NC_016856.1	14028S	2648863	2648488	-	CEN2	4PO040	ypfM	protein YpfM	15	2648473	2648414	-	out	NusE
NC_016810.1	SL1344	2937671	2937392	-	CEN0	5PO429	SL1344_RS14345	FliC/FljB family flagellin	66	2937326	2935806	-	out	HilC
NC_016810.1	SL1344	2006123	2005937	-	CEN0	5PO429	fliB	flagellin lysine-N-methylase	790	2005147	2003942	-	out	HilA
NC_016810.1	SL1344	2007031	2006734	-	CEN3	5PO429	SL1344_RS09800	FliC/FljB family flagellin	21	2006713	2005226	-	out	FliA
NC_016856.1	14028S	2935635	2935185	-	CEN0	5PO429	STM14_RS14875	FliC/FljB family flagellin	200	2934985	2933465	-	out	NusE
NC_003197.2	LT2	2049534	2049346	operon_683	CEN13	5PO429	fliC| fliB	flagellin|lysine-N-methylase	204	2049142	2046371	-	out	YdcL
NC_003197.2	LT2	2049506	2049197	operon_683	CEN13	5PO429	fliC| fliB	flagellin|lysine-N-methylase	55	2049142	2046371	-	out	RpoD
NC_016856.1	14028S	3527108	3526285	-	CEN0	CO0630	STM14_RS17775	DUF695 domain-containing protein	183	3526102	3525350	-	out	RpoB
NC_003197.2	LT2	3513492	3512393	-	CEN5	CO0630	STM3343	putative cytoplasmic protein	180	3512213	3511461	-	out	YdcL
NC_016856.1	14028S	1545977	1545807	-	CEN0	5PO207	ydgT	transcription modulator YdgT	81	1545726	1545511	-	out	RpoB
NC_016856.1	14028S	1545617	1545443	-	CEN2	5PO207	STM14_RS08155	DUF2569 domain-containing protein	21	1545422	1544982	-	out	NusE
NC_003197.2	LT2	1536003	1535814	operon_725	CEN3	5PO207	ydgT| ydgK	oriC-binding nucleoid-associated protein|hypothetical protein	73	1535741	1534997	-	out	YdcL
NC_016810.1	SL1344	3400864	3400655	-	CEN8	CO0547	SL1344_RS16615	siderophore-interacting protein	24	3400631	3399864	-	out	HilC
NC_016810.1	SL1344	1808507	1808310	-	CEN1	5PO570	rssA	patatin-like phospholipase RssA	509	1807801	1806896	-	out	HilC
NC_016856.1	14028S	3106846	3107000	-	CEN1	CO0689	sopD	SPI-1 type III secretion system effector SopD	324	3107324	3108277	+	out	hilC
NC_003197.2	LT2	3086494	3086640	-	CEN13	CO0689	sopD	secreted protein in the Sop family| transferred to eukaryotic cells	515	3087155	3088108	+	out	RpoN
NC_016856.1	14028S	158486	158701	-	CEN3	5PO419	secM	secA translation cis-regulator SecM	142	158843	159340	+	out	rtsA
NC_003197.2	LT2	157375	158112	operon_17	CEN4	5PO419	yacA| secA	putative inner membrane protein|preprotein translocase subunit SecA	87	158199	161394	+	out	YdcL
NC_003197.2	LT2	1718974	1719234	-	CEN5	CO1423	STM1629	putative dipicolinate reductase	381	1719615	1720016	+	out	RpoB
NC_016856.1	14028S	4651144	4651371	-	CEN1	CO0511	STM14_RS23090	helix-turn-helix domain-containing protein	575	4651946	4652332	+	out	NusE
NC_016856.1	14028S	3088432	3088214	operon_560	CEN4	5PO158	nlpD| rpoS	murein hydrolase activator NlpD|RNA polymerase sigma factor RpoS	346	3087868	3085731	-	out	RpoB
NC_003197.2	LT2	3067045	3066857	-	CEN2	5PO158	rpoS	RNA polymerase sigma factor RpoS	364	3066493	3065501	-	out	YdcL
NC_003197.2	LT2	3067093	3066832	-	CEN2	5PO158	rpoS	RNA polymerase sigma factor RpoS	339	3066493	3065501	-	out	RpoN
NC_016810.1	SL1344	3511985	3511708	operon_502	CEN2	CO1331	elbB| mtgA	isoprenoid biosynthesis glyoxalase ElbB|monofunctional biosynthetic peptidoglycan transglycosylase	26	3511682	3510304	-	out	HilA
NC_016810.1	SL1344	3511920	3511714	operon_502	CEN2	CO1331	elbB| mtgA	isoprenoid biosynthesis glyoxalase ElbB|monofunctional biosynthetic peptidoglycan transglycosylase	32	3511682	3510304	-	out	MarA
NC_016856.1	14028S	3504438	3504283	operon_508	CEN2	CO1331	elbB| mtgA	isoprenoid biosynthesis glyoxalase ElbB|monofunctional biosynthetic peptidoglycan transglycosylase	122	3504161	3502783	-	out	RpoB
NC_016856.1	14028S	2339441	2339282	-	CEN11	5PO045	mglB	galactose/glucose ABC transporter substrate-binding protein MglB	113	2339169	2338171	-	out	hilC
NC_016856.1	14028S	2339443	2339291	-	CEN11	5PO045	mglB	galactose/glucose ABC transporter substrate-binding protein MglB	122	2339169	2338171	-	out	sprB
NC_003197.2	LT2	2288176	2287832	operon_659	CEN2	5PO045	mglB| mglA| mglC	methyl-galactoside ABC transporter substrate-binding protein|galactose/methyl galactoside ABC transporter ATP-binding protein MglA|galactoside ABC transporter permease MglC	218	2287614	2283936	-	out	RpoD
NC_016856.1	14028S	4818296	4818482	operon_372	CEN1	CO0431	STM14_RS23825| bglJ	response regulator transcription factor|DNA-binding transcriptional activator BglJ	468	4818950	4820310	+	out	NusE
NC_003197.2	LT2	1741193	1741576	-	CEN2	CO1371	STM1650	putative reverse transcriptase	183	1741759	1742058	+	out	RpoB
NC_016856.1	14028S	3788468	3788300	operon_474	CEN1	5PO228	fraB| fraD|STM14_RS19050| fraE	6-phosphofructose-aspartate deglycase|fructose-aspartate kinase|anaerobic C4-dicarboxylate transporter family protein|fructose-asparagine asparaginase	246	3788054	3783693	-	out	hilC
NC_016856.1	14028S	3712972	3712797	-	CEN9	CO0747	STM14_RS18725	IclR family transcriptional regulator	364	3712433	3711678	-	out	NusE
NC_003197.2	LT2	1755382	1754085	-	CEN4	CO0036	ydaL	DNA endonuclease	686	1753399	1752836	-	out	RpoB
NC_003197.2	LT2	1754523	1754193	-	CEN4	CO0036	ydaL	DNA endonuclease	794	1753399	1752836	-	out	RpoD
NC_016856.1	14028S	1421602	1421761	operon_149	CEN1	5PO206	thrS| infC| rpmI| rplT	threonine--tRNA ligase|translation initiation factor IF-3|50S ribosomal protein L35|50S ribosomal protein L20	417	1422178	1425352	+	out	NusE
NC_003197.2	LT2	1414453	1414969	-	CEN1	5PO206	rplT	50S ribosomal protein L20	42	1415011	1415367	+	out	YdcL
NC_003197.2	LT2	1413879	1414147	-	CEN2	5PO206	infC	protein chain initiation factor IF-3	86	1414233	1414667	+	out	RpoN
NC_003197.2	LT2	116023	116180	-	CEN1	2PO002	STM0099	hypothetical protein	119	116299	116601	+	out	RpoD
NC_016810.1	SL1344	4776399	4776583	-	CEN1	CO0385	SL1344_RS23095	DUF1062 domain-containing protein	323	4776906	4777514	+	out	Rob
NC_016810.1	SL1344	4776389	4776581	-	CEN1	CO0385	SL1344_RS23095	DUF1062 domain-containing protein	325	4776906	4777514	+	out	HilA
NC_003197.2	LT2	4755808	4756089	-	CEN2	CO0385	STM4502	hypothetical protein	252	4756341	4756949	+	out	RpoB
NC_003197.2	LT2	4755886	4756162	-	CEN2	CO0385	STM4502	hypothetical protein	179	4756341	4756949	+	out	RpoD
NC_016810.1	SL1344	1922737	1922434	-	CEN1	3PO053	SL1344_RS09330	DUF1441 family protein	91	1922343	1922083	-	out	HilC
NC_016810.1	SL1344	1837184	1837967	-	CEN2	CO0480	pth	aminoacyl-tRNA hydrolase	3	1837970	1838554	+	out	HilC
NC_016810.1	SL1344	1837133	1837392	-	CEN2	CO0480	pth	aminoacyl-tRNA hydrolase	578	1837970	1838554	+	out	HilA
NC_003197.2	LT2	1880639	1880900	-	CEN0	CO0480	pth	peptidyl-tRNA hydrolase	187	1881087	1881695	+	out	RpoD
NC_016856.1	14028S	1194656	1194460	-	CEN1	CO0155	mdoC	glucans biosynthesis protein MdoC	152	1194308	1193154	-	out	hilC
NC_016856.1	14028S	1194651	1194458	-	CEN1	CO0155	mdoC	glucans biosynthesis protein MdoC	150	1194308	1193154	-	out	rtsA
NC_003197.2	LT2	2465509	2465318	operon_639	CEN8	5PO125	hisJ| hisQ| hisM| hisP	histidine ABC transporter substrate-binding protein HisJ|amino acid ABC transporter permease|amino acid ABC transporter permease|histidine and lysine/arginine/ornithine transport protein	46	2465272	2462130	-	out	YdcL
NC_003197.2	LT2	2905570	2905286	-	CEN5	CO0254	STM2762	putative inner membrane protein	385	2904901	2903618	-	out	RpoB
NC_003197.2	LT2	2905511	2905339	-	CEN5	CO0254	STM2762	putative inner membrane protein	438	2904901	2903618	-	out	RpoD
NC_016810.1	SL1344	676901	677499	-	CEN2	CO1121	SL1344_RS03105	glutathione-dependent formaldehyde dehydrogenase	12	677511	678749	+	out	RpoB
NC_016810.1	SL1344	677207	677424	-	CEN2	CO1121	SL1344_RS03105	glutathione-dependent formaldehyde dehydrogenase	87	677511	678749	+	out	HilA
NC_016856.1	14028S	678092	678238	-	CEN6	CO1121	STM14_RS03680	glutathione-dependent formaldehyde dehydrogenase	281	678519	679757	+	out	NusE
NC_016856.1	14028S	2446017	2446268	-	CEN1	CO1433	sseL	SPI-2 type III secretion system effector deubiquitinase SseL	11	2446279	2447301	+	out	hilC
NC_016856.1	14028S	2445897	2446068	-	CEN1	CO1433	sseL	SPI-2 type III secretion system effector deubiquitinase SseL	211	2446279	2447301	+	out	rtsA
NC_003197.2	LT2	2394382	2394562	-	CEN15	CO1433	STM2287	putative cytoplasmic protein	232	2394794	2395747	+	out	RpoD
NC_016856.1	14028S	487552	487725	-	CEN2	CO1006	STM14_RS02795	YajQ family cyclic di-GMP-binding protein	785	488510	489001	+	out	NusE
NC_016810.1	SL1344	4257250	4258064	operon_331	CEN2	5PO076	yihX|SL1344_RS20685| dtd| fabY	glucose-1-phosphatase|virulence factor BrkB family protein|D-aminoacyl-tRNA deacylase|fatty acid biosynthesis protein FabY	123	4258187	4261072	+	out	RpoB
NC_016810.1	SL1344	1507003	1506520	-	CEN1	5PO567	SL1344_RS07315	amidohydrolase	144	1506376	1504670	-	out	HilC
NC_016856.1	14028S	1561825	1561363	-	CEN1	5PO567	ompC	porin OmpC	577	1560786	1559653	-	out	RpoB
NC_016856.1	14028S	1561123	1560809	-	CEN1	5PO567	ompC	porin OmpC	23	1560786	1559653	-	out	NusE
NC_003197.2	LT2	1549833	1549678	-	CEN1	5PO567	STM1472	putative periplasmic protein	163	1549515	1547809	-	out	RpoD
NC_016810.1	SL1344	1292866	1293026	-	CEN1	CO1498	SL1344_RS06215	exo-alpha-sialidase	149	1293175	1294218	+	out	SoxS
NC_016810.1	SL1344	1292885	1293070	-	CEN1	CO1498	SL1344_RS06215	exo-alpha-sialidase	105	1293175	1294218	+	out	RamA
NC_016810.1	SL1344	4110587	4110735	-	CEN2	CO0177	kup	low affinity potassium transporter Kup	170	4110905	4112773	+	out	FNR
NC_016810.1	SL1344	4110595	4110851	-	CEN2	CO0177	kup	low affinity potassium transporter Kup	54	4110905	4112773	+	out	HilC
NC_016856.1	14028S	4102351	4102520	-	CEN7	CO0177	kup	low affinity potassium transporter Kup	767	4103287	4105155	+	out	NusE
NC_016856.1	14028S	4102923	4103217	-	CEN7	CO0177	kup	low affinity potassium transporter Kup	70	4103287	4105155	+	out	AraC
NC_003197.2	LT2	4089196	4089573	-	CEN1	CO0177	kup	potassium transporter Kup	34	4089607	4091475	+	out	RpoB
NC_016810.1	SL1344	4537455	4537141	-	CEN7	5PO399	acs	acetate--CoA ligase	177	4536964	4535006	-	out	HilC
NC_016810.1	SL1344	3460983	3460765	operon_511	CEN2	CO0152	SL1344_RS16905|SL1344_RS16900	SCP2 domain-containing protein|N-acetyltransferase	4	3460761	3459740	-	out	HilC
NC_016856.1	14028S	2878692	2878909	-	CEN2	CO1053	bamE	outer membrane protein assembly factor BamE	82	2878991	2879329	+	out	NusE
NC_016810.1	SL1344	3943640	3944043	operon_308	CEN0	5PO391	coaBC| dut	bifunctional phosphopantothenoylcysteine decarboxylase/phosphopantothenate--cysteine ligase CoaBC|dUTP diphosphatase	792	3944835	3946491	+	out	RpoB
NC_016856.1	14028S	3936290	3936457	operon_305	CEN3	5PO391	coaBC| dut	bifunctional phosphopantothenoylcysteine decarboxylase/phosphopantothenate--cysteine ligase CoaBC|dUTP diphosphatase	756	3937213	3938869	+	out	NusE
NC_003197.2	LT2	3922167	3922950	operon_298	CEN3	5PO391	dfp| dut	bifunctional phosphopantothenoylcysteine decarboxylase/phosphopantothenate synthase|deoxyuridinetriphosphatase	580	3923530	3925189	+	out	RpoD
NC_003197.2	LT2	516404	516186	-	CEN15	CO0364	STM0458	putative cysteine synthase/cystathionine beta-synthase	30	516156	515101	-	out	RpoD
NC_016810.1	SL1344	2695915	2696117	operon_219	CEN1	5PO279	cadB| cadA	cadaverine/lysine antiporter|lysine decarboxylase CadA	136	2696253	2699811	+	out	HilA
NC_003197.2	LT2	2698013	2698194	operon_219	CEN6	5PO279	cadB| cadA	lysine:cadaverine antiporter|lysine decarboxylase LdcC	343	2698537	2702095	+	out	RpoB
NC_016810.1	SL1344	3483291	3482945	-	CEN2	CO0939	secG	preprotein translocase subunit SecG	56	3482889	3482557	-	out	Fis
NC_016810.1	SL1344	3040577	3040241	operon_557	CEN9	5PO345	prgH| prgI| prgJ| prgK| orgA| orgB|SL1344_RS14850	type III secretion system inner membrane ring protein PrgH|type III secretion system needle filament protein PrgI|type III secretion system inner rod protein PrgJ|type III secretion system inner membrane ring lipoprotein PrgK|oxygen-regulated invasion protein OrgA|type III secretion system linker protein OrgB|type III secretion system effector protein OrgC	145	3040096	3035915	-	out	HilC
NC_016856.1	14028S	3038125	3037824	operon_565	CEN1	5PO345	prgH| prgI| prgJ| prgK| orgA| orgB|STM14_RS15380	type III secretion system inner membrane ring protein PrgH|type III secretion system needle filament protein PrgI|type III secretion system inner rod protein PrgJ|type III secretion system inner membrane ring lipoprotein PrgK|oxygen-regulated invasion protein OrgA|type III secretion system linker protein OrgB|type III secretion system effector protein OrgC	67	3037757	3033576	-	out	rtsB
NC_016856.1	14028S	3038096	3037856	operon_565	CEN1	5PO345	prgH| prgI| prgJ| prgK| orgA| orgB|STM14_RS15380	type III secretion system inner membrane ring protein PrgH|type III secretion system needle filament protein PrgI|type III secretion system inner rod protein PrgJ|type III secretion system inner membrane ring lipoprotein PrgK|oxygen-regulated invasion protein OrgA|type III secretion system linker protein OrgB|type III secretion system effector protein OrgC	99	3037757	3033576	-	out	hilC
NC_016856.1	14028S	3038101	3037868	operon_565	CEN1	5PO345	prgH| prgI| prgJ| prgK| orgA| orgB|STM14_RS15380	type III secretion system inner membrane ring protein PrgH|type III secretion system needle filament protein PrgI|type III secretion system inner rod protein PrgJ|type III secretion system inner membrane ring lipoprotein PrgK|oxygen-regulated invasion protein OrgA|type III secretion system linker protein OrgB|type III secretion system effector protein OrgC	111	3037757	3033576	-	out	rtsA
NC_003197.2	LT2	3017960	3017701	-	CEN13	5PO345	prgH	type III secretion system protein PrgH	174	3017527	3016349	-	out	RpoD
NC_016856.1	14028S	409257	409438	operon_41	CEN6	5PO242	STM14_RS02415| cydB|STM14_RS02425	cytochrome ubiquinol oxidase subunit I|cytochrome d ubiquinol oxidase subunit II|DUF2474 domain-containing protein	21	409459	412000	+	out	NusE
NC_016810.1	SL1344	1854216	1853991	-	CEN7	CO0909	SL1344_RS08970	GlsB/YeaQ/YmgE family stress response membrane protein	39	1853952	1853698	-	out	HilC
NC_016810.1	SL1344	1854219	1853989	-	CEN7	CO0909	SL1344_RS08970	GlsB/YeaQ/YmgE family stress response membrane protein	37	1853952	1853698	-	out	FliA
NC_003197.2	LT2	1897369	1897130	-	CEN7	CO0909	ymgE	hypothetical protein	37	1897093	1896839	-	out	RpoD
NC_016856.1	14028S	470908	470592	-	CEN2	CO0453	STM14_RS02690	DUF3251 domain-containing protein	660	469932	469393	-	out	RpoB
NC_016856.1	14028S	470307	470068	-	CEN2	CO0453	STM14_RS02690	DUF3251 domain-containing protein	136	469932	469393	-	out	NusE
NC_016810.1	SL1344	4280526	4280346	operon_421	CEN1	CO0780	rhaB| rhaA	rhamnulokinase|L-rhamnose isomerase	131	4280215	4277490	-	out	HilC
NC_016810.1	SL1344	1348654	1348494	-	CEN2	CO1237	nadE	ammonia-dependent NAD(+) synthetase	695	1347799	1346972	-	out	RpoB
NC_016856.1	14028S	1401149	1400975	-	CEN11	CO1237	nadE	ammonia-dependent NAD(+) synthetase	53	1400922	1400095	-	out	InvF
NC_016856.1	14028S	1654135	1653935	-	CEN5	CO1374	hdeB	acid-activated periplasmic chaperone HdeB	71	1653864	1653535	-	out	NusE
NC_003197.2	LT2	1644219	1643911	-	CEN3	CO1374	STM1562	acid-resistance protein	31	1643880	1643551	-	out	RpoD
NC_003197.2	LT2	3515261	3515418	-	CEN4	5PO582	degQ	serine endoprotease DegQ	6	3515424	3516791	+	out	RpoD
NC_016856.1	14028S	1101189	1100977	-	CEN1	5PO381	STM14_RS05755	SOS response-associated peptidase	419	1100558	1099932	-	out	hilC
NC_016856.1	14028S	369469	369937	-	CEN1	4PO015	STM14_RS24400	diol dehydratase reactivase ATPase-like domain-containing protein	663	370600	371314	+	out	NusE
NC_003197.2	LT2	2686209	2686356	operon_218	CEN6	CO1123	asrA| asrB| asrC	anaerobic sulfite reductase subunit A|anaerobic sulfite reductase subunit B|sulfite reductase subunit C	88	2686444	2689333	+	out	RpoD
NC_016856.1	14028S	1339266	1339038	-	CEN5	CO0619	STM14_RS07030	hypothetical protein	86	1338952	1338164	-	out	NusE
NC_016856.1	14028S	1276937	1276769	-	CEN4	5PO145	STM14_RS06655	cupin domain-containing protein	750	1276019	1274898	-	out	RpoB
NC_016856.1	14028S	3358636	3358453	-	CEN3	5PO578	STM14_RS16950	AraC family transcriptional regulator	19	3358434	3357568	-	out	NusE
NC_003197.2	LT2	1953883	1955367	operon_182	CEN11	5PO530	STM1858|STM1859	putative cytoplasmic protein|hypothetical protein	426	1955793	1956368	+	out	RpoB
NC_003197.2	LT2	1954582	1955085	operon_182	CEN11	5PO530	STM1858|STM1859	putative cytoplasmic protein|hypothetical protein	708	1955793	1956368	+	out	RpoD
NC_003197.2	LT2	1955523	1955727	operon_182	CEN11	5PO530	STM1858|STM1859	putative cytoplasmic protein|hypothetical protein	66	1955793	1956368	+	out	RpoN
NC_003197.2	LT2	3158744	3158582	operon_560	CEN2	5PO054	ppdA| ppdB| ygdB| ppdC	prepilin peptidase dependent protein A|prepilin peptidase dependent protein B|hypothetical protein|prepilin peptidase dependent protein C	744	3157838	3156105	-	out	RpoN
NC_016810.1	SL1344	501010	500747	-	CEN2	5PO093	SL1344_RS02275	lipoprotein	564	500183	499605	-	out	Fis
NC_016810.1	SL1344	501064	500800	-	CEN2	5PO093	SL1344_RS02275	lipoprotein	617	500183	499605	-	out	HilC
NC_016810.1	SL1344	498118	497850	operon_774	CEN2	5PO093	cyoA| cyoB|SL1344_RS02255|SL1344_RS02250| cyoE	cytochrome o ubiquinol oxidase subunit II|cytochrome o ubiquinol oxidase subunit I|cytochrome o ubiquinol oxidase subunit III|cytochrome o ubiquinol oxidase subunit IV|heme o synthase	217	497633	492840	-	out	SoxS
NC_016810.1	SL1344	498019	497766	operon_774	CEN2	5PO093	cyoA| cyoB|SL1344_RS02255|SL1344_RS02250| cyoE	cytochrome o ubiquinol oxidase subunit II|cytochrome o ubiquinol oxidase subunit I|cytochrome o ubiquinol oxidase subunit III|cytochrome o ubiquinol oxidase subunit IV|heme o synthase	133	497633	492840	-	out	HilA
NC_016856.1	14028S	499120	498905	operon_779	CEN1	5PO093	cyoA| cyoB|STM14_RS02825|STM14_RS02820| cyoE	cytochrome o ubiquinol oxidase subunit II|cytochrome o ubiquinol oxidase subunit I|cytochrome o ubiquinol oxidase subunit III|cytochrome o ubiquinol oxidase subunit IV|heme o synthase	65	498840	494047	-	out	rtsA
NC_016856.1	14028S	499147	498903	operon_779	CEN1	5PO093	cyoA| cyoB|STM14_RS02825|STM14_RS02820| cyoE	cytochrome o ubiquinol oxidase subunit II|cytochrome o ubiquinol oxidase subunit I|cytochrome o ubiquinol oxidase subunit III|cytochrome o ubiquinol oxidase subunit IV|heme o synthase	63	498840	494047	-	out	NusE
NC_016856.1	14028S	499109	498879	operon_779	CEN1	5PO093	cyoA| cyoB|STM14_RS02825|STM14_RS02820| cyoE	cytochrome o ubiquinol oxidase subunit II|cytochrome o ubiquinol oxidase subunit I|cytochrome o ubiquinol oxidase subunit III|cytochrome o ubiquinol oxidase subunit IV|heme o synthase	39	498840	494047	-	out	AraC
NC_003197.2	LT2	501704	501170	operon_799	CEN6	5PO093	yajG| ampG| cyoA| cyoB| cyoC| cyoD	hypothetical protein|muropeptide transporter AmpG|cytochrome o ubiquinol oxidase subunit II|cytochrome o ubiquinol oxidase subunit I|cytochrome o ubiquinol oxidase subunit III|cytochrome o ubiquinol oxidase subunit IV	418	500752	494257	-	out	RpoD
NC_016810.1	SL1344	4797634	4796700	-	CEN1	CO0766	SL1344_RS23195	hypothetical protein	51	4796649	4796506	-	out	HilC
NC_003197.2	LT2	378487	378319	-	CEN3	CO0199	STM0334	putative cytoplasmic protein	473	377846	377574	-	out	RpoD
NC_016810.1	SL1344	2911451	2911302	-	CEN2	CO0049	SL1344_RS14225	helix-turn-helix transcriptional regulator	7	2911295	2910939	-	out	Fis
NC_016810.1	SL1344	4527143	4527327	-	CEN2	CO0145	ghxP	guanine/hypoxanthine transporter GhxP	111	4527438	4528787	+	out	HilA
NC_016856.1	14028S	2455725	2455363	-	CEN2	CO0590	pmrG	lipopolysaccharide core heptose(II)-phosphate phosphatase PmrG	138	2455225	2454620	-	out	rtsA
NC_016810.1	SL1344	2364782	2364357	-	CEN2	CO1308	SL1344_RS11645	porin OmpC	62	2364295	2363159	-	out	SoxS
NC_016810.1	SL1344	2364738	2364563	-	CEN2	CO1308	SL1344_RS11645	porin OmpC	268	2364295	2363159	-	out	RamA
NC_003197.2	LT2	2366945	2366702	-	CEN2	CO1308	ompC	porin OmpC	124	2366578	2365442	-	out	YdcL
NC_016856.1	14028S	4718160	4718001	-	CEN0	CO0620	pyrL	pyr operon leader peptide	126	4717875	4717774	-	out	AraC
NC_016810.1	SL1344	3439476	3438879	operon_513	CEN3	5PO163	garL| garR	2-dehydro-3-deoxyglucarate aldolase|2-hydroxy-3-oxopropionate reductase	35	3438844	3437158	-	out	HilC
NC_016856.1	14028S	1999396	1999243	operon_674	CEN7	CO0265	znuA| mepM	zinc ABC transporter substrate-binding protein ZnuA|murein DD-endopeptidase MepM	479	1998764	1996485	-	out	NusE
NC_016810.1	SL1344	4582855	4582407	operon_399	CEN9	5PO365	SL1344_RS22150| rtsB|SL1344_RS26870|SL1344_RS22135	AraC family transcriptional regulator|transcriptional regulator RtsB|hypothetical protein|hypothetical protein	70	4582337	4580663	-	out	HilA
NC_016856.1	14028S	4575056	4574626	operon_399	CEN1	5PO365	STM14_RS22645| rtsB|STM14_RS26230|STM14_RS22635	AraC family transcriptional regulator|transcriptional regulator RtsB|hypothetical protein|hypothetical protein	39	4574587	4572913	-	out	hilD
NC_016856.1	14028S	4574956	4574659	operon_399	CEN1	5PO365	STM14_RS22645| rtsB|STM14_RS26230|STM14_RS22635	AraC family transcriptional regulator|transcriptional regulator RtsB|hypothetical protein|hypothetical protein	72	4574587	4572913	-	out	hilC
NC_016856.1	14028S	4575016	4574721	operon_399	CEN1	5PO365	STM14_RS22645| rtsB|STM14_RS26230|STM14_RS22635	AraC family transcriptional regulator|transcriptional regulator RtsB|hypothetical protein|hypothetical protein	134	4574587	4572913	-	out	rtsA
NC_016856.1	14028S	3212376	3212196	-	CEN1	5PO187	STM14_RS16200	fimbrial protein	641	3211555	3210971	-	out	rtsB
NC_016856.1	14028S	3214111	3211600	-	CEN1	5PO187	STM14_RS16200	fimbrial protein	45	3211555	3210971	-	out	InvF
NC_016856.1	14028S	3212062	3211620	-	CEN1	5PO187	STM14_RS16200	fimbrial protein	65	3211555	3210971	-	out	hilC
NC_016856.1	14028S	3212397	3212162	-	CEN1	5PO187	STM14_RS16200	fimbrial protein	607	3211555	3210971	-	out	rtsA
NC_016856.1	14028S	3211827	3211658	-	CEN1	5PO187	STM14_RS16200	fimbrial protein	103	3211555	3210971	-	out	sprB
NC_016856.1	14028S	3212135	3211817	-	CEN1	5PO187	STM14_RS16200	fimbrial protein	262	3211555	3210971	-	out	NusE
NC_003197.2	LT2	3192379	3191993	-	CEN2	5PO187	stdA	putative fimbrial-like protein	157	3191836	3191126	-	out	RpoN
NC_016856.1	14028S	4422217	4421955	operon_412	CEN6	CO0604	iclR|STM14_RS21990	glyoxylate bypass operon transcriptional repressor IclR|ASCH domain-containing protein	381	4421574	4420332	-	out	NusE
NC_003197.2	LT2	4408497	4408206	operon_419	CEN3	CO0604	iclR|STM4186	transcriptional regulator IclR|putative cytoplasmic protein	158	4408048	4406806	-	out	RpoB
NC_003197.2	LT2	4408446	4408139	operon_419	CEN3	CO0604	iclR|STM4186	transcriptional regulator IclR|putative cytoplasmic protein	91	4408048	4406806	-	out	RpoN
NC_016810.1	SL1344	3865576	3864781	-	CEN2	CO1391	SL1344_RS18845	YsaB family lipoprotein	265	3864516	3864214	-	out	HilC
NC_003197.2	LT2	3843866	3843531	-	CEN3	CO1391	STM3657	hypothetical protein	318	3843213	3842911	-	out	RpoD
NC_016810.1	SL1344	4110791	4110575	operon_437	CEN1	CO0386	ravA| viaA	ATPase RavA|ATPase RavA stimulator ViaA	18	4110557	4107616	-	out	FNR
NC_016856.1	14028S	4103294	4103146	operon_437	CEN1	CO0386	ravA| viaA	ATPase RavA|ATPase RavA stimulator ViaA	207	4102939	4099998	-	out	NusE
NC_016856.1	14028S	2948195	2948591	-	CEN1	5PO492	STM14_RS14920	VirK family antimicrobial peptide resistance protein	17	2948608	2949537	+	out	NusE
NC_003197.2	LT2	3839533	3839202	-	CEN1	CO1532	STM3653	GNAT family N-acetyltransferase	49	3839153	3838686	-	out	RpoD
NC_016810.1	SL1344	695544	695360	-	CEN2	CO0880	lipA	lipoyl synthase	45	695315	694350	-	out	SoxS
NC_016856.1	14028S	4596088	4595532	-	CEN8	CO1292	STM14_RS22775	lipocalin family protein	334	4595198	4594665	-	out	NusE
NC_003197.2	LT2	1627596	1627356	operon_716	CEN4	4PO060	STM1551|STM1550	plasmid stabilization protein|addiction module toxin RelE	276	1627080	1626558	-	out	RpoD
NC_003197.2	LT2	932743	933337	-	CEN2	1PO099	yliI	putative dehydrogenase	616	933953	934633	+	out	RpoB
NC_003197.2	LT2	932785	933398	-	CEN2	1PO099	yliI	putative dehydrogenase	555	933953	934633	+	out	RpoD
NC_016856.1	14028S	4727366	4727793	-	CEN1	CO0448	STM14_RS23445	YjgN family protein	724	4728517	4729704	+	out	NusE
NC_003197.2	LT2	4715418	4715646	-	CEN1	CO0448	yjgN	hypothetical protein	56	4715702	4716889	+	out	RpoB
NC_003197.2	LT2	4714829	4715095	-	CEN1	CO0448	yjgN	hypothetical protein	607	4715702	4716889	+	out	RpoN
NC_016856.1	14028S	4098162	4098313	-	CEN10	CO0814	asnA	aspartate--ammonia ligase	688	4099001	4099993	+	out	NusE
NC_003197.2	LT2	4083839	4084672	-	CEN7	CO0814	asnA	aspartate--ammonia ligase	649	4085321	4086313	+	out	RpoB
NC_016856.1	14028S	2192801	2193090	-	CEN1	CO0692	sopA	SPI-1 type III secretion system effector HECT-type E3 ubiquitin transferase SopA	32	2193122	2195470	+	out	InvF
NC_016856.1	14028S	2192901	2193108	-	CEN1	CO0692	sopA	SPI-1 type III secretion system effector HECT-type E3 ubiquitin transferase SopA	14	2193122	2195470	+	out	rtsA
NC_003197.2	LT2	2140927	2141205	-	CEN13	CO0692	sopA	E3 ubiquitin--protein ligase	362	2141567	2143915	+	out	RpoD
NC_016810.1	SL1344	555552	555392	-	CEN1	CO1285	ybaK	Cys-tRNA(Pro)/Cys-tRNA(Cys) deacylase YbaK	22	555370	554891	-	out	HilA
NC_016856.1	14028S	556911	556604	-	CEN1	CO1285	ybaK	Cys-tRNA(Pro)/Cys-tRNA(Cys) deacylase YbaK	28	556576	556097	-	out	hilC
NC_016856.1	14028S	556812	556622	-	CEN1	CO1285	ybaK	Cys-tRNA(Pro)/Cys-tRNA(Cys) deacylase YbaK	46	556576	556097	-	out	rtsA
NC_003197.2	LT2	556158	555970	-	CEN3	CO1285	ybaK	aminoacyl-tRNA deacylase	85	555885	555406	-	out	YdcL
NC_016856.1	14028S	4401661	4401838	operon_344	CEN9	CO1513	zraS| zraR	two-component system sensor histidine kinase ZraS|sigma-54-dependent response regulator transcription factor ZraR	179	4402017	4404745	+	out	NusE
NC_016856.1	14028S	3878611	3878849	-	CEN1	CO1185	STM14_RS19465	glycoside hydrolase family 127 protein	742	3879591	3881546	+	out	NusE
NC_016856.1	14028S	3879181	3879480	-	CEN1	CO1185	STM14_RS19465	glycoside hydrolase family 127 protein	111	3879591	3881546	+	out	AraC
NC_016810.1	SL1344	2496080	2495623	-	CEN2	CO0156	sixA	phosphohistidine phosphatase SixA	11	2495612	2495127	-	out	Fis
NC_016856.1	14028S	3986409	3986239	operon_455	CEN1	CO1517	STM14_RS19925|STM14_RS19920	PTS sugar transporter subunit IIA|PTS system mannose/fructose/N-acetylgalactosamine-transporter subunit IIB	217	3986022	3985101	-	out	NusE
NC_003197.2	LT2	3918900	3919076	operon_297	CEN9	CO1534	kdtA| kdtB	3-deoxy-D-manno-octulosonic acid transferase|pantetheine-phosphate adenylyltransferase	274	3919350	3921115	+	out	RpoB
NC_016810.1	SL1344	3469551	3469333	operon_510	CEN0	5PO291	yrbN| deaD	protein YrbN|ATP-dependent RNA helicase DeaD	481	3468852	3466890	-	out	Rob
NC_016810.1	SL1344	3469715	3469096	operon_510	CEN0	5PO291	yrbN| deaD	protein YrbN|ATP-dependent RNA helicase DeaD	244	3468852	3466890	-	out	HilA
NC_016856.1	14028S	3461695	3461370	operon_515	CEN3	5PO291	yrbN| deaD	protein YrbN|ATP-dependent RNA helicase DeaD	39	3461331	3459369	-	out	RpoB
NC_016856.1	14028S	3462086	3461766	operon_515	CEN3	5PO291	yrbN| deaD	protein YrbN|ATP-dependent RNA helicase DeaD	435	3461331	3459369	-	out	hilC
NC_003197.2	LT2	3449012	3448137	-	CEN11	5PO291	deaD	cysteine sulfinate desulfinase	5	3448132	3446192	-	out	YdcL
NC_016856.1	14028S	3940863	3941096	-	CEN2	CO1485	STM14_RS19745	YicC family protein	117	3941213	3942076	+	out	NusE
NC_003197.2	LT2	3927364	3927529	-	CEN4	CO1485	yicC	YicC family protein	4	3927533	3928396	+	out	RpoB
NC_016810.1	SL1344	4167384	4167597	-	CEN8	CO1431	cyaA	class I adenylate cyclase	315	4167912	4170458	+	out	SoxS
NC_016810.1	SL1344	4167439	4167640	-	CEN8	CO1431	cyaA	class I adenylate cyclase	272	4167912	4170458	+	out	RpoB
NC_016810.1	SL1344	4167541	4167905	-	CEN8	CO1431	cyaA	class I adenylate cyclase	7	4167912	4170458	+	out	HilC
NC_003197.2	LT2	1352864	1353040	-	CEN3	CO1266	yeaQ	hypothetical protein	89	1353129	1353377	+	out	Fur
NC_016810.1	SL1344	3918925	3918726	operon_463	CEN2	5PO071	SL1344_RS19080| grxC| secB| gpsA| cysE	rhodanese-like domain-containing protein|glutaredoxin 3|protein-export chaperone SecB|NAD(P)H-dependent glycerol-3-phosphate dehydrogenase|serine O-acetyltransferase	96	3918630	3915432	-	out	FNR
NC_016856.1	14028S	3911489	3911293	operon_466	CEN3	5PO071	STM14_RS19585| grxC	rhodanese-like domain-containing protein|glutaredoxin 3	285	3911008	3910239	-	out	NusE
NC_016810.1	SL1344	2539793	2539955	-	CEN2	CO1519	cysZ	sulfate transporter CysZ	67	2540022	2540783	+	out	Fis
NC_016810.1	SL1344	2539265	2539644	-	CEN2	CO1519	cysZ	sulfate transporter CysZ	378	2540022	2540783	+	out	RpoB
NC_016810.1	SL1344	2539683	2540019	-	CEN2	CO1519	cysZ	sulfate transporter CysZ	3	2540022	2540783	+	out	HilC
NC_016856.1	14028S	3862495	3862222	-	CEN1	5PO454	xylA	xylose isomerase	742	3861480	3860158	-	out	NusE
NC_003197.2	LT2	3848155	3847868	operon_478	CEN2	5PO454	xylA| xylB	xylose isomerase|xylulokinase	67	3847801	3844925	-	out	RpoD
NC_016810.1	SL1344	4605676	4606501	-	CEN2	CO0652	epmA	elongation factor P--(R)-beta-lysine ligase	175	4606676	4607653	+	out	RpoB
NC_016810.1	SL1344	4606386	4606621	-	CEN2	CO0652	epmA	elongation factor P--(R)-beta-lysine ligase	55	4606676	4607653	+	out	HilC
NC_003197.2	LT2	4585236	4585503	-	CEN3	CO0652	yjeA	elongation factor P lysine(34) lysyltransferase	608	4586111	4587088	+	out	RpoN
NC_016856.1	14028S	1738617	1738807	-	CEN2	CO1557	STM14_RS09060	class I SAM-dependent methyltransferase	60	1738867	1739529	+	out	hilC
NC_016856.1	14028S	4571781	4571494	-	CEN1	CO1382	STM14_RS22625	DUF1996 domain-containing protein	84	4571410	4570010	-	out	hilC
NC_016856.1	14028S	4571838	4571454	-	CEN1	CO1382	STM14_RS22625	DUF1996 domain-containing protein	44	4571410	4570010	-	out	rtsA
NC_016856.1	14028S	4571823	4571634	-	CEN1	CO1382	STM14_RS22625	DUF1996 domain-containing protein	224	4571410	4570010	-	out	NusE
NC_003197.2	LT2	4558848	4558615	-	CEN1	CO1382	STM4309	hypothetical protein	731	4557884	4556484	-	out	RpoD
NC_016856.1	14028S	214905	214280	-	CEN3	5PO420	panB	3-methyl-2-oxobutanoate hydroxymethyltransferase	299	213981	213190	-	out	RpoB
NC_003197.2	LT2	2780538	2780073	operon_600	CEN3	5PO289	rpoE| rseA| rseB| rseC	RNA polymerase sigma factor RpoE|anti-sigma factor|sigma-E factor regulatory protein RseB|SoxR reducing system protein RseC	67	2780006	2777317	-	out	RpoD
NC_016856.1	14028S	3772199	3772045	-	CEN2	CO1103	STM14_RS18995	NAD(P)/FAD-dependent oxidoreductase	82	3771963	3770767	-	out	hilC
NC_016810.1	SL1344	3340881	3341653	-	CEN1	CO0608	metC	cystathionine beta-lyase	45	3341698	3342885	+	out	RpoB
NC_003197.2	LT2	3320493	3320737	-	CEN8	CO0608	metC	cystathionine beta-lyase	265	3321002	3322189	+	out	YdcL
NC_016856.1	14028S	3848681	3848869	-	CEN6	CO0562	STM14_RS19310	HTH-type transcriptional regulator	682	3849551	3849841	+	out	RpoB
NC_003197.2	LT2	3835212	3835625	-	CEN11	CO0562	yiaG	putative transcriptional regulator	247	3835872	3836162	+	out	RpoD
NC_003197.2	LT2	3834949	3835190	-	CEN11	CO0562	yiaG	putative transcriptional regulator	682	3835872	3836162	+	out	RpoN
NC_016856.1	14028S	945727	945489	-	CEN9	CO0157	STM14_RS04990	aspartate:alanine antiporter	43	945446	943761	-	out	AraC
NC_003197.2	LT2	945435	944802	-	CEN16	CO0157	STM0870	transporter	405	944397	942712	-	out	RpoB
NC_016810.1	SL1344	4329182	4330512	operon_337	CEN2	CO0639	metB| metL	cystathionine gamma-synthase|bifunctional aspartate kinase/homoserine dehydrogenase II	639	4331151	4334746	+	out	HilC
NC_016856.1	14028S	503464	503724	-	CEN1	5PO245	clpP	ATP-dependent Clp endopeptidase proteolytic subunit ClpP	179	503903	504526	+	out	sprB
NC_016810.1	SL1344	2079853	2079999	-	CEN3	CO1352	mtfA	DgsA anti-repressor MtfA	67	2080066	2080863	+	out	MarA
NC_016810.1	SL1344	3962609	3962435	operon_458	CEN2	CO1577	gltS|SL1344_RS19290	sodium/glutamate symporter|hypothetical protein	97	3962338	3960279	-	out	HilA
NC_016856.1	14028S	3955145	3954979	operon_460	CEN2	CO1577	gltS|STM14_RS19795	sodium/glutamate symporter|hypothetical protein	263	3954716	3952657	-	out	RpoB
NC_016856.1	14028S	3954947	3954749	operon_460	CEN2	CO1577	gltS|STM14_RS19795	sodium/glutamate symporter|hypothetical protein	33	3954716	3952657	-	out	NusE
NC_003197.2	LT2	3941469	3941207	operon_471	CEN8	CO1577	gltS|STM3745	sodium/glutamate symporter|hypothetical protein	171	3941036	3938977	-	out	YdcL
NC_003197.2	LT2	4580382	4580133	-	CEN4	CO1137	yjeK	EF-P beta-lysylation protein EpmB	548	4579585	4578557	-	out	RpoB
NC_016856.1	14028S	3133781	3133981	-	CEN1	4PO045	STM14_RS25330	hypothetical protein	504	3134485	3134736	+	out	hilC
NC_016810.1	SL1344	3443282	3443054	operon_512	CEN1	CO1496	SL1344_RS16800|SL1344_RS16795	DeoR/GlpR family DNA-binding transcription regulator|sugar kinase	78	3442976	3441185	-	out	HilC
NC_016810.1	SL1344	3443249	3443090	operon_512	CEN1	CO1496	SL1344_RS16800|SL1344_RS16795	DeoR/GlpR family DNA-binding transcription regulator|sugar kinase	114	3442976	3441185	-	out	HilA
NC_016810.1	SL1344	4617646	4616896	-	CEN1	CO1503	SL1344_RS22340	arginine ABC transporter substrate-binding protein	171	4616725	4615985	-	out	SoxS
NC_016810.1	SL1344	4617366	4616952	-	CEN1	CO1503	SL1344_RS22340	arginine ABC transporter substrate-binding protein	227	4616725	4615985	-	out	RamA
NC_016810.1	SL1344	4617591	4616942	-	CEN1	CO1503	SL1344_RS22340	arginine ABC transporter substrate-binding protein	217	4616725	4615985	-	out	Rob
NC_016810.1	SL1344	4617386	4616881	-	CEN1	CO1503	SL1344_RS22340	arginine ABC transporter substrate-binding protein	156	4616725	4615985	-	out	MarA
NC_016856.1	14028S	4609867	4609176	-	CEN1	CO1503	STM14_RS22835	arginine ABC transporter substrate-binding protein	201	4608975	4608235	-	out	rtsA
NC_016856.1	14028S	4610252	4609751	-	CEN1	CO1503	STM14_RS22835	arginine ABC transporter substrate-binding protein	776	4608975	4608235	-	out	NusE
NC_016856.1	14028S	4609848	4609042	-	CEN1	CO1503	STM14_RS22835	arginine ABC transporter substrate-binding protein	67	4608975	4608235	-	out	AraC
NC_003197.2	LT2	4597047	4596319	-	CEN14	CO1503	STM4351	arginine ABC transporter substrate-binding protein	159	4596160	4595420	-	out	YdcL
NC_003197.2	LT2	4597105	4596275	-	CEN14	CO1503	STM4351	arginine ABC transporter substrate-binding protein	115	4596160	4595420	-	out	RpoN
NC_016856.1	14028S	4453357	4453516	-	CEN7	CO0333	pgi	glucose-6-phosphate isomerase	187	4453703	4455352	+	out	hilC
NC_003197.2	LT2	4439546	4439948	-	CEN2	CO0333	pgi	glucose-6-phosphate isomerase	229	4440177	4441826	+	out	YdcL
NC_003197.2	LT2	4439546	4439921	-	CEN2	CO0333	pgi	glucose-6-phosphate isomerase	256	4440177	4441826	+	out	RpoN
NC_016856.1	14028S	1947884	1947735	operon_680	CEN1	5PO318	STM14_RS10085| cspE	DUF2627 domain-containing protein|transcription antiterminator/RNA stability regulator CspE	418	1947317	1946952	-	out	hilC
NC_016856.1	14028S	1947976	1947651	operon_680	CEN1	5PO318	STM14_RS10085| cspE	DUF2627 domain-containing protein|transcription antiterminator/RNA stability regulator CspE	334	1947317	1946952	-	out	NusE
NC_003197.2	LT2	1936710	1936451	-	CEN12	5PO318	yobF	DUF2627 domain-containing protein	542	1935909	1935766	-	out	YdcL
NC_003197.2	LT2	2079909	2079590	-	CEN10	5PO318	cspB	putative cold-shock protein	156	2079434	2079222	-	out	RpoN
NC_016810.1	SL1344	4537116	4537367	-	CEN3	5PO238	nrfA	ammonia-forming nitrite reductase cytochrome c552 subunit	29	4537396	4538832	+	out	FNR
NC_016856.1	14028S	4529122	4529273	-	CEN1	5PO238	nrfA	ammonia-forming nitrite reductase cytochrome c552 subunit	373	4529646	4531082	+	out	NusE
NC_003197.2	LT2	4515628	4515847	operon_350	CEN2	5PO238	STM4276| nrfA| nrfB| nrfC| nrfD| nrfE| nrfG	entericidin B precursor|ammonia-forming cytochrome c nitrite reductase subunit c552|formate-dependent nitrite reductase|cytochrome c nitrite reductase Fe-S protein|cytochrome c nitrite reductase subunit NrfD|nitrite reductase|formate-dependent nitrite reductase complex subunit NrfG	28	4515875	4522687	+	out	RpoD
NC_016810.1	SL1344	3041905	3042138	operon_249	CEN9	CO1155	hilA| iagB	transcriptional regulator HilA|SPI-1 type III secretion system invasion protein IagB	294	3042432	3044593	+	out	HilA
NC_016856.1	14028S	3039572	3040017	operon_249	CEN1	CO1155	hilA| iagB	transcriptional regulator HilA|SPI-1 type III secretion system invasion protein IagB	76	3040093	3042254	+	out	rtsA
NC_016856.1	14028S	3039431	3039872	operon_249	CEN1	CO1155	hilA| iagB	transcriptional regulator HilA|SPI-1 type III secretion system invasion protein IagB	221	3040093	3042254	+	out	sprB
NC_016856.1	14028S	3039054	3039486	operon_249	CEN1	CO1155	hilA| iagB	transcriptional regulator HilA|SPI-1 type III secretion system invasion protein IagB	607	3040093	3042254	+	out	NusE
NC_016810.1	SL1344	3656628	3657143	-	CEN0	CO0691	SL1344_RS17960	YhfL family protein	308	3657451	3657621	+	out	HilC
NC_016856.1	14028S	3649085	3649420	-	CEN1	CO0691	STM14_RS18465	YhfL family protein	407	3649827	3649997	+	out	hilD
NC_016856.1	14028S	3648956	3649485	-	CEN1	CO0691	STM14_RS18465	YhfL family protein	342	3649827	3649997	+	out	hilC
NC_016856.1	14028S	3648975	3649270	-	CEN1	CO0691	STM14_RS18465	YhfL family protein	557	3649827	3649997	+	out	rtsA
NC_016856.1	14028S	3648995	3649653	-	CEN1	CO0691	STM14_RS18465	YhfL family protein	174	3649827	3649997	+	out	NusE
NC_016856.1	14028S	4797920	4798282	operon_370	CEN8	CO0460	STM14_RS23730|STM14_RS23735	BrnT family toxin|BrnA antitoxin family protein	200	4798482	4799058	+	out	NusE
NC_016810.1	SL1344	2767947	2768100	-	CEN2	3PO024	SL1344_RS13500	helix-turn-helix domain-containing protein	266	2768366	2768833	+	out	Fis
NC_016856.1	14028S	1293515	1293335	-	CEN1	3PO024	STM14_RS06750	ParA family protein	421	1292914	1291829	-	out	hilC
NC_016810.1	SL1344	2618787	2618569	-	CEN1	5PO491	SL1344_RS12845	sensor domain-containing phosphodiesterase	55	2618514	2616301	-	out	FNR
NC_016810.1	SL1344	2619325	2618817	-	CEN2	5PO491	SL1344_RS12850	hypothetical protein	69	2618748	2618611	-	out	RpoB
NC_016810.1	SL1344	4624624	4625090	operon_360	CEN2	5PO082	hfq| hflX	RNA chaperone Hfq|GTPase HflX	66	4625156	4626816	+	out	RpoB
NC_016856.1	14028S	4341583	4341297	operon_415	CEN1	5PO173	ptsP| fsa	phosphoenolpyruvate--protein phosphotransferase|fructose-6-phosphate aldolase	720	4340577	4337403	-	out	NusE
NC_003197.2	LT2	4327320	4327088	operon_423	CEN6	5PO173	ptsA| talC| gldA	phosphoenolpyruvate--protein phosphotransferase|fructose-6-phosphate aldolase|glycerol dehydrogenase	83	4327005	4322716	-	out	RpoN
NC_016856.1	14028S	3561125	3560808	-	CEN9	CO0184	csrD	RNase E specificity factor CsrD	102	3560706	3558766	-	out	NusE
NC_016810.1	SL1344	2970360	2971879	-	CEN4	CO1193	SL1344_RS14510	DUF883 domain-containing protein	18	2971897	2972223	+	out	RpoB
NC_016856.1	14028S	2968845	2969154	-	CEN6	CO1193	STM14_RS15040	DUF883 domain-containing protein	402	2969556	2969882	+	out	NusE
NC_016856.1	14028S	530218	530072	operon_777	CEN8	5PO375	tomB|STM14_RS02980	Hha toxicity modulator TomB|HHA domain-containing protein	627	529445	528825	-	out	RpoB
NC_016856.1	14028S	529313	528945	-	CEN1	5PO375	maa	maltose O-acetyltransferase	299	528646	528095	-	out	hilC
NC_016856.1	14028S	529127	528981	-	CEN1	5PO375	maa	maltose O-acetyltransferase	335	528646	528095	-	out	rtsA
NC_016856.1	14028S	162029	162209	-	CEN1	CO1512	mutT	8-oxo-dGTP diphosphatase MutT	50	162259	162654	+	out	hilC
NC_016856.1	14028S	162070	162246	-	CEN1	CO1512	mutT	8-oxo-dGTP diphosphatase MutT	13	162259	162654	+	out	NusE
NC_016810.1	SL1344	2832495	2832759	-	CEN1	CO1001	nadK	NAD(+) kinase	729	2833488	2834366	+	out	FNR
NC_016856.1	14028S	2876013	2876196	-	CEN2	CO1001	nadK	NAD(+) kinase	21	2876217	2877095	+	out	NusE
NC_003197.2	LT2	2821933	2822278	-	CEN2	CO1001	yfjB	NAD(+) kinase	25	2822303	2823181	+	out	RpoB
NC_016810.1	SL1344	3403235	3403083	-	CEN9	5PO430	SL1344_RS16625	methyl-accepting chemotaxis protein	11	3403072	3401507	-	out	HilA
NC_016856.1	14028S	3400859	3400678	-	CEN1	5PO430	STM14_RS17155	methyl-accepting chemotaxis protein	58	3400620	3399055	-	out	InvF
NC_016856.1	14028S	3402913	3402718	-	CEN1	5PO430	STM14_RS17160	PAS domain-containing methyl-accepting chemotaxis protein	190	3402528	3401008	-	out	NusE
NC_003197.2	LT2	3384653	3384290	operon_531	CEN13	5PO430	aer|STM3216	hypothetical protein|putative methyl-accepting chemotaxis protein	8	3384282	3380809	-	out	RpoD
NC_003197.2	LT2	2447580	2447905	operon_207	CEN2	5PO332	ackA| pta	acetate kinase|phosphate acetyltransferase	33	2447938	2451361	+	out	YdcL
NC_003197.2	LT2	238390	238555	-	CEN9	CO1110	yadQ	chloride channel protein	107	238662	240083	+	out	RpoB
NC_016856.1	14028S	3680381	3680760	-	CEN1	CO1276	STM14_RS18605	Rpn family recombination-promoting nuclease/putative transposase	76	3680836	3681750	+	out	RpoB
NC_016856.1	14028S	1835715	1835975	operon_175	CEN6	5PO312	STM14_RS09540|STM14_RS09545|STM14_RS09550|STM14_RS09555	general stress protein|ferritin-like domain-containing protein|ferritin-like domain-containing protein|manganese catalase family protein	272	1836247	1838500	+	out	InvF
NC_016856.1	14028S	1437516	1437711	-	CEN1	CO0683	ppsA	phosphoenolpyruvate synthase	35	1437746	1440124	+	out	sprB
NC_003197.2	LT2	202034	201026	-	CEN4	CO1017	gcd	pyrroloquinoline quinone-dependent dehydrogenase	416	200610	198220	-	out	YdcL
NC_016856.1	14028S	3771585	3771749	-	CEN2	CO1010	pitA	inorganic phosphate transporter PitA	445	3772194	3773690	+	out	NusE
NC_016810.1	SL1344	1326395	1326847	operon_138	CEN2	5PO408	msrB|SL1344_RS06420	peptide-methionine (R)-S-oxide reductase MsrB|YeaC family protein	36	1326883	1327616	+	out	FNR
NC_016810.1	SL1344	1326545	1326702	operon_138	CEN2	5PO408	msrB|SL1344_RS06420	peptide-methionine (R)-S-oxide reductase MsrB|YeaC family protein	181	1326883	1327616	+	out	HilA
NC_016856.1	14028S	1379753	1379919	-	CEN1	5PO408	msrB	peptide-methionine (R)-S-oxide reductase MsrB	88	1380007	1380420	+	out	hilC
NC_016856.1	14028S	1379479	1379737	-	CEN1	5PO408	msrB	peptide-methionine (R)-S-oxide reductase MsrB	270	1380007	1380420	+	out	AraC
NC_003197.2	LT2	1369098	1369929	operon_138	CEN16	5PO408	yeaA| yeaC	hypothetical protein|hypothetical protein	62	1369991	1370754	+	out	YdcL
NC_016810.1	SL1344	3137758	3138970	-	CEN1	CO0645	queF	NADPH-dependent 7-cyano-7-deazaguanine reductase QueF	374	3139344	3140192	+	out	RpoB
NC_016810.1	SL1344	3138422	3138777	-	CEN1	CO0645	queF	NADPH-dependent 7-cyano-7-deazaguanine reductase QueF	567	3139344	3140192	+	out	HilC
NC_016810.1	SL1344	3138139	3138596	-	CEN1	CO0645	queF	NADPH-dependent 7-cyano-7-deazaguanine reductase QueF	748	3139344	3140192	+	out	HilA
NC_016856.1	14028S	3136560	3136914	-	CEN1	CO0645	queF	NADPH-dependent 7-cyano-7-deazaguanine reductase QueF	777	3137691	3138539	+	out	NusE
NC_016856.1	14028S	3136510	3136933	-	CEN1	CO0645	queF	NADPH-dependent 7-cyano-7-deazaguanine reductase QueF	758	3137691	3138539	+	out	AraC
NC_003197.2	LT2	3117222	3117621	-	CEN3	CO0645	yqcD	NADPH-dependent 7-cyano-7-deazaguanine reductase QueF	267	3117888	3118736	+	out	YdcL
NC_003197.2	LT2	3116666	3117181	-	CEN3	CO0645	yqcD	NADPH-dependent 7-cyano-7-deazaguanine reductase QueF	707	3117888	3118736	+	out	RpoN
NC_016856.1	14028S	741580	741349	-	CEN10	CO0960	asnB	asparagine synthase B	249	741100	739436	-	out	hilD
NC_016856.1	14028S	1341822	1342022	-	CEN0	CO0680	pagC	virulence membrane protein PagC	204	1342226	1342783	+	out	NusE
NC_003197.2	LT2	4630317	4632018	-	CEN1	CO1293	yifZ	EamA family transporter	98	4632116	4633042	+	out	YdcL
NC_016810.1	SL1344	900997	901526	operon_90	CEN1	CO0162	mntR|SL1344_RS04230	manganese-binding transcriptional regulator MntR|anion transporter	6	901532	903114	+	out	RpoB
NC_016810.1	SL1344	901195	901419	operon_90	CEN1	CO0162	mntR|SL1344_RS04230	manganese-binding transcriptional regulator MntR|anion transporter	113	901532	903114	+	out	HilA
NC_016856.1	14028S	903042	903199	operon_88	CEN1	CO0162	mntR|STM14_RS04815	manganese-binding transcriptional regulator MntR|anion transporter	124	903323	904905	+	out	NusE
NC_003197.2	LT2	901774	902050	operon_90	CEN2	CO0162	STM0835| ybiR	transcriptional regulator MntR|anion transporter	224	902274	903856	+	out	YdcL
NC_016810.1	SL1344	2925414	2927713	-	CEN2	CO1108	SL1344_RS14305	integrase arm-type DNA-binding domain-containing protein	328	2928041	2928637	+	out	HilC
NC_016856.1	14028S	2924850	2925100	-	CEN1	CO1108	STM14_RS14830	integrase arm-type DNA-binding domain-containing protein	600	2925700	2926296	+	out	NusE
NC_003197.2	LT2	2904956	2905166	-	CEN5	CO1108	STM2763	putative integrase	313	2905479	2906075	+	out	RpoB
NC_003197.2	LT2	2904854	2905261	-	CEN5	CO1108	STM2763	putative integrase	218	2905479	2906075	+	out	RpoD
NC_016810.1	SL1344	3970050	3969694	operon_457	CEN1	5PO354	SL1344_RS19315| yicI	glycoside-pentoside-hexuronide family transporter|alpha-xylosidase	92	3969602	3965890	-	out	SoxS
NC_016856.1	14028S	3963457	3962350	operon_459	CEN1	5PO354	STM14_RS19820| yicI	glycoside-pentoside-hexuronide family transporter|alpha-xylosidase	370	3961980	3958268	-	out	NusE
NC_003197.2	LT2	3949055	3948489	operon_470	CEN1	5PO354	yicJ| yicI	glycoside-pentoside-hexuronide family transporter|putative alpha-xylosidase	189	3948300	3944588	-	out	RpoB
NC_003197.2	LT2	3948909	3948391	operon_470	CEN1	5PO354	yicJ| yicI	glycoside-pentoside-hexuronide family transporter|putative alpha-xylosidase	91	3948300	3944588	-	out	RpoD
NC_016810.1	SL1344	18176	17930	-	CEN0	5PO088	SL1344_RS00085	transcriptional regulator	444	17486	17043	-	out	Fis
NC_003197.2	LT2	18124	17832	-	CEN1	5PO088	STM0017	hypothetical protein	346	17486	17043	-	out	RpoB
NC_003197.2	LT2	18096	17847	-	CEN1	5PO088	STM0017	hypothetical protein	361	17486	17043	-	out	RpoD
NC_016856.1	14028S	995147	994905	-	CEN3	CO1383	trxB	thioredoxin-disulfide reductase	380	994525	993557	-	out	NusE
NC_016856.1	14028S	995036	994819	-	CEN3	CO1383	trxB	thioredoxin-disulfide reductase	294	994525	993557	-	out	AraC
NC_003197.2	LT2	1036671	1036408	-	CEN2	CO1383	trxB	thioredoxin-disulfide reductase	209	1036199	1035231	-	out	YdcL
NC_016856.1	14028S	1469546	1469349	-	CEN8	CO0432	STM14_RS07735	major outer membrane lipoprotein	77	1469272	1469033	-	out	RpoB
NC_016856.1	14028S	1469518	1469355	-	CEN8	CO0432	STM14_RS07735	major outer membrane lipoprotein	83	1469272	1469033	-	out	hilD
NC_003197.2	LT2	1459718	1459367	-	CEN3	CO0432	lppB	hypothetical protein	80	1459287	1459048	-	out	YdcL
NC_003197.2	LT2	1460024	1459290	-	CEN3	CO0432	lppB	hypothetical protein	3	1459287	1459048	-	out	RpoD
NC_003197.2	LT2	515627	515898	-	CEN11	5PO300	ybaO	transcriptional regulator	371	516269	516727	+	out	RpoN
NC_016810.1	SL1344	2080909	2081084	-	CEN1	3PO040	SL1344_RS10290	Arm DNA-binding domain-containing protein	123	2081207	2081512	+	out	SoxS
NC_016810.1	SL1344	2080906	2081052	-	CEN1	3PO040	SL1344_RS10290	Arm DNA-binding domain-containing protein	155	2081207	2081512	+	out	RamA
NC_016810.1	SL1344	2079158	2081148	-	CEN1	3PO040	SL1344_RS10290	Arm DNA-binding domain-containing protein	59	2081207	2081512	+	out	RpoB
NC_016810.1	SL1344	2080890	2081051	-	CEN1	3PO040	SL1344_RS10290	Arm DNA-binding domain-containing protein	156	2081207	2081512	+	out	MarA
NC_016856.1	14028S	2134725	2134956	-	CEN1	3PO040	STM14_RS11195	Arm DNA-binding domain-containing protein	87	2135043	2135348	+	out	AraC
NC_016856.1	14028S	201220	201373	-	CEN2	CO0798	hpt	hypoxanthine phosphoribosyltransferase	148	201521	202057	+	out	hilC
NC_016856.1	14028S	1529657	1529852	-	CEN1	CO1336	slyA	transcriptional regulator SlyA	4	1529856	1530296	+	out	sprB
NC_016856.1	14028S	2565742	2565596	-	CEN4	CO0970	STM14_RS13220	YfdY family protein	5	2565591	2565349	-	out	NusE
NC_003197.2	LT2	2514452	2514059	-	CEN2	CO0970	STM2400	hypothetical protein	21	2514038	2513796	-	out	RpoB
NC_016810.1	SL1344	1893729	1893073	operon_683	CEN1	5PO446	ftsI| rlmA	peptidoglycan glycosyltransferase FtsI|23S rRNA (guanine(745)-N(1))-methyltransferase	178	1892895	1890275	-	out	RpoB
NC_016810.1	SL1344	1894114	1892905	operon_683	CEN1	5PO446	ftsI| rlmA	peptidoglycan glycosyltransferase FtsI|23S rRNA (guanine(745)-N(1))-methyltransferase	10	1892895	1890275	-	out	HilC
NC_003197.2	LT2	1937021	1935461	-	CEN1	5PO446	STM1836	peptidoglycan synthase	137	1935324	1933579	-	out	YdcL
NC_016856.1	14028S	1842119	1842339	-	CEN1	CO1182	STM14_RS09590	YciI family protein	562	1842901	1843197	+	out	RpoB
NC_003197.2	LT2	1831800	1832035	-	CEN2	CO1182	yciI	hypothetical protein	171	1832206	1832502	+	out	YdcL
NC_016856.1	14028S	4358502	4358782	-	CEN4	5PO552	fabR	HTH-type transcriptional repressor FabR	382	4359164	4359799	+	out	NusE
NC_016810.1	SL1344	3681701	3681922	-	CEN1	5PO545	greB	transcription elongation factor GreB	151	3682073	3682546	+	out	RpoB
NC_016856.1	14028S	1679741	1679927	-	CEN1	CO1057	ansP	L-asparagine permease	699	1680626	1682119	+	out	hilC
NC_003197.2	LT2	944205	945406	operon_94	CEN0	CO1545	ybjC| mdaA	hypothetical protein|nitroreductase A	104	945510	946506	+	out	RpoB
NC_003197.2	LT2	3733836	3733515	operon_489	CEN8	5PO167	livK| livH| livM| livG| livF	leucine ABC transporter subunit substrate-binding protein LivK|branched-chain amino acid ABC transporter permease LivH|high-affinity branched-chain amino acid ABC transporter permease LivM|high-affinity branched-chain amino acid ABC transporter ATP-binding protein LivG|branched-chain amino acid ABC transporter ATP-binding protein	1	3733514	3728666	-	out	RpoB
NC_003197.2	LT2	1981161	1981345	-	CEN7	CO1341	yebK	transcriptional regulator HexR	136	1981481	1982350	+	out	RpoD
NC_016856.1	14028S	4063221	4063511	-	CEN1	3PO051	STM14_RS26490	integrase arm-type DNA-binding domain-containing protein	15	4063526	4064746	+	out	hilC
NC_016810.1	SL1344	507857	508064	-	CEN2	CO1161	ppiD	peptidylprolyl isomerase	90	508154	510025	+	out	SoxS
NC_016810.1	SL1344	693130	692046	-	CEN1	CO0298	dcuC	anaerobic C4-dicarboxylate transporter DcuC	782	691264	689879	-	out	RpoB
NC_016856.1	14028S	692730	692510	-	CEN1	CO0298	dcuC	anaerobic C4-dicarboxylate transporter DcuC	238	692272	690887	-	out	NusE
NC_016856.1	14028S	439878	440139	-	CEN3	CO0783	STM14_RS02550	YaiI/YqxD family protein	759	440898	441353	+	out	NusE
NC_016810.1	SL1344	2896434	2896139	operon_566	CEN1	2PO009	SL1344_RS14150|SL1344_RS14145|SL1344_RS14140	hypothetical protein|ogr/Delta-like zinc finger family protein|phage polarity suppression protein	138	2896001	2894442	-	out	HilC
NC_016810.1	SL1344	2896405	2896245	operon_566	CEN1	2PO009	SL1344_RS14150|SL1344_RS14145|SL1344_RS14140	hypothetical protein|ogr/Delta-like zinc finger family protein|phage polarity suppression protein	244	2896001	2894442	-	out	HilA
NC_016810.1	SL1344	2474296	2474104	operon_619	CEN2	5PO411	cvpA| purF	colicin V production protein|amidophosphoribosyltransferase	9	2474095	2472052	-	out	Fis
NC_016810.1	SL1344	2474451	2474224	operon_619	CEN2	5PO411	cvpA| purF	colicin V production protein|amidophosphoribosyltransferase	129	2474095	2472052	-	out	RpoB
NC_003197.2	LT2	2476891	2476679	operon_637	CEN3	5PO411	cvpA| purF	colicin V production protein|amidophosphoribosyltransferase	301	2476378	2474335	-	out	RpoD
NC_016810.1	SL1344	738188	737426	-	CEN1	CO0522	SL1344_RS03395	membrane protein	143	737283	736708	-	out	SoxS
NC_016810.1	SL1344	738307	738005	-	CEN1	CO0522	SL1344_RS03395	membrane protein	722	737283	736708	-	out	HilC
NC_016856.1	14028S	739188	738541	-	CEN1	CO0522	STM14_RS03970	membrane protein	172	738369	737794	-	out	RpoB
NC_016856.1	14028S	739134	738812	-	CEN1	CO0522	STM14_RS03970	membrane protein	443	738369	737794	-	out	CreB
NC_016856.1	14028S	739288	738555	-	CEN1	CO0522	STM14_RS03970	membrane protein	186	738369	737794	-	out	AraC
NC_003197.2	LT2	738792	737933	-	CEN5	CO0522	STM0672	hypothetical protein	58	737875	737300	-	out	YdcL
NC_003197.2	LT2	738781	737939	-	CEN5	CO0522	STM0672	hypothetical protein	64	737875	737300	-	out	RpoN
NC_003197.2	LT2	738749	738155	-	CEN5	CO0522	STM0672	hypothetical protein	280	737875	737300	-	out	ParBF
NC_016856.1	14028S	3258040	3257830	-	CEN3	CO1589	tkt	transketolase	307	3257523	3255532	-	out	NusE
NC_016856.1	14028S	2088535	2088388	-	CEN1	5PO323	drpB	cell division protein DrpB	64	2088324	2088025	-	out	NusE
NC_003197.2	LT2	2076295	2076048	operon_682	CEN4	5PO323	dcm| vsr	DNA (cytosine-5-)-methyltransferase|very short patch repair endonuclease	292	2075756	2073875	-	out	RpoN
NC_016810.1	SL1344	3796591	3796817	-	CEN1	CO0736	SL1344_RS18565	alpha|alpha-trehalase	82	3796899	3798548	+	out	HilC
NC_016856.1	14028S	3788969	3789146	-	CEN6	CO0736	STM14_RS19070	alpha|alpha-trehalase	129	3789275	3790924	+	out	NusE
NC_016810.1	SL1344	3204042	3203851	-	CEN2	CO0742	SL1344_RS15625	LysR family transcriptional regulator	567	3203284	3202421	-	out	Fis
NC_016810.1	SL1344	3204430	3203890	-	CEN2	CO0742	SL1344_RS15625	LysR family transcriptional regulator	606	3203284	3202421	-	out	HilC
NC_016856.1	14028S	3202183	3202001	-	CEN2	CO0742	STM14_RS16150	LysR family transcriptional regulator	370	3201631	3200768	-	out	NusE
NC_016856.1	14028S	4315402	4314926	operon_418	CEN2	5PO079	hslV| hslU	ATP-dependent protease subunit HslV|HslU--HslV peptidase ATPase subunit	320	4314606	4312735	-	out	RpoB
NC_003197.2	LT2	4305862	4305645	-	CEN4	5PO079	priA	factor Y	73	4305572	4303374	-	out	YdcL
NC_016856.1	14028S	1810252	1810526	-	CEN1	CO0443	osmB	osmotically-inducible lipoprotein OsmB	86	1810612	1810830	+	out	InvF
NC_016856.1	14028S	1810359	1810552	-	CEN1	CO0443	osmB	osmotically-inducible lipoprotein OsmB	60	1810612	1810830	+	out	NusE
NC_003197.2	LT2	4808400	4809758	-	CEN5	CO0341	STM4552	putative inner membrane protein	621	4810379	4810615	+	out	Fur
NC_003197.2	LT2	3046677	3046908	operon_246	CEN11	CO1026	STM2904|STM2905	putative ABC-type transport system|GNAT family N-acetyltransferase	431	3047339	3048153	+	out	RpoD
NC_003197.2	LT2	4161722	4161527	operon_442	CEN16	5PO455	yigI| rarD	putative PaaI protein|EamA family transporter	38	4161489	4160076	-	out	RpoD
NC_016810.1	SL1344	3088184	3089801	-	CEN1	3PO047	SL1344_RS27745	peptidase	321	3090122	3090280	+	out	RpoB
NC_016856.1	14028S	3086910	3087235	-	CEN1	3PO047	STM14_RS26840	peptidase	563	3087798	3087956	+	out	AraC
NC_016856.1	14028S	3214859	3215005	-	CEN1	CO1177	STM14_RS16225	hypothetical protein	92	3215097	3215348	+	out	NusE
NC_003197.2	LT2	3194751	3195357	-	CEN1	CO1177	STM3035	hypothetical protein	607	3195964	3196215	+	out	RpoB
NC_003197.2	LT2	4507249	4507540	-	CEN2	CO0569	yjcE	Na+/H+ antiporter	121	4507661	4509307	+	out	RpoB
NC_016810.1	SL1344	3975277	3974658	-	CEN0	3PO056	SL1344_RS26075	transposase	289	3974369	3974238	-	out	SoxS
NC_016810.1	SL1344	3976024	3974698	-	CEN0	3PO056	SL1344_RS26075	transposase	329	3974369	3974238	-	out	HilC
NC_016856.1	14028S	3967842	3967267	-	CEN1	3PO056	STM14_RS25570	transposase	520	3966747	3966616	-	out	NusE
NC_003197.2	LT2	437417	437564	-	CEN11	5PO558	psiF	hypothetical protein	154	437718	438038	+	out	RpoD
NC_016810.1	SL1344	3219343	3219188	-	CEN1	CO0185	actS	amidase activator ActS	135	3219053	3218295	-	out	MarA
NC_016856.1	14028S	352289	352140	-	CEN1	CO0700	STM14_RS02145	Spy/CpxP family protein refolding chaperone	105	352035	351628	-	out	rtsA
NC_016810.1	SL1344	190219	189984	-	CEN6	CO0218	SL1344_RS00810	HNH endonuclease	631	189353	188511	-	out	HilC
NC_003197.2	LT2	4655344	4654617	operon_400	CEN2	CO1287	STM4413|STM4412	metal-dependent hydrolase|MFS transporter	271	4654346	4651978	-	out	RpoB
NC_016856.1	14028S	3146267	3146470	operon_254	CEN1	5PO194	fucP| fucI| fucK| fucU	L-fucose:H+ symporter permease|L-fucose isomerase|L-fuculokinase|L-fucose mutarotase	211	3146681	3151747	+	out	NusE
NC_016810.1	SL1344	1819498	1819082	operon_687	CEN1	5PO099	SL1344_RS08805| narH| narJ| narI	nitrate reductase subunit alpha|nitrate reductase subunit beta|nitrate reductase molybdenum cofactor assembly chaperone|respiratory nitrate reductase subunit gamma	73	1819009	1812350	-	out	HilC
NC_016810.1	SL1344	4238774	4238585	-	CEN2	5PO234	glnA	glutamate--ammonia ligase	139	4238446	4237037	-	out	HilA
NC_016856.1	14028S	4230977	4230797	-	CEN3	5PO234	glnA	glutamate--ammonia ligase	205	4230592	4229183	-	out	rtsA
NC_016856.1	14028S	4229660	4229487	operon_430	CEN10	5PO234	glnL| glnG	nitrogen regulation protein NR(II)|nitrogen regulation protein NR(I)	579	4228908	4226441	-	out	NusE
NC_016856.1	14028S	4297485	4297339	operon_420	CEN1	5PO078	lsrR| lsrK|STM14_RS21420	transcriptional regulator LsrR|autoinducer-2 kinase|cupin domain-containing protein	509	4296830	4293826	-	out	hilC
NC_003197.2	LT2	4283588	4283412	operon_427	CEN6	5PO078	ydeW| ydeV	putative transcriptional repressor|autoinducer-2 kinase	154	4283258	4280619	-	out	RpoB
NC_003197.2	LT2	4283736	4283262	operon_427	CEN6	5PO078	ydeW| ydeV	putative transcriptional repressor|autoinducer-2 kinase	4	4283258	4280619	-	out	RpoD
NC_003197.2	LT2	3959763	3959571	-	CEN0	5PO355	STM3760	putative cytoplasmic protein	338	3959233	3959120	-	out	RpoD
NC_016810.1	SL1344	3225927	3225724	operon_533	CEN2	5PO055	dsbC| recJ	bifunctional protein-disulfide isomerase/oxidoreductase DsbC|single-stranded-DNA-specific exonuclease RecJ	603	3225121	3222669	-	out	Fis
NC_016810.1	SL1344	3226895	3226543	-	CEN2	5PO055	xerD	site-specific tyrosine recombinase XerD	502	3226041	3225145	-	out	RpoB
NC_016856.1	14028S	3225007	3224799	operon_538	CEN7	5PO055	xerD| dsbC| recJ	site-specific tyrosine recombinase XerD|bifunctional protein-disulfide isomerase/oxidoreductase DsbC|single-stranded-DNA-specific exonuclease RecJ	339	3224460	3221088	-	out	NusE
NC_003197.2	LT2	3202103	3201692	operon_553	CEN2	5PO055	prfB| lysS	peptide chain release factor RF-2|lysine--tRNA ligase	59	3201633	3199225	-	out	RpoD
NC_003197.2	LT2	2582458	2582296	-	CEN9	CO0732	maeB	NADP-dependent malic enzyme	39	2582257	2579978	-	out	RpoD
NC_016810.1	SL1344	669722	669917	-	CEN2	5PO562	ahpC	alkyl hydroperoxide reductase subunit C	20	669937	670500	+	out	HilC
NC_003197.2	LT2	670046	670399	-	CEN1	5PO562	ahpC	peroxiredoxin	53	670452	671015	+	out	RpoB
NC_016856.1	14028S	4660036	4659332	-	CEN1	CO0313	msrA	peptide-methionine (S)-S-oxide reductase MsrA	662	4658670	4658032	-	out	NusE
NC_016856.1	14028S	2592812	2592635	operon_608	CEN2	5PO334	ligA|STM14_RS13360	NAD-dependent DNA ligase LigA|DUF3820 family protein	67	2592568	2590333	-	out	RpoB
NC_016856.1	14028S	2593355	2593178	operon_608	CEN2	5PO334	ligA|STM14_RS13360	NAD-dependent DNA ligase LigA|DUF3820 family protein	610	2592568	2590333	-	out	CreB
NC_016856.1	14028S	528475	528294	-	CEN2	CO0625	STM14_RS02970	YlaC family protein	316	527978	527508	-	out	NusE
NC_016856.1	14028S	1513817	1513663	-	CEN1	CO0631	mdtK	multidrug efflux MATE transporter MdtK	352	1513311	1511938	-	out	NusE
NC_016856.1	14028S	3525584	3525412	operon_506	CEN3	5PO388	sspA| sspB	stringent starvation protein A|ClpXP protease specificity-enhancing factor	325	3525087	3523943	-	out	NusE
NC_016810.1	SL1344	3138640	3138213	operon_544	CEN1	5PO386	SL1344_RS15340| truC	YqcC family protein|tRNA pseudouridine(65) synthase TruC	95	3138118	3137007	-	out	HilA
NC_016856.1	14028S	3136875	3136532	operon_550	CEN2	5PO386	STM14_RS15870| truC	YqcC family protein|tRNA pseudouridine(65) synthase TruC	67	3136465	3135354	-	out	RpoB
NC_016856.1	14028S	3136972	3136780	operon_550	CEN2	5PO386	STM14_RS15870| truC	YqcC family protein|tRNA pseudouridine(65) synthase TruC	315	3136465	3135354	-	out	NusE
NC_003197.2	LT2	3117082	3116690	operon_564	CEN3	5PO386	yqcC| yqcB	hypothetical protein|tRNA pseudouridine(65) synthase TruC	28	3116662	3115551	-	out	YdcL
NC_003197.2	LT2	3117646	3117447	operon_564	CEN3	5PO386	yqcC| yqcB	hypothetical protein|tRNA pseudouridine(65) synthase TruC	785	3116662	3115551	-	out	RpoN
NC_003197.2	LT2	1555200	1555357	operon_155	CEN2	CO0796	pntA| pntB	NAD(P) transhydrogenase subunit alpha|NAD(P) transhydrogenase subunit beta	331	1555688	1558616	+	out	RpoB
NC_016810.1	SL1344	3986094	3985593	-	CEN8	5PO133	mgtA	magnesium-translocating P-type ATPase	11	3985582	3982856	-	out	HilC
NC_016856.1	14028S	3975773	3975480	operon_457	CEN0	5PO133	mgtR| mgtU	protein MgtR|magnesium transporter protection protein MgtU	268	3975212	3975021	-	out	hilC
NC_003197.2	LT2	3965478	3965311	-	CEN1	5PO133	mgtC	magnesium transporter MgtC	116	3965195	3964500	-	out	RpoN
NC_016810.1	SL1344	1868559	1868916	operon_178	CEN2	CO0474	minC| minD| minE	septum site-determining protein MinC|septum site-determining protein MinD|cell division topological specificity factor MinE	24	1868940	1870753	+	out	HilC
NC_016856.1	14028S	1922411	1922560	operon_180	CEN3	CO0474	minC| minD| minE	septum site-determining protein MinC|septum site-determining protein MinD|cell division topological specificity factor MinE	216	1922776	1924589	+	out	hilC
NC_016810.1	SL1344	1327118	1325444	-	CEN1	CO1005	SL1344_RS06405	D-hexose-6-phosphate mutarotase	233	1325211	1324327	-	out	RpoB
NC_016856.1	14028S	1378804	1378571	-	CEN2	CO1005	STM14_RS07305	D-hexose-6-phosphate mutarotase	236	1378335	1377451	-	out	NusE
NC_003197.2	LT2	1368916	1368679	-	CEN10	CO1005	yeaD	D-hexose-6-phosphate mutarotase	330	1368349	1367465	-	out	YdcL
NC_016856.1	14028S	4255755	4255590	-	CEN1	5PO396	STM14_RS21210	alpha/beta hydrolase	588	4255002	4254073	-	out	NusE
NC_016810.1	SL1344	3591685	3593436	-	CEN1	CO0464	SL1344_RS17555	gamma carbonic anhydrase family protein	528	3593964	3594518	+	out	RamA
NC_016810.1	SL1344	3593443	3593929	-	CEN1	CO0464	SL1344_RS17555	gamma carbonic anhydrase family protein	35	3593964	3594518	+	out	HilC
NC_016856.1	14028S	3585427	3585573	-	CEN2	CO0464	STM14_RS18060	gamma carbonic anhydrase family protein	767	3586340	3586894	+	out	rtsB
NC_016856.1	14028S	3585396	3585609	-	CEN2	CO0464	STM14_RS18060	gamma carbonic anhydrase family protein	731	3586340	3586894	+	out	InvF
NC_016856.1	14028S	3585458	3585635	-	CEN2	CO0464	STM14_RS18060	gamma carbonic anhydrase family protein	705	3586340	3586894	+	out	hilD
NC_016856.1	14028S	3584945	3585808	-	CEN2	CO0464	STM14_RS18060	gamma carbonic anhydrase family protein	532	3586340	3586894	+	out	rtsA
NC_016856.1	14028S	3585168	3585677	-	CEN2	CO0464	STM14_RS18060	gamma carbonic anhydrase family protein	663	3586340	3586894	+	out	sprB
NC_016856.1	14028S	3585455	3585873	-	CEN2	CO0464	STM14_RS18060	gamma carbonic anhydrase family protein	467	3586340	3586894	+	out	NusE
NC_003197.2	LT2	3571625	3571967	-	CEN1	CO0464	yrdA	gamma carbonic anhydrase family protein	522	3572489	3573043	+	out	YdcL
NC_003197.2	LT2	3566544	3572326	-	CEN1	CO0464	yrdA	gamma carbonic anhydrase family protein	163	3572489	3573043	+	out	RpoB
NC_003197.2	LT2	3570524	3572047	-	CEN1	CO0464	yrdA	gamma carbonic anhydrase family protein	442	3572489	3573043	+	out	ParBF
NC_016856.1	14028S	135914	136232	operon_10	CEN10	CO0401	ilvI| ilvN	acetolactate synthase 3 large subunit|acetolactate synthase small subunit	315	136547	138765	+	out	NusE
NC_016810.1	SL1344	898546	898778	-	CEN2	CO0927	ompX	outer membrane protein OmpX	17	898795	899310	+	out	HilA
NC_016856.1	14028S	2905894	2906048	operon_234	CEN5	CO0770	STM14_RS14740|STM14_RS14745	AAA family ATPase|DUF4435 domain-containing protein	250	2906298	2908444	+	out	NusE
NC_016856.1	14028S	1573771	1574019	-	CEN2	5PO523	STM14_RS08290	LysR family transcriptional regulator	33	1574052	1574951	+	out	NusE
NC_003197.2	LT2	1563810	1564034	operon_157	CEN7	5PO523	ynfL| mlc| ynfK	putative LysR family transcriptional regulator|transcriptional regulator|putative dethiobiotin synthase	33	1564067	1567135	+	out	RpoB
NC_016856.1	14028S	3963031	3963205	-	CEN1	3PO050	STM14_RS26855	toxin	263	3963468	3963566	+	out	hilD
NC_016856.1	14028S	3962549	3963251	-	CEN1	3PO050	STM14_RS26855	toxin	217	3963468	3963566	+	out	hilC
NC_016856.1	14028S	3962892	3963138	-	CEN1	3PO050	STM14_RS26855	toxin	330	3963468	3963566	+	out	rtsA
NC_016856.1	14028S	2768406	2768556	-	CEN1	CO0703	STM14_RS14085	MurR/RpiR family transcriptional regulator	585	2769141	2769989	+	out	hilC
NC_016810.1	SL1344	3225710	3225921	-	CEN1	CO0879	fldB	flavodoxin FldB	233	3226154	3226675	+	out	Fis
NC_016810.1	SL1344	2111857	2111545	operon_659	CEN3	5PO324	SL1344_RS10475| cbiB|SL1344_RS10465| cbiD|SL1344_RS10455|SL1344_RS10450|SL1344_RS10445| cbiG|SL1344_RS10435|SL1344_RS10430|SL1344_RS10425|SL1344_RS10420| cbiM|SL1344_RS10410|SL1344_RS10405|SL1344_RS10400|SL1344_RS10395| cobU| cobS| cobT	cobyrinate a|c-diamide synthase|adenosylcobinamide-phosphate synthase CbiB|cobalt-precorrin-8 methylmutase|cobalt-precorrin-5B (C(1))-methyltransferase CbiD|cobalt-precorrin-7 (C(5))-methyltransferase|decarboxylating cobalt-precorrin-6B (C(15))-methyltransferase|cobalt-precorrin-4 methyltransferase|cobalt-precorrin 5A hydrolase|precorrin-3B C(17)-methyltransferase|cobalt-precorrin-6A reductase|si…	29	2111516	2095018	-	out	RpoB
NC_016856.1	14028S	4196755	4196928	-	CEN3	5PO480	ubiD	4-hydroxy-3-polyprenylbenzoate decarboxylase	361	4197289	4198767	+	out	NusE
NC_016856.1	14028S	4222585	4222995	-	CEN4	CO0399	STM14_RS21065	hypothetical protein	713	4223708	4223932	+	out	NusE
NC_003197.2	LT2	4208799	4209418	-	CEN3	CO0399	STM4002	hypothetical protein	719	4210137	4210361	+	out	RpoB
NC_003197.2	LT2	4208781	4209426	-	CEN3	CO0399	STM4002	hypothetical protein	711	4210137	4210361	+	out	RpoD
NC_016856.1	14028S	3226832	3226348	operon_537	CEN9	CO0228	sdhE|STM14_RS16280	FAD assembly factor SdhE|protein YgfX	541	3225807	3225147	-	out	NusE
NC_016810.1	SL1344	4072205	4072584	operon_314	CEN6	CO0682	SL1344_RS19800|SL1344_RS19805	retron St85 family effector protein|retron St85 family RNA-directed DNA polymerase	105	4072689	4074586	+	out	FNR
NC_016856.1	14028S	4064719	4064902	operon_312	CEN5	CO0682	STM14_RS20305|STM14_RS20310	retron St85 family effector protein|retron St85 family RNA-directed DNA polymerase	169	4065071	4066968	+	out	NusE
NC_016856.1	14028S	4064785	4064950	operon_312	CEN5	CO0682	STM14_RS20305|STM14_RS20310	retron St85 family effector protein|retron St85 family RNA-directed DNA polymerase	121	4065071	4066968	+	out	AraC
NC_016810.1	SL1344	937711	937477	-	CEN2	5PO485	ybjG	undecaprenyl-diphosphate phosphatase	34	937443	936835	-	out	HilA
NC_016810.1	SL1344	3021713	3021887	-	CEN2	5PO157	hypA	hydrogenase maturation nickel metallochaperone HypA	487	3022374	3022730	+	out	SoxS
NC_016856.1	14028S	3019809	3020029	-	CEN4	5PO157	hypA	hydrogenase maturation nickel metallochaperone HypA	4	3020033	3020389	+	out	NusE
NC_016810.1	SL1344	2386063	2384628	-	CEN1	CO0163	SL1344_RS11705	MFS transporter	538	2384090	2382900	-	out	HilC
NC_016856.1	14028S	2438118	2437960	-	CEN1	CO0163	STM14_RS12610	MFS transporter	33	2437927	2436737	-	out	hilC
NC_016856.1	14028S	2638383	2638633	-	CEN1	CO0951	pbp4b	penicillin binding protein PBP4B	787	2639420	2640718	+	out	NusE
NC_003197.2	LT2	2586954	2587156	-	CEN1	CO0951	STM2478	penicillin-binding protein PBP4B	711	2587867	2589165	+	out	RpoD
NC_003197.2	LT2	1054606	1054305	operon_756	CEN4	5PO513	STM0971| pflA	putative cytoplasmic protein|pyruvate formate lyase activating enzyme 1	372	1053933	1052691	-	out	YdcL
NC_003197.2	LT2	1054451	1054073	operon_756	CEN4	5PO513	STM0971| pflA	putative cytoplasmic protein|pyruvate formate lyase activating enzyme 1	140	1053933	1052691	-	out	RpoB
NC_016856.1	14028S	3590847	3590680	operon_499	CEN4	5PO224	dprA| smg|STM14_RS18080| tsaC| aroE|STM14_RS18065	DNA-protecting protein DprA|DUF494 family protein Smg|type I DNA topoisomerase|L-threonylcarbamoyladenylate synthase type 1 TsaC|shikimate dehydrogenase|DUF1488 domain-containing protein	18	3590662	3586870	-	out	sprB
NC_003197.2	LT2	3577161	3576826	operon_509	CEN3	5PO224	smf| smg	DNA-protecting protein DprA|hypothetical protein	15	3576811	3575242	-	out	RpoB
NC_016856.1	14028S	2379790	2379957	operon_207	CEN9	5PO103	STM14_RS12345| yejM	YejL family protein|LPS biosynthesis-modulating metalloenzyme YejM	257	2380214	2382233	+	out	NusE
NC_003197.2	LT2	2328385	2328903	-	CEN2	5PO103	yejM	hypothetical protein	16	2328919	2330679	+	out	RpoB
NC_003197.2	LT2	4501674	4502376	-	CEN1	CO1264	yjcC	hypothetical protein	21	4502397	4503998	+	out	RpoB
NC_016856.1	14028S	1921213	1921065	-	CEN8	CO0534	STM14_RS09940	hypothetical protein	308	1920757	1920620	-	out	NusE
NC_016856.1	14028S	1702992	1703247	-	CEN1	5PO488	STM14_RS08890	DUF2554 family protein	135	1703382	1703612	+	out	hilC
NC_003197.2	LT2	1691225	1691440	-	CEN15	5PO488	sifB	effector protein SifB	735	1692175	1693125	+	out	RpoD
NC_003197.2	LT2	1695514	1695671	-	CEN8	CO0391	STM1606	benzoate transporter	629	1696300	1697478	+	out	RpoD
NC_016856.1	14028S	1052321	1051962	-	CEN1	CO1093	STM14_RS05455	Lrp/AsnC family transcriptional regulator	62	1051900	1051439	-	out	NusE
NC_016810.1	SL1344	2239313	2239956	-	CEN1	CO1216	rcnB	Ni(II)/Co(II) efflux transporter accessory subunit RcnB	15	2239971	2240285	+	out	RpoB
NC_016856.1	14028S	2293571	2293770	-	CEN2	CO1216	rcnB	Ni(II)/Co(II) efflux transporter accessory subunit RcnB	38	2293808	2294122	+	out	NusE
NC_016856.1	14028S	2859198	2858975	-	CEN4	CO1344	clpB	ATP-dependent chaperone ClpB	369	2858606	2856033	-	out	RpoB
NC_003197.2	LT2	2804935	2804707	-	CEN11	CO1344	clpB	ATP-dependent chaperone ClpB	15	2804692	2802119	-	out	RpoD
NC_016856.1	14028S	1398173	1398379	-	CEN4	CO0357	spy	ATP-independent periplasmic protein-refolding chaperone Spy	154	1398533	1399018	+	out	InvF
NC_016856.1	14028S	1398144	1398312	-	CEN4	CO0357	spy	ATP-independent periplasmic protein-refolding chaperone Spy	221	1398533	1399018	+	out	hilC
NC_003197.2	LT2	1388309	1388455	-	CEN3	CO0357	spy	ATP-independent periplasmic protein-refolding chaperone	93	1388548	1389033	+	out	RpoB
NC_003197.2	LT2	490772	490569	-	CEN11	4PO063	STM0436A	IS903 transposase	460	490109	489948	-	out	RpoD
NC_016810.1	SL1344	1365426	1364941	-	CEN9	CO1060	SL1344_RS06600	lipid A deacylase LpxR family protein	11	1364930	1363971	-	out	HilC
NC_016856.1	14028S	1418471	1418203	-	CEN1	CO1060	STM14_RS07500	lipid A deacylase LpxR family protein	150	1418053	1417094	-	out	hilD
NC_016856.1	14028S	1418476	1418187	-	CEN1	CO1060	STM14_RS07500	lipid A deacylase LpxR family protein	134	1418053	1417094	-	out	hilC
NC_003197.2	LT2	1408707	1408250	-	CEN13	CO1060	STM1328	hypothetical protein	182	1408068	1407109	-	out	RpoB
NC_003197.2	LT2	1408675	1408172	-	CEN13	CO1060	STM1328	hypothetical protein	104	1408068	1407109	-	out	RpoD
NC_016856.1	14028S	1827523	1827374	-	CEN2	CO1401	rluB	23S rRNA pseudouridine(2605) synthase RluB	6	1827368	1826493	-	out	RpoB
NC_016856.1	14028S	3762454	3762645	-	CEN6	CO1531	STM14_RS18965	AI-2E family transporter	625	3763270	3764319	+	out	RpoB
NC_016856.1	14028S	1001864	1002015	-	CEN3	CO0380	serS	serine--tRNA ligase	136	1002151	1003443	+	out	NusE
NC_003197.2	LT2	1043355	1043721	-	CEN10	CO0380	serS	serine--tRNA ligase	74	1043795	1045087	+	out	RpoD
NC_016810.1	SL1344	1242247	1242474	-	CEN2	CO0744	ptsG	PTS glucose transporter subunit IIBC	37	1242511	1243944	+	out	FNR
NC_016810.1	SL1344	1242143	1242490	-	CEN2	CO0744	ptsG	PTS glucose transporter subunit IIBC	21	1242511	1243944	+	out	HilC
NC_016856.1	14028S	1244230	1244409	-	CEN1	CO0744	ptsG	PTS glucose transporter subunit IIBC	123	1244532	1245965	+	out	hilD
NC_016856.1	14028S	1244202	1244498	-	CEN1	CO0744	ptsG	PTS glucose transporter subunit IIBC	34	1244532	1245965	+	out	hilC
NC_016810.1	SL1344	890374	890186	-	CEN1	CO0728	ybiJ	DUF1471 family protein YbiJ	209	889977	889717	-	out	HilA
NC_016856.1	14028S	3623376	3623566	-	CEN2	CO0965	STM14_RS18360	ABC transporter ATP-binding protein	125	3623691	3625598	+	out	hilC
NC_003197.2	LT2	2789724	2789877	-	CEN9	CO0949	yfiQ	protein acetyltransferase	6	2789883	2792543	+	out	RpoD
NC_016810.1	SL1344	1477531	1477145	operon_714	CEN1	CO0475	SL1344_RS07170|SL1344_RS07165|SL1344_RS07160	DUF1656 domain-containing protein|HlyD family secretion protein|FUSC family protein	608	1476537	1473399	-	out	RpoB
NC_016810.1	SL1344	1477175	1477011	operon_714	CEN1	CO0475	SL1344_RS07170|SL1344_RS07165|SL1344_RS07160	DUF1656 domain-containing protein|HlyD family secretion protein|FUSC family protein	474	1476537	1473399	-	out	HilA
NC_016810.1	SL1344	2140381	2139784	-	CEN0	3PO054	SL1344_RS25510	heavy metal-binding domain-containing protein	766	2139018	2138926	-	out	HilC
NC_016856.1	14028S	2194249	2192966	-	CEN1	3PO054	STM14_RS25010	heavy metal-binding domain-containing protein	111	2192855	2192763	-	out	NusE
NC_016810.1	SL1344	1339102	1338625	-	CEN2	5PO518	xthA	exodeoxyribonuclease III	24	1338601	1337795	-	out	HilC
NC_016856.1	14028S	1390164	1389983	-	CEN10	5PO518	gdhA	NADP-specific glutamate dehydrogenase	28	1389955	1388612	-	out	NusE
NC_003197.2	LT2	1382433	1381758	-	CEN3	5PO518	xthA	exodeoxyribonuclease III	19	1381739	1380933	-	out	RpoN
NC_016856.1	14028S	2352765	2352595	-	CEN2	CO1321	lysP	lysine-specific permease	685	2351910	2350441	-	out	NusE
NC_016856.1	14028S	3267665	3267437	-	CEN7	CO0549	STM14_RS16485	FadR/GntR family transcriptional regulator	418	3267019	3266219	-	out	hilC
NC_016810.1	SL1344	1862935	1863196	-	CEN1	CO1049	nhaB	Na(+)/H(+) antiporter NhaB	485	1863681	1865225	+	out	RpoB
NC_016856.1	14028S	1330709	1330511	-	CEN1	3PO032	STM14_RS26745	IS3 family transposase	115	1330396	1330216	-	out	NusE
NC_003197.2	LT2	1349953	1349584	-	CEN8	CO0476	STM1267	histidine kinase	52	1349532	1349284	-	out	RpoB
NC_016810.1	SL1344	4663825	4663671	-	CEN1	CO1342	SL1344_RS22610	YtfJ family protein	33	4663638	4663081	-	out	Fis
NC_016810.1	SL1344	4664097	4663741	-	CEN1	CO1342	SL1344_RS22610	YtfJ family protein	103	4663638	4663081	-	out	HilA
NC_016856.1	14028S	4656278	4655991	-	CEN1	CO1342	STM14_RS23105	YtfJ family protein	103	4655888	4655331	-	out	rtsB
NC_016856.1	14028S	4656244	4655976	-	CEN1	CO1342	STM14_RS23105	YtfJ family protein	88	4655888	4655331	-	out	InvF
NC_016856.1	14028S	4656394	4655908	-	CEN1	CO1342	STM14_RS23105	YtfJ family protein	20	4655888	4655331	-	out	hilC
NC_016856.1	14028S	4656270	4655946	-	CEN1	CO1342	STM14_RS23105	YtfJ family protein	58	4655888	4655331	-	out	rtsA
NC_003197.2	LT2	4643566	4643101	-	CEN2	CO1342	ytfJ	hypothetical protein	28	4643073	4642516	-	out	RpoD
NC_016810.1	SL1344	961027	961215	operon_98	CEN2	CO0147	SL1344_RS04515|SL1344_RS04520	heavy metal-binding domain-containing protein|N-acetylmuramoyl-L-alanine amidase	689	961904	963054	+	out	HilC
NC_016810.1	SL1344	961052	961210	operon_98	CEN2	CO0147	SL1344_RS04515|SL1344_RS04520	heavy metal-binding domain-containing protein|N-acetylmuramoyl-L-alanine amidase	694	961904	963054	+	out	HilA
NC_003197.2	LT2	1004352	1004594	operon_104	CEN6	CO0147	STM0930| ybjR	hypothetical protein|N-acetylmuramoyl-L-alanine amidase	776	1005370	1006520	+	out	RpoD
NC_003197.2	LT2	1004774	1004974	operon_104	CEN6	CO0147	STM0930| ybjR	hypothetical protein|N-acetylmuramoyl-L-alanine amidase	396	1005370	1006520	+	out	RpoN
NC_016856.1	14028S	809755	809911	operon_76	CEN1	5PO026	cydA| cydB	cytochrome ubiquinol oxidase subunit I|cytochrome d ubiquinol oxidase subunit II	115	810026	812749	+	out	NusE
NC_003197.2	LT2	808804	809408	operon_78	CEN9	5PO026	cydA| cydB| ybgT	cytochrome d terminal oxidase subunit 1|cytochrome d ubiquinol oxidase subunit II|putative outer membrane lipoprotein	124	809532	812383	+	out	RpoD
NC_016856.1	14028S	1135251	1135817	-	CEN1	CO1070	STM14_RS05935	membrane protein	70	1135887	1136207	+	out	NusE
NC_016856.1	14028S	887821	888088	-	CEN2	5PO511	dinG	ATP-dependent DNA helicase DinG	122	888210	890354	+	out	RpoB
NC_016810.1	SL1344	2838283	2838464	operon_230	CEN1	5PO193	bapA|SL1344_RS13865|SL1344_RS13870|SL1344_RS13875	biofilm-associated protein BapA|TolC family outer membrane protein|type I secretion system permease/ATPase|HlyD family type I secretion periplasmic adaptor subunit	304	2838768	2855064	+	out	HilC
NC_016856.1	14028S	2880872	2881489	operon_232	CEN6	5PO193	bapA|STM14_RS14690|STM14_RS14695|STM14_RS14700	biofilm-associated protein BapA|TolC family outer membrane protein|type I secretion system permease/ATPase|HlyD family type I secretion periplasmic adaptor subunit	8	2881497	2897793	+	out	NusE
NC_016810.1	SL1344	1797556	1797033	operon_688	CEN3	5PO040	oppB| oppC|SL1344_RS08710| oppF	oligopeptide ABC transporter permease OppB|oligopeptide ABC transporter permease OppC|ABC transporter ATP-binding protein|murein tripeptide/oligopeptide ABC transporter ATP-binding protein OppF	694	1796339	1792476	-	out	HilC
NC_016856.1	14028S	1850930	1850664	-	CEN3	5PO040	oppB	oligopeptide ABC transporter permease OppB	489	1850175	1849255	-	out	NusE
NC_003197.2	LT2	1841768	1841470	operon_702	CEN10	5PO040	oppA| oppB| oppC| oppD| oppF	oligopeptide transport protein with chaperone properties|oligopeptide transporter permease|peptide ABC transporter permease|oligopeptide ABC transporter ATP-binding protein OppD|oligopeptide ABC transporter ATP-binding protein OppF	120	1841350	1835617	-	out	RpoB
NC_016856.1	14028S	1914787	1914954	-	CEN8	CO1198	STM14_RS09910	SpoVR family protein	45	1914999	1916531	+	out	NusE
NC_016810.1	SL1344	1199874	1199704	-	CEN2	CO0743	SL1344_RS05690	LpxL/LpxP family Kdo(2)-lipid IV(A) lauroyl/palmitoleoyl acyltransferasee	27	1199677	1198757	-	out	MarA
NC_016856.1	14028S	2779614	2779836	-	CEN5	CO0183	gogB	type III secretion effector GogB	693	2780529	2782022	+	out	RpoB
NC_016856.1	14028S	2780039	2780219	-	CEN5	CO0183	gogB	type III secretion effector GogB	310	2780529	2782022	+	out	NusE
NC_016810.1	SL1344	3758371	3758122	-	CEN2	CO1291	rpoH	RNA polymerase sigma factor RpoH	19	3758103	3757249	-	out	HilA
NC_016856.1	14028S	3750824	3750568	-	CEN3	CO1291	rpoH	RNA polymerase sigma factor RpoH	89	3750479	3749625	-	out	NusE
NC_003197.2	LT2	3736964	3736803	-	CEN4	CO1291	rpoH	RNA polymerase factor sigma-32	10	3736793	3735939	-	out	YdcL
NC_016856.1	14028S	4643333	4643145	-	CEN8	CO1333	yjfY	DUF1471 family protein YjfY	272	4642873	4642598	-	out	NusE
NC_016856.1	14028S	4643376	4643165	-	CEN8	CO1333	yjfY	DUF1471 family protein YjfY	292	4642873	4642598	-	out	AraC
NC_003197.2	LT2	4630692	4630312	-	CEN3	CO1333	yjfY	hypothetical protein	254	4630058	4629783	-	out	YdcL
NC_003197.2	LT2	4632078	4630152	-	CEN3	CO1333	yjfY	hypothetical protein	94	4630058	4629783	-	out	RpoB
NC_003197.2	LT2	4630515	4630309	-	CEN3	CO1333	yjfY	hypothetical protein	251	4630058	4629783	-	out	RpoN
NC_016810.1	SL1344	4268097	4269244	-	CEN2	CO0794	fdhD	formate dehydrogenase accessory sulfurtransferase FdhD	197	4269441	4270277	+	out	RpoB
NC_016810.1	SL1344	4028743	4028471	operon_447	CEN2	CO0491	SL1344_RS19595|SL1344_RS19590|SL1344_RS19585	YidH family protein|DUF202 domain-containing protein|radical SAM protein	75	4028396	4027170	-	out	HilC
NC_016856.1	14028S	4021018	4020856	operon_448	CEN2	CO0491	STM14_RS20100|STM14_RS20095|STM14_RS20090	YidH family protein|DUF202 domain-containing protein|radical SAM protein	81	4020775	4019549	-	out	NusE
NC_003197.2	LT2	4007313	4007147	operon_459	CEN6	CO0491	yidH| yidG| yidF	hypothetical protein|hypothetical protein|hypothetical protein	52	4007095	4005869	-	out	RpoB
NC_003197.2	LT2	4007423	4007164	operon_459	CEN6	CO0491	yidH| yidG| yidF	hypothetical protein|hypothetical protein|hypothetical protein	69	4007095	4005869	-	out	RpoD
NC_016856.1	14028S	6945	7272	-	CEN3	CO0563	tal	transaldolase	393	7665	8618	+	out	RpoB
NC_016810.1	SL1344	4831622	4830773	-	CEN1	CO0114	SL1344_RS23350	GGDEF domain-containing protein	80	4830693	4829629	-	out	RpoB
NC_016856.1	14028S	4823714	4823470	-	CEN1	CO0114	STM14_RS23845	GGDEF domain-containing protein	527	4822943	4821879	-	out	CreB
NC_016856.1	14028S	4823768	4823326	-	CEN1	CO0114	STM14_RS23845	GGDEF domain-containing protein	383	4822943	4821879	-	out	rtsA
NC_016856.1	14028S	4823823	4823552	-	CEN1	CO0114	STM14_RS23845	GGDEF domain-containing protein	609	4822943	4821879	-	out	NusE
NC_003197.2	LT2	4810763	4810457	-	CEN1	CO0114	STM4551	GGDEF domain-containing protein	329	4810128	4809064	-	out	YdcL
NC_003197.2	LT2	4811067	4810454	-	CEN1	CO0114	STM4551	GGDEF domain-containing protein	326	4810128	4809064	-	out	RpoN
NC_016856.1	14028S	254791	254984	operon_19	CEN3	5PO089	rpsB| tsf| pyrH	30S ribosomal protein S2|translation elongation factor Ts|UMP kinase	18	255002	257706	+	out	AraC
NC_003197.2	LT2	826200	826381	-	CEN5	CO0165	STM0763	transcriptional regulator| lysR family	114	826495	827346	+	out	RpoD
NC_016856.1	14028S	1663497	1663731	-	CEN1	CO0568	yddG	aromatic amino acid efflux DMT transporter YddG	13	1663744	1664625	+	out	hilC
NC_016810.1	SL1344	1476794	1477790	-	CEN2	CO1256	anmK	anhydro-N-acetylmuramic acid kinase	169	1477959	1479080	+	out	RpoB
NC_016810.1	SL1344	1477618	1477802	-	CEN2	CO1256	anmK	anhydro-N-acetylmuramic acid kinase	157	1477959	1479080	+	out	HilA
NC_003197.2	LT2	1519886	1520961	-	CEN4	CO1256	ydhH	anhydro-N-acetylmuramic acid kinase	137	1521098	1522219	+	out	YdcL
NC_003197.2	LT2	1520634	1521088	-	CEN4	CO1256	ydhH	anhydro-N-acetylmuramic acid kinase	10	1521098	1522219	+	out	RpoD
NC_016810.1	SL1344	4525190	4525652	-	CEN2	CO1320	soxR	redox-sensitive transcriptional activator SoxR	20	4525672	4526130	+	out	SoxS
NC_016856.1	14028S	1974797	1974650	-	CEN0	3PO033	STM14_RS24910	hypothetical protein	627	1974023	1973922	-	out	hilC
NC_016856.1	14028S	1974774	1974442	-	CEN0	3PO033	STM14_RS24910	hypothetical protein	419	1974023	1973922	-	out	NusE
NC_016856.1	14028S	223991	224170	-	CEN1	5PO015	fhuA	ferrichrome porin FhuA	273	224443	226632	+	out	RpoB
NC_016856.1	14028S	224260	224433	-	CEN1	5PO015	fhuA	ferrichrome porin FhuA	10	224443	226632	+	out	hilC
NC_016856.1	14028S	224257	224427	-	CEN1	5PO015	fhuA	ferrichrome porin FhuA	16	224443	226632	+	out	rtsA
NC_016856.1	14028S	224252	224440	-	CEN1	5PO015	fhuA	ferrichrome porin FhuA	3	224443	226632	+	out	AraC
NC_016856.1	14028S	3868952	3868545	-	CEN2	CO0257	STM14_RS19400	4Fe-4S dicluster domain-containing protein	362	3868183	3867710	-	out	NusE
NC_016856.1	14028S	2168615	2168373	-	CEN1	5PO532	pduF	propanediol diffusion facilitator PduF	501	2167872	2167078	-	out	hilC
NC_016856.1	14028S	2168369	2168110	-	CEN1	5PO532	pduF	propanediol diffusion facilitator PduF	238	2167872	2167078	-	out	NusE
NC_003197.2	LT2	2025801	2025555	operon_687	CEN7	CO0495	otsB| otsA	trehalose-phosphatase|alpha|alpha-trehalose-phosphate synthase	59	2025496	2023297	-	out	RpoB
NC_016810.1	SL1344	139621	139880	operon_12	CEN2	5PO014	mraZ| rsmH| ftsL	division/cell wall cluster transcriptional repressor MraZ|16S rRNA (cytosine(1402)-N(4))-methyltransferase RsmH|cell division protein FtsL	70	139950	141713	+	out	Fis
NC_016856.1	14028S	140098	140273	operon_11	CEN1	5PO014	mraZ| rsmH| ftsL| ftsI| murE| murF| mraY| murD| ftsW| murG| murC|STM14_RS01230| ftsQ| ftsA| ftsZ| lpxC	division/cell wall cluster transcriptional repressor MraZ|16S rRNA (cytosine(1402)-N(4))-methyltransferase RsmH|cell division protein FtsL|peptidoglycan glycosyltransferase FtsI|UDP-N-acetylmuramoyl-L-alanyl-D-glutamate--2| 6-diaminopimelate ligase|UDP-N-acetylmuramoyl-tripeptide--D-alanyl-D- alanine ligase|phospho-N-acetylmuramoyl-pentapeptide- transferase|UDP-N-acetylmuramoyl-L-alanine--D-gluta…	386	140659	158564	+	out	rtsB
NC_016856.1	14028S	140089	140604	operon_11	CEN1	5PO014	mraZ| rsmH| ftsL| ftsI| murE| murF| mraY| murD| ftsW| murG| murC|STM14_RS01230| ftsQ| ftsA| ftsZ| lpxC	division/cell wall cluster transcriptional repressor MraZ|16S rRNA (cytosine(1402)-N(4))-methyltransferase RsmH|cell division protein FtsL|peptidoglycan glycosyltransferase FtsI|UDP-N-acetylmuramoyl-L-alanyl-D-glutamate--2| 6-diaminopimelate ligase|UDP-N-acetylmuramoyl-tripeptide--D-alanyl-D- alanine ligase|phospho-N-acetylmuramoyl-pentapeptide- transferase|UDP-N-acetylmuramoyl-L-alanine--D-gluta…	55	140659	158564	+	out	InvF
NC_016856.1	14028S	140162	140383	operon_11	CEN1	5PO014	mraZ| rsmH| ftsL| ftsI| murE| murF| mraY| murD| ftsW| murG| murC|STM14_RS01230| ftsQ| ftsA| ftsZ| lpxC	division/cell wall cluster transcriptional repressor MraZ|16S rRNA (cytosine(1402)-N(4))-methyltransferase RsmH|cell division protein FtsL|peptidoglycan glycosyltransferase FtsI|UDP-N-acetylmuramoyl-L-alanyl-D-glutamate--2| 6-diaminopimelate ligase|UDP-N-acetylmuramoyl-tripeptide--D-alanyl-D- alanine ligase|phospho-N-acetylmuramoyl-pentapeptide- transferase|UDP-N-acetylmuramoyl-L-alanine--D-gluta…	276	140659	158564	+	out	sprB
NC_016856.1	14028S	1360418	1360103	-	CEN0	CO0855	STM14_RS07195	hypothetical protein	358	1359745	1359596	-	out	RpoB
NC_016856.1	14028S	604470	604675	-	CEN2	5PO247	fimA	type 1 fimbrial protein subunit FimA	134	604809	605366	+	out	hilC
NC_016856.1	14028S	604496	604720	-	CEN2	5PO247	fimA	type 1 fimbrial protein subunit FimA	89	604809	605366	+	out	NusE
NC_003197.2	LT2	603519	603679	operon_64	CEN13	5PO247	fimA| fimI| fimC| fimD| fimH| fimF	type-1 fimbrial protein subunit A|fimbrial protein FimI|fimbrial chaperone protein FimC|outer membrane usher protein|fimbrial adhesin FimH|adhesin	439	604118	610213	+	out	RpoB
NC_003197.2	LT2	603534	603756	operon_64	CEN13	5PO247	fimA| fimI| fimC| fimD| fimH| fimF	type-1 fimbrial protein subunit A|fimbrial protein FimI|fimbrial chaperone protein FimC|outer membrane usher protein|fimbrial adhesin FimH|adhesin	362	604118	610213	+	out	RpoD
NC_003197.2	LT2	3275033	3275244	-	CEN1	CO0697	yqgA	hypothetical protein	96	3275340	3276047	+	out	RpoB
NC_003197.2	LT2	3922745	3921980	-	CEN4	CO0847	mutM	DNA-formamidopyrimidine glycosylase	28	3921952	3921143	-	out	YdcL
NC_016810.1	SL1344	4794003	4794268	-	CEN0	CO1148	SL1344_RS27800	Rpn family recombination-promoting nuclease/putative transposase	77	4794345	4794470	+	out	FNR
NC_016856.1	14028S	2777287	2777065	operon_588	CEN4	5PO261	rnc| era| recO	ribonuclease III|GTPase Era|DNA repair protein RecO	5	2777060	2774738	-	out	AraC
NC_003197.2	LT2	2725887	2725522	operon_609	CEN2	5PO261	rnc| era	ribonuclease III|GTPase Era	14	2725508	2723926	-	out	YdcL
NC_003197.2	LT2	2725839	2725511	operon_609	CEN2	5PO261	rnc| era	ribonuclease III|GTPase Era	3	2725508	2723926	-	out	RpoD
NC_016856.1	14028S	1664389	1664808	-	CEN8	CO1518	ompD	porin OmpD	342	1665150	1666238	+	out	rtsB
NC_016856.1	14028S	1664544	1664723	-	CEN8	CO1518	ompD	porin OmpD	427	1665150	1666238	+	out	InvF
NC_016856.1	14028S	1664482	1664809	-	CEN8	CO1518	ompD	porin OmpD	341	1665150	1666238	+	out	hilD
NC_016856.1	14028S	1664379	1664834	-	CEN8	CO1518	ompD	porin OmpD	316	1665150	1666238	+	out	hilC
NC_016856.1	14028S	1664519	1664784	-	CEN8	CO1518	ompD	porin OmpD	366	1665150	1666238	+	out	rtsA
NC_016810.1	SL1344	1979798	1979946	operon_186	CEN0	CO0898	SL1344_RS09635| uspC	hypothetical protein|universal stress protein UspC	362	1980308	1980849	+	out	HilA
NC_016856.1	14028S	2033559	2033771	operon_188	CEN9	CO0898	STM14_RS10540| uspC	hypothetical protein|universal stress protein UspC	374	2034145	2034686	+	out	rtsB
NC_016856.1	14028S	2033572	2033753	operon_188	CEN9	CO0898	STM14_RS10540| uspC	hypothetical protein|universal stress protein UspC	392	2034145	2034686	+	out	rtsA
NC_016856.1	14028S	2033951	2034120	operon_188	CEN9	CO0898	STM14_RS10540| uspC	hypothetical protein|universal stress protein UspC	25	2034145	2034686	+	out	NusE
NC_003197.2	LT2	2021750	2022394	operon_188	CEN6	CO0898	STM1926| yecG	hypothetical protein|universal stress protein UspC	344	2022738	2023279	+	out	YdcL
NC_003197.2	LT2	2021005	2022611	operon_188	CEN6	CO0898	STM1926| yecG	hypothetical protein|universal stress protein UspC	127	2022738	2023279	+	out	RpoB
NC_016856.1	14028S	3528921	3528764	-	CEN7	CO1524	zapE	cell division protein ZapE	199	3528565	3527441	-	out	NusE
NC_016810.1	SL1344	248243	247800	-	CEN3	CO0326	SL1344_RS01070	DUF3461 family protein	100	247700	247314	-	out	RpoB
NC_016856.1	14028S	1348369	1348546	operon_142	CEN1	CO0603	STM14_RS07130|STM14_RS07135|STM14_RS07140|STM14_RS07145|STM14_RS07150	ABC transporter substrate-binding protein|ABC transporter permease|ABC transporter permease|ATP-binding cassette domain-containing protein|ATP-binding cassette domain-containing protein	552	1349098	1353883	+	out	NusE
NC_016810.1	SL1344	80201	80527	-	CEN0	CO0979	caiF	carnitine metabolism transcriptional regulator CaiF	24	80551	80946	+	out	RpoB
NC_016856.1	14028S	80395	81039	-	CEN1	CO0979	caiF	carnitine metabolism transcriptional regulator CaiF	221	81260	81655	+	out	rtsB
NC_016856.1	14028S	80382	81045	-	CEN1	CO0979	caiF	carnitine metabolism transcriptional regulator CaiF	215	81260	81655	+	out	sprB
NC_016856.1	14028S	80401	80978	-	CEN1	CO0979	caiF	carnitine metabolism transcriptional regulator CaiF	282	81260	81655	+	out	NusE
NC_003197.2	LT2	80174	80375	-	CEN6	CO0979	caiF	CaiF/GrlA family transcriptional regulator	173	80548	80943	+	out	YdcL
NC_003197.2	LT2	80111	80494	-	CEN6	CO0979	caiF	CaiF/GrlA family transcriptional regulator	54	80548	80943	+	out	RpoD
NC_016856.1	14028S	2260070	2259869	-	CEN2	5PO153	udk	uridine kinase	117	2259752	2259111	-	out	hilC
NC_003197.2	LT2	2207782	2207397	-	CEN10	5PO153	asmA	outer membrane assembly protein AsmA	552	2206845	2204989	-	out	RpoD
NC_016856.1	14028S	3251558	3251243	operon_534	CEN1	5PO263	pgk| fbaA	phosphoglycerate kinase|class II fructose-bisphosphate aldolase	249	3250994	3248650	-	out	NusE
NC_003197.2	LT2	3232239	3231960	operon_548	CEN2	5PO263	pgk| fba	phosphoglycerate kinase|class II fructose-bisphosphate aldolase	99	3231861	3229517	-	out	RpoD
NC_003197.2	LT2	4347751	4348007	operon_335	CEN9	CO0084	btuB| murI	TonB-dependent vitamin B12 receptor|glutamate racemase	116	4348123	4350763	+	out	RpoD
NC_016810.1	SL1344	1175844	1175680	-	CEN0	5PO472	SL1344_RS05550	N-acetylmannosamine-6-phosphate 2-epimerase	403	1175277	1174597	-	out	HilC
NC_016856.1	14028S	1178165	1177984	-	CEN1	5PO472	STM14_RS06135	N-acetylmannosamine-6-phosphate 2-epimerase	685	1177299	1176619	-	out	hilC
NC_016856.1	14028S	3736445	3735970	-	CEN6	CO0699	ggt	gamma-glutamyltransferase	68	3735902	3734160	-	out	rtsB
NC_016856.1	14028S	3736427	3736257	-	CEN6	CO0699	ggt	gamma-glutamyltransferase	355	3735902	3734160	-	out	RpoB
NC_016856.1	14028S	3736324	3735991	-	CEN6	CO0699	ggt	gamma-glutamyltransferase	89	3735902	3734160	-	out	InvF
NC_016856.1	14028S	1570352	1570119	-	CEN1	CO0791	STM14_RS08260	AI-2E family transporter	309	1569810	1568776	-	out	NusE
NC_003197.2	LT2	1560362	1559839	-	CEN1	CO0791	STM1481	pheromone autoinducer 2 transporter	14	1559825	1558791	-	out	RpoB
NC_016856.1	14028S	3683911	3684080	-	CEN1	CO0090	gntT	gluconate transporter	208	3684288	3685604	+	out	AraC
NC_003197.2	LT2	3669141	3670367	-	CEN8	CO0090	gntT	gluconate transporter	34	3670401	3671717	+	out	RpoB
NC_016810.1	SL1344	1320516	1320869	-	CEN2	CO0287	SL1344_RS06390	MipA/OmpV family protein	173	1321042	1321788	+	out	RpoB
NC_016856.1	14028S	1373967	1374120	-	CEN2	CO0287	STM14_RS07290	MipA/OmpV family protein	46	1374166	1374912	+	out	sprB
NC_003197.2	LT2	1363389	1363741	-	CEN3	CO0287	mipA	MltA-interacting protein MipA	439	1364180	1364926	+	out	RpoD
NC_003197.2	LT2	74601	74864	-	CEN2	1PO081	STM0065	putative viral protein	224	75088	75435	+	out	RpoB
NC_003197.2	LT2	74803	74956	-	CEN2	1PO081	STM0065	putative viral protein	132	75088	75435	+	out	RpoD
NC_016856.1	14028S	378493	378709	-	CEN1	CO0407	STM14_RS02285	outer membrane protein	512	379221	379619	+	out	rtsA
NC_016856.1	14028S	378787	378941	-	CEN1	CO0407	STM14_RS02285	outer membrane protein	280	379221	379619	+	out	NusE
NC_003197.2	LT2	378241	378491	-	CEN2	CO0407	STM0335	hypothetical protein	46	378537	378935	+	out	RpoD
NC_016810.1	SL1344	1071621	1071434	-	CEN1	CO1547	gtgA	type III secretion system effector protease GtgA	246	1071188	1070502	-	out	FNR
NC_016856.1	14028S	2811744	2811902	-	CEN1	CO1547	gogA	type III secretion system effector protease GogA	102	2812004	2812690	+	out	NusE
NC_003197.2	LT2	1114892	1114619	-	CEN5	CO1547	STM1026	Gifsy-2 prophage protein	169	1114450	1113938	-	out	RpoD
NC_016856.1	14028S	1135025	1134865	-	CEN1	5PO515	pipA	type III secretion system effector protease PipA	293	1134572	1133892	-	out	rtsA
NC_016856.1	14028S	1518104	1518432	-	CEN1	4PO023	STM14_RS26335	YnhF family membrane protein	785	1519217	1519306	+	out	RpoB
NC_016856.1	14028S	1518903	1519085	-	CEN1	4PO023	STM14_RS26335	YnhF family membrane protein	132	1519217	1519306	+	out	NusE
NC_016856.1	14028S	842224	842056	operon_750	CEN8	CO0914	galE| galT| galK| galM	UDP-glucose 4-epimerase GalE|galactose-1-phosphate uridylyltransferase|galactokinase|galactose-1-epimerase	119	841937	837679	-	out	NusE
NC_016810.1	SL1344	1627338	1626119	-	CEN1	CO0055	nhoA	N-hydroxyarylamine O-acetyltransferase	46	1626073	1625228	-	out	HilC
NC_016856.1	14028S	1679914	1679753	-	CEN2	CO0055	nhoA	N-hydroxyarylamine O-acetyltransferase	556	1679197	1678352	-	out	hilC
NC_003197.2	LT2	1669761	1669325	-	CEN1	CO0055	nhoA	N-hydroxyarylamine O-acetyltransferase	111	1669214	1668369	-	out	RpoD
NC_016856.1	14028S	798118	797895	-	CEN3	5PO509	STM14_RS04265	citrate synthase	161	797734	796451	-	out	NusE
NC_003197.2	LT2	798132	797649	-	CEN10	5PO509	gltA	citrate (Si)-synthase	409	797240	795957	-	out	YdcL
NC_016810.1	SL1344	3962386	3962538	-	CEN1	CO1301	xanP	xanthine/proton symporter XanP	28	3962566	3963957	+	out	HilA
NC_016856.1	14028S	3954728	3954938	-	CEN1	CO1301	xanP	xanthine/proton symporter XanP	6	3954944	3956335	+	out	hilC
NC_016856.1	14028S	3954363	3954528	-	CEN1	CO1301	xanP	xanthine/proton symporter XanP	416	3954944	3956335	+	out	NusE
NC_003197.2	LT2	2270719	2270491	operon_662	CEN4	5PO533	yohG| yohF	multidrug transporter permease|SDR family oxidoreductase	228	2270263	2268000	-	out	RpoD
NC_016810.1	SL1344	1765222	1764998	operon_690	CEN1	4PO008	SL1344_RS08560|SL1344_RS27500	YmiA family putative membrane protein|hypothetical protein	19	1764979	1764668	-	out	FNR
NC_016810.1	SL1344	3394617	3395127	-	CEN2	5PO543	dnaG	DNA primase	84	3395211	3396956	+	out	HilC
NC_003197.2	LT2	3373918	3374445	-	CEN4	5PO543	dnaG	DNA primase	68	3374513	3376258	+	out	YdcL
NC_016810.1	SL1344	1889073	1889559	-	CEN1	CO1441	mntP	manganese efflux pump MntP	153	1889712	1890278	+	out	HilC
NC_003197.2	LT2	1931830	1932015	-	CEN1	CO1441	yebN	putative YebN family transport protein	72	1932087	1932707	+	out	RpoD
NC_016856.1	14028S	3670410	3670185	-	CEN1	CO1463	STM14_RS18560	DUF4153 domain-containing protein	104	3670081	3668372	-	out	sprB
NC_016856.1	14028S	3670292	3670086	-	CEN1	CO1463	STM14_RS18560	DUF4153 domain-containing protein	5	3670081	3668372	-	out	NusE
NC_003197.2	LT2	3656760	3656610	-	CEN2	CO1463	yhgE	DUF4153 domain-containing protein	416	3656194	3654485	-	out	RpoD
NC_003197.2	LT2	774648	774179	operon_772	CEN1	CO1042	STM0707| kdpA| kdpB| kdpC| kdpD| kdpE	potassium-transporting ATPase subunit F|potassium-transporting ATPase subunit KdpA|potassium-transporting ATPase subunit B|potassium-transporting ATPase subunit C|two-component system sensor histidine kinase KdbD|two-component system response regulator KdpE	52	774127	766342	-	out	RpoB
NC_016810.1	SL1344	4130469	4130141	-	CEN1	5PO074	SL1344_RS20065	YifB family Mg chelatase-like AAA ATPase	213	4129928	4128408	-	out	HilA
NC_003197.2	LT2	4108963	4108649	-	CEN1	5PO074	yifB	magnesium chelatase subunit ChlI	253	4108396	4106876	-	out	YdcL
NC_003197.2	LT2	4109065	4108506	-	CEN1	5PO074	yifB	magnesium chelatase subunit ChlI	110	4108396	4106876	-	out	RpoB
NC_003197.2	LT2	4109079	4108410	-	CEN1	5PO074	yifB	magnesium chelatase subunit ChlI	14	4108396	4106876	-	out	RpoD
NC_003197.2	LT2	4108994	4108784	-	CEN1	5PO074	yifB	magnesium chelatase subunit ChlI	388	4108396	4106876	-	out	Fur
NC_003197.2	LT2	4109177	4108694	-	CEN1	5PO074	yifB	magnesium chelatase subunit ChlI	298	4108396	4106876	-	out	RpoN
NC_016810.1	SL1344	3515234	3515750	operon_279	CEN8	CO0579	gltB| gltD	glutamate synthase large subunit|glutamate synthase subunit GltD	190	3515940	3521828	+	out	HilC
NC_016810.1	SL1344	3515241	3515459	operon_279	CEN8	CO0579	gltB| gltD	glutamate synthase large subunit|glutamate synthase subunit GltD	481	3515940	3521828	+	out	HilA
NC_016856.1	14028S	3507709	3507868	operon_276	CEN10	CO0579	gltB| gltD	glutamate synthase large subunit|glutamate synthase subunit GltD	551	3508419	3514307	+	out	hilC
NC_016856.1	14028S	3507728	3508144	operon_276	CEN10	CO0579	gltB| gltD	glutamate synthase large subunit|glutamate synthase subunit GltD	275	3508419	3514307	+	out	NusE
NC_016810.1	SL1344	1186601	1186786	-	CEN1	5PO033	csgB	curli minor subunit CsgB	487	1187273	1187728	+	out	SoxS
NC_016810.1	SL1344	1186689	1186857	-	CEN1	5PO033	csgB	curli minor subunit CsgB	416	1187273	1187728	+	out	HilC
NC_003197.2	LT2	1230380	1230666	operon_125	CEN1	5PO033	csgB| csgA	curli minor subunit precursor|curli major subunit	456	1231122	1232074	+	out	RpoD
NC_003197.2	LT2	4656436	4656655	-	CEN5	CO1590	mpl	UDP-N-acetylmuramate:L-alanyl-gamma-D-glutamyl- meso-diaminopimelate ligase	31	4656686	4658065	+	out	RpoB
NC_016856.1	14028S	2693677	2693531	-	CEN1	3PO019	ratB	DUF823/DUF824 repeat adhesin RatB	270	2693261	2685955	-	out	NusE
NC_016810.1	SL1344	899192	898552	-	CEN1	CO0506	rhtA	threonine/homoserine exporter RhtA	111	898441	897554	-	out	RpoB
NC_016810.1	SL1344	898897	898522	-	CEN1	CO0506	rhtA	threonine/homoserine exporter RhtA	81	898441	897554	-	out	HilA
NC_016856.1	14028S	900599	900275	-	CEN1	CO0506	rhtA	threonine/homoserine exporter RhtA	43	900232	899345	-	out	InvF
NC_016856.1	14028S	900625	900357	-	CEN1	CO0506	rhtA	threonine/homoserine exporter RhtA	125	900232	899345	-	out	hilC
NC_016856.1	14028S	900610	900316	-	CEN1	CO0506	rhtA	threonine/homoserine exporter RhtA	84	900232	899345	-	out	rtsA
NC_016856.1	14028S	900642	900308	-	CEN1	CO0506	rhtA	threonine/homoserine exporter RhtA	76	900232	899345	-	out	NusE
NC_003197.2	LT2	899647	899426	-	CEN3	CO0506	ybiF	threonine/homoserine exporter RhtA	243	899183	898296	-	out	YdcL
NC_016856.1	14028S	285647	285472	-	CEN2	CO1156	proS	proline--tRNA ligase	587	284885	283167	-	out	RpoB
NC_016810.1	SL1344	4863151	4864153	operon_378	CEN2	5PO116	creA| creB| creC| creD	protein CreA|two-component system response regulator CreB|two-component system sensor histidine kinase CreC|cell envelope integrity protein CreD	174	4864327	4868333	+	out	RpoB
NC_016810.1	SL1344	4863167	4864201	operon_378	CEN2	5PO116	creA| creB| creC| creD	protein CreA|two-component system response regulator CreB|two-component system sensor histidine kinase CreC|cell envelope integrity protein CreD	126	4864327	4868333	+	out	Rob
NC_016856.1	14028S	4855790	4855938	operon_377	CEN4	5PO116	creA| creB| creC	protein CreA|two-component system response regulator CreB|two-component system sensor histidine kinase CreC	642	4856580	4859179	+	out	NusE
NC_016856.1	14028S	4856260	4856481	operon_377	CEN4	5PO116	creA| creB| creC	protein CreA|two-component system response regulator CreB|two-component system sensor histidine kinase CreC	99	4856580	4859179	+	out	AraC
NC_003197.2	LT2	3790351	3790086	-	CEN3	CO1425	yhjJ	putative Zn-dependent peptidase	24	3790062	3788575	-	out	RpoD
NC_003197.2	LT2	4166529	4166220	-	CEN8	CO0402	rthB	homoserine/homoserine lactone efflux protein	458	4165762	4165142	-	out	RpoD
NC_016856.1	14028S	459616	459458	-	CEN3	CO0160	STM14_RS02630	peroxiredoxin	90	459368	458766	-	out	RpoB
NC_016810.1	SL1344	1820835	1821000	operon_173	CEN1	CO1150	narX| narL	nitrate/nitrite two-component system sensor histidine kinase NarX|two-component system response regulator NarL	135	1821135	1823574	+	out	HilC
NC_016856.1	14028S	4431875	4431703	-	CEN1	CO1583	panS	ketopantoate/pantoate/pantothenate transporter PanS	508	4431195	4430254	-	out	rtsB
NC_003197.2	LT2	4418315	4418014	-	CEN5	CO1583	STM4195	bile acid:sodium symporter	345	4417669	4416728	-	out	RpoD
NC_016810.1	SL1344	3618314	3618145	operon_492	CEN2	5PO225	rpsJ| rplC| rplD| rplW| rplB| rpsS| rplV| rpsC| rplP| rpmC| rpsQ| rplN| rplX| rplE| rpsN| rpsH| rplF| rplR| rpsE| rpmD| rplO| secY| rpmJ| rpsM| rpsK| rpsD| rpoA| rplQ	30S ribosomal protein S10|50S ribosomal protein L3|50S ribosomal protein L4|50S ribosomal protein L23|50S ribosomal protein L2|30S ribosomal protein S19|50S ribosomal protein L22|30S ribosomal protein S3|50S ribosomal protein L16|50S ribosomal protein L29|30S ribosomal protein S17|50S ribosomal protein L14|50S ribosomal protein L24|50S ribosomal protein L5|30S ribosomal protein S14|30S ribosomal …	133	3618012	3604359	-	out	Fis
NC_016856.1	14028S	3605875	3605692	operon_497	CEN3	5PO225	rplN| rplX| rplE| rpsN| rpsH| rplF| rplR| rpsE| rpmD| rplO| secY| rpmJ| rpsM| rpsK| rpsD| rpoA| rplQ	50S ribosomal protein L14|50S ribosomal protein L24|50S ribosomal protein L5|30S ribosomal protein S14|30S ribosomal protein S8|50S ribosomal protein L6|50S ribosomal protein L18|30S ribosomal protein S5|50S ribosomal protein L30|50S ribosomal protein L15|preprotein translocase subunit SecY|50S ribosomal protein L36|30S ribosomal protein S13|30S ribosomal protein S11|30S ribosomal protein S4|DNA-…	424	3605268	3596735	-	out	RpoB
NC_016856.1	14028S	3610758	3610459	operon_496	CEN3	5PO225	rpsJ| rplC| rplD| rplW| rplB| rpsS| rplV| rpsC| rplP| rpmC| rpsQ	30S ribosomal protein S10|50S ribosomal protein L3|50S ribosomal protein L4|50S ribosomal protein L23|50S ribosomal protein L2|30S ribosomal protein S19|50S ribosomal protein L22|30S ribosomal protein S3|50S ribosomal protein L16|50S ribosomal protein L29|30S ribosomal protein S17	71	3610388	3605432	-	out	NusE
NC_003197.2	LT2	3586667	3586277	operon_507	CEN2	5PO225	rpmJ| rpsM| rpsK| rpsD| rpoA| rplQ	50S ribosomal protein L36|30S ribosomal protein S13|30S ribosomal protein S11|30S ribosomal protein S4|DNA-directed RNA polymerase subunit alpha|50S ribosomal protein L17	275	3586002	3582884	-	out	RpoD
NC_016856.1	14028S	4594404	4594247	-	CEN1	CO0227	STM14_RS22765	LuxR C-terminal-related transcriptional regulator	173	4594074	4593487	-	out	AraC
NC_003197.2	LT2	4581661	4581373	-	CEN1	CO0227	ecnR	LuxR family transcriptional regulator	114	4581259	4580672	-	out	YdcL
NC_003197.2	LT2	4581577	4581415	-	CEN1	CO0227	ecnR	LuxR family transcriptional regulator	156	4581259	4580672	-	out	RpoN
NC_016856.1	14028S	963538	963350	-	CEN7	5PO182	artP	arginine ABC transporter ATP-binding protein ArtP	527	962823	962095	-	out	RpoB
NC_003197.2	LT2	35281	34924	-	CEN1	CO1325	STM0031	transcriptional regulator	108	34816	34376	-	out	RpoN
NC_016810.1	SL1344	623328	623606	-	CEN1	CO0628	pheP	phenylalanine transporter	81	623687	625081	+	out	HilC
NC_003197.2	LT2	4752776	4752566	operon_392	CEN5	5PO368	STM4498|STM4497|STM4496|STM4495|STM4494|STM4493|STM4492|STM4491	putative inner membrane protein|hypothetical protein|DNA repair protein|type II restriction enzyme methylase subunit|sugar/spermidine/putrescine ABC transporter ATP-binding protein|putative cytoplasmic protein|putative cytoplasmic protein|putative ATP-dependent Lon protease	709	4751857	4736695	-	out	RpoD
NC_016856.1	14028S	874509	875156	operon_87	CEN1	5PO305	STM14_RS04675|STM14_RS04680|STM14_RS04685	Bax inhibitor-1 family protein|membrane protein|membrane protein	136	875292	877199	+	out	rtsB
NC_016856.1	14028S	874497	875191	operon_87	CEN1	5PO305	STM14_RS04675|STM14_RS04680|STM14_RS04685	Bax inhibitor-1 family protein|membrane protein|membrane protein	101	875292	877199	+	out	sprB
NC_016810.1	SL1344	3769315	3768725	-	CEN1	CO0388	tusA	sulfurtransferase TusA	649	3768076	3767831	-	out	RpoB
NC_016856.1	14028S	1133804	1133608	-	CEN7	CO0317	yccA	FtsH protease modulator YccA	337	1133271	1132612	-	out	RpoB
NC_016856.1	14028S	1133955	1133593	-	CEN7	CO0317	yccA	FtsH protease modulator YccA	322	1133271	1132612	-	out	AraC
NC_003197.2	LT2	10292	10000	-	CEN3	CO1201	yaaH	hypothetical protein	58	9942	9376	-	out	RpoN
NC_003197.2	LT2	4118086	4119037	-	CEN11	CO1582	STM3911	putative inner membrane protein	490	4119527	4119676	+	out	RpoB
NC_003197.2	LT2	4118993	4119343	-	CEN11	CO1582	STM3911	putative inner membrane protein	184	4119527	4119676	+	out	RpoD
NC_016856.1	14028S	4011529	4011308	operon_449	CEN10	CO1332	ilvB| ilvN	acetolactate synthase large subunit|acetolactate synthase small subunit	11	4011297	4009315	-	out	RpoB
NC_003197.2	LT2	3998149	3997635	operon_460	CEN8	CO1332	ilvB| ilvN	acetolactate synthase I large subunit|acetolactate synthase I small subunit	18	3997617	3995635	-	out	RpoN
NC_016856.1	14028S	218927	218580	-	CEN6	5PO504	sfsA	DNA/RNA nuclease SfsA	142	218438	217734	-	out	RpoB
NC_016856.1	14028S	3112283	3112780	-	CEN1	CO0515	queD	6-carboxytetrahydropterin synthase QueD	330	3113110	3113472	+	out	RpoB
NC_003197.2	LT2	3092326	3092702	-	CEN3	CO0515	ptpS	6-carboxytetrahydropterin synthase QueD	239	3092941	3093303	+	out	YdcL
NC_003197.2	LT2	3092460	3092747	-	CEN3	CO0515	ptpS	6-carboxytetrahydropterin synthase QueD	194	3092941	3093303	+	out	RpoN
NC_003197.2	LT2	697329	697003	-	CEN1	CO1466	ybeF	putative LysR family transcriptional regulator	14	696989	696036	-	out	RpoB
NC_003197.2	LT2	697374	697025	-	CEN1	CO1466	ybeF	putative LysR family transcriptional regulator	36	696989	696036	-	out	RpoD
NC_016810.1	SL1344	4642794	4642634	-	CEN2	5PO367	bsmA	biofilm peroxide resistance protein BsmA	38	4642596	4642267	-	out	HilC
NC_016810.1	SL1344	4642711	4642143	-	CEN0	5PO367	yjfN	DUF1471 family protease activator YjfN	7	4642136	4641861	-	out	HilA
NC_003197.2	LT2	4622505	4622297	operon_401	CEN3	5PO367	yjfO| yjfN	biofilm stress/motility protein A|putative inner membrane protein	266	4622031	4621296	-	out	RpoD
NC_003197.2	LT2	1792306	1791715	-	CEN15	CO0551	STM1698	secreted effector kinase SteC	191	1791524	1790151	-	out	RpoB
NC_003197.2	LT2	1881139	1880946	-	CEN3	CO1196	ychH	hypothetical protein	111	1880835	1880557	-	out	RpoD
NC_016810.1	SL1344	3799308	3800306	-	CEN1	CO0112	SL1344_RS18575	lysozyme	125	3800431	3800787	+	out	RpoB
NC_016810.1	SL1344	3800102	3800392	-	CEN1	CO0112	SL1344_RS18575	lysozyme	39	3800431	3800787	+	out	HilC
NC_003197.2	LT2	3778795	3779117	-	CEN1	CO0112	STM3605	endolysin	1	3779118	3779474	+	out	RpoD
NC_016810.1	SL1344	3829528	3829708	-	CEN1	CO1576	SL1344_RS27755	PLP-dependent transferase	281	3829989	3830138	+	out	HilA
NC_016856.1	14028S	3821960	3822108	-	CEN1	CO1576	STM14_RS26850	PLP-dependent transferase	257	3822365	3822514	+	out	hilC
NC_016856.1	14028S	3821949	3822153	-	CEN1	CO1576	STM14_RS26850	PLP-dependent transferase	212	3822365	3822514	+	out	rtsA
NC_016856.1	14028S	3821909	3822219	-	CEN1	CO1576	STM14_RS26850	PLP-dependent transferase	146	3822365	3822514	+	out	AraC
NC_003197.2	LT2	3808266	3808531	-	CEN9	CO1576	STM3624A	cystathionine gamma-synthase	154	3808685	3808825	+	out	YdcL
NC_003197.2	LT2	3808316	3808482	-	CEN9	CO1576	STM3624A	cystathionine gamma-synthase	203	3808685	3808825	+	out	RpoN
NC_016856.1	14028S	4276248	4275791	-	CEN1	CO1073	rhaT	L-rhamnose/proton symporter RhaT	274	4275517	4274483	-	out	NusE
NC_003197.2	LT2	4262773	4262611	-	CEN1	CO1073	rhaT	rhamnose/proton symporter RhaT	665	4261946	4260912	-	out	YdcL
NC_003197.2	LT2	4262316	4262003	-	CEN1	CO1073	rhaT	rhamnose/proton symporter RhaT	57	4261946	4260912	-	out	RpoD
NC_003197.2	LT2	4262513	4262362	-	CEN1	CO1073	rhaT	rhamnose/proton symporter RhaT	416	4261946	4260912	-	out	RpoN
NC_016856.1	14028S	2078619	2078770	-	CEN1	CO0613	rcsA	transcriptional regulator RcsA	62	2078832	2079455	+	out	InvF
NC_016856.1	14028S	2078649	2078795	-	CEN1	CO0613	rcsA	transcriptional regulator RcsA	37	2078832	2079455	+	out	NusE
NC_003197.2	LT2	2451303	2451450	-	CEN3	CO0429	yfcC	hypothetical protein	129	2451579	2453099	+	out	YdcL
NC_016856.1	14028S	3415959	3416108	-	CEN5	5PO544	STM14_RS17235	DoxX family protein	183	3416291	3416683	+	out	NusE
NC_003197.2	LT2	3397520	3397848	-	CEN1	5PO544	yqjF	putative membrane-associated protein	104	3397952	3398437	+	out	RpoB
NC_003197.2	LT2	3397656	3397920	-	CEN1	5PO544	yqjF	putative membrane-associated protein	32	3397952	3398437	+	out	RpoD
NC_003197.2	LT2	704750	705110	-	CEN7	CO0344	cobD	threonine-phosphate decarboxylase	670	705780	706874	+	out	RpoD
NC_003197.2	LT2	3209406	3209171	-	CEN4	CO1140	yqfB	ASCH domain-containing protein	17	3209154	3208843	-	out	RpoD
NC_016856.1	14028S	447028	446823	-	CEN1	CO0271	araJ	MFS transporter AraJ	62	446761	445589	-	out	NusE
NC_016810.1	SL1344	3634185	3633949	-	CEN2	CO1477	SL1344_RS17865	monooxygenase	30	3633919	3633608	-	out	HilC
NC_016856.1	14028S	3627010	3626847	-	CEN8	CO1477	STM14_RS18370	monooxygenase	552	3626295	3625984	-	out	RpoB
NC_016856.1	14028S	1229879	1229721	-	CEN3	CO0354	rne	ribonuclease E	1	1229720	1226517	-	out	RpoB
NC_003197.2	LT2	1658488	1658305	-	CEN1	CO0772	smvA	MFS transporter	15	1658290	1656803	-	out	RpoD
NC_016810.1	SL1344	4231743	4231555	-	CEN2	CO0430	yihA	ribosome biogenesis GTP-binding protein YihA/YsxC	233	4231322	4230690	-	out	HilA
NC_016856.1	14028S	4223871	4223720	-	CEN7	CO0430	yihA	ribosome biogenesis GTP-binding protein YihA/YsxC	252	4223468	4222836	-	out	AraC
NC_003197.2	LT2	4210594	4209904	-	CEN3	CO0430	yihA	YihA family ribosome biogenesis GTP-binding protein	7	4209897	4209265	-	out	RpoD
NC_003197.2	LT2	4210377	4210153	-	CEN3	CO0430	yihA	YihA family ribosome biogenesis GTP-binding protein	256	4209897	4209265	-	out	RpoN
NC_016810.1	SL1344	285623	285476	operon_783	CEN2	5PO198	rcsF| tsaA	Rcs stress response system protein RcsF|tRNA (N6-threonylcarbamoyladenosine(37)-N6)-methyltransferase TrmO	81	285395	284287	-	out	HilC
NC_016810.1	SL1344	289071	288841	operon_782	CEN2	5PO198	metN|SL1344_RS01245	methionine ABC transporter ATP-binding protein MetN|methionine ABC transporter permease MetI	796	288045	286368	-	out	HilA
NC_016856.1	14028S	289812	289479	operon_787	CEN2	5PO198	metN|STM14_RS01815| metQ	methionine ABC transporter ATP-binding protein MetN|methionine ABC transporter permease MetI|methionine ABC transporter substrate-binding lipoprotein MetQ	725	288754	286223	-	out	AraC
NC_003197.2	LT2	289352	288692	operon_807	CEN3	5PO198	abc| yaeE| yaeC	D-methionine ABC transporter| ATP-binding protein|DL-methionine transporter permease subunit|methionine ABC transporter substrate-binding protein MetQ	637	288055	285524	-	out	RpoD
NC_016856.1	14028S	3780910	3781126	-	CEN2	CO0670	STM14_RS19035	23S rRNA (adenine(2030)-N(6))-methyltransferase RlmJ	221	3781347	3782189	+	out	RpoB
NC_016856.1	14028S	3780985	3781189	-	CEN2	CO0670	STM14_RS19035	23S rRNA (adenine(2030)-N(6))-methyltransferase RlmJ	158	3781347	3782189	+	out	NusE
NC_003197.2	LT2	3766993	3767252	-	CEN13	CO0670	yhiR	23S rRNA (adenine(2030)-N(6))-methyltransferase RlmJ	406	3767658	3768500	+	out	RpoD
NC_003197.2	LT2	1406492	1406149	-	CEN10	5PO566	pfkB	6-phosphofructokinase II	136	1406013	1405081	-	out	RpoB
NC_003197.2	LT2	1406556	1406059	-	CEN10	5PO566	pfkB	6-phosphofructokinase II	46	1406013	1405081	-	out	RpoD
NC_016856.1	14028S	1878569	1878760	-	CEN1	CO1480	STM14_RS09735	DsrE/DsrF/TusD sulfur relay family protein	252	1879012	1879365	+	out	NusE
NC_016856.1	14028S	1412076	1412383	-	CEN1	CO1395	STM14_RS07475	YniB family protein	750	1413133	1413669	+	out	rtsB
NC_016856.1	14028S	3270279	3270522	-	CEN2	CO0201	metK	methionine adenosyltransferase	292	3270814	3271968	+	out	RpoB
NC_016856.1	14028S	3269919	3270078	-	CEN2	CO0201	metK	methionine adenosyltransferase	736	3270814	3271968	+	out	NusE
NC_003197.2	LT2	3251068	3251396	-	CEN3	CO0201	metK	methionine adenosyltransferase	303	3251699	3252853	+	out	RpoN
NC_016856.1	14028S	340998	340640	-	CEN1	4PO014	STM14_RS02070	SymE family type I addiction module toxin	352	340288	340013	-	out	NusE
NC_003197.2	LT2	1632031	1631876	-	CEN2	CO1076	STM1554	putative coiled-coil protein	12	1631864	1630398	-	out	RpoB
NC_003197.2	LT2	3013508	3013101	-	CEN6	5PO494	hilC	AraC family transcriptional regulator	100	3013001	3012114	-	out	RpoB
NC_003197.2	LT2	3013594	3013250	-	CEN6	5PO494	hilC	AraC family transcriptional regulator	249	3013001	3012114	-	out	RpoN
NC_016856.1	14028S	611863	611660	-	CEN1	CO1158	fimZ	fimbria biosynthesis transcriptional regulator FimZ	78	611582	610950	-	out	InvF
NC_016856.1	14028S	611930	611640	-	CEN1	CO1158	fimZ	fimbria biosynthesis transcriptional regulator FimZ	58	611582	610950	-	out	hilC
NC_016856.1	14028S	611955	611712	-	CEN1	CO1158	fimZ	fimbria biosynthesis transcriptional regulator FimZ	130	611582	610950	-	out	rtsA
NC_016856.1	14028S	612064	611718	-	CEN1	CO1158	fimZ	fimbria biosynthesis transcriptional regulator FimZ	136	611582	610950	-	out	NusE
NC_003197.2	LT2	611551	611391	-	CEN5	CO1158	fimZ	DNA-binding response regulator	500	610891	610259	-	out	RpoB
NC_003197.2	LT2	611631	611391	-	CEN5	CO1158	fimZ	DNA-binding response regulator	500	610891	610259	-	out	RpoD
NC_016856.1	14028S	2067198	2067365	operon_192	CEN1	CO0844	fliF| fliG| fliH| fliI| fliJ| fliK| fliL| fliM| fliN| fliO| fliP| fliQ| fliR	flagellar basal-body MS-ring/collar protein FliF|flagellar motor switch protein FliG|flagellar assembly protein FliH|flagellar protein export ATPase FliI|flagellar export protein FliJ|flagellar hook length control protein FliK|flagellar basal body-associated protein FliL|flagellar motor switch protein FliM|flagellar motor switch protein FliN|flagellar biosynthetic protein FliO|flagellar type III …	579	2067944	2078550	+	out	hilC
NC_003197.2	LT2	2056190	2056363	operon_193	CEN13	CO0844	fliF| fliG| fliH| fliI| fliJ| fliK| fliL| fliM| fliN| fliO| fliP| fliQ| fliR	flagellar M-ring protein FliF|flagellar motor switch protein FliG|flagellar assembly protein FliH|flagellum-specific ATP synthase FliI|flagellar biosynthesis chaperone FliJ|flagellar hook-length control protein FliK|flagellar basal body-associated protein FliL|flagellar motor switch protein FliM|flagellar motor switch protein FliN|flagellar biosynthesis protein|flagellar biosynthetic protein FliP…	173	2056536	2067142	+	out	YdcL
NC_016810.1	SL1344	756258	755851	-	CEN1	CO0548	tcuR	tricarballylate utilization LysR family transcriptional regulator TcuR	161	755690	754764	-	out	RpoB
NC_003197.2	LT2	757005	756735	-	CEN2	CO0548	STM0692	putative LysR family transcriptional regulator	453	756282	755356	-	out	YdcL
NC_003197.2	LT2	757153	756762	-	CEN2	CO0548	STM0692	putative LysR family transcriptional regulator	480	756282	755356	-	out	RpoD
NC_016810.1	SL1344	889975	890285	-	CEN1	CO0178	rlmF	23S rRNA (adenine(1618)-N(6))-methyltransferase RlmF	448	890733	891665	+	out	HilC
NC_003197.2	LT2	3307493	3307308	operon_537	CEN1	CO0986	STM3142|STM3141	hypothetical protein|molybdenum ABC transporter substrate-binding protein	175	3307133	3305371	-	out	RpoD
NC_016810.1	SL1344	2996915	2996743	-	CEN2	CO0040	alaS	alanine--tRNA ligase	166	2996577	2993947	-	out	HilC
NC_016856.1	14028S	1598386	1598212	-	CEN1	CO1089	ydfZ	putative selenium delivery protein YdfZ	429	1597783	1597580	-	out	NusE
NC_016856.1	14028S	4008872	4008463	operon_450	CEN1	5PO356	rbsK| fucP|STM14_RS20020	ribokinase|L-fucose:H+ symporter permease|aldose 1-epimerase family protein	260	4008203	4004911	-	out	NusE
NC_003197.2	LT2	3708674	3708372	operon_493	CEN6	CO0316	glgB| glgX| glgC| glgA| glgP	1|4-alpha-glucan branching enzyme|glycogen-debranching enzyme GlgX|glucose-1-phosphate adenylyltransferase|starch synthase|glycogen phosphorylase	79	3708293	3698924	-	out	YdcL
NC_016810.1	SL1344	3415567	3415895	operon_269	CEN1	CO0400	SL1344_RS16675| mzrA	DedA family protein|EnvZ/OmpR regulon moderator MzrA	4	3415899	3416948	+	out	HilC
NC_016856.1	14028S	3368215	3368364	operon_264	CEN7	CO1265	STM14_RS17010|STM14_RS17015	DUF1190 family protein|glutathionylspermidine synthase family protein	143	3368507	3370347	+	out	RpoB
NC_016810.1	SL1344	4694917	4695264	-	CEN1	5PO434	iolD	3D-(3|5/4)-trihydroxycyclohexane-1|2-dione acylhydrolase (decyclizing)	87	4695351	4697291	+	out	HilC
NC_016856.1	14028S	4687051	4687295	-	CEN1	5PO434	iolD	3D-(3|5/4)-trihydroxycyclohexane-1|2-dione acylhydrolase (decyclizing)	306	4687601	4689541	+	out	NusE
NC_016810.1	SL1344	3305085	3304323	operon_524	CEN1	CO1242	SL1344_RS16155|SL1344_RS16150	anaerobic sulfatase maturase|arylsulfatase	42	3304281	3301289	-	out	HilC
NC_003197.2	LT2	3284174	3283947	operon_541	CEN5	CO1242	STM3123|STM3122	anaerobic sulfatase maturase|putative arylsulfatase	362	3283585	3280593	-	out	RpoD
NC_016810.1	SL1344	4864157	4863102	-	CEN1	CO0695	yjjX	inosine/xanthosine triphosphatase	549	4862553	4862038	-	out	RpoB
NC_016810.1	SL1344	4864219	4863170	-	CEN1	CO0695	yjjX	inosine/xanthosine triphosphatase	617	4862553	4862038	-	out	Rob
NC_016856.1	14028S	668847	668585	operon_763	CEN1	5PO377	STM14_RS03630|STM14_RS03625	phosphoadenosine phosphosulfate reductase|ParB/RepB/Spo0J family partition protein	14	668571	666746	-	out	hilC
NC_016856.1	14028S	668969	668727	operon_763	CEN1	5PO377	STM14_RS03630|STM14_RS03625	phosphoadenosine phosphosulfate reductase|ParB/RepB/Spo0J family partition protein	156	668571	666746	-	out	NusE
NC_003197.2	LT2	668543	668274	operon_784	CEN7	5PO377	ybdN| ybdM	phosphoadenosine phosphosulfate reductase|hypothetical protein	394	667880	666055	-	out	RpoD
NC_016856.1	14028S	1432541	1432739	-	CEN7	5PO519	ydiV	anti-FlhDC factor YdiV	35	1432774	1433487	+	out	NusE
NC_003197.2	LT2	3611757	3612006	operon_281	CEN2	5PO352	yheT| yheU	putative hydrolase|hypothetical protein	636	3612642	3613924	+	out	RpoB
NC_003197.2	LT2	3611805	3612075	operon_281	CEN2	5PO352	yheT| yheU	putative hydrolase|hypothetical protein	567	3612642	3613924	+	out	RpoD
NC_003197.2	LT2	1773077	1773309	-	CEN4	CO1414	ycjI	murein peptide amidase A	485	1773794	1774522	+	out	RpoN
NC_003197.2	LT2	3431326	3431475	-	CEN3	CO0617	STM3262	transcriptional regulator	1	3431476	3432249	+	out	RpoD
NC_016810.1	SL1344	4720241	4720036	-	CEN1	CO0396	treR	trehalose operon repressor TreR	149	4719887	4718940	-	out	RamA
NC_016810.1	SL1344	4720254	4719890	-	CEN1	CO0396	treR	trehalose operon repressor TreR	3	4719887	4718940	-	out	HilA
NC_003197.2	LT2	4699791	4699325	-	CEN2	CO0396	treR	trehalose operon repressor	3	4699322	4698375	-	out	YdcL
NC_003197.2	LT2	4699678	4699446	-	CEN2	CO0396	treR	trehalose operon repressor	124	4699322	4698375	-	out	RpoN
NC_016810.1	SL1344	1610586	1610363	-	CEN3	5PO359	fdnG	formate dehydrogenase-N subunit alpha	21	1610342	1607295	-	out	FNR
NC_016810.1	SL1344	1610619	1610352	-	CEN3	5PO359	fdnG	formate dehydrogenase-N subunit alpha	10	1610342	1607295	-	out	HilC
NC_003197.2	LT2	1654232	1654086	operon_714	CEN2	5PO359	fdnG| fdnH| fdnI	putative molybdopterin oxidoreductases|formate dehydrogenase subunit beta|formate dehydrogenase subunit gamma	604	1653482	1648888	-	out	RpoN
NC_016856.1	14028S	303686	303925	-	CEN1	CO0109	dnaQ	DNA polymerase III subunit epsilon	177	304102	304833	+	out	NusE
NC_016856.1	14028S	1786835	1786242	-	CEN4	CO0586	ycjG	L-Ala-D/L-Glu epimerase	796	1785446	1784481	-	out	hilC
NC_016856.1	14028S	1786792	1786212	-	CEN4	CO0586	ycjG	L-Ala-D/L-Glu epimerase	766	1785446	1784481	-	out	NusE
NC_003197.2	LT2	126916	126757	operon_819	CEN8	CO0629	tbpA| yabK| yabJ	thiamine ABC transporter substrate binding subunit|thiamine/thiamine pyrophosphate ABC transporter permease ThiP|thiamine ABC transporter ATP-binding protein	87	126670	123410	-	out	RpoD
NC_016856.1	14028S	3452210	3452048	-	CEN2	CO0103	STM14_RS17395	YhbP family protein	171	3451877	3451434	-	out	RpoB
NC_016810.1	SL1344	4381948	4381360	-	CEN1	CO0553	SL1344_RS21260	hypothetical protein	3	4381357	4381184	-	out	RamA
NC_016810.1	SL1344	4381928	4381403	-	CEN1	CO0553	SL1344_RS21260	hypothetical protein	46	4381357	4381184	-	out	Rob
NC_016856.1	14028S	4374076	4373648	-	CEN1	CO0553	STM14_RS21760	hypothetical protein	41	4373607	4373434	-	out	RpoB
NC_003197.2	LT2	4360641	4360103	-	CEN2	CO0553	STM4141	hypothetical protein	64	4360039	4359866	-	out	YdcL
NC_016810.1	SL1344	3714994	3715154	operon_291	CEN1	5PO293	SL1344_RS18205|SL1344_RS18210|SL1344_RS18215	MFS transporter|dihydroxy-acid dehydratase|dihydrodipicolinate synthase family protein	108	3715262	3719257	+	out	Fis
NC_016856.1	14028S	281658	281494	operon_789	CEN2	CO1372	STM14_RS01775| rof	YaeP family protein|Rho-binding antiterminator	296	281198	280751	-	out	RpoB
NC_003197.2	LT2	705891	705714	-	CEN4	CO0871	cobC	alpha-ribazole phosphatase	31	705683	705075	-	out	RpoD
NC_016810.1	SL1344	3067160	3067588	operon_250	CEN6	CO0198	SL1344_RS15015|SL1344_RS15020	membrane protein|DUF1493 family protein	251	3067839	3068620	+	out	HilC
NC_016856.1	14028S	3065026	3065258	operon_250	CEN7	CO0198	STM14_RS15545|STM14_RS15550	membrane protein|DUF1493 family protein	242	3065500	3066281	+	out	rtsB
NC_016856.1	14028S	3064381	3065216	operon_250	CEN7	CO0198	STM14_RS15545|STM14_RS15550	membrane protein|DUF1493 family protein	284	3065500	3066281	+	out	InvF
NC_016856.1	14028S	3064277	3065441	operon_250	CEN7	CO0198	STM14_RS15545|STM14_RS15550	membrane protein|DUF1493 family protein	59	3065500	3066281	+	out	hilD
NC_016856.1	14028S	3064688	3065307	operon_250	CEN7	CO0198	STM14_RS15545|STM14_RS15550	membrane protein|DUF1493 family protein	193	3065500	3066281	+	out	hilC
NC_016856.1	14028S	3064653	3065257	operon_250	CEN7	CO0198	STM14_RS15545|STM14_RS15550	membrane protein|DUF1493 family protein	243	3065500	3066281	+	out	rtsA
NC_016856.1	14028S	3065120	3065309	operon_250	CEN7	CO0198	STM14_RS15545|STM14_RS15550	membrane protein|DUF1493 family protein	191	3065500	3066281	+	out	NusE
NC_003197.2	LT2	4576735	4576994	-	CEN3	CO0805	yjeI	putative outer membrane lipoprotein	23	4577017	4577370	+	out	RpoB
NC_016810.1	SL1344	4045964	4047000	-	CEN1	CO1277	torS	TMAO reductase system sensor histidine kinase/response regulator TorS	765	4047765	4050500	+	out	RpoB
NC_016810.1	SL1344	4789466	4789094	operon_387	CEN3	5PO085	SL1344_RS23160|SL1344_RS23155| iadA	YjiH family protein|YjiG family protein|beta-aspartyl-peptidase	104	4788990	4786676	-	out	FNR
NC_016810.1	SL1344	4789838	4789046	operon_387	CEN3	5PO085	SL1344_RS23160|SL1344_RS23155| iadA	YjiH family protein|YjiG family protein|beta-aspartyl-peptidase	56	4788990	4786676	-	out	HilC
NC_016856.1	14028S	4781636	4781490	operon_385	CEN1	5PO085	STM14_RS23655|STM14_RS23650	nucleoside recognition domain-containing protein|YjiG family protein	250	4781240	4780111	-	out	hilC
NC_016856.1	14028S	4782006	4781821	operon_385	CEN1	5PO085	STM14_RS23655|STM14_RS23650	nucleoside recognition domain-containing protein|YjiG family protein	581	4781240	4780111	-	out	NusE
NC_016856.1	14028S	1806923	1807117	-	CEN9	5PO417	pdeR	cyclic di-GMP phosphodiesterase	114	1807231	1809213	+	out	hilC
NC_003197.2	LT2	1798654	1798898	-	CEN3	5PO417	yciT	DeoR family transcriptional regulator	8	1798906	1799658	+	out	RpoB
NC_016810.1	SL1344	429751	429552	-	CEN1	CO1434	ampH	D-alanyl-D-alanine- carboxypeptidase/endopeptidase AmpH	54	429498	428341	-	out	HilA
NC_016856.1	14028S	431004	430813	-	CEN2	CO1434	ampH	D-alanyl-D-alanine- carboxypeptidase/endopeptidase AmpH	108	430705	429548	-	out	NusE
NC_016856.1	14028S	1064564	1064302	-	CEN4	CO0309	STM14_RS05515	helix-turn-helix domain-containing protein	483	1063819	1063409	-	out	CreB
NC_003197.2	LT2	1106292	1106146	-	CEN4	CO0309	STM1012	Gifsy-2 prophage putative regulatory protein	683	1105463	1105053	-	out	RpoB
NC_003197.2	LT2	1106422	1106099	-	CEN4	CO0309	STM1012	Gifsy-2 prophage putative regulatory protein	636	1105463	1105053	-	out	RpoD
NC_016856.1	14028S	1592240	1592042	-	CEN3	5PO438	STM14_RS08370	DUF1283 family protein	417	1591625	1591284	-	out	NusE
NC_016810.1	SL1344	4825620	4825371	operon_384	CEN2	5PO401	dnaT| dnaC	primosomal protein DnaT|DNA replication protein DnaC	717	4824654	4823375	-	out	FNR
NC_016856.1	14028S	4815987	4815820	-	CEN7	5PO401	STM14_RS23800	DUF2501 domain-containing protein	253	4815567	4815106	-	out	NusE
NC_016810.1	SL1344	4808870	4810650	-	CEN9	CO0833	tsr	methyl-accepting chemotaxis protein	15	4810665	4812326	+	out	RpoB
NC_016856.1	14028S	4428417	4428241	-	CEN2	CO0957	pepE	dipeptidase PepE	17	4428224	4427535	-	out	NusE
NC_003197.2	LT2	4415010	4414825	-	CEN6	CO0957	pepE	dipeptidase E	127	4414698	4414009	-	out	RpoB
NC_003197.2	LT2	4415094	4414824	-	CEN6	CO0957	pepE	dipeptidase E	126	4414698	4414009	-	out	RpoN
NC_003197.2	LT2	3494077	3493865	-	CEN1	CO0463	yhcC	TIGR01212 family radical SAM protein	7	3493858	3492929	-	out	YdcL
NC_003197.2	LT2	3494719	3493922	-	CEN1	CO0463	yhcC	TIGR01212 family radical SAM protein	64	3493858	3492929	-	out	RpoN
NC_016856.1	14028S	2724710	2724391	operon_597	CEN4	CO1175	STM14_RS13885| pbpC	alpha-2-macroglobulin|peptidoglycan glycosyltransferase PbpC	142	2724249	2716999	-	out	NusE
NC_016856.1	14028S	4178967	4179117	-	CEN4	5PO412	pldB	lysophospholipase L2	434	4179551	4180567	+	out	sprB
NC_016856.1	14028S	3527353	3527197	operon_505	CEN3	CO0365	rplM| rpsI	50S ribosomal protein L13|30S ribosomal protein S9	59	3527138	3526302	-	out	NusE
NC_003197.2	LT2	3513467	3513269	operon_516	CEN6	CO0365	rplM| rpsI	50S ribosomal protein L13|30S ribosomal protein S9	20	3513249	3512413	-	out	RpoN
NC_016810.1	SL1344	2399993	2400299	-	CEN1	CO1160	nudI	nucleoside triphosphatase NudI	14	2400313	2400738	+	out	HilC
NC_016810.1	SL1344	3627204	3627374	-	CEN1	CO0685	SL1344_RS17830	SlyX family protein	17	3627391	3627609	+	out	HilC
NC_016856.1	14028S	3619008	3619321	-	CEN1	CO0685	STM14_RS18335	SlyX family protein	446	3619767	3619985	+	out	NusE
NC_016810.1	SL1344	1393469	1392895	-	CEN1	5PO012	SL1344_RS06730	electron transfer flavoprotein	768	1392127	1391363	-	out	HilC
NC_016856.1	14028S	1444408	1443832	operon_718	CEN1	5PO012	STM14_RS07620|STM14_RS07615	FAD-dependent oxidoreductase|ferredoxin family protein	360	1443472	1441896	-	out	RpoB
NC_016856.1	14028S	1445675	1445431	-	CEN1	5PO012	STM14_RS07630	electron transfer flavoprotein	181	1445250	1444486	-	out	NusE
NC_016856.1	14028S	973760	973925	-	CEN1	CO0621	STM14_RS05145	ATP-dependent endonuclease	264	974189	975847	+	out	hilC
NC_016856.1	14028S	973737	974124	-	CEN1	CO0621	STM14_RS05145	ATP-dependent endonuclease	65	974189	975847	+	out	NusE
NC_003197.2	LT2	1015378	1015529	-	CEN7	CO0621	ybjD	ATP-dependent endonuclease	334	1015863	1017521	+	out	RpoB
NC_016856.1	14028S	3113116	3112782	operon_555	CEN10	CO0658	cysJ| cysI| cysH	NADPH-dependent assimilatory sulfite reductase flavoprotein subunit|assimilatory sulfite reductase (NADPH) hemoprotein subunit|phosphoadenosine phosphosulfate reductase	96	3112686	3108365	-	out	NusE
NC_016856.1	14028S	1070492	1070726	-	CEN8	4PO067	STM14_RS05590	hypothetical protein	6	1070732	1071049	+	out	rtsB
NC_016856.1	14028S	452677	451646	operon_783	CEN2	CO0588	sbcD| sbcC	exonuclease subunit SbcD|exonuclease subunit SbcC	373	451273	446934	-	out	RpoB
NC_003197.2	LT2	450940	450592	operon_803	CEN4	CO0588	sbcD| sbcC	exonuclease subunit SbcD|exonuclease subunit SbcC	11	450581	446242	-	out	RpoD
NC_016810.1	SL1344	4366968	4366819	-	CEN1	CO1411	sthA	Si-specific NAD(P)(+) transhydrogenase	1	4366818	4365418	-	out	HilC
NC_003197.2	LT2	4346288	4346083	-	CEN6	CO1411	udhA	NAD(P)(+) transhydrogenase	690	4345393	4343993	-	out	RpoD
NC_016856.1	14028S	1624902	1625089	-	CEN1	5PO444	STM14_RS08555	linear amide C-N hydrolase	221	1625310	1626401	+	out	NusE
NC_016856.1	14028S	918323	918098	operon_745	CEN2	CO1353	moeA| moeB	molybdopterin molybdotransferase MoeA|molybdopterin-synthase adenylyltransferase MoeB	100	917998	916014	-	out	NusE
NC_003197.2	LT2	4115290	4115469	operon_313	CEN0	CO0668	STM3906|STM3907	hypothetical protein|hypothetical protein	212	4115681	4116336	+	out	RpoB
NC_003197.2	LT2	4115436	4115612	operon_313	CEN0	CO0668	STM3906|STM3907	hypothetical protein|hypothetical protein	69	4115681	4116336	+	out	RpoD
NC_016856.1	14028S	3620019	3619852	-	CEN1	CO0940	fkpA	FKBP-type peptidyl-prolyl cis-trans isomerase	305	3619547	3618729	-	out	NusE
NC_003197.2	LT2	3606087	3605883	-	CEN11	CO0940	fkpA	FKBP-type peptidyl-prolyl cis-trans isomerase FkpA	187	3605696	3604878	-	out	RpoB
NC_016810.1	SL1344	4826320	4826060	operon_383	CEN1	CO1587	SL1344_RS23325|SL1344_RS23320	threonine/serine exporter ThrE family protein|threonine/serine exporter	73	4825987	4824747	-	out	Fis
NC_016810.1	SL1344	4827601	4826172	operon_383	CEN1	CO1587	SL1344_RS23325|SL1344_RS23320	threonine/serine exporter ThrE family protein|threonine/serine exporter	185	4825987	4824747	-	out	HilC
NC_016856.1	14028S	4818978	4818548	operon_381	CEN1	CO1587	STM14_RS23820|STM14_RS23815	threonine/serine exporter ThrE family protein|threonine/serine exporter	311	4818237	4816997	-	out	hilC
NC_016856.1	14028S	4818948	4818385	operon_381	CEN1	CO1587	STM14_RS23820|STM14_RS23815	threonine/serine exporter ThrE family protein|threonine/serine exporter	148	4818237	4816997	-	out	NusE
NC_016810.1	SL1344	1676952	1677487	-	CEN5	CO1133	sseJ	SPI-2 type III secretion system effector SseJ	659	1678146	1679372	+	out	HilC
NC_016856.1	14028S	3478755	3478584	-	CEN0	CO0582	tnpA	IS200/IS605-like element IS200F family transposase	210	3478374	3477916	-	out	RpoB
NC_016856.1	14028S	2632374	2632109	-	CEN0	CO0582	tnpA	IS200/IS605-like element IS200F family transposase	768	2631341	2630883	-	out	NusE
NC_003197.2	LT2	2046596	2046448	-	CEN0	CO0582	tnpA_2	IS200 family transposase	258	2046190	2045732	-	out	RpoD
NC_016856.1	14028S	4431077	4430887	-	CEN1	CO0907	STM14_RS22030	DUF3811 domain-containing protein	731	4430156	4429884	-	out	CreB
NC_016856.1	14028S	2003617	2003959	-	CEN1	CO0903	STM14_RS10395	YebB family permuted papain-like enzyme	72	2004031	2004630	+	out	NusE
NC_003197.2	LT2	1302904	1302387	-	CEN4	CO1204	mfd	transcription-repair coupling factor	56	1302331	1298885	-	out	RpoB
NC_016856.1	14028S	4728951	4728676	-	CEN3	CO0306	STM14_RS23440	GNAT family N-acetyltransferase	354	4728322	4727819	-	out	hilC
NC_016810.1	SL1344	1887739	1885653	-	CEN1	5PO529	yoaE	CNNM family cation transport protein YoaE	25	1885628	1884069	-	out	RpoB
NC_016810.1	SL1344	1886260	1885676	-	CEN1	5PO529	yoaE	CNNM family cation transport protein YoaE	48	1885628	1884069	-	out	HilC
NC_016810.1	SL1344	2914720	2914906	-	CEN6	CO0151	SL1344_RS14255	DUF3883 domain-containing protein	69	2914975	2916177	+	out	Fis
NC_016856.1	14028S	2569738	2569915	-	CEN9	CO0655	STM14_RS13245	ion channel protein	770	2570685	2571920	+	out	NusE
NC_003197.2	LT2	2518819	2519088	-	CEN7	CO0655	STM2404	ion channel protein	44	2519132	2520367	+	out	RpoD
NC_003197.2	LT2	52787	52226	operon_825	CEN1	5PO371	STM0042|STM0041	MFS transporter|family 31 glucosidase	402	51824	48372	-	out	YdcL
NC_003197.2	LT2	53047	52100	operon_825	CEN1	5PO371	STM0042|STM0041	MFS transporter|family 31 glucosidase	276	51824	48372	-	out	RpoB
NC_003197.2	LT2	53070	52165	operon_825	CEN1	5PO371	STM0042|STM0041	MFS transporter|family 31 glucosidase	341	51824	48372	-	out	RpoD
NC_016856.1	14028S	2301971	2301802	-	CEN3	CO1239	apbC	iron-sulfur cluster carrier protein ApbC	675	2301127	2300018	-	out	RpoB
NC_003197.2	LT2	1053506	1053847	-	CEN2	CO0714	STM0972	pathogenicity island 1 protein SopD2	217	1054064	1055023	+	out	RpoB
NC_003197.2	LT2	1053542	1053838	-	CEN2	CO0714	STM0972	pathogenicity island 1 protein SopD2	226	1054064	1055023	+	out	RpoD
NC_016810.1	SL1344	1466754	1466247	-	CEN2	CO1298	purR	HTH-type transcriptional repressor PurR	450	1465797	1464772	-	out	RpoB
NC_016810.1	SL1344	1466322	1465897	-	CEN2	CO1298	purR	HTH-type transcriptional repressor PurR	100	1465797	1464772	-	out	HilC
NC_016856.1	14028S	1763451	1763604	-	CEN6	CO0542	ogt	methylated-DNA--[protein]-cysteine S-methyltransferase	36	1763640	1764155	+	out	hilC
NC_016856.1	14028S	358417	358237	-	CEN2	CO1438	dpaA	peptidoglycan meso-diaminopimelic acid protein amidase	2	358235	357495	-	out	NusE
NC_003197.2	LT2	3879750	3879394	-	CEN3	CO0863	STM3688	hypothetical protein	24	3879370	3879161	-	out	RpoB
NC_003197.2	LT2	3880317	3880135	-	CEN3	CO0863	STM3688	hypothetical protein	765	3879370	3879161	-	out	RpoD
NC_016856.1	14028S	3231603	3231349	-	CEN1	CO1083	STM14_RS16315	transporter	529	3230820	3229927	-	out	RpoB
NC_003197.2	LT2	3212056	3211894	-	CEN2	CO1083	STM3052	hypothetical protein	207	3211687	3210794	-	out	RpoD
NC_003197.2	LT2	4073279	4072687	operon_449	CEN3	5PO432	glmU| glmS	UDP-N-acetylglucosamine diphosphorylase/glucosamine-1-phosphate N-acetyltransferase|glutamine--fructose-6-phosphate aminotransferase	251	4072436	4069048	-	out	RpoN
NC_003197.2	LT2	4085449	4085183	-	CEN14	CO0295	asnC	transcriptional regulator AsnC	13	4085170	4084712	-	out	RpoB
NC_016810.1	SL1344	3156385	3157367	operon_254	CEN2	CO0272	csdA| csdE	cysteine desulfurase CsdA|cysteine desulfurase sulfur acceptor subunit CsdE	51	3157418	3159066	+	out	RpoB
NC_016810.1	SL1344	3156710	3156943	operon_254	CEN2	CO0272	csdA| csdE	cysteine desulfurase CsdA|cysteine desulfurase sulfur acceptor subunit CsdE	475	3157418	3159066	+	out	HilA
NC_016856.1	14028S	3155077	3155390	operon_255	CEN7	CO0272	csdA| csdE	cysteine desulfurase CsdA|cysteine desulfurase sulfur acceptor subunit CsdE	375	3155765	3157413	+	out	hilC
NC_016856.1	14028S	3155090	3155429	operon_255	CEN7	CO0272	csdA| csdE	cysteine desulfurase CsdA|cysteine desulfurase sulfur acceptor subunit CsdE	336	3155765	3157413	+	out	rtsA
NC_016856.1	14028S	3155097	3155375	operon_255	CEN7	CO0272	csdA| csdE	cysteine desulfurase CsdA|cysteine desulfurase sulfur acceptor subunit CsdE	390	3155765	3157413	+	out	NusE
NC_016856.1	14028S	3155050	3155438	operon_255	CEN7	CO0272	csdA| csdE	cysteine desulfurase CsdA|cysteine desulfurase sulfur acceptor subunit CsdE	327	3155765	3157413	+	out	AraC
NC_003197.2	LT2	3135140	3135373	operon_250	CEN4	CO0272	csdA| ygdK	cysteine sulfinate desulfinase|cysteine desulfurase sulfur acceptor subunit CsdE	589	3135962	3137610	+	out	RpoD
NC_016810.1	SL1344	2439444	2439590	-	CEN1	5PO047	alaA	alanine transaminase AlaA	121	2439711	2440925	+	out	HilC
NC_016856.1	14028S	2492733	2493309	operon_212	CEN1	5PO047	alaA| yfbR	alanine transaminase AlaA|5'-deoxynucleotidase	238	2493547	2495454	+	out	rtsB
NC_016856.1	14028S	2492804	2493139	operon_212	CEN1	5PO047	alaA| yfbR	alanine transaminase AlaA|5'-deoxynucleotidase	408	2493547	2495454	+	out	hilC
NC_016856.1	14028S	2492781	2493241	operon_212	CEN1	5PO047	alaA| yfbR	alanine transaminase AlaA|5'-deoxynucleotidase	306	2493547	2495454	+	out	NusE
NC_003197.2	LT2	2441218	2441687	-	CEN3	5PO047	yfbQ	aminotransferase	307	2441994	2443208	+	out	RpoB
NC_003197.2	LT2	2441289	2441697	-	CEN3	5PO047	yfbQ	aminotransferase	297	2441994	2443208	+	out	RpoD
NC_016856.1	14028S	717765	718067	operon_69	CEN1	5PO120	STM14_RS03885|STM14_RS03890|STM14_RS03895|STM14_RS03900	DUF1266 domain-containing protein|J domain-containing protein|DUF1266 domain-containing protein|J domain-containing protein	627	718694	723008	+	out	hilC
NC_016856.1	14028S	717749	717937	operon_69	CEN1	5PO120	STM14_RS03885|STM14_RS03890|STM14_RS03895|STM14_RS03900	DUF1266 domain-containing protein|J domain-containing protein|DUF1266 domain-containing protein|J domain-containing protein	757	718694	723008	+	out	NusE
NC_016856.1	14028S	2253912	2254828	-	CEN1	CO0751	STM14_RS11800	TerC family protein	50	2254878	2256458	+	out	rtsB
NC_016856.1	14028S	2254010	2254754	-	CEN1	CO0751	STM14_RS11800	TerC family protein	124	2254878	2256458	+	out	InvF
NC_016856.1	14028S	2254080	2254553	-	CEN1	CO0751	STM14_RS11800	TerC family protein	325	2254878	2256458	+	out	NusE
NC_016856.1	14028S	1950772	1950565	-	CEN4	CO0546	kdgR	DNA-binding transcriptional regulator KdgR	698	1949867	1949076	-	out	NusE
NC_003197.2	LT2	1938656	1938464	-	CEN9	CO0546	kdgR	DNA-binding transcriptional regulator KdgR	5	1938459	1937668	-	out	RpoB
NC_016810.1	SL1344	2445707	2445435	operon_625	CEN2	5PO331	SL1344_RS11985|SL1344_RS11980|SL1344_RS11975	DUF412 domain-containing protein|YfbU family protein|sugar phosphatase	120	2445315	2443613	-	out	Fis
NC_016856.1	14028S	4647436	4647592	-	CEN4	CO0667	cycA	D-serine/D-alanine/glycine transporter	86	4647678	4649087	+	out	hilC
NC_016856.1	14028S	4585584	4585433	operon_397	CEN1	5PO366	aspA| dcuA	aspartate ammonia-lyase|anaerobic C4-dicarboxylate transporter DcuA	221	4585212	4582360	-	out	NusE
NC_003197.2	LT2	4573014	4572475	operon_403	CEN6	5PO366	aspA| dcuA	aspartase|C4-dicarboxylate transporter	78	4572397	4569545	-	out	RpoB
NC_003197.2	LT2	4572813	4572538	operon_403	CEN6	5PO366	aspA| dcuA	aspartase|C4-dicarboxylate transporter	141	4572397	4569545	-	out	RpoN
NC_016856.1	14028S	819778	819928	-	CEN10	5PO407	nadA	quinolinate synthase NadA	647	820575	821618	+	out	RpoB
NC_003197.2	LT2	818631	819516	operon_81	CEN3	5PO407	nadA| pnuC	quinolinate synthase|nicotinamide riboside transporter PnuC	720	820236	822023	+	out	YdcL
NC_016810.1	SL1344	1671787	1671521	operon_697	CEN4	5PO210	SL1344_RS08095|SL1344_RS08090	VOC family protein|carboxylesterase/lipase family protein	66	1671455	1668555	-	out	HilC
NC_016856.1	14028S	3207561	3206816	operon_542	CEN1	5PO290	STM14_RS16180|STM14_RS16175	CaiF/GrlA family transcriptional regulator|transcriptional regulator	455	3206361	3205104	-	out	rtsB
NC_016856.1	14028S	3206914	3206738	operon_542	CEN1	5PO290	STM14_RS16180|STM14_RS16175	CaiF/GrlA family transcriptional regulator|transcriptional regulator	377	3206361	3205104	-	out	InvF
NC_003197.2	LT2	4502465	4501840	-	CEN10	CO0249	yjcB	hypothetical protein	6	4501834	4501553	-	out	RpoD
NC_016810.1	SL1344	3864159	3864379	-	CEN1	CO0002	SL1344_RS18850	acyltransferase	303	3864682	3865677	+	out	HilC
NC_016856.1	14028S	3856692	3856913	-	CEN1	CO0002	STM14_RS19355	acyltransferase	145	3857058	3858053	+	out	NusE
NC_003197.2	LT2	3842544	3842970	-	CEN1	CO0002	yiaH	acetyltransferase	409	3843379	3844374	+	out	RpoB
NC_016810.1	SL1344	3312702	3312507	operon_522	CEN0	CO0099	SL1344_RS16195| iraD	Hcp family type VI secretion system effector|anti-adapter protein IraD	347	3312160	3311295	-	out	HilC
NC_016856.1	14028S	3310077	3309792	operon_526	CEN1	CO0099	STM14_RS16720| iraD	Hcp family type VI secretion system effector|anti-adapter protein IraD	82	3309710	3308845	-	out	AraC
NC_003197.2	LT2	3292284	3292023	operon_539	CEN11	CO0099	STM3131|STM3130	type VI secretion effector protein|DNA recombination protein	559	3291464	3290599	-	out	RpoD
NC_016856.1	14028S	3883004	3883187	-	CEN11	CO0824	STM14_RS19475	ROK family protein	184	3883371	3884252	+	out	NusE
NC_003197.2	LT2	4084680	4083899	-	CEN3	5PO073	gidA	tRNA uridine-5-carboxymethylaminomethyl(34) synthesis enzyme MnmG	99	4083800	4081911	-	out	RpoB
NC_016810.1	SL1344	202362	202185	-	CEN8	CO1129	can	carbonate dehydratase	117	202068	201406	-	out	Fis
NC_016810.1	SL1344	729528	729277	-	CEN3	5PO139	SL1344_RS03360	amino acid ABC transporter substrate-binding protein	49	729228	728320	-	out	HilC
NC_003197.2	LT2	730147	729860	operon_778	CEN8	5PO139	gltI| gltJ| gltK| gltL	glutamate/aspartate transporter|amino acid ABC transporter permease|amino acid ABC transporter permease|arginine transporter ATP-binding subunit	22	729838	726613	-	out	YdcL
NC_003197.2	LT2	730200	729890	operon_778	CEN8	5PO139	gltI| gltJ| gltK| gltL	glutamate/aspartate transporter|amino acid ABC transporter permease|amino acid ABC transporter permease|arginine transporter ATP-binding subunit	52	729838	726613	-	out	RpoB
NC_003197.2	LT2	1060382	1060578	-	CEN7	CO1102	ycaP	hypothetical protein	22	1060600	1061292	+	out	RpoD
NC_016856.1	14028S	2565548	2565761	-	CEN1	CO0005	lpxP	kdo(2)-lipid IV(A) palmitoleoyltransferase	352	2566113	2567033	+	out	NusE
NC_003197.2	LT2	2513965	2514481	-	CEN2	CO0005	ddg	lipid A biosynthesis palmitoleoyl acyltransferase	79	2514560	2515480	+	out	RpoD
NC_016810.1	SL1344	4810781	4810424	-	CEN1	5PO400	btsT	pyruvate/proton symporter BtsT	126	4810298	4808148	-	out	HilC
NC_016856.1	14028S	661443	661791	-	CEN4	5PO400	cstA	pyruvate/proton symporter CstA	177	661968	664073	+	out	RpoB
NC_016856.1	14028S	4803048	4802573	-	CEN1	5PO400	btsT	pyruvate/proton symporter BtsT	25	4802548	4800398	-	out	hilC
NC_016856.1	14028S	4802954	4802731	-	CEN1	5PO400	btsT	pyruvate/proton symporter BtsT	183	4802548	4800398	-	out	rtsA
NC_016856.1	14028S	4802935	4802686	-	CEN1	5PO400	btsT	pyruvate/proton symporter BtsT	138	4802548	4800398	-	out	NusE
NC_003197.2	LT2	4790204	4789805	-	CEN4	5PO400	yjiY	carbon starvation protein A	72	4789733	4787583	-	out	RpoD
NC_016810.1	SL1344	4231302	4231842	-	CEN2	CO0795	yihI	Der GTPase-activating protein YihI	63	4231905	4232420	+	out	HilC
NC_016856.1	14028S	4313369	4313176	-	CEN2	CO0771	menA	1|4-dihydroxy-2-naphthoate polyprenyltransferase	508	4312668	4311739	-	out	RpoB
NC_016856.1	14028S	4312900	4312677	-	CEN2	CO0771	menA	1|4-dihydroxy-2-naphthoate polyprenyltransferase	9	4312668	4311739	-	out	NusE
NC_003197.2	LT2	4299740	4299563	-	CEN3	CO0771	menA	1|4-dihydroxy-2-naphthoate polyprenyltransferase	467	4299096	4298167	-	out	YdcL
NC_003197.2	LT2	4299950	4299627	-	CEN3	CO0771	menA	1|4-dihydroxy-2-naphthoate polyprenyltransferase	531	4299096	4298167	-	out	RpoD
NC_016810.1	SL1344	4318930	4318710	operon_417	CEN3	5PO397	SL1344_RS21000| glpK	aquaporin|glycerol kinase GlpK	556	4318154	4315780	-	out	RpoB
NC_003197.2	LT2	4297082	4296775	operon_426	CEN2	5PO397	glpF| glpK	aquaporin|glycerol kinase	46	4296729	4294355	-	out	YdcL
NC_016810.1	SL1344	3485785	3485518	operon_507	CEN2	CO0209	folP| glmM	dihydropteroate synthase|phosphoglucosamine mutase	228	3485290	3483112	-	out	FNR
NC_016856.1	14028S	3478489	3477842	operon_512	CEN3	CO0209	folP| glmM	dihydropteroate synthase|phosphoglucosamine mutase	73	3477769	3475591	-	out	rtsB
NC_016856.1	14028S	3478317	3477835	operon_512	CEN3	CO0209	folP| glmM	dihydropteroate synthase|phosphoglucosamine mutase	66	3477769	3475591	-	out	hilD
NC_016856.1	14028S	3478474	3477817	operon_512	CEN3	CO0209	folP| glmM	dihydropteroate synthase|phosphoglucosamine mutase	48	3477769	3475591	-	out	sprB
NC_016856.1	14028S	845136	845414	-	CEN4	CO1405	STM14_RS04525	AcrZ family multidrug efflux pump-associated protein	285	845699	845848	+	out	hilC
NC_016856.1	14028S	1531143	1530855	-	CEN8	CO0467	slyB	outer membrane lipoprotein SlyB	44	1530811	1530344	-	out	NusE
NC_003197.2	LT2	1521445	1521195	-	CEN2	CO0467	slyB	hypothetical protein	369	1520826	1520359	-	out	RpoN
NC_016856.1	14028S	4455375	4455602	-	CEN1	CO1346	yjbE	exopolysaccharide production protein YjbE	194	4455796	4456038	+	out	hilC
NC_016810.1	SL1344	4641801	4642059	-	CEN1	CO0624	yjfP	esterase	721	4642780	4643529	+	out	HilA
NC_016856.1	14028S	4634625	4634780	-	CEN9	CO0624	yjfP	esterase	250	4635030	4635779	+	out	rtsA
NC_003197.2	LT2	4622004	4622183	-	CEN6	CO0624	yjfP	esterase	32	4622215	4622964	+	out	YdcL
NC_003197.2	LT2	4621737	4621903	-	CEN6	CO0624	yjfP	esterase	312	4622215	4622964	+	out	RpoD
NC_016856.1	14028S	3272018	3272277	-	CEN7	CO1255	galP	galactose/proton symporter	184	3272461	3273855	+	out	NusE
NC_003197.2	LT2	3252728	3252874	-	CEN4	CO1255	galP	MFS transporter	472	3253346	3254740	+	out	YdcL
NC_003197.2	LT2	3250771	3253060	-	CEN4	CO1255	galP	MFS transporter	286	3253346	3254740	+	out	RpoB
NC_016810.1	SL1344	984145	983952	-	CEN0	4PO056	SL1344_RS26565	IS3-like element ISSen1 family transposase	73	983879	982624	-	out	SoxS
NC_016810.1	SL1344	984139	983974	-	CEN0	4PO056	SL1344_RS26565	IS3-like element ISSen1 family transposase	95	983879	982624	-	out	RamA
NC_016810.1	SL1344	984167	984015	-	CEN0	4PO056	SL1344_RS26565	IS3-like element ISSen1 family transposase	136	983879	982624	-	out	MarA
NC_016856.1	14028S	985949	985750	-	CEN6	4PO056	STM14_RS25900	IS3-like element ISSen1 family transposase	79	985671	984416	-	out	RpoB
NC_016856.1	14028S	985925	985749	-	CEN6	4PO056	STM14_RS25900	IS3-like element ISSen1 family transposase	78	985671	984416	-	out	AraC
NC_016810.1	SL1344	3405006	3405172	-	CEN7	CO0901	ygjG	putrescine aminotransferase	238	3405410	3406789	+	out	FNR
NC_016810.1	SL1344	3404759	3404946	-	CEN7	CO0901	ygjG	putrescine aminotransferase	464	3405410	3406789	+	out	RpoB
NC_016856.1	14028S	3402293	3402526	-	CEN6	CO0901	ygjG	putrescine aminotransferase	432	3402958	3404337	+	out	NusE
NC_003197.2	LT2	3384250	3384636	-	CEN1	CO0901	oat	putative acetylornithine aminotransferase	166	3384802	3386091	+	out	RpoD
NC_003197.2	LT2	3384257	3384448	-	CEN1	CO0901	oat	putative acetylornithine aminotransferase	354	3384802	3386091	+	out	RpoN
NC_016810.1	SL1344	1100434	1100272	-	CEN1	CO0342	SL1344_RS05185	DinI-like family protein	236	1100036	1099845	-	out	HilC
NC_016856.1	14028S	64392	63633	operon_803	CEN1	CO0251	STM14_RS00835|STM14_RS00830	sensor histidine kinase|response regulator	220	63413	61106	-	out	CreB
NC_016810.1	SL1344	4072270	4074711	operon_315	CEN1	CO1351	SL1344_RS19810| yidZ	MFS transporter|HTH-type transcriptional regulator YidZ	677	4075388	4077503	+	out	HilC
NC_016810.1	SL1344	3730771	3730950	-	CEN1	CO0417	SL1344_RS26820	MarC family protein	233	3731183	3731563	+	out	FNR
NC_003197.2	LT2	1021730	1022026	-	CEN3	5PO203	yljA	ATP-dependent Clp protease adapter ClpS	324	1022350	1022670	+	out	RpoB
NC_016810.1	SL1344	311149	310944	operon_781	CEN1	5PO298	tagK|SL1344_RS01365| tssE| tssF| tssG|SL1344_RS01345	type VI secretion system-associated protein TagK|type VI secretion system accessory protein TagJ|type VI secretion system baseplate subunit TssE|type VI secretion system baseplate subunit TssF|type VI secretion system baseplate subunit TssG|ImpA family type VI secretion system protein	127	310817	304656	-	out	FNR
NC_016856.1	14028S	311771	311603	operon_786	CEN1	5PO298	tagK|STM14_RS01935| tssE| tssF| tssG|STM14_RS01915	type VI secretion system-associated protein TagK|type VI secretion system accessory protein TagJ|type VI secretion system baseplate subunit TssE|type VI secretion system baseplate subunit TssF|type VI secretion system baseplate subunit TssG|ImpA family type VI secretion system protein	77	311526	305365	-	out	hilC
NC_016856.1	14028S	311836	311542	operon_786	CEN1	5PO298	tagK|STM14_RS01935| tssE| tssF| tssG|STM14_RS01915	type VI secretion system-associated protein TagK|type VI secretion system accessory protein TagJ|type VI secretion system baseplate subunit TssE|type VI secretion system baseplate subunit TssF|type VI secretion system baseplate subunit TssG|ImpA family type VI secretion system protein	16	311526	305365	-	out	NusE
NC_016810.1	SL1344	2147340	2147043	operon_656	CEN4	CO0288	SL1344_RS10650|SL1344_RS10645	SDR family oxidoreductase|LysR family transcriptional regulator	73	2146970	2145186	-	out	HilA
NC_016856.1	14028S	2201131	2200962	operon_650	CEN4	CO0288	STM14_RS11555|STM14_RS11550	SDR family oxidoreductase|LysR family transcriptional regulator	155	2200807	2199023	-	out	rtsA
NC_003197.2	LT2	2149607	2149355	operon_676	CEN6	CO0288	yeeZ| yeeY	NAD(P)-dependent oxidoreductase|putative LysR family transcriptional regulator	103	2149252	2147468	-	out	RpoN
NC_016856.1	14028S	2475318	2475481	-	CEN1	4PO037	STM14_RS26395	DUF1877 family protein	6	2475487	2475645	+	out	NusE
NC_003197.2	LT2	4382368	4382637	-	CEN1	5PO129	yjaD	NADH pyrophosphatase	707	4383344	4384117	+	out	YdcL
NC_016810.1	SL1344	4196616	4196190	-	CEN1	CO1067	SL1344_RS20395	dienelactone hydrolase family protein	40	4196150	4195338	-	out	RpoB
NC_016810.1	SL1344	4196423	4196155	-	CEN1	CO1067	SL1344_RS20395	dienelactone hydrolase family protein	5	4196150	4195338	-	out	HilC
NC_016856.1	14028S	4188705	4188428	-	CEN6	CO1067	STM14_RS20895	dienelactone hydrolase family protein	132	4188296	4187484	-	out	NusE
NC_016856.1	14028S	1435716	1435446	-	CEN1	CO0730	hemP	hemin uptake protein HemP	229	1435217	1435026	-	out	NusE
NC_016810.1	SL1344	1769715	1769338	-	CEN2	CO1461	topA	type I DNA topoisomerase	96	1769242	1766645	-	out	HilC
NC_003197.2	LT2	1812891	1812456	-	CEN3	CO1461	topA	DNA topoisomerase I	73	1812383	1809786	-	out	RpoD
NC_003197.2	LT2	1812846	1812397	-	CEN3	CO1461	topA	DNA topoisomerase I	14	1812383	1809786	-	out	RpoN
NC_016856.1	14028S	4867919	4867742	-	CEN5	CO1112	STM14_RS24070	winged helix-turn-helix transcriptional regulator	505	4867237	4866566	-	out	NusE
NC_003197.2	LT2	4855112	4854844	-	CEN1	CO1112	STM4596	hypothetical protein	422	4854422	4853751	-	out	RpoD
NC_016856.1	14028S	4094689	4094467	operon_439	CEN3	5PO358	atpI| atpB| atpE| atpF| atpH| atpA| atpG| atpD|STM14_RS20400	F0F1 ATP synthase subunit I|F0F1 ATP synthase subunit A|F0F1 ATP synthase subunit C|F0F1 ATP synthase subunit B|F0F1 ATP synthase subunit delta|F0F1 ATP synthase subunit alpha|F0F1 ATP synthase subunit gamma|F0F1 ATP synthase subunit beta|F0F1 ATP synthase subunit epsilon	218	4094249	4087364	-	out	NusE
NC_003197.2	LT2	3229629	3229396	-	CEN3	CO1479	yggB	mechanosensitive ion channel protein MscS	106	3229290	3228430	-	out	RpoB
NC_016810.1	SL1344	1136221	1136452	-	CEN0	4PO068	SL1344_RS05365	YlcI/YnfO family protein	118	1136570	1136740	+	out	HilC
NC_016856.1	14028S	1138231	1138445	-	CEN1	4PO068	STM14_RS05950	YlcI/YnfO family protein	147	1138592	1138762	+	out	InvF
NC_016856.1	14028S	1138243	1138438	-	CEN1	4PO068	STM14_RS05950	YlcI/YnfO family protein	154	1138592	1138762	+	out	rtsA
NC_016810.1	SL1344	2759788	2759564	-	CEN1	4PO020	SL1344_RS13405	hypothetical protein	318	2759246	2759058	-	out	HilA
NC_016810.1	SL1344	2759750	2759595	-	CEN1	4PO020	SL1344_RS13405	hypothetical protein	349	2759246	2759058	-	out	MarA
NC_016856.1	14028S	2813588	2813431	-	CEN8	4PO020	STM14_RS14310	hypothetical protein	338	2813093	2812905	-	out	hilD
NC_016856.1	14028S	2813620	2813424	-	CEN8	4PO020	STM14_RS14310	hypothetical protein	331	2813093	2812905	-	out	NusE
NC_016856.1	14028S	1301480	1301689	-	CEN8	4PO020	STM14_RS06840	hypothetical protein	77	1301766	1301954	+	out	AraC
NC_016810.1	SL1344	185799	185570	operon_789	CEN1	5PO132	SL1344_RS00800|SL1344_RS00795	DUF3300 domain-containing protein|DUF2950 family protein	106	185464	183046	-	out	HilC
NC_016856.1	14028S	734995	734826	operon_757	CEN4	CO1269	STM14_RS03955| ybeY	PhoH family protein|rRNA maturation RNase YbeY	47	734779	733263	-	out	NusE
NC_003197.2	LT2	4273319	4273502	operon_329	CEN8	5PO460	sbp| ushB	sulfate transporter subunit|CDP-diacylglycerol diphosphatase	7	4273509	4275354	+	out	RpoN
NC_003197.2	LT2	4241521	4241796	-	CEN5	5PO294	STM4033	putative merR family bacterial regulatory protein	201	4241997	4242251	+	out	RpoD
NC_016810.1	SL1344	2610734	2610390	-	CEN2	5PO475	upp	uracil phosphoribosyltransferase	15	2610375	2609749	-	out	HilC
NC_016856.1	14028S	217438	217132	-	CEN2	5PO197	gluQRS	tRNA glutamyl-Q(34) synthetase GluQRS	99	217033	216137	-	out	RpoB
NC_016856.1	14028S	218421	218257	-	CEN1	5PO197	dksA	RNA polymerase-binding protein DksA	700	217557	217102	-	out	NusE
NC_003197.2	LT2	216744	216562	operon_811	CEN3	5PO197	yadB| pcnB| folK	putative glutamyl t-RNA synthetase|polynucleotide adenylyltransferase|2-amino-4-hydroxy-6- hydroxymethyldihydropteridine diphosphokinase	188	216374	213398	-	out	YdcL
NC_016810.1	SL1344	4686147	4686350	-	CEN1	CO1388	reiD	myo-inositol utilization transcriptional regulator ReiD	116	4686466	4687290	+	out	HilC
NC_003197.2	LT2	4191770	4191539	operon_441	CEN1	CO0839	fadB| fadA	3-hydroxyacyl-coA dehydrogenase|3-ketoacyl-CoA thiolase	27	4191512	4188150	-	out	RpoD
NC_016810.1	SL1344	1785281	1785677	operon_171	CEN2	5PO275	SL1344_RS08660|SL1344_RS08665|SL1344_RS08670	YkgJ family cysteine cluster protein|YciC family protein|septation protein A	45	1785722	1787491	+	out	FNR
NC_016810.1	SL1344	1785314	1785702	operon_171	CEN2	5PO275	SL1344_RS08660|SL1344_RS08665|SL1344_RS08670	YkgJ family cysteine cluster protein|YciC family protein|septation protein A	20	1785722	1787491	+	out	HilC
NC_003197.2	LT2	3182320	3182473	-	CEN4	CO0750	STM3022	transporter	56	3182529	3183758	+	out	RpoD
NC_016810.1	SL1344	2648958	2648561	-	CEN1	5PO537	sinH	intimin-like inverse autotransporter SinH	44	2648517	2646325	-	out	HilC
NC_016856.1	14028S	385846	386279	operon_36	CEN5	CO1541	STM14_RS02315|STM14_RS25865	membrane protein|hypothetical protein	15	386294	387301	+	out	sprB
NC_016856.1	14028S	385494	385887	operon_36	CEN5	CO1541	STM14_RS02315|STM14_RS25865	membrane protein|hypothetical protein	407	386294	387301	+	out	NusE
NC_016810.1	SL1344	823112	822812	-	CEN7	5PO564	SL1344_RS03845	YbgS-like family protein	104	822708	822322	-	out	HilA
NC_016856.1	14028S	824101	823908	-	CEN6	5PO564	STM14_RS04420	YbgS-like family protein	114	823794	823408	-	out	InvF
NC_003197.2	LT2	824032	823583	-	CEN7	5PO564	ybgS	hypothetical protein	128	823455	823069	-	out	RpoB
NC_003197.2	LT2	823941	823528	-	CEN7	5PO564	ybgS	hypothetical protein	73	823455	823069	-	out	RpoD
NC_016856.1	14028S	353938	353740	-	CEN2	CO0303	STM14_RS02150	amidohydrolase	567	353173	352406	-	out	CreB
NC_016810.1	SL1344	3434693	3434259	-	CEN1	5PO063	tdcA	transcriptional regulator TdcA	143	3434116	3433178	-	out	HilC
NC_016810.1	SL1344	1014150	1013988	-	CEN1	5PO063	pflB	formate C-acetyltransferase	43	1013945	1011663	-	out	Rob
NC_016856.1	14028S	3140278	3140570	operon_253	CEN2	5PO063	sdaC| sdaB	HAAAP family serine/threonine permease SdaC|L-serine ammonia-lyase II	11	3140581	3143296	+	out	hilC
NC_016856.1	14028S	3433090	3432238	operon_519	CEN1	5PO063	tdcA| tdcB| tdcC	transcriptional regulator TdcA|bifunctional threonine ammonia-lyase/L-serine ammonia-lyase TdcB|threonine/serine transporter TdcC	574	3431664	3428287	-	out	NusE
NC_016856.1	14028S	1015931	1015741	-	CEN1	5PO063	pflB	formate C-acetyltransferase	4	1015737	1013455	-	out	AraC
NC_003197.2	LT2	3414648	3414128	operon_529	CEN6	5PO063	tdcA| tdcB| tdcC| tdcD| tdcE| tdcG	transcriptional regulator TdcA|threonine ammonia-lyase|threonine/serine transporter TdcC|propionate/acetate kinase|formate C-acetyltransferase|L-serine ammonia-lyase	710	3413418	3405005	-	out	RpoD
NC_003197.2	LT2	3414120	3413939	operon_529	CEN6	5PO063	tdcA| tdcB| tdcC| tdcD| tdcE| tdcG	transcriptional regulator TdcA|threonine ammonia-lyase|threonine/serine transporter TdcC|propionate/acetate kinase|formate C-acetyltransferase|L-serine ammonia-lyase	521	3413418	3405005	-	out	RpoN
NC_016810.1	SL1344	2387678	2387879	operon_205	CEN3	CO0243	glpA| glpB| glpC	anaerobic glycerol-3-phosphate dehydrogenase subunit A|glycerol-3-phosphate dehydrogenase subunit GlpB|anaerobic glycerol-3-phosphate dehydrogenase subunit GlpC	73	2387952	2392016	+	out	SoxS
NC_016810.1	SL1344	2387575	2387890	operon_205	CEN3	CO0243	glpA| glpB| glpC	anaerobic glycerol-3-phosphate dehydrogenase subunit A|glycerol-3-phosphate dehydrogenase subunit GlpB|anaerobic glycerol-3-phosphate dehydrogenase subunit GlpC	62	2387952	2392016	+	out	HilA
NC_016856.1	14028S	2440871	2441510	operon_210	CEN8	CO0243	glpA| glpB| glpC	anaerobic glycerol-3-phosphate dehydrogenase subunit A|glycerol-3-phosphate dehydrogenase subunit GlpB|anaerobic glycerol-3-phosphate dehydrogenase subunit GlpC	279	2441789	2445853	+	out	RpoB
NC_003197.2	LT2	1279690	1280354	-	CEN2	5PO516	fabF	beta-ketoacyl-[acyl-carrier-protein] synthase II	71	1280425	1281666	+	out	RpoD
NC_016810.1	SL1344	924582	924139	-	CEN2	CO0359	rimO	30S ribosomal protein S12 methylthiotransferase RimO	24	924115	922790	-	out	FNR
NC_016856.1	14028S	926200	925931	-	CEN2	CO0359	rimO	30S ribosomal protein S12 methylthiotransferase RimO	25	925906	924581	-	out	InvF
NC_016856.1	14028S	926213	926036	-	CEN2	CO0359	rimO	30S ribosomal protein S12 methylthiotransferase RimO	130	925906	924581	-	out	NusE
NC_003197.2	LT2	925678	925309	-	CEN3	CO0359	yliG	ribosomal protein S12 methylthiotransferase	452	924857	923532	-	out	RpoB
NC_003197.2	LT2	925669	925402	-	CEN3	CO0359	yliG	ribosomal protein S12 methylthiotransferase	545	924857	923532	-	out	RpoD
NC_016810.1	SL1344	3691921	3690642	-	CEN1	CO0336	bioH	pimeloyl-ACP methyl ester esterase BioH	462	3690180	3689410	-	out	RpoB
NC_016856.1	14028S	3683427	3683168	-	CEN2	CO0336	bioH	pimeloyl-ACP methyl ester esterase BioH	612	3682556	3681786	-	out	AraC
NC_003197.2	LT2	3669574	3669298	-	CEN4	CO0336	bioH	pimeloyl-[acyl-carrier protein] methyl ester esterase	629	3668669	3667899	-	out	RpoD
NC_016810.1	SL1344	3937291	3936952	operon_461	CEN6	5PO072	waaB| waaO| rfaJ| rfaY| waaZ	lipopolysaccharide 1|6-galactosyltransferase|lipopolysaccharide 3-alpha-galactosyltransferase|lipopolysaccharide 1|2-glucosyltransferase RfaJ|lipopolysaccharide core heptose(II) kinase RfaY|3-deoxy-D-manno-oct-2-ulosonate III transferase WaaZ	25	3936927	3932121	-	out	HilC
NC_016856.1	14028S	3933332	3933173	operon_462	CEN7	5PO072	rfaQ|STM14_RS19680| rfaP	lipopolysaccharide core heptosyltransferase RfaQ|glycosyltransferase family 4 protein|lipopolysaccharide core heptose(I) kinase RfaP	552	3932621	3929640	-	out	RpoB
NC_003197.2	LT2	3916668	3915942	-	CEN0	5PO072	yibR	putative inner membrane protein	14	3915928	3915695	-	out	RpoN
NC_016856.1	14028S	3861237	3861453	-	CEN1	CO0378	STM14_RS19375	XylR family transcriptional regulator	390	3861843	3863021	+	out	NusE
NC_016810.1	SL1344	3136411	3136248	operon_545	CEN1	5PO159	gudP|SL1344_RS15320| gudD	galactarate/glucarate/glycerate transporter GudP|glucarate dehydratase family protein|glucarate dehydratase	190	3136058	3132002	-	out	HilC
NC_003197.2	LT2	3739242	3739566	operon_287	CEN4	CO1127	yhhF| yhhL	16S rRNA (guanine(966)-N(2))-methyltransferase RsmD|putative inner membrane protein	793	3740359	3741214	+	out	RpoD
NC_016856.1	14028S	2655083	2654614	-	CEN2	CO0369	STM14_RS13670	phosphoribosylaminoimidazolesuccinocarboxamide synthase	245	2654369	2653656	-	out	RpoB
NC_003197.2	LT2	2603061	2602915	-	CEN3	CO0369	purC	phosphoribosylaminoimidazolesuccinocarboxamide synthase	99	2602816	2602103	-	out	YdcL
NC_016810.1	SL1344	3022635	3022369	-	CEN0	5PO052	hycA	formate hydrogenlyase regulator HycA	205	3022164	3021703	-	out	FNR
NC_016810.1	SL1344	3023094	3022182	-	CEN0	5PO052	hycA	formate hydrogenlyase regulator HycA	18	3022164	3021703	-	out	RpoB
NC_016856.1	14028S	3020177	3020020	operon_566	CEN1	5PO052	hycA| hycB| hycC|STM14_RS15290| hycE| hycF| hycG|STM14_RS15270| hycI|STM14_RS15260	formate hydrogenlyase regulator HycA|formate hydrogenlyase subunit HycB|formate hydrogenlyase subunit 3|respiratory chain complex I subunit 1 family protein|formate hydrogenlyase subunit HycE|formate hydrogenlyase subunit HycF|formate hydrogenlyase subunit HycG|formate hydrogenlyase maturation HycH family protein|hydrogenase maturation peptidase HycI|hypothetical protein	197	3019823	3011104	-	out	rtsB
NC_016856.1	14028S	3020057	3019831	operon_566	CEN1	5PO052	hycA| hycB| hycC|STM14_RS15290| hycE| hycF| hycG|STM14_RS15270| hycI|STM14_RS15260	formate hydrogenlyase regulator HycA|formate hydrogenlyase subunit HycB|formate hydrogenlyase subunit 3|respiratory chain complex I subunit 1 family protein|formate hydrogenlyase subunit HycE|formate hydrogenlyase subunit HycF|formate hydrogenlyase subunit HycG|formate hydrogenlyase maturation HycH family protein|hydrogenase maturation peptidase HycI|hypothetical protein	8	3019823	3011104	-	out	hilC
NC_016856.1	14028S	3020312	3020154	operon_566	CEN1	5PO052	hycA| hycB| hycC|STM14_RS15290| hycE| hycF| hycG|STM14_RS15270| hycI|STM14_RS15260	formate hydrogenlyase regulator HycA|formate hydrogenlyase subunit HycB|formate hydrogenlyase subunit 3|respiratory chain complex I subunit 1 family protein|formate hydrogenlyase subunit HycE|formate hydrogenlyase subunit HycF|formate hydrogenlyase subunit HycG|formate hydrogenlyase maturation HycH family protein|hydrogenase maturation peptidase HycI|hypothetical protein	331	3019823	3011104	-	out	NusE
NC_016856.1	14028S	3020420	3020249	operon_566	CEN1	5PO052	hycA| hycB| hycC|STM14_RS15290| hycE| hycF| hycG|STM14_RS15270| hycI|STM14_RS15260	formate hydrogenlyase regulator HycA|formate hydrogenlyase subunit HycB|formate hydrogenlyase subunit 3|respiratory chain complex I subunit 1 family protein|formate hydrogenlyase subunit HycE|formate hydrogenlyase subunit HycF|formate hydrogenlyase subunit HycG|formate hydrogenlyase maturation HycH family protein|hydrogenase maturation peptidase HycI|hypothetical protein	426	3019823	3011104	-	out	AraC
NC_003197.2	LT2	3000336	2999111	operon_576	CEN1	5PO052	hycB| hycC| hycD	formate hydrogenlyase subunit 2|formate hydrogenlyase subunit 3|hydrogenase 3 membrane subunit	126	2998985	2995625	-	out	RpoN
NC_016856.1	14028S	1215767	1215591	operon_728	CEN0	5PO143	flgM| flgN	flagellar biosynthesis anti-sigma factor FlgM|flagella biosynthesis chaperone FlgN	89	1215502	1214782	-	out	NusE
NC_016810.1	SL1344	3266303	3266995	operon_257	CEN1	2PO008	SL1344_RS27850|SL1344_RS27855	hypothetical protein|hypothetical protein	213	3267208	3267485	+	out	FNR
NC_016856.1	14028S	3066469	3066842	-	CEN1	3PO045	STM14_RS25305	IS3 family transposase	279	3067121	3067299	+	out	NusE
NC_016856.1	14028S	757720	757568	operon_754	CEN1	5PO286	STM14_RS26615| fur	ryhB-regulated fur leader peptide|ferric iron uptake transcriptional regulator	147	757421	756891	-	out	NusE
NC_016856.1	14028S	3194735	3194552	-	CEN2	CO1358	lysA	diaminopimelate decarboxylase	786	3193766	3192504	-	out	RpoB
NC_016810.1	SL1344	3549042	3549381	-	CEN2	CO0116	argR	transcriptional regulator ArgR	67	3549448	3549918	+	out	RpoB
NC_003197.2	LT2	3527659	3527828	-	CEN1	CO0116	argR	arginine repressor	207	3528035	3528505	+	out	YdcL
NC_016810.1	SL1344	2477538	2477355	-	CEN2	5PO126	accD	acetyl-CoA carboxylase| carboxyltransferase subunit beta	35	2477320	2476406	-	out	HilC
NC_016810.1	SL1344	2710156	2709901	-	CEN2	CO0571	purL	phosphoribosylformylglycinamidine synthase	43	2709858	2705971	-	out	HilC
NC_016810.1	SL1344	2470383	2470564	-	CEN1	CO0059	SL1344_RS12115	sigma-54-dependent Fis family transcriptional regulator	25	2470589	2472016	+	out	HilC
NC_016810.1	SL1344	2470367	2470523	-	CEN1	CO0059	SL1344_RS12115	sigma-54-dependent Fis family transcriptional regulator	66	2470589	2472016	+	out	HilA
NC_003197.2	LT2	2400762	2400567	operon_647	CEN2	5PO104	yfaX| yfaW| yfaV|STM2289|STM2288	IclR family transcriptional regulator|putative galactonate dehydratase|MFS transporter|2-keto-3-deoxy-L-rhamnonate aldolase|putative cytoplasmic protein	353	2400214	2395857	-	out	RpoN
NC_016856.1	14028S	3335071	3335292	operon_261	CEN1	CO1400	STM14_RS16845|STM14_RS16850	hypothetical protein|hypothetical protein	614	3335906	3336707	+	out	rtsA
NC_016856.1	14028S	3334856	3335292	operon_261	CEN1	CO1400	STM14_RS16845|STM14_RS16850	hypothetical protein|hypothetical protein	614	3335906	3336707	+	out	NusE
NC_003197.2	LT2	3316422	3316930	operon_257	CEN13	CO1400	STM3155|STM3156	hypothetical protein|hypothetical protein	732	3317662	3318463	+	out	RpoB
NC_016810.1	SL1344	1311395	1310818	-	CEN1	4PO021	SL1344_RS27005	YoaK family small membrane protein	342	1310476	1310378	-	out	RpoB
NC_016810.1	SL1344	979093	978573	-	CEN7	CO0580	cspD	cold shock-like protein CspD	13	978560	978339	-	out	HilC
NC_016856.1	14028S	981224	981071	-	CEN3	CO0580	cspD	cold shock-like protein CspD	719	980352	980131	-	out	RpoB
NC_016856.1	14028S	4219292	4219461	-	CEN7	CO0473	polA	DNA polymerase I	254	4219715	4222501	+	out	hilC
NC_003197.2	LT2	4205713	4205894	-	CEN11	CO0473	polA	DNA polymerase I	250	4206144	4208930	+	out	RpoB
NC_003197.2	LT2	1446568	1446234	-	CEN2	CO0007	ydiK	hypothetical protein	4	1446230	1445112	-	out	RpoB
NC_016810.1	SL1344	370584	370041	-	CEN1	1PO119	SL1344_RS01660	IS3 family transposase	650	369391	368612	-	out	RpoB
NC_016810.1	SL1344	3831547	3830233	-	CEN2	4PO050	SL1344_RS18675	type I toxin-antitoxin system toxin Ldr family protein	620	3829613	3829506	-	out	HilC
NC_016810.1	SL1344	4395781	4395967	-	CEN6	CO1418	SL1344_RS21340	type III secretion system effector arginine glycosyltransferase SseK1	696	4396663	4397691	+	out	HilC
NC_016856.1	14028S	4388215	4388394	-	CEN5	CO1418	STM14_RS21840	type III secretion system effector arginine glycosyltransferase SseK1	519	4388913	4389941	+	out	hilC
NC_003197.2	LT2	4375015	4375183	-	CEN5	CO1418	STM4157	putative cytoplasmic protein	180	4375363	4376373	+	out	RpoN
NC_016856.1	14028S	4480983	4480827	-	CEN6	CO0852	STM14_RS22290	quinone oxidoreductase	759	4480068	4479085	-	out	NusE
NC_016810.1	SL1344	603678	603220	operon_766	CEN2	CO0404	folD| ybcJ	bifunctional methylenetetrahydrofolate dehydrogenase/methenyltetrahydrofolate cyclohydrolase FolD|ribosome-associated protein YbcJ	164	603056	601976	-	out	HilC
NC_016856.1	14028S	604581	604422	operon_771	CEN3	CO0404	folD| ybcJ	bifunctional methylenetetrahydrofolate dehydrogenase/methenyltetrahydrofolate cyclohydrolase FolD|ribosome-associated protein YbcJ	160	604262	603182	-	out	rtsB
NC_016856.1	14028S	2437691	2437868	-	CEN1	CO1311	STM14_RS12615	LysR substrate-binding domain-containing protein	221	2438089	2438967	+	out	hilC
NC_003197.2	LT2	2386169	2386492	-	CEN2	CO1311	STM2281	transcriptional regulator	43	2386535	2387413	+	out	RpoD
NC_003197.2	LT2	3615680	3615422	-	CEN3	CO0759	yhfA	hypothetical protein	77	3615345	3614941	-	out	YdcL
NC_003197.2	LT2	3616134	3615866	-	CEN3	CO0759	yhfA	hypothetical protein	521	3615345	3614941	-	out	RpoB
NC_016810.1	SL1344	4751403	4751810	-	CEN1	CO0472	SL1344_RS23020	Arm DNA-binding domain-containing protein	87	4751897	4752184	+	out	Fis
NC_016810.1	SL1344	4751548	4751722	-	CEN1	CO0472	SL1344_RS23020	Arm DNA-binding domain-containing protein	175	4751897	4752184	+	out	RamA
NC_016810.1	SL1344	4751481	4751701	-	CEN1	CO0472	SL1344_RS23020	Arm DNA-binding domain-containing protein	196	4751897	4752184	+	out	MarA
NC_016856.1	14028S	4743823	4743995	-	CEN1	CO0472	STM14_RS23515	Arm DNA-binding domain-containing protein	152	4744147	4744434	+	out	rtsA
NC_016856.1	14028S	4743616	4743957	-	CEN1	CO0472	STM14_RS23515	Arm DNA-binding domain-containing protein	190	4744147	4744434	+	out	NusE
NC_003197.2	LT2	4730920	4731219	-	CEN5	CO0472	STM4488	DUF4102 domain-containing protein	113	4731332	4731619	+	out	YdcL
NC_003197.2	LT2	4730721	4731329	-	CEN5	CO0472	STM4488	DUF4102 domain-containing protein	3	4731332	4731619	+	out	RpoD
NC_003197.2	LT2	4730887	4731200	-	CEN5	CO0472	STM4488	DUF4102 domain-containing protein	132	4731332	4731619	+	out	RpoN
NC_016810.1	SL1344	417225	417419	-	CEN1	5PO202	prpB	methylisocitrate lyase	44	417463	418350	+	out	HilA
NC_016856.1	14028S	418450	418606	operon_42	CEN6	5PO202	prpB| prpC|STM14_RS02465| prpE	methylisocitrate lyase|2-methylcitrate synthase|bifunctional 2-methylcitrate dehydratase/aconitate hydratase|propionate--CoA ligase	64	418670	424267	+	out	NusE
NC_003197.2	LT2	3061838	3061692	operon_572	CEN2	5PO346	ygbJ| ygbK| ygbL| ygbM|STM2914|STM2913	3-hydroxyisobutyrate dehydrogenase|hypothetical protein|aldolase|hypothetical protein|putative nucleoside-diphosphate-sugar epimerase|gluconate permease	58	3061634	3055556	-	out	RpoD
NC_016856.1	14028S	561982	561733	-	CEN4	CO0445	copA	copper-exporting P-type ATPase CopA	593	561140	558639	-	out	RpoB
NC_003197.2	LT2	3965205	3965516	-	CEN1	CO1363	yicL	putative permease	188	3965704	3966606	+	out	YdcL
NC_016810.1	SL1344	14412	11519	operon_799	CEN1	5PO134	SL1344_RS00055| msyB	DUF2541 family protein|acidic protein MsyB	274	11245	10092	-	out	RpoB
NC_016856.1	14028S	11775	11476	operon_807	CEN1	5PO134	STM14_RS00620| msyB	DUF2541 family protein|acidic protein MsyB	231	11245	10092	-	out	AraC
NC_016810.1	SL1344	539731	539575	operon_772	CEN2	5PO507	priC| rsmS	primosomal replication protein N''|pleiotropic regulatory protein RsmS	444	539131	538423	-	out	Fis
NC_016810.1	SL1344	539709	539541	operon_772	CEN2	5PO507	priC| rsmS	primosomal replication protein N''|pleiotropic regulatory protein RsmS	410	539131	538423	-	out	MarA
NC_016856.1	14028S	540636	540483	-	CEN11	5PO507	priC	primosomal replication protein N''	146	540337	539810	-	out	RpoB
NC_016810.1	SL1344	1529180	1528897	operon_709	CEN7	CO0159	osmY| osmX| osmW| osmV	osmoprotectant ABC transporter permease OsmY|osmoprotectant ABC transporter substrate-binding protein OsmX|osmoprotectant ABC transporter permease OsmW|osmoprotectant ABC transporter ATP-binding protein OsmV	74	1528823	1525377	-	out	HilC
NC_016856.1	14028S	1582250	1582084	operon_707	CEN1	CO0159	osmY| osmX| osmW| osmV	osmoprotectant ABC transporter permease OsmY|osmoprotectant ABC transporter substrate-binding protein OsmX|osmoprotectant ABC transporter permease OsmW|osmoprotectant ABC transporter ATP-binding protein OsmV	137	1581947	1578501	-	out	InvF
NC_016810.1	SL1344	3183226	3184211	-	CEN2	CO0801	mutH	DNA mismatch repair endonuclease MutH	632	3184843	3185538	+	out	RpoB
NC_016856.1	14028S	3182805	3182999	-	CEN7	CO0801	mutH	DNA mismatch repair endonuclease MutH	191	3183190	3183885	+	out	sprB
NC_003197.2	LT2	3162182	3162869	-	CEN4	CO0801	mutH	DNA mismatch repair endonuclease MutH	518	3163387	3164082	+	out	RpoD
NC_016810.1	SL1344	1321104	1320759	-	CEN7	5PO205	yeaG	protein kinase YeaG	144	1320615	1318681	-	out	HilC
NC_003197.2	LT2	1364615	1364110	-	CEN6	5PO205	yeaG	PrkA family serine protein kinase	357	1363753	1361819	-	out	RpoB
NC_003197.2	LT2	1364256	1364011	-	CEN6	5PO205	yeaG	PrkA family serine protein kinase	258	1363753	1361819	-	out	RpoD
NC_016810.1	SL1344	2146991	2147309	-	CEN2	5PO325	hisG	ATP phosphoribosyltransferase	21	2147330	2148229	+	out	HilC
NC_016810.1	SL1344	2146997	2147237	-	CEN2	5PO325	hisG	ATP phosphoribosyltransferase	93	2147330	2148229	+	out	HilA
NC_016856.1	14028S	2200882	2201130	operon_198	CEN10	5PO325	hisG| hisD| hisC| hisB| hisH| hisA| hisF| hisIE	ATP phosphoribosyltransferase|histidinol dehydrogenase|histidinol-phosphate transaminase|bifunctional histidinol-phosphatase/imidazoleglycerol-phosphate dehydratase HisB|imidazole glycerol phosphate synthase subunit HisH|1-(5-phosphoribosyl)-5-[(5- phosphoribosylamino)methylideneamino]imidazole-4- carboxamide isomerase|imidazole glycerol phosphate synthase subunit HisF|bifunctional phosphoribosyl…	37	2201167	2208303	+	out	AraC
NC_003197.2	LT2	2149337	2149546	operon_195	CEN8	5PO325	hisG| hisD| hisC| hisB| hisH| hisA| hisF| hisI	ATP phosphoribosyltransferase|histidinol dehydrogenase|histidinol-phosphate transaminase|bifunctional imidazole glycerol-phosphate dehydratase/histidinol phosphatase|glutamine amidotransferase|1-(5-phosphoribosyl)-5-[(5- phosphoribosylamino)methylideneamino]imidazole-4- carboxamide isomerase|imidazole glycerol phosphate synthase subunit HisF|bifunctional phosphoribosyl-AMP cyclohydrolase/phosphor…	66	2149612	2156748	+	out	YdcL
NC_016810.1	SL1344	1170213	1170642	-	CEN7	CO1029	phoH	phosphate starvation-inducible protein PhoH	62	1170704	1171492	+	out	RpoB
NC_016810.1	SL1344	1169914	1170489	-	CEN7	CO1029	phoH	phosphate starvation-inducible protein PhoH	215	1170704	1171492	+	out	HilC
NC_016810.1	SL1344	1170148	1170300	-	CEN7	CO1029	phoH	phosphate starvation-inducible protein PhoH	404	1170704	1171492	+	out	HilA
NC_016856.1	14028S	1172052	1172554	-	CEN8	CO1029	phoH	phosphate starvation-inducible protein PhoH	172	1172726	1173514	+	out	hilD
NC_016856.1	14028S	1172064	1172218	-	CEN8	CO1029	phoH	phosphate starvation-inducible protein PhoH	508	1172726	1173514	+	out	rtsA
NC_016856.1	14028S	1172075	1172469	-	CEN8	CO1029	phoH	phosphate starvation-inducible protein PhoH	257	1172726	1173514	+	out	NusE
NC_003197.2	LT2	1213640	1214211	-	CEN11	CO1029	phoH	phosphate starvation protein PhoH	93	1214304	1215158	+	out	RpoD
NC_003197.2	LT2	2660181	2659955	-	CEN9	CO1224	yfgB	bifunctional tRNA (adenosine(37)-C2)-methyltransferase TrmG/ribosomal RNA large subunit methyltransferase RlmN	92	2659863	2658697	-	out	YdcL
NC_016810.1	SL1344	3242991	3242830	operon_530	CEN2	5PO160	SL1344_RS15825| pepP| ubiH	YecA family protein|Xaa-Pro aminopeptidase|2-octaprenyl-6-methoxyphenyl hydroxylase	550	3242280	3239185	-	out	FNR
NC_016810.1	SL1344	3242982	3242634	operon_530	CEN2	5PO160	SL1344_RS15825| pepP| ubiH	YecA family protein|Xaa-Pro aminopeptidase|2-octaprenyl-6-methoxyphenyl hydroxylase	354	3242280	3239185	-	out	HilC
NC_016810.1	SL1344	3243031	3242805	operon_530	CEN2	5PO160	SL1344_RS15825| pepP| ubiH	YecA family protein|Xaa-Pro aminopeptidase|2-octaprenyl-6-methoxyphenyl hydroxylase	525	3242280	3239185	-	out	HilA
NC_016856.1	14028S	3241490	3241130	operon_535	CEN4	5PO160	STM14_RS16350| pepP| ubiH	YecA family protein|Xaa-Pro aminopeptidase|2-octaprenyl-6-methoxyphenyl hydroxylase	431	3240699	3237604	-	out	hilC
NC_016856.1	14028S	3241546	3241154	operon_535	CEN4	5PO160	STM14_RS16350| pepP| ubiH	YecA family protein|Xaa-Pro aminopeptidase|2-octaprenyl-6-methoxyphenyl hydroxylase	455	3240699	3237604	-	out	rtsA
NC_016856.1	14028S	3241356	3241167	operon_535	CEN4	5PO160	STM14_RS16350| pepP| ubiH	YecA family protein|Xaa-Pro aminopeptidase|2-octaprenyl-6-methoxyphenyl hydroxylase	468	3240699	3237604	-	out	NusE
NC_016856.1	14028S	3241573	3241021	operon_535	CEN4	5PO160	STM14_RS16350| pepP| ubiH	YecA family protein|Xaa-Pro aminopeptidase|2-octaprenyl-6-methoxyphenyl hydroxylase	322	3240699	3237604	-	out	AraC
NC_003197.2	LT2	3222318	3222093	-	CEN5	5PO160	ygfB	hypothetical protein	521	3221572	3220988	-	out	YdcL
NC_003197.2	LT2	2851298	2851570	operon_226	CEN2	5PO009	STM2703|STM2704	Fels-2 prophage protein|Fels-2 prophage protein	345	2851915	2853408	+	out	RpoD
NC_016810.1	SL1344	3755158	3754929	-	CEN2	CO1574	livK	high-affinity branched-chain amino acid ABC transporter substrate-binding protein LivK	105	3754824	3753715	-	out	HilC
NC_016856.1	14028S	3749972	3749667	-	CEN10	CO1574	livJ	branched chain amino acid ABC transporter substrate-binding protein LivJ	364	3749303	3748200	-	out	RpoB
NC_016856.1	14028S	3750289	3750055	-	CEN10	CO1574	livJ	branched chain amino acid ABC transporter substrate-binding protein LivJ	752	3749303	3748200	-	out	NusE
NC_016810.1	SL1344	562599	562448	operon_771	CEN1	CO0017	SL1344_RS02550|SL1344_RS02545	SPFH/Band 7/PHB domain protein|NfeD family protein	621	561827	560461	-	out	HilC
NC_016856.1	14028S	563254	563047	operon_776	CEN8	CO0017	STM14_RS03120|STM14_RS03115	SPFH/Band 7/PHB domain protein|NfeD family protein	14	563033	561667	-	out	NusE
NC_016856.1	14028S	3617340	3617180	operon_495	CEN3	CO0446	rpsL| rpsG| fusA| tuf	30S ribosomal protein S12|30S ribosomal protein S7|elongation factor G|elongation factor Tu	613	3616567	3612160	-	out	NusE
NC_016856.1	14028S	1019021	1018828	-	CEN2	CO0521	STM14_RS05325	30S ribosomal protein S12 methylthiotransferase accessory protein YcaO	9	1018819	1017059	-	out	hilC
NC_016856.1	14028S	2839945	2840195	-	CEN1	CO0383	ung	uracil-DNA glycosylase	247	2840442	2841131	+	out	hilC
NC_016856.1	14028S	2839693	2840225	-	CEN1	CO0383	ung	uracil-DNA glycosylase	217	2840442	2841131	+	out	rtsA
NC_016856.1	14028S	2839973	2840244	-	CEN1	CO0383	ung	uracil-DNA glycosylase	198	2840442	2841131	+	out	AraC
NC_016810.1	SL1344	339437	339889	-	CEN0	3PO027	SL1344_RS26520	integrase core domain-containing protein	344	340233	340937	+	out	HilC
NC_003197.2	LT2	3331012	3331313	operon_259	CEN5	5PO220	STM3169|STM3170| ygiK	C4-dicarboxylate ABC transporter substrate-binding protein|C4-dicarboxylate ABC transporter permease|hypothetical protein	291	3331604	3334429	+	out	RpoD
NC_016810.1	SL1344	3122211	3121861	operon_547	CEN2	5PO281	pyrG| eno	CTP synthase (glutamine hydrolyzing)|phosphopyruvate hydratase	16	3121845	3118827	-	out	FNR
NC_016856.1	14028S	3120687	3120500	operon_554	CEN1	5PO281	pyrG| eno	CTP synthase (glutamine hydrolyzing)|phosphopyruvate hydratase	308	3120192	3117174	-	out	NusE
NC_016810.1	SL1344	3495160	3494555	operon_505	CEN2	CO0111	rplU| rpmA	50S ribosomal protein L21|50S ribosomal protein L27	49	3494506	3493918	-	out	RpoB
NC_016856.1	14028S	3487323	3487022	operon_510	CEN3	CO0111	rplU| rpmA	50S ribosomal protein L21|50S ribosomal protein L27	37	3486985	3486397	-	out	NusE
NC_016856.1	14028S	2780866	2780571	operon_587	CEN2	5PO215	lepA| lepB	translation elongation factor 4|signal peptidase I	447	2780124	2777334	-	out	NusE
NC_003197.2	LT2	2729248	2728883	-	CEN3	5PO215	lepA	elongation factor 4	311	2728572	2726773	-	out	RpoB
NC_016810.1	SL1344	2288347	2288520	-	CEN2	CO0671	fghA	S-formylglutathione hydrolase	638	2289158	2290015	+	out	Fis
NC_016810.1	SL1344	2499670	2499477	operon_615	CEN2	CO1381	fadI| fadJ	acetyl-CoA C-acyltransferase FadI|fatty acid oxidation complex subunit alpha FadJ	199	2499278	2495821	-	out	RpoB
NC_003197.2	LT2	3242764	3242381	-	CEN5	CO1319	STM3079	putative hydrolase or acyltransferase	775	3241606	3240650	-	out	RpoD
NC_016810.1	SL1344	2618810	2619379	-	CEN0	CO0486	SL1344_RS12860	DUF1493 family protein	280	2619659	2619988	+	out	RpoB
NC_016810.1	SL1344	2617613	2619239	-	CEN0	CO0486	SL1344_RS12860	DUF1493 family protein	420	2619659	2619988	+	out	HilC
NC_016810.1	SL1344	944825	944664	-	CEN2	CO0650	SL1344_RS04415	GrxA family glutaredoxin	66	944598	944335	-	out	SoxS
NC_016856.1	14028S	2735554	2735748	-	CEN2	CO0849	suhB	inositol-1-monophosphatase	240	2735988	2736791	+	out	RpoB
NC_016856.1	14028S	2735171	2735341	-	CEN2	CO0849	suhB	inositol-1-monophosphatase	647	2735988	2736791	+	out	NusE
NC_016810.1	SL1344	1204102	1203755	-	CEN2	CO0320	solA	N-methyl-L-tryptophan oxidase	75	1203680	1202562	-	out	RpoB
NC_016856.1	14028S	7816	7537	-	CEN1	5PO442	STM14_RS00595	sodium:alanine symporter family protein	141	7396	5966	-	out	AraC
NC_016856.1	14028S	248236	248442	-	CEN1	1PO105	STM14_RS01645	MFS transporter	213	248655	249957	+	out	hilC
NC_016810.1	SL1344	3253707	3253898	-	CEN0	5PO219	SL1344_RS15890	DNA-binding protein	119	3254017	3254442	+	out	Fis
NC_016810.1	SL1344	3253733	3253950	-	CEN0	5PO219	SL1344_RS15890	DNA-binding protein	67	3254017	3254442	+	out	FNR
NC_016810.1	SL1344	3252256	3253906	-	CEN0	5PO219	SL1344_RS15890	DNA-binding protein	111	3254017	3254442	+	out	RpoB
NC_016810.1	SL1344	3253713	3253944	-	CEN0	5PO219	SL1344_RS15890	DNA-binding protein	73	3254017	3254442	+	out	HilC
NC_016810.1	SL1344	3253618	3253764	-	CEN0	5PO219	SL1344_RS15890	DNA-binding protein	253	3254017	3254442	+	out	Rob
NC_016856.1	14028S	882417	882227	-	CEN1	5PO250	STM14_RS04710	ABC transporter permease	456	881771	880665	-	out	NusE
NC_016810.1	SL1344	3857547	3857969	-	CEN2	CO0083	cueP	copper-binding periplasmic metallochaperone CueP	171	3858140	3858679	+	out	Rob
NC_016856.1	14028S	3849963	3850370	-	CEN2	CO0083	cueP	copper-binding periplasmic metallochaperone CueP	146	3850516	3851055	+	out	RpoB
NC_003197.2	LT2	3836160	3836683	-	CEN4	CO0083	STM3650	hypothetical protein	154	3836837	3837376	+	out	YdcL
NC_003197.2	LT2	4376255	4376518	-	CEN6	CO0416	STM4158	hypothetical protein	178	4376696	4376884	+	out	RpoB
NC_016810.1	SL1344	3802109	3801929	-	CEN0	CO1166	SL1344_RS18580	response regulator transcription factor	534	3801395	3800793	-	out	Fis
NC_016810.1	SL1344	3801776	3801588	-	CEN0	CO1166	SL1344_RS18580	response regulator transcription factor	193	3801395	3800793	-	out	SoxS
NC_003197.2	LT2	3780753	3780413	-	CEN1	CO1166	yhjB	helix-turn-helix transcriptional regulator	331	3780082	3779480	-	out	YdcL
NC_003197.2	LT2	3780430	3780233	-	CEN1	CO1166	yhjB	helix-turn-helix transcriptional regulator	151	3780082	3779480	-	out	RpoD
NC_003197.2	LT2	4249881	4250222	-	CEN1	CO1491	yiiG	putative cytoplasmic protein	112	4250334	4251434	+	out	RpoB
NC_003197.2	LT2	4249698	4250228	-	CEN1	CO1491	yiiG	putative cytoplasmic protein	106	4250334	4251434	+	out	RpoD
NC_016810.1	SL1344	2618746	2618924	-	CEN2	CO0281	SL1344_RS12855	YfgG family protein	3	2618927	2619118	+	out	SoxS
NC_016810.1	SL1344	2618609	2618837	-	CEN2	CO0281	SL1344_RS12855	YfgG family protein	90	2618927	2619118	+	out	HilA
NC_016856.1	14028S	2672473	2672754	-	CEN2	CO0281	STM14_RS13760	YfgG family protein	9	2672763	2672954	+	out	sprB
NC_016856.1	14028S	2672344	2672727	-	CEN2	CO0281	STM14_RS13760	YfgG family protein	36	2672763	2672954	+	out	NusE
NC_016810.1	SL1344	294716	294862	-	CEN1	CO0440	dkgB	2|5-didehydrogluconate reductase DkgB	198	295060	295863	+	out	RamA
NC_016810.1	SL1344	294146	294992	-	CEN1	CO0440	dkgB	2|5-didehydrogluconate reductase DkgB	68	295060	295863	+	out	RpoB
NC_016810.1	SL1344	294658	295040	-	CEN1	CO0440	dkgB	2|5-didehydrogluconate reductase DkgB	20	295060	295863	+	out	HilC
NC_003197.2	LT2	294359	294551	-	CEN14	CO0440	yafB	2|5-didehydrogluconate reductase B	519	295070	295873	+	out	YdcL
NC_003197.2	LT2	294622	294939	-	CEN14	CO0440	yafB	2|5-didehydrogluconate reductase B	131	295070	295873	+	out	RpoN
NC_003197.2	LT2	2207492	2207747	-	CEN1	CO0371	yegE	diguanylate cyclase	781	2208528	2211518	+	out	RpoB
NC_016810.1	SL1344	3066531	3066851	-	CEN0	CO0214	invH	SPI-1 type III secretion system invasion lipoprotein InvH	114	3066965	3067408	+	out	HilC
NC_016856.1	14028S	3064258	3064547	-	CEN1	CO0214	invH	SPI-1 type III secretion system invasion lipoprotein InvH	79	3064626	3065069	+	out	rtsB
NC_016856.1	14028S	3064286	3064575	-	CEN1	CO0214	invH	SPI-1 type III secretion system invasion lipoprotein InvH	51	3064626	3065069	+	out	hilD
NC_016856.1	14028S	3064296	3064585	-	CEN1	CO0214	invH	SPI-1 type III secretion system invasion lipoprotein InvH	41	3064626	3065069	+	out	hilC
NC_016856.1	14028S	3064276	3064588	-	CEN1	CO0214	invH	SPI-1 type III secretion system invasion lipoprotein InvH	38	3064626	3065069	+	out	rtsA
NC_016856.1	14028S	3064914	3064696	operon_563	CEN1	5PO053	invF| invG| invE| invA| spaK| invC| spaM| spaN| spaO| spaP| spaQ| spaR| spaS	type III secretion system transcriptional activator InvF|type III secretion system outer membrane ring protein InvG|type III secretion system gatekeeper InvE|type III secretion system export apparatus protein InvA|SPI-1 type III secretion system chaperone SpaK|SctN family type III secretion system ATPase InvC|SPI-1 type III secretion system protein SpaM|SPI-1 type III secretion system protein Spa…	527	3064169	3051770	-	out	rtsB
NC_016856.1	14028S	3065008	3064819	operon_563	CEN1	5PO053	invF| invG| invE| invA| spaK| invC| spaM| spaN| spaO| spaP| spaQ| spaR| spaS	type III secretion system transcriptional activator InvF|type III secretion system outer membrane ring protein InvG|type III secretion system gatekeeper InvE|type III secretion system export apparatus protein InvA|SPI-1 type III secretion system chaperone SpaK|SctN family type III secretion system ATPase InvC|SPI-1 type III secretion system protein SpaM|SPI-1 type III secretion system protein Spa…	650	3064169	3051770	-	out	NusE
NC_016810.1	SL1344	901532	901030	-	CEN1	4PO066	SL1344_RS04220	phosphoethanolamine transferase	77	900953	899373	-	out	RpoB
NC_016810.1	SL1344	901543	901098	-	CEN1	4PO066	SL1344_RS04220	phosphoethanolamine transferase	145	900953	899373	-	out	HilC
NC_016810.1	SL1344	679472	679274	-	CEN2	CO0999	rnk	nucleoside diphosphate kinase regulator	32	679242	678832	-	out	Fis
NC_016856.1	14028S	681286	680813	-	CEN1	CO0999	rnk	nucleoside diphosphate kinase regulator	563	680250	679840	-	out	RpoB
NC_016856.1	14028S	2859671	2860135	-	CEN2	CO0643	bamD	outer membrane protein assembly factor BamD	441	2860576	2861313	+	out	RpoB
NC_003197.2	LT2	2806189	2806355	-	CEN13	CO0643	yfiO	outer membrane protein assembly factor BamD	307	2806662	2807399	+	out	RpoD
NC_016810.1	SL1344	711751	711511	-	CEN2	5PO179	leuS	leucine--tRNA ligase	394	711117	708535	-	out	HilC
NC_016856.1	14028S	712767	712478	operon_759	CEN3	5PO179	leuS| lptE| holA| nadD	leucine--tRNA ligase|LPS assembly lipoprotein LptE|DNA polymerase III subunit delta|nicotinate-nucleotide adenylyltransferase	275	712203	707342	-	out	NusE
NC_003197.2	LT2	1252713	1252388	-	CEN1	CO0027	yceL	MFS transporter	129	1252259	1251051	-	out	RpoN
NC_016856.1	14028S	4174011	4173807	operon_433	CEN1	5PO282	STM14_RS20830|STM14_RS20825	membrane protein|DUF2628 domain-containing protein	88	4173719	4172865	-	out	hilC
NC_016856.1	14028S	2969564	2969396	-	CEN1	CO0694	STM14_RS15035	DUF2002 family protein	2	2969394	2969044	-	out	NusE
NC_003197.2	LT2	2625799	2626067	-	CEN3	CO1501	xseA	exodeoxyribonuclease VII large subunit	11	2626078	2627427	+	out	YdcL
NC_003197.2	LT2	2625854	2626053	-	CEN3	CO1501	xseA	exodeoxyribonuclease VII large subunit	25	2626078	2627427	+	out	RpoN
NC_016856.1	14028S	3446174	3446359	operon_271	CEN2	5PO350	STM14_RS17365|STM14_RS17370	penicillin-binding protein activator|YraN family protein	152	3446511	3448906	+	out	NusE
NC_016810.1	SL1344	2486423	2486972	-	CEN1	CO1359	mnmC	bifunctional tRNA (5-methylaminomethyl-2-thiouridine)(34)-methyltransferase MnmD/FAD-dependent 5-carboxymethylaminomethyl-2-thiouridine(34) oxidoreductase MnmC	740	2487712	2489712	+	out	RpoB
NC_003197.2	LT2	3222090	3222286	-	CEN4	CO1086	ygfA	putative ligase	70	3222356	3222904	+	out	RpoN
NC_016856.1	14028S	2876638	2876486	-	CEN4	5PO538	grpE	nucleotide exchange factor GrpE	392	2876094	2875504	-	out	NusE
NC_016810.1	SL1344	2999447	2999196	operon_560	CEN2	5PO540	pncC| recA	nicotinamide-nucleotide amidase|recombinase RecA	123	2999073	2997430	-	out	SoxS
NC_016810.1	SL1344	2999583	2999315	operon_560	CEN2	5PO540	pncC| recA	nicotinamide-nucleotide amidase|recombinase RecA	242	2999073	2997430	-	out	FNR
NC_016856.1	14028S	2997212	2997045	-	CEN11	5PO540	pncC	nicotinamide-nucleotide amidase	313	2996732	2996235	-	out	rtsB
NC_016856.1	14028S	2997273	2997041	-	CEN11	5PO540	pncC	nicotinamide-nucleotide amidase	309	2996732	2996235	-	out	hilC
NC_016856.1	14028S	2997066	2996920	-	CEN11	5PO540	pncC	nicotinamide-nucleotide amidase	188	2996732	2996235	-	out	NusE
NC_003197.2	LT2	2976995	2976778	-	CEN4	5PO540	ygaD	hypothetical protein	277	2976501	2976004	-	out	RpoD
NC_003197.2	LT2	1739273	1739570	-	CEN2	CO0409	ldhA	2-hydroxyacid dehydrogenase	453	1740023	1741012	+	out	RpoB
NC_016810.1	SL1344	3159082	3159276	-	CEN1	CO1478	rarD	EamA family transporter RarD	90	3159366	3160253	+	out	FNR
NC_016856.1	14028S	3157316	3157483	-	CEN1	CO1478	rarD	EamA family transporter RarD	230	3157713	3158600	+	out	NusE
NC_016810.1	SL1344	4481411	4480071	-	CEN2	CO1422	plsB	glycerol-3-phosphate 1-O-acyltransferase PlsB	179	4479892	4477472	-	out	RpoB
NC_016810.1	SL1344	4480536	4480348	-	CEN2	CO1422	plsB	glycerol-3-phosphate 1-O-acyltransferase PlsB	456	4479892	4477472	-	out	HilC
NC_016856.1	14028S	4472544	4472361	-	CEN3	CO1422	plsB	glycerol-3-phosphate 1-O-acyltransferase PlsB	219	4472142	4469722	-	out	NusE
NC_016810.1	SL1344	4172774	4173053	operon_324	CEN2	5PO172	SL1344_RS20290| dapF|SL1344_RS20300| xerC| yigB	lipoprotein|diaminopimelate epimerase|DUF484 domain-containing protein|tyrosine recombinase XerC|5-amino-6-(5-phospho-D-ribitylamino)uracil phosphatase YigB	514	4173567	4176950	+	out	HilC
NC_016856.1	14028S	592061	591813	operon_775	CEN1	5PO302	allD| allC| allE	ureidoglycolate dehydrogenase|allantoate deiminase|(S)-ureidoglycine aminohydrolase	90	591723	588621	-	out	NusE
NC_003197.2	LT2	2614481	2614919	operon_217	CEN4	CO0092	ppk| ppx	RNA degradosome polyphosphate kinase|exopolyphosphatase	17	2614936	2618548	+	out	YdcL
NC_016810.1	SL1344	2998124	2997767	-	CEN1	CO0212	recX	recombination regulator RecX	454	2997313	2996813	-	out	RpoB
NC_016810.1	SL1344	4586103	4585872	-	CEN0	5PO541	SL1344_RS27785	porin family protein	774	4585098	4585024	-	out	HilC
NC_003197.2	LT2	3194473	3194238	operon_555	CEN2	5PO541	STM3031|STM3030	hypothetical protein|hypothetical protein	594	3193644	3192429	-	out	RpoN
NC_016856.1	14028S	700883	700419	-	CEN2	5PO119	dacA	D-alanyl-D-alanine carboxypeptidase DacA	311	700108	698897	-	out	RpoB
NC_016856.1	14028S	704977	704795	operon_761	CEN0	5PO119	mrdA| mrdB| rlpA	peptidoglycan DD-transpeptidase MrdA|peptidoglycan glycosyltransferase MrdB|endolytic peptidoglycan transglycosylase RlpA	375	704420	700248	-	out	NusE
NC_003197.2	LT2	363216	362491	-	CEN11	CO1327	pepD	cytosol nonspecific dipeptidase	60	362431	360974	-	out	RpoB
NC_016810.1	SL1344	2836032	2836880	-	CEN2	CO0977	smpB	SsrA-binding protein SmpB	792	2837672	2838154	+	out	RpoB
NC_016856.1	14028S	2880228	2880382	-	CEN2	CO0977	smpB	SsrA-binding protein SmpB	19	2880401	2880883	+	out	AraC
NC_016810.1	SL1344	3698161	3698311	-	CEN0	CO1149	malT	HTH-type transcriptional regulator MalT	111	3698422	3701127	+	out	HilC
NC_016856.1	14028S	3690355	3690660	-	CEN9	CO1149	malT	HTH-type transcriptional regulator MalT	138	3690798	3693503	+	out	NusE
NC_016856.1	14028S	1963972	1964400	-	CEN5	CO1348	STM14_RS10175	DUF1398 domain-containing protein	423	1964823	1965218	+	out	InvF
NC_016856.1	14028S	1964502	1964689	-	CEN5	CO1348	STM14_RS10175	DUF1398 domain-containing protein	134	1964823	1965218	+	out	hilC
NC_016856.1	14028S	1963996	1964142	-	CEN5	CO1348	STM14_RS10175	DUF1398 domain-containing protein	681	1964823	1965218	+	out	NusE
NC_016810.1	SL1344	4794259	4793931	-	CEN2	CO0273	mdtM	multidrug efflux MFS transporter MdtM	65	4793866	4792625	-	out	HilC
NC_016856.1	14028S	4786314	4786137	-	CEN2	CO0273	mdtM	multidrug efflux MFS transporter MdtM	21	4786116	4784875	-	out	rtsA
NC_016856.1	14028S	4786295	4786146	-	CEN2	CO0273	mdtM	multidrug efflux MFS transporter MdtM	30	4786116	4784875	-	out	AraC
NC_003197.2	LT2	4773598	4773428	-	CEN2	CO0273	yjiO	MFS transporter	127	4773301	4772060	-	out	RpoD
NC_016810.1	SL1344	4842082	4841755	operon_382	CEN1	CO0390	SL1344_RS23425|SL1344_RS23420	YjjI family glycine radical enzyme|YjjW family glycine radical enzyme activase	4	4841751	4839369	-	out	Fis
NC_016810.1	SL1344	4841951	4841761	operon_382	CEN1	CO0390	SL1344_RS23425|SL1344_RS23420	YjjI family glycine radical enzyme|YjjW family glycine radical enzyme activase	10	4841751	4839369	-	out	FNR
NC_016810.1	SL1344	4015820	4016051	-	CEN1	CO0545	SL1344_RS19530	DeoR family transcriptional regulator	97	4016148	4016933	+	out	HilC
NC_016810.1	SL1344	2331187	2329719	-	CEN1	CO0837	SL1344_RS11455	LexA family transcriptional regulator	539	2329180	2328677	-	out	HilC
NC_016856.1	14028S	2384331	2383650	-	CEN1	CO0837	STM14_RS12360	LexA family transcriptional regulator	633	2383017	2382514	-	out	NusE
NC_003197.2	LT2	1832230	1832747	-	CEN1	5PO527	cls	cardiolipin synthase	115	1832862	1834322	+	out	YdcL
NC_016810.1	SL1344	638931	638400	operon_761	CEN1	CO1007	SL1344_RS02930|SL1344_RS02925	TetR/AcrR family transcriptional regulator|MmcQ/YjbR family DNA-binding protein	185	638215	637266	-	out	RamA
NC_016810.1	SL1344	4747120	4746966	-	CEN1	5PO268	SL1344_RS22985	LacI family DNA-binding transcriptional regulator	654	4746312	4745314	-	out	RpoB
NC_003197.2	LT2	4728001	4727821	operon_394	CEN6	5PO268	idnT| idnR	gluconate permease|transcriptional regulator	691	4727130	4724749	-	out	RpoD
NC_016856.1	14028S	3794205	3794372	operon_293	CEN1	5PO353	STM14_RS19090| yhjD	LysR family transcriptional regulator|inner membrane protein YhjD	30	3794402	3796402	+	out	AraC
NC_003197.2	LT2	3779771	3779963	operon_288	CEN1	5PO353	yhjC| yhjD	putative LysR family transcriptional regulator|hypothetical protein	750	3780713	3782713	+	out	RpoD
NC_016810.1	SL1344	2178158	2177872	-	CEN2	CO0902	galF	GalU regulator GalF	307	2177565	2176672	-	out	Fis
NC_016810.1	SL1344	2178369	2177614	-	CEN2	CO0902	galF	GalU regulator GalF	49	2177565	2176672	-	out	HilC
NC_003197.2	LT2	2180924	2180636	-	CEN2	CO0902	galF	GalU regulator GalF	789	2179847	2178954	-	out	RpoN
NC_016856.1	14028S	3899219	3899525	operon_300	CEN0	5PO390	lldP| lldR| lldD	L-lactate permease|transcriptional regulator LldR|quinone-dependent L-lactate dehydrogenase	79	3899604	3903219	+	out	NusE
NC_016810.1	SL1344	2970967	2970626	-	CEN2	CO0526	stpA	DNA-binding protein StpA	424	2970202	2969801	-	out	Fis
NC_016810.1	SL1344	2971304	2970667	-	CEN2	CO0526	stpA	DNA-binding protein StpA	465	2970202	2969801	-	out	RpoB
NC_016810.1	SL1344	2970902	2970607	-	CEN2	CO0526	stpA	DNA-binding protein StpA	405	2970202	2969801	-	out	HilC
NC_016856.1	14028S	2968692	2968516	-	CEN2	CO0526	stpA	DNA-binding protein StpA	655	2967861	2967460	-	out	NusE
NC_016856.1	14028S	2968658	2968395	-	CEN2	CO0526	stpA	DNA-binding protein StpA	534	2967861	2967460	-	out	AraC
NC_016856.1	14028S	4048502	4048356	operon_444	CEN1	5PO170	dgoR|STM14_RS20220|STM14_RS20215| dgoD	D-galactonate utilization transcriptional regulator DgoR|2-dehydro-3-deoxygalactonokinase|2-dehydro-3-deoxy-6-phosphogalactonate aldolase|galactonate dehydratase	719	4047637	4044327	-	out	NusE
NC_016856.1	14028S	426312	426085	-	CEN2	CO0696	hemB	porphobilinogen synthase	740	425345	424371	-	out	hilC
NC_016856.1	14028S	426630	425441	-	CEN2	CO0696	hemB	porphobilinogen synthase	96	425345	424371	-	out	NusE
NC_016810.1	SL1344	2092075	2091738	operon_660	CEN1	5PO287	SL1344_RS10345|SL1344_RS10340	hypothetical protein|DUF1493 family protein	283	2091455	2090672	-	out	HilC
NC_016856.1	14028S	2145691	2145380	operon_654	CEN1	5PO287	STM14_RS11250|STM14_RS11245	hypothetical protein|DUF1493 family protein	89	2145291	2144508	-	out	NusE
NC_003197.2	LT2	2094295	2093915	-	CEN3	5PO287	STM2011	hypothetical protein	635	2093280	2092954	-	out	YdcL
NC_003197.2	LT2	2094288	2093999	-	CEN3	5PO287	STM2011	hypothetical protein	719	2093280	2092954	-	out	RpoN
NC_016810.1	SL1344	3379534	3379387	-	CEN2	CO1213	ribB	3|4-dihydroxy-2-butanone-4-phosphate synthase	178	3379209	3378556	-	out	MarA
NC_016856.1	14028S	3377056	3376840	-	CEN2	CO1213	ribB	3|4-dihydroxy-2-butanone-4-phosphate synthase	83	3376757	3376104	-	out	RpoB
NC_016856.1	14028S	1454871	1454703	-	CEN1	CO0767	STM14_RS07670	YdiL family protein	64	1454639	1454280	-	out	hilC
NC_003197.2	LT2	1445002	1444700	-	CEN2	CO0767	ydiL	putative cytoplasmic protein	46	1444654	1444295	-	out	RpoD
NC_003197.2	LT2	4183739	4183430	-	CEN3	CO0502	rfaH	transcriptional activator RfaH	5	4183425	4182937	-	out	RpoB
NC_016856.1	14028S	4079987	4080189	-	CEN1	CO1514	STM14_RS20380	SgrR family transcriptional regulator	631	4080820	4082577	+	out	NusE
NC_016810.1	SL1344	1839627	1841475	operon_175	CEN1	5PO316	SL1344_RS08915| hyaB	hydrogenase 1 small subunit|Ni/Fe-hydrogenase large subunit	206	1841681	1844589	+	out	HilC
NC_016856.1	14028S	1625424	1624909	operon_704	CEN1	5PO316	STM14_RS08550|STM14_RS08545| cybH| hybD| hypC|STM14_RS08525|STM14_RS08520|STM14_RS08515	hydrogenase small subunit|nickel-dependent hydrogenase large subunit|Ni/Fe-hydrogenase| b-type cytochrome subunit|HyaD/HybD family hydrogenase maturation endopeptidase|HypC/HybG/HupF family hydrogenase formation chaperone|hydrogenase|hydrogenase expression/formation C-terminal domain-containing protein|ATP/GTP-binding protein	28	1624881	1618005	-	out	NusE
NC_016856.1	14028S	323766	323918	-	CEN5	5PO017	STM14_RS02010	Shiga toxin A subunit	163	324081	324512	+	out	hilC
NC_016856.1	14028S	4475587	4475744	-	CEN1	5PO462	STM14_RS22275	conjugal transfer protein TraF	360	4476104	4477414	+	out	rtsB
NC_016856.1	14028S	4475915	4476079	-	CEN1	5PO462	STM14_RS22275	conjugal transfer protein TraF	25	4476104	4477414	+	out	NusE
NC_003197.2	LT2	4462231	4462465	operon_346	CEN4	5PO462	STM4242| yjbN	conjugal transfer protein|tRNA dihydrouridine(20/20a) synthase DusA	113	4462578	4464974	+	out	RpoB
NC_003197.2	LT2	94664	94943	-	CEN1	1PO092	STM0083	hypothetical protein	328	95271	95465	+	out	RpoN
NC_016810.1	SL1344	301361	301558	-	CEN1	CO0238	SL1344_RS01325	class I SAM-dependent methyltransferase	585	302143	302865	+	out	HilC
NC_003197.2	LT2	299818	301448	-	CEN1	CO0238	yafS	putative SAM-dependent methyltransferase	705	302153	302875	+	out	RpoB
NC_016810.1	SL1344	2042535	2042174	-	CEN0	2PO026	SL1344_RS27690	hypothetical protein	514	2041660	2041547	-	out	FNR
NC_016810.1	SL1344	2042532	2042117	-	CEN0	2PO026	SL1344_RS27690	hypothetical protein	457	2041660	2041547	-	out	HilC
NC_003197.2	LT2	1206060	1205904	operon_747	CEN3	CO1025	wraB| yccJ	NAD(P)H:quinone oxidoreductase| type IV|hypothetical protein	97	1205807	1204963	-	out	RpoB
NC_016810.1	SL1344	3850200	3850614	operon_299	CEN1	CO1101	tag|SL1344_RS18780	DNA-3-methyladenine glycosylase I|N-acetyltransferase	53	3850667	3851666	+	out	RpoB
NC_016856.1	14028S	3842670	3842818	operon_295	CEN2	CO1101	tag|STM14_RS19285	DNA-3-methyladenine glycosylase I|N-acetyltransferase	225	3843043	3844042	+	out	rtsB
NC_003197.2	LT2	3828842	3828993	operon_290	CEN3	CO1101	tag| yiaC	DNA-3-methyladenine glycosylase I|N-acetyltransferase	371	3829364	3830363	+	out	RpoD
NC_016810.1	SL1344	4146828	4147052	-	CEN2	CO0935	rho	transcription termination factor Rho	77	4147129	4148388	+	out	HilA
NC_003197.2	LT2	4125308	4125550	-	CEN2	CO0935	rho	transcription termination factor Rho	47	4125597	4126856	+	out	YdcL
NC_003197.2	LT2	4125302	4125561	-	CEN2	CO0935	rho	transcription termination factor Rho	36	4125597	4126856	+	out	RpoN
NC_016810.1	SL1344	1304434	1305006	-	CEN0	CO0888	SL1344_RS06285	MerR family transcriptional regulator	38	1305044	1305892	+	out	HilC
NC_016856.1	14028S	1357961	1358116	-	CEN2	CO0888	STM14_RS07185	MerR family transcriptional regulator	50	1358166	1359014	+	out	NusE
NC_016810.1	SL1344	4719920	4720066	-	CEN1	CO0640	mgtA	magnesium-translocating P-type ATPase	205	4720271	4722979	+	out	SoxS
NC_016810.1	SL1344	4719613	4720204	-	CEN1	CO0640	mgtA	magnesium-translocating P-type ATPase	67	4720271	4722979	+	out	RpoB
NC_016810.1	SL1344	4719882	4720235	-	CEN1	CO0640	mgtA	magnesium-translocating P-type ATPase	36	4720271	4722979	+	out	HilC
NC_016810.1	SL1344	4719935	4720232	-	CEN1	CO0640	mgtA	magnesium-translocating P-type ATPase	39	4720271	4722979	+	out	MarA
NC_016856.1	14028S	4712140	4712462	-	CEN1	CO0640	mgtA	magnesium-translocating P-type ATPase	59	4712521	4715229	+	out	hilC
NC_016856.1	14028S	4712184	4712472	-	CEN1	CO0640	mgtA	magnesium-translocating P-type ATPase	49	4712521	4715229	+	out	rtsA
NC_016856.1	14028S	4712165	4712500	-	CEN1	CO0640	mgtA	magnesium-translocating P-type ATPase	21	4712521	4715229	+	out	AraC
NC_003197.2	LT2	4699422	4699693	-	CEN2	CO0640	mgtA	magnesium-translocating P-type ATPase	13	4699706	4702414	+	out	RpoN
NC_016856.1	14028S	3625504	3625699	-	CEN1	4PO049	STM14_RS18365	hypothetical protein	62	3625761	3625982	+	out	RpoB
NC_016856.1	14028S	3837016	3836564	-	CEN7	CO1059	eptB	kdo(2)-lipid A phosphoethanolamine 7''-transferase	596	3835968	3834277	-	out	NusE
NC_003197.2	LT2	3822478	3822284	-	CEN1	CO1059	yhjW	lipid A phosphoethanolamine transferase	5	3822279	3820588	-	out	RpoB
NC_003197.2	LT2	3822517	3822282	-	CEN1	CO1059	yhjW	lipid A phosphoethanolamine transferase	3	3822279	3820588	-	out	RpoD
NC_016856.1	14028S	4160511	4160318	operon_435	CEN4	5PO394	hemC| hemD| hemX| hemY	hydroxymethylbilane synthase|uroporphyrinogen-III synthase|uroporphyrinogen-III C-methyltransferase|protoheme IX biogenesis protein HemY	637	4159681	4155613	-	out	RpoB
NC_016856.1	14028S	4160031	4159776	operon_435	CEN4	5PO394	hemC| hemD| hemX| hemY	hydroxymethylbilane synthase|uroporphyrinogen-III synthase|uroporphyrinogen-III C-methyltransferase|protoheme IX biogenesis protein HemY	95	4159681	4155613	-	out	hilC
NC_016856.1	14028S	4160203	4159873	operon_435	CEN4	5PO394	hemC| hemD| hemX| hemY	hydroxymethylbilane synthase|uroporphyrinogen-III synthase|uroporphyrinogen-III C-methyltransferase|protoheme IX biogenesis protein HemY	192	4159681	4155613	-	out	rtsA
NC_016856.1	14028S	4160327	4160181	operon_435	CEN4	5PO394	hemC| hemD| hemX| hemY	hydroxymethylbilane synthase|uroporphyrinogen-III synthase|uroporphyrinogen-III C-methyltransferase|protoheme IX biogenesis protein HemY	500	4159681	4155613	-	out	NusE
NC_003197.2	LT2	4146500	4146276	operon_444	CEN4	5PO394	hemC| hemD| hemX| hemY	porphobilinogen deaminase|uroporphyrinogen-III synthase|uroporphyrinogen-III C-methyltransferase|protein for a late step of protoheme IX synthesis	258	4146018	4141935	-	out	YdcL
NC_003197.2	LT2	1399433	1399689	-	CEN4	CO1314	cedA	cell division modulator	33	1399722	1399964	+	out	RpoD
NC_016810.1	SL1344	209723	209217	operon_787	CEN1	5PO373	SL1344_RS00900| stiB|SL1344_RS00890|SL1344_RS00885	fimbrial protein|fimbrial biogenesis chaperone StiB|fimbrial outer membrane usher protein|fimbrial protein	299	208918	203987	-	out	RpoB
NC_003197.2	LT2	210017	209577	operon_813	CEN1	5PO373	stiA| stiB| stiC| stiH	fimbrial protein StiA|long polar fimbrial chaperone LpfB|fimbrial assembly protein|fimbrial protein StiH	655	208922	203991	-	out	RpoD
NC_016810.1	SL1344	896722	896378	-	CEN4	5PO379	glnH	glutamine ABC transporter substrate-binding protein GlnH	107	896271	895525	-	out	HilA
NC_016856.1	14028S	898576	898325	-	CEN3	5PO379	glnH	glutamine ABC transporter substrate-binding protein GlnH	263	898062	897316	-	out	rtsA
NC_003197.2	LT2	897337	897048	-	CEN8	5PO379	glnH	glutamine ABC transporter substrate-binding protein GlnH	35	897013	896267	-	out	YdcL
NC_016810.1	SL1344	2623858	2623662	-	CEN2	5PO337	guaB	IMP dehydrogenase	28	2623634	2622168	-	out	HilA
NC_016856.1	14028S	2678401	2678173	operon_600	CEN3	5PO337	guaB| guaA	IMP dehydrogenase|glutamine-hydrolyzing GMP synthase	703	2677470	2674357	-	out	RpoB
NC_016856.1	14028S	2677726	2677532	operon_600	CEN3	5PO337	guaB| guaA	IMP dehydrogenase|glutamine-hydrolyzing GMP synthase	62	2677470	2674357	-	out	NusE
NC_016810.1	SL1344	3685096	3685328	operon_290	CEN8	5PO439	feoA| feoB| feoC	ferrous iron transporter A|Fe(2+) transporter permease subunit FeoB|[Fe-S]-dependent transcriptional repressor FeoC	84	3685412	3688225	+	out	FNR
NC_016810.1	SL1344	3685058	3685264	operon_290	CEN8	5PO439	feoA| feoB| feoC	ferrous iron transporter A|Fe(2+) transporter permease subunit FeoB|[Fe-S]-dependent transcriptional repressor FeoC	148	3685412	3688225	+	out	HilA
NC_016856.1	14028S	3677449	3677725	-	CEN3	5PO439	feoA	ferrous iron transporter A	63	3677788	3678015	+	out	NusE
NC_016810.1	SL1344	3808705	3808898	-	CEN1	CO1393	SL1344_RS18610	sugar kinase	7	3808905	3809834	+	out	HilC
NC_016810.1	SL1344	3808644	3808853	-	CEN1	CO1393	SL1344_RS18610	sugar kinase	52	3808905	3809834	+	out	FliA
NC_016856.1	14028S	348639	348982	-	CEN1	CO0077	STM14_RS02130	LysR family transcriptional regulator	313	349295	350242	+	out	rtsB
NC_003197.2	LT2	348291	348577	-	CEN1	CO0077	sinR	transcriptional regulator	34	348611	349558	+	out	RpoD
NC_016810.1	SL1344	2081889	2082094	-	CEN1	CO0905	SL1344_RS10305	peptidase	79	2082173	2082646	+	out	SoxS
NC_016856.1	14028S	2135693	2135926	-	CEN1	CO0905	STM14_RS11210	peptidase	83	2136009	2136482	+	out	AraC
NC_003197.2	LT2	2084202	2084354	-	CEN5	CO0905	STM2005	peptidase	101	2084455	2084928	+	out	YdcL
NC_016856.1	14028S	3936448	3936298	operon_461	CEN3	CO0713	rpmB| rpmG	50S ribosomal protein L28|50S ribosomal protein L33	144	3936154	3935730	-	out	NusE
NC_016810.1	SL1344	1916026	1915867	-	CEN1	CO1559	SL1344_RS09295	IS256 family transposase	588	1915279	1914085	-	out	HilC
NC_016856.1	14028S	1969798	1969582	-	CEN1	CO1559	STM14_RS10200	IS256 family transposase	466	1969116	1967922	-	out	rtsB
NC_016856.1	14028S	1969765	1969606	-	CEN1	CO1559	STM14_RS10200	IS256 family transposase	490	1969116	1967922	-	out	InvF
NC_016856.1	14028S	1970070	1969858	-	CEN1	CO1559	STM14_RS10200	IS256 family transposase	742	1969116	1967922	-	out	NusE
NC_003197.2	LT2	1958432	1958175	-	CEN2	CO1559	STM1860	putative transposase	467	1957708	1956851	-	out	RpoB
NC_003197.2	LT2	3816642	3816436	operon_483	CEN8	5PO168	dppA| dppB| dppC| dppD| dppF	ABC transporter substrate-binding protein|dipeptide ABC transporter permease DppB|dipeptide ABC transporter permease DppC|dipeptide ABC transporter ATP-binding protein|dipeptide ABC transporter ATP-binding protein	395	3816041	3810342	-	out	RpoD
NC_016810.1	SL1344	1643698	1643456	-	CEN1	CO1556	SL1344_RS07955	GhoT/OrtT family toxin	168	1643288	1643115	-	out	RpoB
NC_016856.1	14028S	1696669	1696429	-	CEN1	CO1556	STM14_RS08855	GhoT/OrtT family toxin	17	1696412	1696239	-	out	hilC
NC_003197.2	LT2	1353530	1353716	-	CEN6	5PO487	yaoF	hypothetical protein	94	1353810	1354061	+	out	RpoD
NC_016856.1	14028S	1146243	1146510	operon_115	CEN1	5PO031	hpaG| hpaE| hpaD|STM14_RS06010	4-hydroxyphenylacetate degradation bifunctional isomerase/decarboxylase|5-carboxymethyl-2-hydroxymuconate semialdehyde dehydrogenase|3|4-dihydroxyphenylacetate 2|3-dioxygenase|5-carboxymethyl-2-hydroxymuconate Delta-isomerase	55	1146565	1150560	+	out	NusE
NC_016856.1	14028S	3701680	3701854	-	CEN8	CO0678	glpD	glycerol-3-phosphate dehydrogenase	575	3702429	3703937	+	out	NusE
NC_003197.2	LT2	3688146	3688364	-	CEN15	CO0678	glpD	glycerol-3-phosphate dehydrogenase	378	3688742	3690250	+	out	RpoB
NC_003197.2	LT2	2281109	2281319	operon_201	CEN6	CO0990	STM2186| yeiA	dihydropyrimidine dehydrogenase subunit A|dihydropyrimidine dehydrogenase subunit B	72	2281391	2283861	+	out	RpoD
NC_016810.1	SL1344	1699027	1698766	-	CEN1	CO1167	SL1344_RS08215	DUF333 domain-containing protein	64	1698702	1698436	-	out	SoxS
NC_016810.1	SL1344	1698969	1698746	-	CEN1	CO1167	SL1344_RS08215	DUF333 domain-containing protein	44	1698702	1698436	-	out	HilC
NC_016810.1	SL1344	4661898	4662066	-	CEN1	CO0483	cysQ	3'(2')|5'-bisphosphate nucleotidase CysQ	285	4662351	4663091	+	out	HilC
NC_003197.2	LT2	4641058	4641251	-	CEN6	CO0483	cysQ	3'(2')|5'-bisphosphate nucleotidase CysQ	535	4641786	4642526	+	out	RpoD
NC_003197.2	LT2	2951959	2951676	-	CEN2	CO0787	STM2803	DNA-binding transcriptional regulator	607	2951069	2949735	-	out	RpoD
NC_003197.2	LT2	2952363	2951263	-	CEN2	CO0787	STM2803	DNA-binding transcriptional regulator	194	2951069	2949735	-	out	Fur
NC_003197.2	LT2	4317230	4317029	-	CEN7	CO1329	STM4103	hypothetical protein	375	4316654	4315530	-	out	RpoD
NC_016856.1	14028S	1145806	1145658	-	CEN1	5PO471	hpaB	4-hydroxyphenylacetate 3-monooxygenase| oxygenase component	26	1145632	1144070	-	out	sprB
NC_016810.1	SL1344	4348477	4348716	-	CEN0	5PO114	SL1344_RS21125	PTS fructose transporter subunit EIIC	23	4348739	4349818	+	out	HilC
NC_003197.2	LT2	4327101	4327301	operon_333	CEN5	5PO114	frwC| frwB| pflD| pflC| frwD	PTS fructose-specific transporter subunit EIIC|PTS fructose-specific transporter subunit EIIB|formate C-acetyltransferase|[formate-C-acetyltransferase]-activating enzyme|PTS fructose-specific transporter subunit EIIB	13	4327314	4332323	+	out	RpoN
NC_016810.1	SL1344	3344514	3344746	-	CEN0	5PO451	yqhD	alcohol dehydrogenase	94	3344840	3346003	+	out	HilC
NC_016856.1	14028S	2285233	2285055	-	CEN1	5PO409	steD	type III secretion system effector SteD	51	2285004	2284669	-	out	NusE
NC_003197.2	LT2	2233734	2233482	operon_667	CEN2	5PO409	STM2139|STM2138	hypothetical protein|Tir chaperone family protein	33	2233449	2232576	-	out	RpoB
NC_003197.2	LT2	732904	732624	-	CEN3	5PO563	ybeX	magnesium/cobalt efflux protein	13	732611	731733	-	out	RpoD
NC_016810.1	SL1344	3254038	3253711	-	CEN2	CO0174	epd	erythrose-4-phosphate dehydrogenase	68	3253643	3252597	-	out	FNR
NC_016810.1	SL1344	2789067	2788868	-	CEN2	CO1417	SL1344_RS13600	tRNA/rRNA methyltransferase	5	2788863	2787826	-	out	HilC
NC_003197.2	LT2	2789426	2788477	-	CEN6	CO1417	yfiF	putative tRNA/rRNA methyltransferase	24	2788453	2787416	-	out	RpoB
NC_016810.1	SL1344	2993020	2992797	operon_561	CEN2	CO0666	yqaB|SL1344_RS14600	fructose-1-phosphate/6-phosphogluconate phosphatase|YqaA family protein	665	2992132	2991144	-	out	RamA
NC_016856.1	14028S	2990954	2990227	operon_567	CEN3	CO0666	yqaB|STM14_RS15130	fructose-1-phosphate/6-phosphogluconate phosphatase|YqaA family protein	436	2989791	2988803	-	out	RpoB
NC_016856.1	14028S	2990878	2990399	operon_567	CEN3	CO0666	yqaB|STM14_RS15130	fructose-1-phosphate/6-phosphogluconate phosphatase|YqaA family protein	608	2989791	2988803	-	out	CreB
NC_016856.1	14028S	2990881	2990405	operon_567	CEN3	CO0666	yqaB|STM14_RS15130	fructose-1-phosphate/6-phosphogluconate phosphatase|YqaA family protein	614	2989791	2988803	-	out	rtsA
NC_016856.1	14028S	2990900	2990341	operon_567	CEN3	CO0666	yqaB|STM14_RS15130	fructose-1-phosphate/6-phosphogluconate phosphatase|YqaA family protein	550	2989791	2988803	-	out	NusE
NC_003197.2	LT2	2970713	2970101	operon_579	CEN2	CO0666	yqaB| yqaA	fructose-1-phosphate/6-phosphogluconate phosphatase|hypothetical protein	541	2969560	2968572	-	out	YdcL
NC_003197.2	LT2	2971319	2970247	operon_579	CEN2	CO0666	yqaB| yqaA	fructose-1-phosphate/6-phosphogluconate phosphatase|hypothetical protein	687	2969560	2968572	-	out	RpoD
NC_003197.2	LT2	2970767	2970039	operon_579	CEN2	CO0666	yqaB| yqaA	fructose-1-phosphate/6-phosphogluconate phosphatase|hypothetical protein	479	2969560	2968572	-	out	RpoN
NC_016856.1	14028S	1616033	1615738	-	CEN1	CO0574	STM14_RS08500	nuclear transport factor 2 family protein	63	1615675	1615133	-	out	NusE
NC_016810.1	SL1344	2234013	2233821	-	CEN4	CO1134	fbaB	class I fructose-bisphosphate aldolase	88	2233733	2232681	-	out	HilC
NC_016810.1	SL1344	302308	302150	-	CEN1	CO1410	gloB	hydroxyacylglutathione hydrolase	42	302108	301353	-	out	HilC
NC_016856.1	14028S	2745911	2745566	-	CEN1	CO1012	STM14_RS13995	3-phenylpropionate MFS transporter	528	2745038	2743899	-	out	RpoB
NC_003197.2	LT2	2693734	2693492	-	CEN14	CO1012	hcaT	3-phenylpropionic acid transporter	6	2693486	2692347	-	out	YdcL
NC_016810.1	SL1344	310947	311093	-	CEN1	CO0774	tssH	type VI secretion system ATPase TssH	92	311185	313824	+	out	FNR
NC_016810.1	SL1344	310808	311067	-	CEN1	CO0774	tssH	type VI secretion system ATPase TssH	118	311185	313824	+	out	HilC
NC_016856.1	14028S	311522	311841	-	CEN5	CO0774	tssH	type VI secretion system ATPase TssH	53	311894	314533	+	out	hilC
NC_016856.1	14028S	311613	311776	-	CEN5	CO0774	tssH	type VI secretion system ATPase TssH	118	311894	314533	+	out	NusE
NC_016856.1	14028S	653953	654281	-	CEN2	CO0867	entS	enterobactin transporter EntS	96	654377	655621	+	out	RpoB
NC_003197.2	LT2	576646	576489	-	CEN10	CO0848	ybbS	transcriptional regulator	710	575779	574853	-	out	RpoD
NC_016856.1	14028S	1471749	1471475	-	CEN7	CO0071	pykF	pyruvate kinase PykF	161	1471314	1469902	-	out	NusE
NC_003197.2	LT2	1461677	1461372	-	CEN3	CO0071	pykF	pyruvate kinase	43	1461329	1459917	-	out	RpoD
NC_016810.1	SL1344	1552469	1552655	-	CEN2	CO1141	eamA	O-acetylserine/cysteine exporter	27	1552682	1553584	+	out	SoxS
NC_016856.1	14028S	3729283	3728989	-	CEN2	CO0128	STM14_RS18780	oxidoreductase	142	3728847	3727810	-	out	RpoB
NC_016856.1	14028S	3729311	3729024	-	CEN2	CO0128	STM14_RS18780	oxidoreductase	177	3728847	3727810	-	out	NusE
NC_016856.1	14028S	3729296	3729138	-	CEN2	CO0128	STM14_RS18780	oxidoreductase	291	3728847	3727810	-	out	AraC
NC_003197.2	LT2	3715581	3715427	-	CEN4	CO0128	yhhX	putative oxidoreductase	267	3715160	3714123	-	out	YdcL
NC_003197.2	LT2	3715610	3715421	-	CEN4	CO0128	yhhX	putative oxidoreductase	261	3715160	3714123	-	out	RpoN
NC_016810.1	SL1344	4498321	4498770	operon_353	CEN9	5PO237	siiA|SL1344_RS21855| siiC| siiD| siiE| siiF	SPI-4 type I secretion system auxiliary protein SiiA|MotA/TolQ/ExbB proton channel family protein|SPI-4 type I secretion system protein SiiC|SPI-4 type I secretion system protein SiiD|non-fimbrial adhesin SiiE|SPI-4 type I secretion system protein SiiF	379	4499149	4522551	+	out	HilA
NC_016856.1	14028S	4490470	4491027	operon_351	CEN1	5PO237	siiA|STM14_RS22355| siiC| siiD| siiE| siiF	SPI-4 type I secretion system auxiliary protein SiiA|MotA/TolQ/ExbB proton channel family protein|SPI-4 type I secretion system protein SiiC|SPI-4 type I secretion system protein SiiD|non-fimbrial adhesin SiiE|SPI-4 type I secretion system protein SiiF	372	4491399	4514801	+	out	hilD
NC_016856.1	14028S	4490563	4491004	operon_351	CEN1	5PO237	siiA|STM14_RS22355| siiC| siiD| siiE| siiF	SPI-4 type I secretion system auxiliary protein SiiA|MotA/TolQ/ExbB proton channel family protein|SPI-4 type I secretion system protein SiiC|SPI-4 type I secretion system protein SiiD|non-fimbrial adhesin SiiE|SPI-4 type I secretion system protein SiiF	395	4491399	4514801	+	out	hilC
NC_016856.1	14028S	4490765	4491036	operon_351	CEN1	5PO237	siiA|STM14_RS22355| siiC| siiD| siiE| siiF	SPI-4 type I secretion system auxiliary protein SiiA|MotA/TolQ/ExbB proton channel family protein|SPI-4 type I secretion system protein SiiC|SPI-4 type I secretion system protein SiiD|non-fimbrial adhesin SiiE|SPI-4 type I secretion system protein SiiF	363	4491399	4514801	+	out	NusE
NC_003197.2	LT2	4476895	4477092	operon_348	CEN13	5PO237	STM4257|STM4258|STM4259|STM4260	hypothetical protein|hypothetical protein|ABC transporter|cation transporter	781	4477873	4482473	+	out	RpoD
NC_016856.1	14028S	3067594	3067447	-	CEN5	CO0575	STM14_RS15555	hypothetical protein	567	3066880	3066554	-	out	AraC
NC_003197.2	LT2	3047530	3047193	-	CEN5	CO0575	STM2903	hypothetical protein	543	3046650	3046324	-	out	RpoB
NC_003197.2	LT2	3046890	3046660	-	CEN5	CO0575	STM2903	hypothetical protein	10	3046650	3046324	-	out	RpoD
NC_016810.1	SL1344	188710	189027	-	CEN2	CO0746	yacL	protein YacL	572	189599	189961	+	out	HilC
NC_016856.1	14028S	189188	189620	-	CEN4	CO0746	yacL	protein YacL	688	190308	190670	+	out	hilC
NC_016856.1	14028S	189401	190211	-	CEN4	CO0746	yacL	protein YacL	97	190308	190670	+	out	NusE
NC_016856.1	14028S	189956	190179	-	CEN4	CO0746	yacL	protein YacL	129	190308	190670	+	out	AraC
NC_003197.2	LT2	188839	189081	-	CEN3	CO0746	yacL	UPF0231 family protein	522	189603	189965	+	out	YdcL
NC_016810.1	SL1344	2024582	2025704	-	CEN7	5PO571	yodD	YodD family peroxide/acid resistance protein	276	2025980	2026207	+	out	HilC
NC_016856.1	14028S	2080081	2080304	-	CEN6	5PO571	STM14_RS10835	mannosyl-3-phosphoglycerate phosphatase-related protein	50	2080354	2081169	+	out	NusE
NC_003197.2	LT2	2068173	2068912	-	CEN7	5PO571	yedP	mannosyl-3-phosphoglycerate phosphatase	34	2068946	2069761	+	out	RpoB
NC_003197.2	LT2	2068369	2068892	-	CEN7	5PO571	yedP	mannosyl-3-phosphoglycerate phosphatase	54	2068946	2069761	+	out	RpoD
NC_016856.1	14028S	4171563	4171713	-	CEN3	CO1303	corA	magnesium/cobalt transporter CorA	153	4171866	4172816	+	out	NusE
NC_003197.2	LT2	4157930	4158134	-	CEN3	CO1303	corA	magnesium/cobalt transporter CorA	54	4158188	4159138	+	out	RpoN
NC_016810.1	SL1344	844666	844495	-	CEN2	5PO510	modE	molybdenum-dependent transcriptional regulator	11	844484	843696	-	out	RamA
NC_016810.1	SL1344	845067	844747	-	CEN2	5PO510	modE	molybdenum-dependent transcriptional regulator	263	844484	843696	-	out	RpoB
NC_016810.1	SL1344	844734	844499	-	CEN2	5PO510	modE	molybdenum-dependent transcriptional regulator	15	844484	843696	-	out	MarA
NC_016856.1	14028S	425469	425631	operon_43	CEN1	5PO090	STM14_RS02480| iprA	autotransporter outer membrane beta-barrel domain-containing protein|hydrogen peroxide resistance inhibitor IprA	227	425858	429503	+	out	hilC
NC_003197.2	LT2	424533	424815	-	CEN2	5PO090	yaiU	autotransporter outer membrane beta-barrel domain-containing protein	351	425166	428102	+	out	RpoB
NC_003197.2	LT2	424585	424818	-	CEN2	5PO090	yaiU	autotransporter outer membrane beta-barrel domain-containing protein	348	425166	428102	+	out	RpoD
NC_016856.1	14028S	3215762	3215505	operon_540	CEN1	CO1085	vapB| vapC	toxin-antitoxin system antitoxin VapB|tRNA(fMet)-specific endonuclease VapC	585	3214920	3214295	-	out	NusE
NC_016810.1	SL1344	2530002	2529521	-	CEN2	CO0338	gltX	glutamate--tRNA ligase	227	2529294	2527879	-	out	SoxS
NC_016810.1	SL1344	2529891	2529700	-	CEN2	CO0338	gltX	glutamate--tRNA ligase	406	2529294	2527879	-	out	RamA
NC_016810.1	SL1344	2530055	2529443	-	CEN2	CO0338	gltX	glutamate--tRNA ligase	149	2529294	2527879	-	out	RpoB
NC_016810.1	SL1344	2529904	2529755	-	CEN2	CO0338	gltX	glutamate--tRNA ligase	461	2529294	2527879	-	out	Rob
NC_016856.1	14028S	2583715	2583469	-	CEN2	CO0338	gltX	glutamate--tRNA ligase	339	2583130	2581715	-	out	hilC
NC_016856.1	14028S	2583635	2583417	-	CEN2	CO0338	gltX	glutamate--tRNA ligase	287	2583130	2581715	-	out	NusE
NC_003197.2	LT2	2532310	2531766	-	CEN3	CO0338	gltX	glutamate--tRNA ligase	189	2531577	2530162	-	out	RpoN
NC_016810.1	SL1344	2807766	2808656	-	CEN1	CO1020	pheA	bifunctional chorismate mutase/prephenate dehydratase	14	2808670	2809830	+	out	HilC
NC_003197.2	LT2	2808085	2808243	-	CEN8	CO1020	pheA	chorismate mutase	17	2808260	2809420	+	out	YdcL
NC_016810.1	SL1344	4562520	4563596	-	CEN3	5PO482	melA	alpha-galactosidase	94	4563690	4565045	+	out	RpoB
NC_016856.1	14028S	23054	23326	-	CEN1	CO1396	STM14_RS00665	winged helix-turn-helix transcriptional regulator	9	23335	24039	+	out	InvF
NC_016810.1	SL1344	1070169	1070709	operon_109	CEN0	5PO309	SL1344_RS05025|SL1344_RS05030	phage holin| lambda family|glycoside hydrolase family protein	755	1071464	1072229	+	out	FNR
NC_016810.1	SL1344	1070319	1070672	operon_109	CEN0	5PO309	SL1344_RS05025|SL1344_RS05030	phage holin| lambda family|glycoside hydrolase family protein	792	1071464	1072229	+	out	RpoB
NC_016810.1	SL1344	1071227	1071418	operon_109	CEN0	5PO309	SL1344_RS05025|SL1344_RS05030	phage holin| lambda family|glycoside hydrolase family protein	46	1071464	1072229	+	out	HilC
NC_016856.1	14028S	1072548	1072714	operon_106	CEN1	5PO309	STM14_RS05610|STM14_RS05615	phage holin| lambda family|glycoside hydrolase family protein	542	1073256	1074021	+	out	sprB
NC_016856.1	14028S	2811358	2811154	-	CEN1	5PO309	STM14_RS14290	lysis protein	209	2810945	2810493	-	out	NusE
NC_016856.1	14028S	1973511	1973323	-	CEN1	4PO062	STM14_RS26765	helix-turn-helix domain-containing protein	23	1973300	1973068	-	out	rtsA
NC_003197.2	LT2	4296774	4297113	-	CEN12	CO1288	yiiU	septal ring assembly protein ZapB	15	4297128	4297367	+	out	YdcL
NC_016810.1	SL1344	3156995	3156756	-	CEN2	5PO347	gcvA	glycine cleavage system transcriptional regulator GcvA	105	3156651	3155734	-	out	SoxS
NC_016810.1	SL1344	3157033	3156809	-	CEN2	5PO347	gcvA	glycine cleavage system transcriptional regulator GcvA	158	3156651	3155734	-	out	RamA
NC_016810.1	SL1344	3157021	3156805	-	CEN2	5PO347	gcvA	glycine cleavage system transcriptional regulator GcvA	154	3156651	3155734	-	out	Rob
NC_016810.1	SL1344	3156975	3156815	-	CEN2	5PO347	gcvA	glycine cleavage system transcriptional regulator GcvA	164	3156651	3155734	-	out	MarA
NC_016856.1	14028S	3155285	3155124	-	CEN1	5PO347	gcvA	glycine cleavage system transcriptional regulator GcvA	126	3154998	3154081	-	out	NusE
NC_003197.2	LT2	3134899	3134545	operon_562	CEN3	5PO347	ygdD| ygdE	hypothetical protein|23S rRNA (cytidine(2498)-2'-O)-methyltransferase RlmM	286	3134259	3132771	-	out	RpoD
NC_016856.1	14028S	1729742	1729367	-	CEN2	5PO524	STM14_RS09015	metal/formaldehyde-sensitive transcriptional repressor	292	1729075	1728800	-	out	InvF
NC_016856.1	14028S	1729641	1729382	-	CEN2	5PO524	STM14_RS09015	metal/formaldehyde-sensitive transcriptional repressor	307	1729075	1728800	-	out	rtsA
NC_003197.2	LT2	1719853	1719291	operon_710	CEN5	5PO524	STM1628|STM1627	hypothetical protein|S-(hydroxymethyl)glutathione dehydrogenase/class III alcohol dehydrogenase	199	1719092	1717667	-	out	RpoB
NC_003197.2	LT2	1719929	1719324	operon_710	CEN5	5PO524	STM1628|STM1627	hypothetical protein|S-(hydroxymethyl)glutathione dehydrogenase/class III alcohol dehydrogenase	232	1719092	1717667	-	out	RpoD
NC_016810.1	SL1344	1658731	1658466	-	CEN1	CO0656	rimL	50S ribosomal protein L7/L12-serine acetyltransferase	32	1658434	1657895	-	out	HilC
NC_003197.2	LT2	2029457	2029220	-	CEN5	CO0924	STM1933	hypothetical protein	663	2028557	2027919	-	out	RpoD
NC_003197.2	LT2	1804164	1803909	-	CEN9	5PO039	pgpB	phosphatidylglycerophosphatase B	2	1803907	1803143	-	out	RpoB
NC_003197.2	LT2	4722020	4722225	operon_371	CEN16	CO0154	yjgP| yjgQ	lipopolysaccharide ABC transporter permease LptF|lipopolysaccharide ABC transporter permease LptG	147	4722372	4724554	+	out	YdcL
NC_016856.1	14028S	1298898	1299057	operon_134	CEN1	1PO101	STM14_RS06815|STM14_RS06820|STM14_RS06825|STM14_RS06830	DUF1367 family protein|hypothetical protein|DUF1364 family protein|DUF1133 family protein	20	1299077	1300696	+	out	NusE
NC_016810.1	SL1344	2337076	2335472	operon_639	CEN5	5PO008	SL1344_RS11490|SL1344_RS11485|SL1344_RS27085|SL1344_RS11480|SL1344_RS11475	phage holin| lambda family|HK97 family phage prohead protease|phage tail protein|hypothetical protein|tail fiber assembly protein	229	2335243	2332550	-	out	HilC
NC_016856.1	14028S	2390889	2389822	operon_632	CEN1	5PO008	STM14_RS12395|STM14_RS12390	phage holin| lambda family|HK97 family phage prohead protease	742	2389080	2388288	-	out	NusE
NC_003197.2	LT2	2337892	2337608	operon_654	CEN5	5PO008	STM2237|STM2236	lambda family phage holin|peptidase	82	2337526	2336665	-	out	RpoB
NC_003197.2	LT2	2337946	2337572	operon_654	CEN5	5PO008	STM2237|STM2236	lambda family phage holin|peptidase	46	2337526	2336665	-	out	RpoD
NC_016856.1	14028S	681961	681776	-	CEN4	CO0729	rna	ribonuclease I	485	681291	680485	-	out	NusE
NC_003197.2	LT2	3684874	3684711	-	CEN5	CO1347	STM3521	RNA-binding protein	22	3684689	3683136	-	out	YdcL
NC_003197.2	LT2	3684956	3684711	-	CEN5	CO1347	STM3521	RNA-binding protein	22	3684689	3683136	-	out	RpoB
NC_016810.1	SL1344	2364515	2364775	-	CEN2	5PO124	rcsD	phosphotransferase RcsD	249	2365024	2367693	+	out	SoxS
NC_016810.1	SL1344	2364521	2364796	-	CEN2	5PO124	rcsD	phosphotransferase RcsD	228	2365024	2367693	+	out	RamA
NC_016810.1	SL1344	2364382	2364633	-	CEN2	5PO124	rcsD	phosphotransferase RcsD	391	2365024	2367693	+	out	HilC
NC_016810.1	SL1344	2364524	2364782	-	CEN2	5PO124	rcsD	phosphotransferase RcsD	242	2365024	2367693	+	out	MarA
NC_016856.1	14028S	2418090	2418338	operon_208	CEN1	5PO124	rcsD| rcsB	phosphotransferase RcsD|response regulator transcription factor RcsB	523	2418861	2422197	+	out	NusE
NC_016856.1	14028S	2418483	2418655	operon_208	CEN1	5PO124	rcsD| rcsB	phosphotransferase RcsD|response regulator transcription factor RcsB	206	2418861	2422197	+	out	AraC
NC_003197.2	LT2	2366249	2366677	-	CEN4	5PO124	yojN	phosphotransferase RcsD	630	2367307	2369976	+	out	YdcL
NC_003197.2	LT2	2366619	2367006	-	CEN4	5PO124	yojN	phosphotransferase RcsD	301	2367307	2369976	+	out	RpoB
NC_016810.1	SL1344	3672118	3671593	-	CEN2	CO0224	nudE	ADP compounds hydrolase NudE	210	3671383	3670820	-	out	RpoB
NC_016810.1	SL1344	1207112	1206577	-	CEN2	CO0136	SL1344_RS05735	lipoprotein	210	1206367	1205807	-	out	HilC
NC_016856.1	14028S	1208713	1208531	-	CEN4	CO0136	STM14_RS06320	lipoprotein	143	1208388	1207828	-	out	NusE
NC_016810.1	SL1344	1993444	1993266	-	CEN2	CO1476	SL1344_RS09710	membrane protein	586	1992680	1992348	-	out	Fis
NC_016810.1	SL1344	1993344	1992847	-	CEN2	CO1476	SL1344_RS09710	membrane protein	167	1992680	1992348	-	out	SoxS
NC_016810.1	SL1344	1993338	1992843	-	CEN2	CO1476	SL1344_RS09710	membrane protein	163	1992680	1992348	-	out	RamA
NC_016810.1	SL1344	1993833	1992797	-	CEN2	CO1476	SL1344_RS09710	membrane protein	117	1992680	1992348	-	out	RpoB
NC_016810.1	SL1344	1993324	1992907	-	CEN2	CO1476	SL1344_RS09710	membrane protein	227	1992680	1992348	-	out	Rob
NC_016810.1	SL1344	1993384	1992926	-	CEN2	CO1476	SL1344_RS09710	membrane protein	246	1992680	1992348	-	out	MarA
NC_016856.1	14028S	2046916	2046747	-	CEN1	CO1476	STM14_RS10615	membrane protein	230	2046517	2046185	-	out	rtsA
NC_003197.2	LT2	2035750	2035259	-	CEN2	CO1476	STM1941	hypothetical protein	150	2035109	2034777	-	out	YdcL
NC_003197.2	LT2	2035762	2035154	-	CEN2	CO1476	STM1941	hypothetical protein	45	2035109	2034777	-	out	RpoN
NC_016810.1	SL1344	2328115	2328619	-	CEN0	CO1091	SL1344_RS11460	DinI family protein	589	2329208	2329498	+	out	RpoB
NC_003197.2	LT2	2330648	2330978	-	CEN5	CO1091	STM2231	ssrB-regulated factor	513	2331491	2331781	+	out	YdcL
NC_003197.2	LT2	2330736	2330922	-	CEN5	CO1091	STM2231	ssrB-regulated factor	569	2331491	2331781	+	out	RpoN
NC_016810.1	SL1344	4417379	4416027	operon_412	CEN1	CO0284	purH| purD	bifunctional phosphoribosylaminoimidazolecarboxamide formyltransferase/IMP cyclohydrolase|phosphoribosylamine--glycine ligase	645	4415382	4412492	-	out	SoxS
NC_016810.1	SL1344	4417766	4416033	operon_412	CEN1	CO0284	purH| purD	bifunctional phosphoribosylaminoimidazolecarboxamide formyltransferase/IMP cyclohydrolase|phosphoribosylamine--glycine ligase	651	4415382	4412492	-	out	RamA
NC_016810.1	SL1344	4416109	4415460	operon_412	CEN1	CO0284	purH| purD	bifunctional phosphoribosylaminoimidazolecarboxamide formyltransferase/IMP cyclohydrolase|phosphoribosylamine--glycine ligase	78	4415382	4412492	-	out	HilC
NC_016856.1	14028S	4408943	4408305	operon_413	CEN2	CO0284	purH| purD	bifunctional phosphoribosylaminoimidazolecarboxamide formyltransferase/IMP cyclohydrolase|phosphoribosylamine--glycine ligase	673	4407632	4404742	-	out	hilC
NC_016856.1	14028S	4409859	4408329	operon_413	CEN2	CO0284	purH| purD	bifunctional phosphoribosylaminoimidazolecarboxamide formyltransferase/IMP cyclohydrolase|phosphoribosylamine--glycine ligase	697	4407632	4404742	-	out	rtsA
NC_016856.1	14028S	4408905	4408254	operon_413	CEN2	CO0284	purH| purD	bifunctional phosphoribosylaminoimidazolecarboxamide formyltransferase/IMP cyclohydrolase|phosphoribosylamine--glycine ligase	622	4407632	4404742	-	out	NusE
NC_003197.2	LT2	4394783	4394396	operon_420	CEN3	CO0284	purH| purD	bifunctional phosphoribosylaminoimidazolecarboxamide formyltransferase/IMP cyclohydrolase|phosphoribosylamine--glycine ligase	332	4394064	4391174	-	out	YdcL
NC_003197.2	LT2	4395328	4394410	operon_420	CEN3	CO0284	purH| purD	bifunctional phosphoribosylaminoimidazolecarboxamide formyltransferase/IMP cyclohydrolase|phosphoribosylamine--glycine ligase	346	4394064	4391174	-	out	RpoN
NC_003197.2	LT2	4396083	4394749	operon_420	CEN3	CO0284	purH| purD	bifunctional phosphoribosylaminoimidazolecarboxamide formyltransferase/IMP cyclohydrolase|phosphoribosylamine--glycine ligase	685	4394064	4391174	-	out	ParBF
NC_016856.1	14028S	85408	85227	-	CEN1	5PO556	caiC	crotonobetaine/carnitine-CoA ligase	398	84829	83276	-	out	NusE
NC_003197.2	LT2	1756070	1756484	-	CEN7	CO1270	ynaI	mechanosensitive ion channel protein MscS	282	1756766	1757797	+	out	YdcL
NC_003197.2	LT2	1756071	1756613	-	CEN7	CO1270	ynaI	mechanosensitive ion channel protein MscS	153	1756766	1757797	+	out	RpoB
NC_003197.2	LT2	1756233	1756742	-	CEN7	CO1270	ynaI	mechanosensitive ion channel protein MscS	24	1756766	1757797	+	out	RpoD
NC_003197.2	LT2	1756137	1756573	-	CEN7	CO1270	ynaI	mechanosensitive ion channel protein MscS	193	1756766	1757797	+	out	Fur
NC_003197.2	LT2	2310811	2310393	operon_656	CEN2	CO1031	STM2209|STM2208	hypothetical protein|hypothetical protein	636	2309757	2308968	-	out	RpoD
NC_003197.2	LT2	2310208	2309952	operon_656	CEN2	CO1031	STM2209|STM2208	hypothetical protein|hypothetical protein	195	2309757	2308968	-	out	RpoN
NC_016810.1	SL1344	2357795	2357369	operon_634	CEN3	5PO155	napF| napD| napA| napG| napH	ferredoxin-type protein NapF|chaperone NapD|nitrate reductase catalytic subunit NapA|ferredoxin-type protein NapG|quinol dehydrogenase ferredoxin subunit NapH	8	2357361	2352576	-	out	HilC
NC_016856.1	14028S	2411527	2411374	operon_627	CEN1	5PO155	napF| napD| napA| napG| napH	ferredoxin-type protein NapF|chaperone NapD|nitrate reductase catalytic subunit NapA|ferredoxin-type protein NapG|quinol dehydrogenase ferredoxin subunit NapH	176	2411198	2406413	-	out	hilC
NC_016856.1	14028S	2411504	2411254	operon_627	CEN1	5PO155	napF| napD| napA| napG| napH	ferredoxin-type protein NapF|chaperone NapD|nitrate reductase catalytic subunit NapA|ferredoxin-type protein NapG|quinol dehydrogenase ferredoxin subunit NapH	56	2411198	2406413	-	out	NusE
NC_003197.2	LT2	4666752	4666913	operon_365	CEN5	5PO267	STM4424|STM4425| srfJ|STM4427	putative endonuclease|inositol 2-dehydrogenase|lysosomal glucosyl ceramidase|putative endonuclease	72	4666985	4671208	+	out	RpoN
NC_016810.1	SL1344	1167907	1168232	-	CEN3	CO0487	putP	sodium/proline symporter PutP	71	1168303	1169811	+	out	HilC
NC_016856.1	14028S	1169446	1169756	-	CEN0	CO0487	putP	sodium/proline symporter PutP	569	1170325	1171833	+	out	RpoB
NC_016856.1	14028S	1169946	1170157	-	CEN0	CO0487	putP	sodium/proline symporter PutP	168	1170325	1171833	+	out	NusE
NC_016856.1	14028S	1604073	1603628	-	CEN11	CO0418	STM14_RS08425	2-oxo-tetronate isomerase	747	1602881	1602354	-	out	hilD
NC_016856.1	14028S	1604078	1603617	-	CEN11	CO0418	STM14_RS08425	2-oxo-tetronate isomerase	736	1602881	1602354	-	out	hilC
NC_016856.1	14028S	1604025	1603672	-	CEN11	CO0418	STM14_RS08425	2-oxo-tetronate isomerase	791	1602881	1602354	-	out	rtsA
NC_003197.2	LT2	1594442	1593612	-	CEN7	CO0418	ydeJ	competence protein ComA	716	1592896	1592369	-	out	RpoB
NC_016810.1	SL1344	1950268	1948842	operon_676	CEN2	CO1392	ruvA| ruvB	Holliday junction branch migration protein RuvA|Holliday junction branch migration DNA helicase RuvB	590	1948252	1946622	-	out	HilC
NC_016856.1	14028S	2002504	2002191	operon_673	CEN2	CO1392	ruvA| ruvB	Holliday junction branch migration protein RuvA|Holliday junction branch migration DNA helicase RuvB	102	2002089	2000459	-	out	NusE
NC_016810.1	SL1344	2357275	2357672	-	CEN1	CO0916	eco	serine protease inhibitor ecotin	103	2357775	2358269	+	out	HilA
NC_016856.1	14028S	2411256	2411404	-	CEN6	CO0916	eco	serine protease inhibitor ecotin	208	2411612	2412106	+	out	NusE
NC_016856.1	14028S	2410760	2411323	-	CEN6	CO0916	eco	serine protease inhibitor ecotin	289	2411612	2412106	+	out	AraC
NC_003197.2	LT2	2359552	2359715	-	CEN2	CO0916	eco	ecotin	343	2360058	2360552	+	out	RpoD
NC_003197.2	LT2	3532649	3532868	-	CEN2	CO1398	yhcS	transcriptional regulator	437	3533305	3534234	+	out	RpoD
NC_003197.2	LT2	2040733	2040583	-	CEN13	CO1008	sdiA	transcriptional regulator SdiA	206	2040377	2039655	-	out	RpoD
NC_016810.1	SL1344	355514	355151	-	CEN0	CO1092	fadE	acyl-CoA dehydrogenase FadE	632	354519	352075	-	out	HilC
NC_016856.1	14028S	355932	355744	-	CEN4	CO1092	fadE	acyl-CoA dehydrogenase FadE	18	355726	353282	-	out	NusE
NC_003197.2	LT2	355353	355182	-	CEN2	CO1092	yafH	putative acyl-CoA dehydrogenase	140	355042	352598	-	out	RpoB
NC_003197.2	LT2	355358	355108	-	CEN2	CO1092	yafH	putative acyl-CoA dehydrogenase	66	355042	352598	-	out	RpoD
NC_016856.1	14028S	38872	39381	-	CEN1	CO0657	STM14_RS00745	sulfatase-like hydrolase/transferase	750	40131	41624	+	out	NusE
NC_003197.2	LT2	4644734	4645326	operon_364	CEN4	CO0153	ytfM| ytfN| ytfP	hypothetical protein|translocation/assembly module TamB|gamma-glutamylcyclotransferase	742	4646068	4651924	+	out	RpoB
NC_016810.1	SL1344	459990	460160	-	CEN2	5PO021	tgt	tRNA guanosine(34) transglycosylase Tgt	147	460307	461434	+	out	SoxS
NC_003197.2	LT2	458595	459036	-	CEN3	5PO021	queA	S-adenosylmethionine-tRNA ribosyltransferase-isomerase	525	459561	460625	+	out	RpoB
NC_003197.2	LT2	460556	460730	-	CEN4	5PO021	tgt	tRNA guanosine(34) transglycosylase Tgt	92	460822	461949	+	out	RpoD
NC_016810.1	SL1344	4122706	4121471	operon_436	CEN1	5PO478	SL1344_RS20020| mdtD	FadR/GntR family transcriptional regulator|multidrug transporter subunit MdtD	513	4120958	4118819	-	out	SoxS
NC_016810.1	SL1344	4125517	4121483	operon_436	CEN1	5PO478	SL1344_RS20020| mdtD	FadR/GntR family transcriptional regulator|multidrug transporter subunit MdtD	525	4120958	4118819	-	out	RamA
NC_016810.1	SL1344	4123123	4121526	operon_436	CEN1	5PO478	SL1344_RS20020| mdtD	FadR/GntR family transcriptional regulator|multidrug transporter subunit MdtD	568	4120958	4118819	-	out	Rob
NC_016810.1	SL1344	4121349	4121194	operon_436	CEN1	5PO478	SL1344_RS20020| mdtD	FadR/GntR family transcriptional regulator|multidrug transporter subunit MdtD	236	4120958	4118819	-	out	HilA
NC_016856.1	14028S	4114529	4113882	-	CEN9	5PO478	STM14_RS20520	FadR/GntR family transcriptional regulator	538	4113344	4112640	-	out	hilC
NC_016856.1	14028S	4114746	4113880	-	CEN9	5PO478	STM14_RS20520	FadR/GntR family transcriptional regulator	536	4113344	4112640	-	out	rtsA
NC_016856.1	14028S	4113951	4113786	-	CEN9	5PO478	STM14_RS20520	FadR/GntR family transcriptional regulator	442	4113344	4112640	-	out	sprB
NC_016856.1	14028S	4114272	4113816	-	CEN9	5PO478	STM14_RS20520	FadR/GntR family transcriptional regulator	472	4113344	4112640	-	out	NusE
NC_003197.2	LT2	4100053	4099844	-	CEN6	5PO478	yieP	GntR family transcriptional regulator	180	4099664	4098960	-	out	YdcL
NC_003197.2	LT2	4101655	4099939	-	CEN6	5PO478	yieP	GntR family transcriptional regulator	275	4099664	4098960	-	out	ParBF
NC_016810.1	SL1344	1467803	1467996	-	CEN2	CO1130	grxD	monothiol glutaredoxin 4	133	1468129	1468476	+	out	SoxS
NC_003197.2	LT2	1510957	1511113	-	CEN7	CO1130	ydhD	Grx4 family monothiol glutaredoxin	155	1511268	1511615	+	out	YdcL
NC_016810.1	SL1344	121419	121588	-	CEN1	5PO503	araC	arabinose operon transcriptional regulator AraC	55	121643	122488	+	out	HilC
NC_003197.2	LT2	3048040	3048247	-	CEN1	CO0947	pphB	serine/threonine protein phosphatase	531	3048778	3049434	+	out	RpoD
NC_016810.1	SL1344	4381399	4381131	-	CEN1	CO0995	coaA	type I pantothenate kinase	156	4380975	4380025	-	out	HilC
NC_003197.2	LT2	4360499	4359672	-	CEN14	CO0995	coaA	type I pantothenate kinase	15	4359657	4358707	-	out	RpoD
NC_016856.1	14028S	851631	851904	operon_82	CEN4	5PO141	hutI| hutG	imidazolonepropionase|formimidoylglutamase	277	852181	854342	+	out	RpoB
NC_016810.1	SL1344	2072745	2072336	-	CEN0	5PO010	SL1344_RS10210	helix-turn-helix transcriptional regulator	190	2072146	2071922	-	out	RpoB
NC_016810.1	SL1344	2073050	2072401	-	CEN0	5PO010	SL1344_RS10210	helix-turn-helix transcriptional regulator	255	2072146	2071922	-	out	HilC
NC_016856.1	14028S	2126584	2126380	operon_655	CEN1	5PO010	STM14_RS11115|STM14_RS11110	helix-turn-helix transcriptional regulator|YmfL family putative regulatory protein	398	2125982	2125175	-	out	hilC
NC_003197.2	LT2	2343535	2343363	-	CEN2	5PO010	sspH2	E3 ubiquitin--protein ligase	113	2343250	2340884	-	out	RpoD
NC_016856.1	14028S	40238	39896	operon_805	CEN1	5PO195	STM14_RS00740|STM14_RS00735	outer membrane protein OmpK|bifunctional UDP-sugar hydrolase/5'-nucleotidase	362	39534	37103	-	out	hilC
NC_003197.2	LT2	40289	40041	operon_826	CEN1	5PO195	STM0034|STM0033	hypothetical protein|multifunctional 2'|3'-cyclic-nucleotide 2'-phosphodiesterase/5'-nucleotidase/3'-nucleotidase	507	39534	37103	-	out	RpoD
NC_003197.2	LT2	1180900	1180645	-	CEN7	4PO069	STM1093	hypothetical protein	128	1180517	1180407	-	out	RpoD
NC_016810.1	SL1344	3576393	3576663	operon_284	CEN1	CO0510	dusB| fis	tRNA dihydrouridine synthase DusB|DNA-binding transcriptional regulator Fis	28	3576691	3577978	+	out	Fis
NC_016810.1	SL1344	2341668	2341406	-	CEN1	CO0861	SL1344_RS26715	tail protein	67	2341339	2341136	-	out	HilC
NC_016856.1	14028S	4544159	4544347	-	CEN6	5PO441	proP	glycine betaine/L-proline transporter ProP	165	4544512	4546014	+	out	hilC
NC_016856.1	14028S	4543780	4543991	-	CEN6	5PO441	proP	glycine betaine/L-proline transporter ProP	521	4544512	4546014	+	out	NusE
NC_003197.2	LT2	4530782	4530939	-	CEN4	5PO441	proP	proline/betaine transporter	47	4530986	4532488	+	out	RpoB
NC_003197.2	LT2	4530477	4530965	-	CEN4	5PO441	proP	proline/betaine transporter	21	4530986	4532488	+	out	RpoD
NC_016810.1	SL1344	3459266	3460972	operon_276	CEN3	CO0532	SL1344_RS16910|SL1344_RS16915	U32 family peptidase|U32 family peptidase	6	3460978	3462860	+	out	RpoB
NC_003197.2	LT2	3439365	3439558	operon_270	CEN7	CO0532	yhbU| yhbV	putative protease|putative protease	722	3440280	3442162	+	out	RpoN
NC_016856.1	14028S	3371941	3371785	-	CEN8	CO1200	ygiD	4|5-DOPA dioxygenase extradiol	588	3371197	3370409	-	out	hilC
NC_016856.1	14028S	3371525	3371210	-	CEN8	CO1200	ygiD	4|5-DOPA dioxygenase extradiol	13	3371197	3370409	-	out	rtsA
NC_016856.1	14028S	387549	387729	operon_37	CEN1	5PO020	STM14_RS02325|STM14_RS02330|STM14_RS02335	EAL domain-containing protein|transcriptional regulator|hypothetical protein	72	387801	390679	+	out	NusE
NC_003197.2	LT2	386544	386769	-	CEN1	5PO020	STM0343	putative diguanylate cyclase/phosphodiesterase domain 1	341	387110	388684	+	out	RpoD
NC_016856.1	14028S	2555580	2555730	-	CEN6	CO0065	STM14_RS13180	formate/nitrite transporter family protein	629	2556359	2557300	+	out	NusE
NC_003197.2	LT2	2504273	2504515	-	CEN1	CO0065	yfdC	hypothetical protein	291	2504806	2505747	+	out	RpoB
NC_003197.2	LT2	441473	441631	-	CEN2	5PO559	aroM	AroM protein	229	441860	442537	+	out	YdcL
NC_016856.1	14028S	218606	218908	-	CEN4	5PO421	hrpB	ATP-dependent helicase HrpB	150	219058	221487	+	out	RpoB
NC_003197.2	LT2	1345257	1345744	-	CEN4	CO1370	STM1263	putative periplasmic protein	86	1345830	1346477	+	out	RpoN
NC_016856.1	14028S	3550390	3550244	-	CEN4	CO1335	tldD	metalloprotease TldD	550	3549694	3548249	-	out	NusE
NC_016856.1	14028S	1235184	1235432	operon_129	CEN3	5PO252	fabH| fabD| fabG	beta-ketoacyl-ACP synthase III|ACP S-malonyltransferase|3-oxoacyl-ACP reductase FabG	43	1235475	1238120	+	out	RpoB
NC_016856.1	14028S	2093739	2093487	-	CEN1	5PO500	STM14_RS10900	hypothetical protein	212	2093275	2093114	-	out	NusE
NC_003197.2	LT2	2082492	2081968	-	CEN16	5PO500	STM1999	hypothetical protein	101	2081867	2081706	-	out	RpoB
NC_003197.2	LT2	366462	366137	-	CEN1	CO0225	phoE	phosphoporin PhoE	104	366033	364981	-	out	RpoB
NC_016810.1	SL1344	3085743	3085590	-	CEN2	CO0602	SL1344_RS15110	MarR family winged helix-turn-helix transcriptional regulator	18	3085572	3085168	-	out	SoxS
NC_003197.2	LT2	1170827	1170145	-	CEN1	CO0470	yccT	hypothetical protein	418	1169727	1169065	-	out	RpoB
NC_016810.1	SL1344	401192	401360	-	CEN1	5PO299	SL1344_RS01825	MFS transporter	15	401375	402628	+	out	HilC
NC_016856.1	14028S	4711887	4711696	operon_393	CEN1	5PO295	treB| treC	PTS trehalose transporter subunit IIBC|alpha|alpha-phosphotrehalase	644	4711052	4707933	-	out	NusE
NC_016810.1	SL1344	4018611	4019548	operon_311	CEN2	CO1580	SL1344_RS27525| tisB	hypothetical protein|type I toxin-antitoxin system toxin TisB	97	4019645	4019845	+	out	RpoB
NC_016810.1	SL1344	4019149	4019545	operon_311	CEN2	CO1580	SL1344_RS27525| tisB	hypothetical protein|type I toxin-antitoxin system toxin TisB	100	4019645	4019845	+	out	HilC
NC_016856.1	14028S	4011304	4011543	operon_308	CEN0	CO1580	STM14_RS26665| tisB	hypothetical protein|type I toxin-antitoxin system toxin TisB	482	4012025	4012225	+	out	hilC
NC_016856.1	14028S	4011312	4011561	operon_308	CEN0	CO1580	STM14_RS26665| tisB	hypothetical protein|type I toxin-antitoxin system toxin TisB	464	4012025	4012225	+	out	AraC
NC_003197.2	LT2	3997443	3998111	operon_303	CEN2	CO1580	ysdA| ysdB	YsdA|type I toxin-antitoxin system toxin TisB	234	3998345	3998545	+	out	YdcL
NC_003197.2	LT2	3997483	3998292	operon_303	CEN2	CO1580	ysdA| ysdB	YsdA|type I toxin-antitoxin system toxin TisB	53	3998345	3998545	+	out	RpoD
NC_003197.2	LT2	3997586	3997891	operon_303	CEN2	CO1580	ysdA| ysdB	YsdA|type I toxin-antitoxin system toxin TisB	454	3998345	3998545	+	out	RpoN
NC_003197.2	LT2	2021624	2021109	operon_689	CEN13	5PO277	motA| motB| cheA| cheW	flagellar motor stator protein MotA|flagellar motor protein MotB|sensory histitine protein kinase|chemotaxis protein CheW	101	2021008	2016651	-	out	YdcL
NC_003197.2	LT2	2023032	2021042	operon_689	CEN13	5PO277	motA| motB| cheA| cheW	flagellar motor stator protein MotA|flagellar motor protein MotB|sensory histitine protein kinase|chemotaxis protein CheW	34	2021008	2016651	-	out	RpoB
NC_016810.1	SL1344	3617987	3618227	-	CEN1	CO0906	hopD	A24 family peptidase	165	3618392	3618859	+	out	SoxS
NC_016810.1	SL1344	3617983	3618170	-	CEN1	CO0906	hopD	A24 family peptidase	222	3618392	3618859	+	out	RamA
NC_016810.1	SL1344	3617983	3618289	-	CEN1	CO0906	hopD	A24 family peptidase	103	3618392	3618859	+	out	HilC
NC_016810.1	SL1344	3617990	3618180	-	CEN1	CO0906	hopD	A24 family peptidase	212	3618392	3618859	+	out	Rob
NC_016810.1	SL1344	3617928	3618221	-	CEN1	CO0906	hopD	A24 family peptidase	171	3618392	3618859	+	out	HilA
NC_016810.1	SL1344	3617991	3618137	-	CEN1	CO0906	hopD	A24 family peptidase	255	3618392	3618859	+	out	MarA
NC_016856.1	14028S	3610458	3610660	-	CEN1	CO0906	hopD	A24 family peptidase	108	3610768	3611235	+	out	RpoB
NC_016856.1	14028S	3610360	3610599	-	CEN1	CO0906	hopD	A24 family peptidase	169	3610768	3611235	+	out	hilC
NC_016856.1	14028S	3610334	3610610	-	CEN1	CO0906	hopD	A24 family peptidase	158	3610768	3611235	+	out	rtsA
NC_016856.1	14028S	3610399	3610690	-	CEN1	CO0906	hopD	A24 family peptidase	78	3610768	3611235	+	out	NusE
NC_003197.2	LT2	3596454	3596738	-	CEN1	CO0906	hopD	prepilin peptidase	179	3596917	3597384	+	out	YdcL
NC_003197.2	LT2	3596498	3596745	-	CEN1	CO0906	hopD	prepilin peptidase	172	3596917	3597384	+	out	RpoN
NC_016856.1	14028S	2454752	2455135	operon_211	CEN1	CO0454	arnB| arnC| arnA| arnD| arnT| arnE| arnF	UDP-4-amino-4-deoxy-L-arabinose aminotransferase|undecaprenyl-phosphate 4-deoxy-4-formamido-L-arabinose transferase|bifunctional UDP-4-amino-4-deoxy-L-arabinose formyltransferase/UDP-glucuronic acid oxidase ArnA|4-deoxy-4-formamido-L-arabinose- phosphoundecaprenol deformylase|lipid IV(A) 4-amino-4-deoxy-L-arabinosyltransferase|4-amino-4-deoxy-L-arabinose-phosphoundecaprenol flippase subunit ArnE|…	389	2455524	2462876	+	out	NusE
NC_016856.1	14028S	479081	478821	operon_782	CEN4	5PO092	xseB| ispA	exodeoxyribonuclease VII small subunit|(2E|6E)-farnesyl diphosphate synthase	470	478351	477209	-	out	NusE
NC_016856.1	14028S	477479	477293	-	CEN2	5PO092	dxs	1-deoxy-D-xylulose-5-phosphate synthase	108	477185	475323	-	out	AraC
NC_016810.1	SL1344	2526586	2526921	operon_208	CEN1	CO0726	SL1344_RS12385|SL1344_RS12390	putative DNA-binding transcriptional regulator|putative DNA-binding transcriptional regulator	148	2527069	2527825	+	out	SoxS
NC_016810.1	SL1344	2526602	2526905	operon_208	CEN1	CO0726	SL1344_RS12385|SL1344_RS12390	putative DNA-binding transcriptional regulator|putative DNA-binding transcriptional regulator	164	2527069	2527825	+	out	RamA
NC_016810.1	SL1344	2526383	2526626	operon_208	CEN1	CO0726	SL1344_RS12385|SL1344_RS12390	putative DNA-binding transcriptional regulator|putative DNA-binding transcriptional regulator	443	2527069	2527825	+	out	HilC
NC_016856.1	14028S	2580433	2580749	operon_215	CEN1	CO0726	STM14_RS13290|STM14_RS13295	putative DNA-binding transcriptional regulator|putative DNA-binding transcriptional regulator	156	2580905	2581661	+	out	RpoB
NC_016856.1	14028S	2580356	2580607	operon_215	CEN1	CO0726	STM14_RS13290|STM14_RS13295	putative DNA-binding transcriptional regulator|putative DNA-binding transcriptional regulator	298	2580905	2581661	+	out	sprB
NC_016856.1	14028S	2580222	2580412	operon_215	CEN1	CO0726	STM14_RS13290|STM14_RS13295	putative DNA-binding transcriptional regulator|putative DNA-binding transcriptional regulator	493	2580905	2581661	+	out	NusE
NC_016856.1	14028S	2580423	2580765	operon_215	CEN1	CO0726	STM14_RS13290|STM14_RS13295	putative DNA-binding transcriptional regulator|putative DNA-binding transcriptional regulator	140	2580905	2581661	+	out	AraC
NC_003197.2	LT2	2528923	2529187	operon_209	CEN3	CO0726	yfeC| yfeD	hypothetical protein|hypothetical protein	165	2529352	2530108	+	out	YdcL
NC_003197.2	LT2	2528861	2529198	operon_209	CEN3	CO0726	yfeC| yfeD	hypothetical protein|hypothetical protein	154	2529352	2530108	+	out	RpoN
NC_016856.1	14028S	2398373	2398226	-	CEN1	CO1169	pagL	lipid A 3-O-deacylase PagL	701	2397525	2396962	-	out	NusE
NC_003197.2	LT2	2346675	2346524	-	CEN1	CO1169	STM2245	putative outer membrane protein	553	2345971	2345408	-	out	RpoD
NC_003197.2	LT2	2347089	2346039	-	CEN1	CO1169	STM2245	putative outer membrane protein	68	2345971	2345408	-	out	Fur
NC_016810.1	SL1344	3631307	3631154	operon_489	CEN2	CO1219	kefG| kefB|SL1344_RS17840	glutathione-regulated potassium-efflux system ancillary protein KefG|glutathione-regulated potassium-efflux system protein KefB|YheV family putative metal-binding protein	105	3631049	3628482	-	out	HilC
NC_003197.2	LT2	3609923	3609654	operon_503	CEN2	CO1219	yheR| kefB| yheV	glutathione-regulated potassium-efflux system ancillary protein KefG|glutathione-regulated potassium-efflux system protein KefB|hypothetical protein	80	3609574	3607007	-	out	RpoD
NC_016856.1	14028S	2576979	2576822	-	CEN8	CO0500	STM14_RS13265	Nramp family divalent metal transporter	310	2576512	2575271	-	out	RpoB
NC_003197.2	LT2	2525332	2525170	-	CEN8	CO0500	mntH	divalent metal cation transporter	211	2524959	2523718	-	out	YdcL
NC_016810.1	SL1344	1085806	1086668	operon_114	CEN1	5PO002	SL1344_RS05120|SL1344_RS05125|SL1344_RS05130	phage minor tail protein L|C40 family peptidase|tail assembly protein	560	1087228	1089272	+	out	HilC
NC_016856.1	14028S	1088044	1088416	operon_111	CEN1	5PO002	STM14_RS05705|STM14_RS05710|STM14_RS05715	phage minor tail protein L|C40 family peptidase|tail assembly protein	604	1089020	1091064	+	out	NusE
NC_003197.2	LT2	2748733	2748245	operon_606	CEN5	5PO002	STM2598|STM2597|STM2596|STM2595|STM2594|STM2593|STM2592	Gifsy-1 prophage protein|Gifsy-1 prophage protein|Gifsy-1 prophage protein|Gifsy-1 prophage protein|Gifsy-1 prophage protein|Gifsy-1 prophage protein|Gifsy-1 prophage protein	55	2748190	2742147	-	out	RpoB
NC_003197.2	LT2	978746	978896	operon_99	CEN5	5PO002	STM0909|STM0910|STM0911|STM0912	Fels-1 prophage protein|Fels-1 prophage protein|Fels-1 prophage protein|Fels-1 prophage protease subunits of ATP-dependent proteases	197	979093	985452	+	out	RpoD
NC_016810.1	SL1344	1764723	1764311	-	CEN7	CO0003	acnA	aconitate hydratase AcnA	28	1764283	1761608	-	out	HilC
NC_003197.2	LT2	1808182	1807612	-	CEN9	CO0003	acnA	aconitate hydratase 1	188	1807424	1804749	-	out	YdcL
NC_003197.2	LT2	1808404	1807483	-	CEN9	CO0003	acnA	aconitate hydratase 1	59	1807424	1804749	-	out	RpoB
NC_003197.2	LT2	1808507	1807511	-	CEN9	CO0003	acnA	aconitate hydratase 1	87	1807424	1804749	-	out	RpoD
NC_016856.1	14028S	3493852	3493702	operon_509	CEN3	5PO109	mlaF| mlaE| mlaD| mlaC| mlaB	phospholipid ABC transporter ATP-binding protein MlaF|lipid asymmetry maintenance ABC transporter permease subunit MlaE|outer membrane lipid asymmetry maintenance protein MlaD|phospholipid-binding protein MlaC|lipid asymmetry maintenance protein MlaB	48	3493654	3490546	-	out	NusE
NC_003197.2	LT2	2056729	2056459	-	CEN8	CO1055	fliE	flagellar hook-basal body complex protein FliE	140	2056319	2056005	-	out	YdcL
NC_016810.1	SL1344	943712	943865	-	CEN1	CO0121	SL1344_RS04410	inner membrane protein YbjM	61	943926	944303	+	out	SoxS
NC_016810.1	SL1344	943631	943778	-	CEN1	CO0121	SL1344_RS04410	inner membrane protein YbjM	148	943926	944303	+	out	HilA
NC_016856.1	14028S	2254548	2254243	operon_645	CEN1	5PO043	STM14_RS11795| wzb| wzc| wcaA| wcaB| wcaC| wcaD| wcaE| wcaF| gmd|STM14_RS11745|STM14_RS11740| wcaI| cpsB| cpsG	polysaccharide export protein|low molecular weight protein-tyrosine-phosphatase Wzb|tyrosine-protein kinase Wzc|colanic acid biosynthesis glycosyltransferase WcaA|colanic acid biosynthesis acetyltransferase WcaB|colanic acid biosynthesis glycosyltransferase WcaC|colanic acid polymerase WcaD|colanic acid biosynthesis glycosyltransferase WcaE|colanic acid biosynthesis acetyltransferase WcaF|GDP-man…	40	2254203	2238572	-	out	sprB
NC_003197.2	LT2	2203367	2203137	operon_669	CEN1	5PO043	wza| wzb| wzc	polysaccharide exporter Wza|protein tyrosine phosphatase|putative tyrosine-protein kinase	489	2202648	2198898	-	out	RpoD
NC_003197.2	LT2	2195515	2195281	-	CEN2	5PO043	wcaE	colanic acid biosynthesis glycosyltransferase WcaE	219	2195062	2194316	-	out	RpoN
NC_016856.1	14028S	469228	469438	operon_48	CEN2	5PO271	nrdR| ribD	transcriptional regulator NrdR|bifunctional diaminohydroxyphosphoribosylaminopyrimidine deaminase/5-amino-6-(5-phosphoribosylamino)uracil reductase RibD	646	470084	471640	+	out	NusE
NC_016856.1	14028S	2189609	2189052	-	CEN1	CO1273	dacD	serine-type D-Ala-D-Ala carboxypeptidase DacD	303	2188749	2187577	-	out	NusE
NC_016856.1	14028S	1157313	1157144	-	CEN1	CO0507	iraM	anti-adapter protein IraM	760	1156384	1156022	-	out	NusE
NC_003197.2	LT2	1427959	1427441	-	CEN4	CO1022	ydiA	phosphoenolpyruvate synthase regulatory protein	17	1427424	1426591	-	out	RpoB
NC_016856.1	14028S	490336	490510	-	CEN5	CO0556	STM14_RS02805	SEL1-like repeat protein	439	490949	492460	+	out	NusE
NC_003197.2	LT2	490050	490214	-	CEN2	CO0556	STM0437	hypothetical protein	43	490257	491768	+	out	RpoB
NC_016856.1	14028S	2431120	2430935	operon_625	CEN5	5PO211	STM14_RS12580|STM14_RS12575	MFS transporter|mandelate racemase/muconate lactonizing enzyme family protein	83	2430852	2428310	-	out	hilC
NC_003197.2	LT2	2380418	2380084	operon_649	CEN1	5PO211	STM2274|STM2273	MFS transporter|MR-MLE family protein	786	2379298	2376756	-	out	RpoB
NC_003197.2	LT2	716177	716479	-	CEN3	CO1144	ybeL	hypothetical protein	90	716569	717042	+	out	RpoD
NC_016856.1	14028S	2548993	2548775	-	CEN2	5PO156	prmB	50S ribosomal protein L3 N(5)-glutamine methyltransferase	629	2548146	2547214	-	out	RpoB
NC_003197.2	LT2	2497399	2497224	operon_634	CEN3	5PO156	yfcB| aroC| mepA| yfcA| yfcM	ribosomal protein L3 N(5)-glutamine methyltransferase|chorismate synthase|penicillin-insensitive murein endopeptidase|hypothetical protein|elongation factor P hydroxylase	631	2496593	2492355	-	out	YdcL
NC_016856.1	14028S	95905	96171	-	CEN1	CO0820	STM14_RS01000	sulfatase-like hydrolase/transferase	500	96671	98560	+	out	NusE
NC_016856.1	14028S	567084	566844	-	CEN2	5PO443	STM14_RS03140	SDR family oxidoreductase	451	566393	565623	-	out	NusE
NC_016810.1	SL1344	2705830	2705389	operon_597	CEN2	5PO214	qseE| qseG| glrR| glnB	two component system sensor histidine kinase QseE/GlrK|two-component system QseEF-associated lipoprotein QseG|two-component system response regulator GlrR|nitrogen regulatory protein P-II	68	2705321	2701376	-	out	HilC
NC_016810.1	SL1344	2705751	2705583	operon_597	CEN2	5PO214	qseE| qseG| glrR| glnB	two component system sensor histidine kinase QseE/GlrK|two-component system QseEF-associated lipoprotein QseG|two-component system response regulator GlrR|nitrogen regulatory protein P-II	262	2705321	2701376	-	out	HilA
NC_016856.1	14028S	2760751	2759865	operon_592	CEN7	5PO214	qseE| qseG| glrR| glnB	two component system sensor histidine kinase QseE/GlrK|two-component system QseEF-associated lipoprotein QseG|two-component system response regulator GlrR|nitrogen regulatory protein P-II	708	2759157	2755212	-	out	RpoB
NC_016856.1	14028S	2759445	2759210	operon_592	CEN7	5PO214	qseE| qseG| glrR| glnB	two component system sensor histidine kinase QseE/GlrK|two-component system QseEF-associated lipoprotein QseG|two-component system response regulator GlrR|nitrogen regulatory protein P-II	53	2759157	2755212	-	out	rtsA
NC_003197.2	LT2	665140	664967	-	CEN8	CO0933	ybdH	oxidoreductase	200	664767	663679	-	out	YdcL
NC_003197.2	LT2	1098666	1098431	-	CEN6	CO0275	pncB	nicotinate phosphoribosyltransferase	395	1098036	1096834	-	out	RpoD
NC_016810.1	SL1344	1136772	1136243	operon_733	CEN9	CO1047	sopB| sigE	SPI-1 type III secretion system effector inositol phosphate phosphatase SopB|type III secretion system chaperone SigE	5	1136238	1134195	-	out	FNR
NC_016856.1	14028S	2343538	2343357	-	CEN3	5PO490	folE	GTP cyclohydrolase I FolE	692	2342665	2341997	-	out	RpoB
NC_003197.2	LT2	618688	618383	operon_789	CEN2	CO0322	rfbI| yfdH|STM0557	translocase|putative glycosyltransferase|putative inner membrane protein	658	617725	614807	-	out	RpoB
NC_003197.2	LT2	618659	618406	operon_789	CEN2	CO0322	rfbI| yfdH|STM0557	translocase|putative glycosyltransferase|putative inner membrane protein	681	617725	614807	-	out	RpoD
NC_016856.1	14028S	1166662	1166057	-	CEN2	5PO415	STM14_RS06100	lysozyme inhibitor LprI family protein	175	1165882	1165487	-	out	RpoB
NC_003197.2	LT2	1211980	1211776	operon_746	CEN2	5PO415	putA|STM1123	trifunctional transcriptional regulator/proline dehydrogenase/L-glutamate gamma-semialdehyde dehydrogenase|hypothetical protein	229	1211547	1207131	-	out	RpoD
NC_016856.1	14028S	4576026	4575870	-	CEN1	CO0349	STM14_RS22650	hypothetical protein	797	4575073	4574852	-	out	CreB
NC_016856.1	14028S	1602974	1603218	-	CEN6	CO1065	STM14_RS08430	YdeI family stress tolerance OB fold protein	90	1603308	1603700	+	out	NusE
NC_016856.1	14028S	1023849	1024119	-	CEN3	5PO514	rpsA	30S ribosomal protein S1	31	1024150	1025823	+	out	AraC
NC_003197.2	LT2	2934351	2934511	operon_233	CEN2	CO0066	STM2786|STM2787|STM2788	tricarboxylic transporter|tricarboxylic transport protein|tripartite tricarboxylate transporter TctA	83	2934594	2937542	+	out	RpoD
NC_016810.1	SL1344	3857779	3857535	-	CEN2	CO1115	SL1344_RS18800	DUF3053 domain-containing protein	799	3856736	3856026	-	out	HilA
NC_016856.1	14028S	3850424	3849910	-	CEN3	CO1115	STM14_RS19305	DUF3053 domain-containing protein	798	3849112	3848402	-	out	NusE
NC_003197.2	LT2	3836658	3836185	-	CEN4	CO1115	yiaF	hypothetical protein	752	3835433	3834723	-	out	YdcL
NC_003197.2	LT2	3836744	3835987	-	CEN4	CO1115	yiaF	hypothetical protein	554	3835433	3834723	-	out	RpoB
NC_003197.2	LT2	3836837	3836002	-	CEN4	CO1115	yiaF	hypothetical protein	569	3835433	3834723	-	out	RpoD
NC_016810.1	SL1344	4822755	4822574	-	CEN2	CO0846	opgB	phosphatidylglycerol--membrane-oligosaccharide glycerophosphotransferase	1	4822573	4820282	-	out	HilC
NC_016810.1	SL1344	3975038	3975195	-	CEN1	CO1343	SL1344_RS19345	helix-turn-helix transcriptional regulator	188	3975383	3976000	+	out	SoxS
NC_003197.2	LT2	3953629	3953862	-	CEN1	CO1343	rmbA	transcriptional regulator	219	3954081	3954698	+	out	YdcL
NC_016856.1	14028S	3774526	3774378	-	CEN4	CO0393	uspB	universal stress protein UspB	213	3774165	3773830	-	out	RpoB
NC_016856.1	14028S	3774562	3774375	-	CEN4	CO0393	uspB	universal stress protein UspB	210	3774165	3773830	-	out	AraC
NC_003197.2	LT2	3760895	3760743	-	CEN0	CO0393	uspB	universal stress protein UspB	264	3760479	3760144	-	out	YdcL
NC_016810.1	SL1344	1737711	1737222	operon_695	CEN2	CO0301	SL1344_RS08410|SL1344_RS08405	YcjX family protein|YcjF family protein	44	1737178	1734723	-	out	HilC
NC_016856.1	14028S	4489610	4489776	-	CEN1	CO0423	ssb1	single-stranded DNA-binding protein SSB1	52	4489828	4490358	+	out	hilC
NC_016856.1	14028S	4489378	4489583	-	CEN1	CO0423	ssb1	single-stranded DNA-binding protein SSB1	245	4489828	4490358	+	out	NusE
NC_016810.1	SL1344	2026499	2026108	-	CEN2	4PO031	dsrB	protein DsrB	257	2025851	2025657	-	out	HilC
NC_016856.1	14028S	2080015	2079732	-	CEN8	4PO031	dsrB	protein DsrB	44	2079688	2079494	-	out	NusE
NC_016856.1	14028S	2553893	2553739	-	CEN4	CO1126	STM14_RS13165	YfcZ/YiiS family protein	163	2553576	2553292	-	out	NusE
NC_003197.2	LT2	2502470	2502262	-	CEN2	CO1126	yfcZ	hypothetical protein	239	2502023	2501739	-	out	RpoD
NC_016856.1	14028S	963925	963700	-	CEN2	CO0535	STM14_RS05095	lipoprotein	132	963568	963053	-	out	NusE
NC_003197.2	LT2	962881	962712	-	CEN10	CO0535	ybjP	putative lipoprotein	193	962519	962004	-	out	RpoB
NC_003197.2	LT2	962950	962782	-	CEN10	CO0535	ybjP	putative lipoprotein	263	962519	962004	-	out	RpoD
NC_003197.2	LT2	4610401	4610595	-	CEN3	5PO115	yjeB	transcriptional repressor NsrR	21	4610616	4611041	+	out	YdcL
NC_016856.1	14028S	2353655	2353439	-	CEN7	CO0334	yieE	DNA-binding transcriptional regulator YeiE	476	2352963	2352100	-	out	NusE
NC_016810.1	SL1344	2484663	2484456	-	CEN0	CO0044	SL1344_RS12175	hypothetical protein	415	2484041	2483667	-	out	SoxS
NC_016856.1	14028S	2538480	2538236	-	CEN1	CO0044	STM14_RS13080	hypothetical protein	359	2537877	2537503	-	out	NusE
NC_003197.2	LT2	2486555	2486336	-	CEN2	CO0044	STM2373	hypothetical protein	12	2486324	2485950	-	out	RpoD
NC_016856.1	14028S	316831	316991	-	CEN5	CO1143	STM14_RS01965	hypothetical protein	1	316992	317324	+	out	hilC
NC_016810.1	SL1344	2902690	2905497	-	CEN0	CO0969	SL1344_RS14205	AlpA family transcriptional regulator	318	2905815	2906030	+	out	HilC
NC_016856.1	14028S	2902606	2902867	-	CEN1	CO0969	STM14_RS14730	AlpA family transcriptional regulator	608	2903475	2903690	+	out	hilC
NC_016856.1	14028S	2902108	2902958	-	CEN1	CO0969	STM14_RS14730	AlpA family transcriptional regulator	517	2903475	2903690	+	out	NusE
NC_003197.2	LT2	2882448	2882997	-	CEN0	CO0969	STM2744	AlpA family transcriptional regulator	257	2883254	2883469	+	out	RpoD
NC_003197.2	LT2	2882501	2882694	-	CEN0	CO0969	STM2744	AlpA family transcriptional regulator	560	2883254	2883469	+	out	RpoN
NC_016810.1	SL1344	4376864	4377324	operon_342	CEN2	CO1528	murB| birA	UDP-N-acetylmuramate dehydrogenase|bifunctional biotin--[acetyl-CoA-carboxylase] ligase/biotin operon repressor BirA	679	4378003	4379990	+	out	SoxS
NC_016810.1	SL1344	4372636	4377363	operon_342	CEN2	CO1528	murB| birA	UDP-N-acetylmuramate dehydrogenase|bifunctional biotin--[acetyl-CoA-carboxylase] ligase/biotin operon repressor BirA	640	4378003	4379990	+	out	Rob
NC_016856.1	14028S	4368634	4369453	operon_339	CEN7	CO1528	murB| birA	UDP-N-acetylmuramate dehydrogenase|bifunctional biotin--[acetyl-CoA-carboxylase] ligase/biotin operon repressor BirA	800	4370253	4372240	+	out	rtsB
NC_016856.1	14028S	4367485	4370126	operon_339	CEN7	CO1528	murB| birA	UDP-N-acetylmuramate dehydrogenase|bifunctional biotin--[acetyl-CoA-carboxylase] ligase/biotin operon repressor BirA	127	4370253	4372240	+	out	RpoB
NC_016856.1	14028S	4368660	4369537	operon_339	CEN7	CO1528	murB| birA	UDP-N-acetylmuramate dehydrogenase|bifunctional biotin--[acetyl-CoA-carboxylase] ligase/biotin operon repressor BirA	716	4370253	4372240	+	out	sprB
NC_003197.2	LT2	4356316	4356486	operon_336	CEN4	CO1528	murB| birA	UDP-N-acetylenolpyruvoylglucosamine reductase|biotin--[acetyl-CoA-carboxylase] synthetase	199	4356685	4358672	+	out	YdcL
NC_016856.1	14028S	2980925	2981112	-	CEN3	5PO280	mprA	transcriptional repressor MprA	244	2981356	2981886	+	out	NusE
NC_003197.2	LT2	339732	339881	-	CEN5	5PO284	STM0295	putative cytoplasmic protein	164	340045	340353	+	out	RpoD
NC_003197.2	LT2	338824	339344	-	CEN5	5PO284	STM0295	putative cytoplasmic protein	701	340045	340353	+	out	RpoN
NC_016810.1	SL1344	4031722	4031881	-	CEN2	CO0934	SL1344_RS19615	YceK/YidQ family lipoprotein	71	4031952	4032284	+	out	MarA
NC_016856.1	14028S	4023671	4023817	-	CEN6	CO0934	STM14_RS20120	YceK/YidQ family lipoprotein	514	4024331	4024663	+	out	NusE
NC_016856.1	14028S	4023323	4023669	-	CEN6	CO0934	STM14_RS20120	YceK/YidQ family lipoprotein	662	4024331	4024663	+	out	AraC
NC_016856.1	14028S	656653	656818	operon_66	CEN0	CO1233	entC| entE|STM14_RS03590| entA| entH	isochorismate synthase EntC|(2|3-dihydroxybenzoyl)adenylate synthase EntE|isochorismatase|2|3-dihydro-2|3-dihydroxybenzoate dehydrogenase EntA|proofreading thioesterase EntH	131	656949	661786	+	out	sprB
NC_016856.1	14028S	656647	656869	operon_66	CEN0	CO1233	entC| entE|STM14_RS03590| entA| entH	isochorismate synthase EntC|(2|3-dihydroxybenzoyl)adenylate synthase EntE|isochorismatase|2|3-dihydro-2|3-dihydroxybenzoate dehydrogenase EntA|proofreading thioesterase EntH	80	656949	661786	+	out	NusE
NC_016810.1	SL1344	2306599	2307871	-	CEN2	CO1562	yeiP	elongation factor P-like protein YeiP	569	2308440	2309012	+	out	HilC
NC_003197.2	LT2	2310049	2310235	-	CEN4	CO1562	yeiP	putative elongation factor	257	2310492	2311295	+	out	RpoD
NC_016810.1	SL1344	2900186	2900730	operon_234	CEN3	CO1568	SL1344_RS14180|SL1344_RS14190	integrase domain-containing protein|hypothetical protein	4	2900734	2902619	+	out	HilC
NC_016856.1	14028S	2897853	2898133	operon_233	CEN4	CO1568	STM14_RS14705|STM14_RS14715	integrase domain-containing protein|hypothetical protein	261	2898394	2900279	+	out	rtsB
NC_016856.1	14028S	2897779	2898180	operon_233	CEN4	CO1568	STM14_RS14705|STM14_RS14715	integrase domain-containing protein|hypothetical protein	214	2898394	2900279	+	out	RpoB
NC_016810.1	SL1344	992702	993159	-	CEN2	5PO307	lrp	leucine-responsive transcriptional regulator Lrp	120	993279	993773	+	out	HilC
NC_003197.2	LT2	1036075	1036711	-	CEN3	5PO307	lrp	leucine-responsive transcriptional regulator	34	1036745	1037239	+	out	RpoB
NC_003197.2	LT2	1324199	1324356	-	CEN6	CO1549	icdA	NADP-dependent isocitrate dehydrogenase	19	1324375	1325625	+	out	YdcL
NC_003197.2	LT2	3742479	3742330	-	CEN3	CO1355	yhhM	hypothetical protein	723	3741607	3741236	-	out	RpoD
NC_016810.1	SL1344	3395479	3395247	-	CEN2	5PO418	tsaD	tRNA (adenosine(37)-N6)-threonylcarbamoyltransferase complex transferase subunit TsaD	715	3394532	3393519	-	out	HilC
NC_016856.1	14028S	3392531	3392350	-	CEN7	5PO418	tsaD	tRNA (adenosine(37)-N6)-threonylcarbamoyltransferase complex transferase subunit TsaD	270	3392080	3391067	-	out	RpoB
NC_016856.1	14028S	3392365	3392173	-	CEN7	5PO418	tsaD	tRNA (adenosine(37)-N6)-threonylcarbamoyltransferase complex transferase subunit TsaD	93	3392080	3391067	-	out	NusE
NC_016856.1	14028S	3392323	3392155	-	CEN7	5PO418	tsaD	tRNA (adenosine(37)-N6)-threonylcarbamoyltransferase complex transferase subunit TsaD	75	3392080	3391067	-	out	AraC
NC_003197.2	LT2	3374359	3373876	-	CEN4	5PO418	gcp	tRNA threonylcarbamoyl adenosine modification protein TsaD	42	3373834	3372821	-	out	RpoN
NC_016856.1	14028S	1689107	1689341	operon_167	CEN1	CO0797	srfA|STM14_RS08845| srfC	virulence-associated effector SrfA|virulence factor SrfB|virulence-associated effector SrfC	407	1689748	1696194	+	out	RpoB
NC_016856.1	14028S	3972658	3973164	-	CEN1	CO0283	STM14_RS19870	isochorismatase family protein	367	3973531	3974211	+	out	NusE
NC_003197.2	LT2	3958938	3959447	-	CEN6	CO0283	slsA	hydrolase	404	3959851	3960531	+	out	RpoB
NC_003197.2	LT2	3958926	3959427	-	CEN6	CO0283	slsA	hydrolase	424	3959851	3960531	+	out	RpoD
NC_016856.1	14028S	4329169	4328917	operon_416	CEN1	5PO402	STM14_RS21580| mscS	hypothetical protein|small-conductance mechanosensitive channel MscS	50	4328867	4327009	-	out	InvF
NC_016856.1	14028S	2350413	2350199	-	CEN0	CO0561	cirA	catecholate siderophore receptor CirA	103	2350096	2348105	-	out	hilC
NC_016856.1	14028S	2350361	2350128	-	CEN0	CO0561	cirA	catecholate siderophore receptor CirA	32	2350096	2348105	-	out	NusE
NC_003197.2	LT2	2298986	2298715	-	CEN8	CO0561	cirA	catecholate siderophore receptor CirA	174	2298541	2296550	-	out	YdcL
NC_003197.2	LT2	2298841	2298545	-	CEN8	CO0561	cirA	catecholate siderophore receptor CirA	4	2298541	2296550	-	out	RpoD
NC_016856.1	14028S	3598137	3597409	operon_498	CEN8	CO1454	STM14_RS18130| zntR	DUF1992 domain-containing protein|Zn(2+)-responsive transcriptional regulator	782	3596627	3595823	-	out	RpoB
NC_003197.2	LT2	3583302	3582964	operon_508	CEN11	CO1454	yhdN| zntR	hypothetical protein|zinc-responsive transcriptional regulator	188	3582776	3581972	-	out	YdcL
NC_016856.1	14028S	3460015	3459832	-	CEN2	CO0684	mtr	tryptophan permease	617	3459215	3457971	-	out	RpoB
NC_016810.1	SL1344	4783888	4783611	-	CEN1	CO0520	trpS	tryptophan--tRNA ligase	189	4783422	4782409	-	out	FNR
NC_016810.1	SL1344	4784360	4783597	-	CEN1	CO0520	trpS	tryptophan--tRNA ligase	175	4783422	4782409	-	out	HilC
NC_016856.1	14028S	4776510	4775983	-	CEN1	CO0520	trpS	tryptophan--tRNA ligase	311	4775672	4774659	-	out	NusE
NC_003197.2	LT2	4763678	4763391	-	CEN2	CO0520	trpS2	tryptophan--tRNA ligase	534	4762857	4761844	-	out	RpoB
NC_003197.2	LT2	4763618	4763267	-	CEN2	CO0520	trpS2	tryptophan--tRNA ligase	410	4762857	4761844	-	out	RpoD
NC_016856.1	14028S	2930484	2930630	-	CEN1	CO1569	STM14_RS14865	IS3 family transposase	286	2930916	2932078	+	out	AraC
NC_016856.1	14028S	2520508	2520356	-	CEN1	5PO535	STM14_RS13000	amino acid permease	220	2520136	2518730	-	out	NusE
NC_003197.2	LT2	2467659	2467297	-	CEN3	5PO535	ubiX	3-octaprenyl-4-hydroxybenzoate carboxy-lyase	147	2467150	2466581	-	out	RpoB
NC_003197.2	LT2	2467862	2467199	-	CEN3	5PO535	ubiX	3-octaprenyl-4-hydroxybenzoate carboxy-lyase	49	2467150	2466581	-	out	RpoD
NC_003197.2	LT2	1330796	1330429	-	CEN10	CO0484	envE	lipoprotein EnvE	22	1330407	1329886	-	out	RpoB
NC_003197.2	LT2	1330748	1330447	-	CEN10	CO0484	envE	lipoprotein EnvE	40	1330407	1329886	-	out	RpoD
NC_016856.1	14028S	1409702	1409413	-	CEN6	CO0015	katE	catalase HPII	71	1409342	1407090	-	out	NusE
NC_003197.2	LT2	1401715	1399650	-	CEN7	CO0015	katE	catalase HPII	293	1399357	1397105	-	out	YdcL
NC_016856.1	14028S	797956	798148	operon_74	CEN0	CO0353	sdhC| sdhD| sdhA| sdhB	succinate dehydrogenase cytochrome b556 subunit|succinate dehydrogenase membrane anchor subunit|succinate dehydrogenase flavoprotein subunit|succinate dehydrogenase iron-sulfur subunit SdhB	326	798474	801718	+	out	NusE
NC_003197.2	LT2	843704	843445	-	CEN1	CO1154	STM0777	hypothetical protein	714	842731	841823	-	out	RpoD
NC_016810.1	SL1344	3568189	3568376	-	CEN1	CO0611	SL1344_RS17440	oxidoreductase	55	3568431	3569405	+	out	HilC
NC_016856.1	14028S	2493068	2492921	-	CEN1	CO0057	lrhA	transcriptional regulator LrhA	306	2492615	2491677	-	out	rtsB
NC_016856.1	14028S	2493164	2492770	-	CEN1	CO0057	lrhA	transcriptional regulator LrhA	155	2492615	2491677	-	out	InvF
NC_016856.1	14028S	2493157	2492779	-	CEN1	CO0057	lrhA	transcriptional regulator LrhA	164	2492615	2491677	-	out	hilC
NC_016856.1	14028S	2493203	2493000	-	CEN1	CO0057	lrhA	transcriptional regulator LrhA	385	2492615	2491677	-	out	NusE
NC_003197.2	LT2	2441666	2441217	-	CEN3	CO0057	lrhA	transcriptional regulator LrhA	155	2441062	2440124	-	out	RpoB
NC_003197.2	LT2	2442080	2441823	-	CEN3	CO0057	lrhA	transcriptional regulator LrhA	761	2441062	2440124	-	out	RpoD
NC_016856.1	14028S	1636639	1636400	-	CEN1	4PO070	STM14_RS08600	RidA family protein	29	1636371	1635982	-	out	hilC
NC_016856.1	14028S	3888860	3888547	-	CEN11	5PO112	STM14_RS19490	glutathione S-transferase	65	3888482	3887874	-	out	NusE
NC_003197.2	LT2	3875328	3875122	operon_477	CEN6	5PO112	yibF| selA| selB	putative glutathione S-transferase|L-seryl-tRNA(Sec) selenium transferase|selenocysteinyl-tRNA-specific translation elongation factor SelB	319	3874803	3870858	-	out	RpoD
NC_003197.2	LT2	3875525	3875259	operon_477	CEN6	5PO112	yibF| selA| selB	putative glutathione S-transferase|L-seryl-tRNA(Sec) selenium transferase|selenocysteinyl-tRNA-specific translation elongation factor SelB	456	3874803	3870858	-	out	RpoN
NC_016856.1	14028S	3408735	3408448	-	CEN2	CO0773	rlmG	23S rRNA (guanine(1835)-N(2))-methyltransferase RlmG	705	3407743	3406607	-	out	NusE
NC_003197.2	LT2	3390404	3390174	-	CEN16	CO0773	ygjO	23S rRNA (guanine(1835)-N(2))-methyltransferase	677	3389497	3388361	-	out	RpoN
NC_016810.1	SL1344	2577394	2577100	operon_606	CEN1	5PO185	eutS| eutP| eutQ| eutT| pta	ethanolamine utilization microcompartment protein EutS|ethanolamine utilization acetate kinase EutP|ethanolamine utilization acetate kinase EutQ|ethanolamine utilization cob(I)yrinic acid a|c-diamide adenosyltransferase EutT|phosphate acetyltransferase	534	2576566	2573259	-	out	FNR
NC_016856.1	14028S	2631439	2630799	operon_602	CEN1	5PO185	eutS| eutP| eutQ| eutT| pta| eutM	ethanolamine utilization microcompartment protein EutS|ethanolamine utilization acetate kinase EutP|ethanolamine utilization acetate kinase EutQ|ethanolamine utilization cob(I)yrinic acid a|c-diamide adenosyltransferase EutT|phosphate acetyltransferase|ethanolamine utilization microcompartment protein EutM	397	2630402	2626764	-	out	rtsB
NC_016856.1	14028S	2631253	2630915	operon_602	CEN1	5PO185	eutS| eutP| eutQ| eutT| pta| eutM	ethanolamine utilization microcompartment protein EutS|ethanolamine utilization acetate kinase EutP|ethanolamine utilization acetate kinase EutQ|ethanolamine utilization cob(I)yrinic acid a|c-diamide adenosyltransferase EutT|phosphate acetyltransferase|ethanolamine utilization microcompartment protein EutM	513	2630402	2626764	-	out	hilD
NC_016856.1	14028S	2631470	2630757	operon_602	CEN1	5PO185	eutS| eutP| eutQ| eutT| pta| eutM	ethanolamine utilization microcompartment protein EutS|ethanolamine utilization acetate kinase EutP|ethanolamine utilization acetate kinase EutQ|ethanolamine utilization cob(I)yrinic acid a|c-diamide adenosyltransferase EutT|phosphate acetyltransferase|ethanolamine utilization microcompartment protein EutM	355	2630402	2626764	-	out	sprB
NC_016856.1	14028S	2631465	2630842	operon_602	CEN1	5PO185	eutS| eutP| eutQ| eutT| pta| eutM	ethanolamine utilization microcompartment protein EutS|ethanolamine utilization acetate kinase EutP|ethanolamine utilization acetate kinase EutQ|ethanolamine utilization cob(I)yrinic acid a|c-diamide adenosyltransferase EutT|phosphate acetyltransferase|ethanolamine utilization microcompartment protein EutM	440	2630402	2626764	-	out	NusE
NC_016810.1	SL1344	2808862	2807605	operon_581	CEN2	CO0987	rluD| yfiH	23S rRNA pseudouridine(1911/1915/1917) synthase RluD|purine nucleoside phosphorylase YfiH	665	2806940	2805232	-	out	RpoB
NC_016856.1	14028S	2900384	2900581	-	CEN5	CO0232	STM14_RS14720	SEC-C domain-containing protein	88	2900669	2901862	+	out	NusE
NC_016856.1	14028S	2530921	2530256	operon_613	CEN3	CO0725	folC| dedD	bifunctional tetrahydrofolate synthase/dihydrofolate synthase|cell division protein DedD	82	2530174	2528242	-	out	RpoB
NC_016856.1	14028S	3482497	3482316	-	CEN2	CO0297	greA	transcription elongation factor GreA	15	3482301	3481825	-	out	hilC
NC_016856.1	14028S	3482498	3482327	-	CEN2	CO0297	greA	transcription elongation factor GreA	26	3482301	3481825	-	out	rtsA
NC_016810.1	SL1344	356947	357116	-	CEN2	CO1487	dinB	DNA polymerase IV	162	357278	358333	+	out	RpoB
NC_016856.1	14028S	358244	358415	-	CEN2	CO1487	dinB	DNA polymerase IV	70	358485	359540	+	out	NusE
NC_016856.1	14028S	2318735	2318886	-	CEN9	CO1452	STM14_RS12060	DedA family protein	51	2318937	2319506	+	out	NusE
NC_003197.2	LT2	2266422	2266619	-	CEN2	CO1452	yohD	putative DedA family| membrane protein	736	2267355	2267951	+	out	RpoD
NC_016810.1	SL1344	4066282	4066485	operon_313	CEN2	CO0860	rpmH| rnpA| yidD| yidC	50S ribosomal protein L34|ribonuclease P protein component|membrane protein insertion efficiency factor YidD|membrane protein insertase YidC	514	4066999	4069385	+	out	RpoB
NC_016810.1	SL1344	4066483	4066660	operon_313	CEN2	CO0860	rpmH| rnpA| yidD| yidC	50S ribosomal protein L34|ribonuclease P protein component|membrane protein insertion efficiency factor YidD|membrane protein insertase YidC	339	4066999	4069385	+	out	HilA
NC_016856.1	14028S	4058557	4058756	operon_311	CEN3	CO0860	rpmH| rnpA| yidD| yidC	50S ribosomal protein L34|ribonuclease P protein component|membrane protein insertion efficiency factor YidD|membrane protein insertase YidC	622	4059378	4061764	+	out	NusE
NC_016856.1	14028S	4059134	4059363	operon_311	CEN3	CO0860	rpmH| rnpA| yidD| yidC	50S ribosomal protein L34|ribonuclease P protein component|membrane protein insertion efficiency factor YidD|membrane protein insertase YidC	15	4059378	4061764	+	out	AraC
NC_003197.2	LT2	2143841	2144246	-	CEN3	CO1124	sbcB	exodeoxyribonuclease I	12	2144258	2145688	+	out	RpoB
NC_016856.1	14028S	4591507	4591681	-	CEN3	CO0543	efp	elongation factor P	760	4592441	4593007	+	out	NusE
NC_016856.1	14028S	4451589	4451383	operon_407	CEN1	5PO236	STM14_RS22155|STM14_RS22150	putative holin|lytic transglycosylase domain-containing protein	430	4450953	4450058	-	out	hilC
NC_003197.2	LT2	4439968	4438005	operon_414	CEN5	5PO236	STM4218|STM4217|STM4216	hypothetical protein|lytic murein transglycosylase|hypothetical protein	578	4437427	4436205	-	out	YdcL
NC_003197.2	LT2	4437977	4437809	operon_414	CEN5	5PO236	STM4218|STM4217|STM4216	hypothetical protein|lytic murein transglycosylase|hypothetical protein	382	4437427	4436205	-	out	RpoD
NC_003197.2	LT2	3304414	3304247	-	CEN2	CO1181	gsp	bifunctional glutathionylspermidine amidase/synthase	37	3304210	3302354	-	out	RpoD
NC_016810.1	SL1344	1500640	1500800	-	CEN7	5PO364	fumC	class II fumarate hydratase	53	1500853	1502256	+	out	RpoB
NC_016856.1	14028S	4562488	4562058	operon_401	CEN1	5PO364	dcuB| fumA	anaerobic C4-dicarboxylate transporter DcuB|class I fumarate hydratase FumA	69	4561989	4558907	-	out	AraC
NC_016856.1	14028S	2008196	2008429	operon_186	CEN1	5PO276	STM14_RS10420|STM14_RS10425	hydrolase|DUF72 domain-containing protein	183	2008612	2009993	+	out	RpoB
NC_016856.1	14028S	1634813	1634577	operon_702	CEN1	5PO036	STM14_RS08585|STM14_RS08580|STM14_RS08575	FAD-dependent oxidoreductase|MFS transporter|PhoPQ-activated pathogenicity-related family protein	452	1634125	1629760	-	out	hilC
NC_016856.1	14028S	1634737	1634551	operon_702	CEN1	5PO036	STM14_RS08585|STM14_RS08580|STM14_RS08575	FAD-dependent oxidoreductase|MFS transporter|PhoPQ-activated pathogenicity-related family protein	426	1634125	1629760	-	out	NusE
NC_003197.2	LT2	1622123	1621853	-	CEN1	5PO036	pqaA	PhoPQ-regulated protein	521	1621332	1619776	-	out	RpoD
NC_016856.1	14028S	2044021	2043814	-	CEN4	CO0226	STM14_RS10600	YecA family protein	58	2043756	2043091	-	out	NusE
NC_016856.1	14028S	1857451	1857689	-	CEN1	CO1483	hns	DNA-binding transcriptional regulator H-NS	283	1857972	1858385	+	out	NusE
NC_003197.2	LT2	1846587	1846741	-	CEN3	CO1483	hns	transcriptional regulator	536	1847277	1847690	+	out	RpoD
NC_016856.1	14028S	988423	987947	operon_740	CEN11	5PO306	STM14_RS05205|STM14_RS05200	pirin family protein|hydrolase	382	987565	986008	-	out	hilC
NC_003197.2	LT2	2888057	2888250	-	CEN0	CO0786	STM2749	transcriptional regulator	578	2888828	2889112	+	out	RpoN
NC_003197.2	LT2	4437720	4437949	-	CEN5	CO1584	STM4219	putative cytoplasmic protein	198	4438147	4438350	+	out	RpoD
NC_003197.2	LT2	4856402	4856581	-	CEN4	CO0451	lasT	tRNA/rRNA methyltransferase	159	4856740	4857426	+	out	YdcL
NC_016810.1	SL1344	1940214	1938943	-	CEN2	CO0928	zwf	glucose-6-phosphate dehydrogenase	233	1938710	1937235	-	out	RpoB
NC_003197.2	LT2	1981429	1981140	-	CEN3	CO0928	zwf	glucose-6-phosphate dehydrogenase	1	1981139	1979664	-	out	RpoD
NC_016810.1	SL1344	3826213	3826001	operon_469	CEN2	CO1173	bcsR| bcsQ| bcsA| bcsB| bcsZ| bcsC	cellulose biosynthesis protein BcsR|cellulose biosynthesis protein BcsQ|UDP-forming cellulose synthase catalytic subunit|cellulose biosynthesis cyclic di-GMP-binding regulatory protein BcsB|cellulose synthase complex periplasmic endoglucanase BcsZ|cellulose synthase complex outer membrane protein BcsC	257	3825744	3815219	-	out	RpoB
NC_016856.1	14028S	3818972	3818639	operon_473	CEN4	CO1173	bcsR| bcsQ| bcsA| bcsB| bcsZ| bcsC	cellulose biosynthesis protein BcsR|cellulose biosynthesis protein BcsQ|UDP-forming cellulose synthase catalytic subunit|cellulose biosynthesis cyclic di-GMP-binding regulatory protein BcsB|cellulose synthase complex periplasmic endoglucanase BcsZ|cellulose synthase complex outer membrane protein BcsC	519	3818120	3807595	-	out	NusE
NC_016856.1	14028S	4264599	4264295	-	CEN1	CO0107	STM14_RS21255	YiiG family protein	573	4263722	4262691	-	out	NusE
NC_003197.2	LT2	4250586	4250420	-	CEN1	CO0107	STM4039	hypothetical protein	269	4250151	4249120	-	out	YdcL
NC_016810.1	SL1344	4455269	4454730	-	CEN0	4PO011	SL1344_RS21620	phage tail assembly protein	51	4454679	4454362	-	out	HilC
NC_016856.1	14028S	934395	934249	-	CEN1	CO0716	STM14_RS04935	LysR family transcriptional regulator	284	933965	933075	-	out	NusE
NC_016810.1	SL1344	4782308	4781979	-	CEN1	CO0217	SL1344_RS23115	dienelactone hydrolase family protein	694	4781285	4780611	-	out	RpoB
NC_003197.2	LT2	4761134	4760930	-	CEN2	CO0217	STM4506	putative dienelactone hydrolase	210	4760720	4760046	-	out	RpoD
NC_016810.1	SL1344	2938226	2938558	operon_237	CEN8	CO0024	iroB| iroC|SL1344_RS14365|SL1344_RS14370	salmochelin biosynthesis C-glycosyltransferase IroB|salmochelin/enterobactin export ABC transporter IroC|esterase family protein|alpha/beta hydrolase	395	2938953	2946123	+	out	RpoB
NC_016810.1	SL1344	1492299	1493145	-	CEN1	CO0497	SL1344_RS07270	oxidoreductase	88	1493233	1494273	+	out	HilC
NC_003197.2	LT2	1534730	1535499	-	CEN6	CO0497	ydgJ	putative oxidoreductase	798	1536297	1537412	+	out	YdcL
NC_016856.1	14028S	4389487	4389311	-	CEN1	CO0768	STM14_RS21835	hypothetical protein	779	4388532	4388188	-	out	hilC
NC_016856.1	14028S	4390105	4388715	-	CEN1	CO0768	STM14_RS21835	hypothetical protein	183	4388532	4388188	-	out	NusE
NC_016856.1	14028S	4518416	4518574	-	CEN6	CO0717	STM14_RS22400	glutathione S-transferase	99	4518673	4519341	+	out	NusE
NC_016856.1	14028S	1948923	1948289	-	CEN1	5PO428	STM14_RS10090	YebO family protein	36	1948253	1947966	-	out	sprB
NC_016810.1	SL1344	3699290	3698416	operon_483	CEN3	CO0167	malP| malQ	maltodextrin phosphorylase|4-alpha-glucanotransferase	588	3697828	3693347	-	out	RpoB
NC_016810.1	SL1344	3229283	3229810	-	CEN2	CO0375	bglA	6-phospho-beta-glucosidase BglA	217	3230027	3231460	+	out	HilC
NC_016856.1	14028S	3227520	3227701	-	CEN1	CO0375	bglA	6-phospho-beta-glucosidase BglA	745	3228446	3229879	+	out	NusE
NC_003197.2	LT2	3208545	3208843	-	CEN1	CO0375	bglA	6-phospho-beta-glucosidase	470	3209313	3210746	+	out	RpoB
NC_016810.1	SL1344	897509	897262	-	CEN4	CO0701	dps	DNA starvation/stationary phase protection protein Dps	11	897251	896748	-	out	HilA
NC_016856.1	14028S	678472	678303	-	CEN1	CO0127	uspG	universal stress protein UspG	7	678296	677868	-	out	sprB
NC_016856.1	14028S	4794089	4793859	operon_384	CEN5	CO0435	hsdM|STM14_RS23710	type I restriction-modification system methyltransferase|restriction endonuclease subunit S	425	4793434	4790439	-	out	CreB
NC_003197.2	LT2	4780875	4780655	operon_389	CEN5	CO0435	hsdM| hsdS	DNA methylase M|restriction endonuclease subunit S	36	4780619	4777624	-	out	RpoD
NC_016856.1	14028S	2771682	2771828	operon_226	CEN1	5PO050	STM14_RS14100|STM14_RS14105	LysR family transcriptional regulator|YfhL family 4Fe-4S dicluster ferredoxin	451	2772279	2773503	+	out	rtsB
NC_016856.1	14028S	2771663	2771907	operon_226	CEN1	5PO050	STM14_RS14100|STM14_RS14105	LysR family transcriptional regulator|YfhL family 4Fe-4S dicluster ferredoxin	372	2772279	2773503	+	out	InvF
NC_016856.1	14028S	2771816	2772167	operon_226	CEN1	5PO050	STM14_RS14100|STM14_RS14105	LysR family transcriptional regulator|YfhL family 4Fe-4S dicluster ferredoxin	112	2772279	2773503	+	out	NusE
NC_003197.2	LT2	942564	942363	operon_762	CEN1	CO1081	STM0868|STM0867	hypothetical protein|sugar-phosphatase	556	941807	939784	-	out	RpoD
NC_003197.2	LT2	2418543	2419278	-	CEN4	CO1210	elaC	ribonuclease Z	381	2419659	2420576	+	out	RpoD
NC_016856.1	14028S	4734660	4734971	-	CEN0	3PO023	STM14_RS26890	hypothetical protein	102	4735073	4735123	+	out	NusE
NC_016856.1	14028S	2044606	2044437	-	CEN1	CO0086	STM14_RS10605	glucose-6-phosphate dehydrogenase	117	2044320	2043994	-	out	rtsA
NC_016810.1	SL1344	2602591	2602740	operon_214	CEN2	CO1565	SL1344_RS12780| bcp	glycine cleavage system transcriptional repressor|thioredoxin-dependent thiol peroxidase	43	2602783	2603825	+	out	SoxS
NC_016856.1	14028S	2656172	2656433	operon_220	CEN6	CO1565	STM14_RS13685| bcp	glycine cleavage system transcriptional repressor|thioredoxin-dependent thiol peroxidase	186	2656619	2657661	+	out	RpoB
NC_016856.1	14028S	2656398	2656566	operon_220	CEN6	CO1565	STM14_RS13685| bcp	glycine cleavage system transcriptional repressor|thioredoxin-dependent thiol peroxidase	53	2656619	2657661	+	out	rtsA
NC_016856.1	14028S	2656329	2656586	operon_220	CEN6	CO1565	STM14_RS13685| bcp	glycine cleavage system transcriptional repressor|thioredoxin-dependent thiol peroxidase	33	2656619	2657661	+	out	AraC
NC_003197.2	LT2	2604664	2604969	operon_214	CEN9	CO1565	gcvR| bcp	transcriptional repressor of gcv operon|thioredoxin-dependent thiol peroxidase	31	2605000	2606108	+	out	YdcL
NC_016810.1	SL1344	3237807	3237415	operon_531	CEN3	CO1094	gcvT| gcvH| gcvP	glycine cleavage system aminomethyltransferase GcvT|glycine cleavage system protein GcvH|aminomethyl-transferring glycine dehydrogenase	13	3237402	3232857	-	out	HilC
NC_003197.2	LT2	3217133	3216723	operon_550	CEN6	CO1094	gcvT| gcvH| gcvP	glycine cleavage system protein T|glycine cleavage system protein H|glycine cleavage system protein P	35	3216688	3212143	-	out	RpoD
NC_003197.2	LT2	3217270	3217106	operon_550	CEN6	CO1094	gcvT| gcvH| gcvP	glycine cleavage system protein T|glycine cleavage system protein H|glycine cleavage system protein P	418	3216688	3212143	-	out	RpoN
NC_016810.1	SL1344	869777	869552	-	CEN1	CO0347	yvcK	uridine diphosphate-N-acetylglucosamine-binding protein YvcK	56	869496	868588	-	out	FNR
NC_016810.1	SL1344	869981	869817	-	CEN1	CO0347	yvcK	uridine diphosphate-N-acetylglucosamine-binding protein YvcK	321	869496	868588	-	out	HilA
NC_016856.1	14028S	870979	870785	-	CEN1	CO0347	yvcK	uridine diphosphate-N-acetylglucosamine-binding protein YvcK	203	870582	869674	-	out	hilC
NC_016810.1	SL1344	1799980	1799510	-	CEN1	CO0570	SL1344_RS08730	YchE family NAAT transporter	6	1799504	1798857	-	out	HilC
NC_003197.2	LT2	1843242	1842819	-	CEN1	CO0570	ychE	hypothetical protein	174	1842645	1841998	-	out	RpoB
NC_003197.2	LT2	1843248	1842786	-	CEN1	CO0570	ychE	hypothetical protein	141	1842645	1841998	-	out	RpoD
NC_016856.1	14028S	1233792	1233549	-	CEN2	CO1409	STM14_RS06450	Maf family protein	311	1233238	1232654	-	out	RpoB
NC_003197.2	LT2	1276325	1275248	-	CEN10	CO1409	yceF	septum formation inhibitor Maf	183	1275065	1274481	-	out	YdcL
NC_016856.1	14028S	2663684	2663841	operon_221	CEN2	CO0389	purM| purN	phosphoribosylformylglycinamidine cyclo-ligase|phosphoribosylglycinamide formyltransferase	784	2664625	2666300	+	out	RpoB
NC_016856.1	14028S	3069073	3068822	-	CEN1	3PO046	STM14_RS26125	IS5/IS1182 family transposase	161	3068661	3068456	-	out	NusE
[truncated: 830 more rows]
