# Supplementary material for: A transcription unit based systems biology study on Salmonella typhimurium gene organization, evolution, co-expression, and regulation
Source: Front Microbiol. 2026 May 21;17:1816957. doi: 10.3389/fmicb.2026.1816957 (PMC13233679; doi:10.3389/fmicb.2026.1816957)
Supplement: Supplementary file 6 [file Table_6.xlsx]

## Sheet: CEN5
Supplementary Table S6. CEN5 and CEN9 genes predicted as T3SE candidates by T3SEpp or CLEF.
Sheet1. CEN5 genes predicted as T3SE candidates by T3SEpp or CLEF.
Localtag	Gene_name	Function	Intersection_Type
SL1344_RS06985	ssaG	type III secretion system needle filament protein SsaG	T3SEpp and CEN5 (without Clef)
SL1344_RS05160	sseI	SPI-2 type III secretion system effector SseI	All
SL1344_RS04725	sopD2	SPI-2 type III secretion system effector SopD2	All
SL1344_RS06920	spiC	SPI-2 type III secretion system protein SpiC	T3SEpp and CEN5 (without Clef)
SL1344_RS07890	steA	type III secretion system effector SteA	All
SL1344_RS11745	sseL	SPI-2 type III secretion system effector deubiquitinase SseL	All
SL1344_RS14385	pipB2	SPI-2 type III secretion system effector PipB2	All
SL1344_RS06040	sifA	SPI-2 type III secretion system effector SifA	All
SL1344_RS10000	sseK	type III secretion system effector arginine glycosyltransferase	All
SL1344_RS06975	sseF	type III secretion systems effector SseF	All
SL1344_RS06960	sseD	SPI-2 type III secretion system translocon protein SseD	T3SEpp and CEN5 (without Clef)
SL1344_RS06980	sseG	pathogenicity island 2 effector protein SseG	All
SL1344_RS05345	pipB	SPI-2 type III secretion system effector PipB	All
SL1344_RS26650	steB	type III secretion system effector SteB	All
SL1344_RS08475	steC	SPI-2 type III secretion system effector kinase SteC	All
SL1344_RS07985	sifB	SPI-2 type III secretion system effector SifB	All
SL1344_RS06955	sseC	SPI-2 type III secretion system translocon protein SseC	All
SL1344_RS08125	sseJ	SPI-2 type III secretion system effector SseJ	All
SL1344_RS07045	ssaQ	SPI-2 type III secretion system cytoplasmic ring protein SsaQ	Clef and CEN5 (without T3SEpp)
SL1344_RS07005	SL1344_RS07005	hypothetical protein	Clef and CEN5 (without T3SEpp)
SL1344_RS14390	SL1344_RS14390	VirK family antimicrobial peptide resistance protein	Clef and CEN5 (without T3SEpp)

## Sheet: CEN9
Supplementary Table S6. CEN5 and CEN9 genes predicted as T3SE candidates by T3SEpp or CLEF.
Sheet2. CEN9 genes predicted as T3SE candidates by T3SEpp or CLEF.
Localtag	Gene_name	Function	Intersection_Type
SL1344_RS14900	sptP	SPI-1 type III secretion system effector GTPase-activating protein SptP	All
SL1344_RS05360	sopB	SPI-1 type III secretion system effector inositol phosphate phosphatase SopB	All
SL1344_RS14935	sipB	SPI-1 type III secretion system needle tip complex protein SipB	T3SEpp and CEN9 (without Clef)
SL1344_RS14875	prgI	type III secretion system needle filament protein PrgI	T3SEpp and CEN9 (without Clef)
SL1344_RS13925	sopE	SPI-1 type III secretion system guanine nucleotide exchange factor SopE	All
SL1344_RS09265	sopE2	SPI-1 type III secretion system guanine nucleotide exchange factor SopE2	All
SL1344_RS15235	sopD	SPI-1 type III secretion system effector SopD	All
SL1344_RS14930	sipC	SPI-1 type III secretion system needle tip complex protein SipC	All
SL1344_RS14925	sipD	SPI-1 type III secretion system needle tip complex protein SipD	All
SL1344_RS14920	sipA	SPI-1 type III secretion system effector SipA	All
SL1344_RS14840	sprB	transcriptional regulator SprB	Clef and CEN9 (without T3SEpp)
SL1344_RS09875	fliK	flagellar hook length control protein FliK	Clef and CEN9 (without T3SEpp)
SL1344_RS09780	fliZ	flagella biosynthesis regulatory protein FliZ	Clef and CEN9 (without T3SEpp)
SL1344_RS14970	spaN	SPI-1 type III secretion system protein SpaN	Clef and CEN9 (without T3SEpp)
SL1344_RS15005	invF	type III secretion system transcriptional activator InvF	Clef and CEN9 (without T3SEpp)
SL1344_RS09595	cheR	protein-glutamate O-methyltransferase CheR	Clef and CEN9 (without T3SEpp)
SL1344_RS14965	spaO	SPI-1 type III secretion system protein SpaO	Clef and CEN9 (without T3SEpp)
SL1344_RS14995	invE	type III secretion system gatekeeper InvE	Clef and CEN9 (without T3SEpp)
SL1344_RS14860	orgA	oxygen-regulated invasion protein OrgA	Clef and CEN9 (without T3SEpp)
