# Supplementary material for: A transcription unit based systems biology study on Salmonella typhimurium gene organization, evolution, co-expression, and regulation
Source: Front Microbiol. 2026 May 21;17:1816957. doi: 10.3389/fmicb.2026.1816957 (PMC13233679; doi:10.3389/fmicb.2026.1816957)
Supplement: Supplementary file 7 [file Table_7.xlsx]

## Sheet: CEN5
Supplementary Table S7. CEN5 and CEN9 genes not predicted as T3SE candidates by T3SEpp or CLEF.
Sheet1. CEN5 genes not predicted as T3SE candidates by T3SEpp or CLEF.
CEN5_Localtag	Gene_name	Function
SL1344_RS07380	asr	acid resistance repetitive basic protein Asr
SL1344_RS01570	pagN	adhesin/invasin protein PagN
SL1344_RS08140	SL1344_RS08140	amino acid ABC transporter permease
SL1344_RS22005	phnO	aminoalkylphosphonate N-acetyltransferase (antibacterial resistance)
SL1344_RS14395	SL1344_RS14395	antimicrobial resistance protein Mig-14
SL1344_RS16205	SL1344_RS16205	carbon-nitrogen hydrolase family protein
SL1344_RS10985	SL1344_RS10985	CesT family type III secretion system chaperone
SL1344_RS06300	SL1344_RS06300	chorismate mutase
SL1344_RS06145	cspF	cold shock-like protein CspF
SL1344_RS09315	SL1344_RS09315	disulfide bond formation protein B
SL1344_RS09305	SL1344_RS09305	DMT family transporter
SL1344_RS06610	SL1344_RS06610	DNA/RNA non-specific endonuclease
SL1344_RS23200	SL1344_RS23200	DUF1127 domain-containing protein
SL1344_RS09310	SL1344_RS09310	DUF5993 family protein
SL1344_RS06990	SL1344_RS06990	EscG/YscG/SsaH family type III secretion system needle protein co-chaperone
SL1344_RS07965	ycdR	GntR family transcriptional regulator YdcR
SL1344_RS27665	SL1344_RS27665	helix-turn-helix domain-containing protein
SL1344_RS27085	SL1344_RS27085	HK97 family phage prohead protease
SL1344_RS25775	SL1344_RS25775	hypothetical protein
SL1344_RS07975	SL1344_RS07975	hypothetical protein
SL1344_RS08345	SL1344_RS08345	hypothetical protein
SL1344_RS15025	SL1344_RS15025	hypothetical protein
SL1344_RS06615	SL1344_RS06615	hypothetical protein
SL1344_RS00415	SL1344_RS00415	hypothetical protein
SL1344_RS23105	SL1344_RS23105	hypothetical protein
SL1344_RS11475	SL1344_RS11475	hypothetical protein
SL1344_RS07980	SL1344_RS07980	hypothetical protein
SL1344_RS01395	SL1344_RS01395	hypothetical protein
SL1344_RS11485	SL1344_RS11485	lambda family
SL1344_RS06965	sseE	LcrR family type III secretion system chaperone SseE
SL1344_RS07655	SL1344_RS07655	linear amide C-N hydrolase
SL1344_RS11535	pagL	lipid A 3-O-deacylase PagL(LPS related)
SL1344_RS22000	lpxO	lipid A hydroxylase LpxO(component of lipopolysaccharide (LPS))
SL1344_RS04350	SL1344_RS04350	LysR family transcriptional regulator
SL1344_RS07970	SL1344_RS07970	M15 family metallopeptidase
SL1344_RS08120	SL1344_RS08120	membrane protein
SL1344_RS06605	SL1344_RS06605	membrane protein
SL1344_RS22170	SL1344_RS22170	non-specific acid phosphatase
SL1344_RS12285	pgtE	omptin family outer membrane protease PgtE（PhoP/PhoQ regulon)
SL1344_RS13250	SL1344_RS13250	PagK family vesicle-borne virulence factor
SL1344_RS09320	SL1344_RS09320	PagK family vesicle-borne virulence factor
SL1344_RS11490	SL1344_RS11490	phage holin
SL1344_RS11480	SL1344_RS11480	phage tail protein
SL1344_RS07675	SL1344_RS07675	PhoPQ-activated pathogenicity-related family protein
SL1344_RS18525	SL1344_RS18525	phosphatase PAP2 family protein
SL1344_RS16200	SL1344_RS16200	polysaccharide deacetylase
SL1344_RS07695	SL1344_RS07695	S-adenosylmethionine:tRNA ribosyltransferase-isomerase
SL1344_RS06930	ssaD	SctD family type III secretion system inner membrane ring subunit SsaD
SL1344_RS06995	ssaI	SctI family type III secretion system inner rod subunit SsaI
SL1344_RS07030	ssaN	SctN family type III secretion system ATPase SsaN
SL1344_RS09705	SL1344_RS09705	SH3 domain-containing C40 family peptidase
SL1344_RS07000	ssaJ	SPI-2 type III secretion system apparatus lipoprotein SsaJ
SL1344_RS07010	ssaK	SPI-2 type III secretion system apparatus protein SsaK
SL1344_RS07015	ssaL	SPI-2 type III secretion system apparatus protein SsaL
SL1344_RS07020	ssaM	SPI-2 type III secretion system apparatus protein SsaM
SL1344_RS07035	ssaO	SPI-2 type III secretion system apparatus protein SsaO
SL1344_RS07040	ssaP	SPI-2 type III secretion system apparatus protein SsaP
SL1344_RS07055	ssas	SPI-2 type III secretion system apparatus protein SsaS
SL1344_RS07060	ssaT	SPI-2 type III secretion system apparatus protein SsaT
SL1344_RS07065	ssaU	SPI-2 type III secretion system apparatus protein SsaU
SL1344_RS07025	ssaV	SPI-2 type III secretion system apparatus protein SsaV
SL1344_RS06940	sseA	SPI-2 type III secretion system chaperone SseA
SL1344_RS07050	ssaR	SPI-2 type III secretion system export apparatus protein SsaR
SL1344_RS06925	spiA	SPI-2 type III secretion system protein SpiA
SL1344_RS06945	sseB	SPI-2 type III secretion system translocon protein SseB
SL1344_RS05115	sodC1	superoxide dismutase [Cu-Zn] SodC1
SL1344_RS06950	sscA	SycD/LcrH family type III secretion system chaperone SscA
SL1344_RS06970	sscB	SycD/LcrH family type III secretion system chaperone SscB
SL1344_RS11525	SL1344_RS11525	tail fiber protein
SL1344_RS08135	SL1344_RS08135	transporter substrate-binding domain-containing protein
SL1344_RS06910	SL1344_RS06910	two component system response regulator
SL1344_RS06915	SL1344_RS06915	two component system sensor kinase
SL1344_RS10990	steD	type III secretion system effector SteD
SL1344_RS10700	ugd	UDP-glucose 6-dehydrogenase (LPS related)
SL1344_RS06165	pagC	virulence membrane protein PagC（PhoP/PhoQ regulon)
SL1344_RS06150	pagD	virulence protein PagD（PhoP/PhoQ regulon)
SL1344_RS06935	ssaE	YscE family type III secretion system co-chaperone SsaE

## Sheet: CEN9
Supplementary Table S7. CEN5 and CEN9 genes not predicted as T3SE candidates by T3SEpp or CLEF.
Sheet2. CEN9 genes not predicted as T3SE candidates by T3SEpp or CLEF.
CEN9_Localtag	Gene_name	Function
SL1344_RS18555	fraB	6-phosphofructose-aspartate deglycase
SL1344_RS14915	SL1344_RS14915	acyl carrier protein
SL1344_RS22150	SL1344_RS22150	AraC family transcriptional regulator
SL1344_RS14905	sicP	chaperone SicP
SL1344_RS11875	SL1344_RS11875	chemotaxis protein
SL1344_RS09610	cheA	chemotaxis protein CheA
SL1344_RS09605	cheW	chemotaxis protein CheW
SL1344_RS09585	cheY	chemotaxis response regulator CheY
SL1344_RS18605	pdeH	cyclic-guanylate-specific phosphodiesterase
SL1344_RS05770	flgN	flagella biosynthesis chaperone FlgN
SL1344_RS09815	fliT	flagella biosynthesis regulatory protein FliT
SL1344_RS05825	flgJ	flagellar assembly peptidoglycan hydrolase FlgJ
SL1344_RS09860	fliH	flagellar assembly protein FliH
SL1344_RS05815	flgH	flagellar basal body L-ring protein FlgH
SL1344_RS05820	SL1344_RS05820	flagellar basal body P-ring protein FlgI
SL1344_RS05785	flgB	flagellar basal body rod protein FlgB
SL1344_RS05790	flgC	flagellar basal body rod protein FlgC
SL1344_RS05805	SL1344_RS05805	flagellar basal body rod protein FlgF
SL1344_RS09880	fliL	flagellar basal body-associated protein FliL
SL1344_RS09850	fliF	flagellar basal-body MS-ring/collar protein FliF
SL1344_RS05810	flgG	flagellar basal-body rod protein FlgG
SL1344_RS05775	flgM	flagellar biosynthesis anti-sigma factor FlgM
SL1344_RS09905	fliQ	flagellar biosynthesis protein FliQ
SL1344_RS09895	fliO	flagellar biosynthetic protein FliO
SL1344_RS09910	fliR	flagellar biosynthetic protein FliR
SL1344_RS09810	fliS	flagellar export chaperone FliS
SL1344_RS09870	fliJ	flagellar export protein FliJ
SL1344_RS09805	fliD	flagellar filament capping protein FliD
SL1344_RS05795	flgD	flagellar hook assembly protein FlgD
SL1344_RS05800	flgE	flagellar hook protein FlgE
SL1344_RS05830	flgK	flagellar hook-associated protein FlgK
SL1344_RS05835	flgL	flagellar hook-associated protein FlgL
SL1344_RS09615	motB	flagellar motor protein MotB
SL1344_RS09620	motA	flagellar motor stator protein MotA
SL1344_RS09855	fliG	flagellar motor switch protein FliG
SL1344_RS09885	fliM	flagellar motor switch protein FliM
SL1344_RS09890	fliN	flagellar motor switch protein FliN
SL1344_RS09865	fliI	flagellar protein export ATPase FliI
SL1344_RS09900	fliP	flagellar type III secretion system pore protein FliP
SL1344_RS26870	SL1344_RS26870	hypothetical protein
SL1344_RS22135	SL1344_RS22135	hypothetical protein
SL1344_RS14910	SL1344_RS14910	hypothetical protein
SL1344_RS14845	hilC	invasion transcriptional regulator HilC
SL1344_RS06600	SL1344_RS06600	lipid A deacylase LpxR family protein
SL1344_RS21720	SL1344_RS21720	maltoporin
SL1344_RS21710	malE	maltose/maltodextrin ABC transporter substrate-binding protein MalE
SL1344_RS18435	SL1344_RS18435	methyl-accepting chemotaxis citrate transducer
SL1344_RS16625	SL1344_RS16625	methyl-accepting chemotaxis protein
SL1344_RS08105	SL1344_RS08105	methyl-accepting chemotaxis protein
SL1344_RS23260	tsr	methyl-accepting chemotaxis protein
SL1344_RS16230	SL1344_RS16230	methyl-accepting chemotaxis protein
SL1344_RS09600	tar	methyl-accepting chemotaxis protein II
SL1344_RS21855	SL1344_RS21855	MotA/TolQ/ExbB proton channel family protein
SL1344_RS05555	SL1344_RS05555	N-acetylneuraminate epimerase (damping down host responses)
SL1344_RS21870	siiE	non-fimbrial adhesin SiiE
SL1344_RS05560	SL1344_RS05560	oligogalacturonate-specific porin KdgM family protein
SL1344_RS16630	SL1344_RS16630	PAS domain-containing methyl-accepting chemotaxis protein
SL1344_RS09580	cheZ	protein phosphatase CheZ
SL1344_RS09590	cheB	protein-glutamate methylesterase/protein glutamine deamidase
SL1344_RS09785	SL1344_RS09785	RNA polymerase sigma factor FliA
SL1344_RS14980	invC	SctN family type III secretion system ATPase InvC
SL1344_RS14985	spaK	SPI-1 type III secretion system chaperone SpaK
SL1344_RS14960	spaP	SPI-1 type III secretion system export apparatus protein SpaP
SL1344_RS14955	spaQ	SPI-1 type III secretion system export apparatus protein SpaQ
SL1344_RS14950	spaR	SPI-1 type III secretion system export apparatus protein SpaR
SL1344_RS14945	spaS	SPI-1 type III secretion system export apparatus protein SpaS
SL1344_RS14895	iagB	SPI-1 type III secretion system invasion protein IagB
SL1344_RS14975	spaM	SPI-1 type III secretion system protein SpaM
SL1344_RS21850	siiA	SPI-4 type I secretion system auxiliary protein SiiA
SL1344_RS21860	siiC	SPI-4 type I secretion system protein SiiC
SL1344_RS21865	siiD	SPI-4 type I secretion system protein SiiD
SL1344_RS21875	siiF	SPI-4 type I secretion system protein SiiF
SL1344_RS14940	sicA	SycD/LcrH family type III secretion system chaperone SicA
SL1344_RS14890	hilA	transcriptional regulator HilA
SL1344_RS14885	hilD	transcriptional regulator HilD
SL1344_RS22145	rtsB	transcriptional regulator RtsB
SL1344_RS05355	sigE	type III secretion system chaperone SigE
SL1344_RS14850	SL1344_RS14850	type III secretion system effector protein OrgC
SL1344_RS14990	invA	type III secretion system export apparatus protein InvA
SL1344_RS14865	prgK	type III secretion system inner membrane ring lipoprotein PrgK
SL1344_RS14880	prgH	type III secretion system inner membrane ring protein PrgH
SL1344_RS14870	prgJ	type III secretion system inner rod protein PrgJ
SL1344_RS14855	orgB	type III secretion system linker protein OrgB
SL1344_RS15000	invG	type III secretion system outer membrane ring protein InvG
SL1344_RS22130	SL1344_RS22130	YjiK family protein
